# Supplementary material for: Transcriptional Analyses of Natural Leaf Senescence in Maize
Source: PLoS One. 2014 Dec 22;9(12):e115617. doi: 10.1371/journal.pone.0115617 (PMC4274115; doi:10.1371/journal.pone.0115617)
Supplement: S2 Table — Genes expressed in maize leaves at three different stages of natural senescence. (XLS) [file pone.0115617.s002.xls]

## Sheet: Table S2
					Table S2 Genes expressed at three developmental stages of leaf senescence in maize

## Sheet: 2A
	Table S2A Genes expressed in ML
Locus	Uniq_reads_num	Length	Coverage	RPKM
GRMZM2G063162	39803	4493	0.7556	2491.92
GRMZM2G174984	27090	1825	0.589	4175.43
GRMZM2G402936	23503	1326	0.8213	4985.8
GRMZM2G306105	23343	1113	0.9748	5899.51
GRMZM2G068557	21602	2926	0.9532	2076.7
GRMZM2G168552	21396	882	0.983	6823.68
GRMZM2G371062	19415	2713	0.8824	2012.99
GRMZM2G129513	18081	1996	0.8522	2548.1
GRMZM2G088064	17283	1720	0.5401	2826.48
GRMZM2G323024	14276	4583	0.9904	876.216
GRMZM2G048907	14275	1876	0.8683	2140.41
GRMZM2G106061	14199	2007	0.9183	1990.05
GRMZM2G110192	13050	2444	0.989	1501.98
GRMZM2G005774	12912	1096	0.9151	3313.89
GRMZM2G009443	11575	3270	0.9443	995.699
GRMZM2G149428	11172	1594	0.6481	1971.5
GRMZM2G138258	11091	2123	0.7876	1469.52
GRMZM2G153184	10902	1503	0.855	2040.34
GRMZM2G307368	10895	1167	0.9692	2626.1
GRMZM2G141473	10873	4649	0.9353	657.877
GRMZM2G105570	10699	2579	0.9973	1166.93
GRMZM2G469150	10658	1973	0.9027	1519.51
GRMZM2G173669	10337	1563	0.9181	1860.33
GRMZM2G465226	10071	1063	0.7074	2664.98
GRMZM2G012631	10003	2668	0.9873	1054.63
GRMZM2G062738	9544	3295	0.9703	814.76
GRMZM2G149952	9420	1870	0.8604	1416.98
GRMZM2G022958	9330	750	0.9267	3499.25
GRMZM2G098298	9167	1571	0.9427	1641.37
GRMZM2G017249	8994	1789	0.9983	1414.16
GRMZM2G157369	8766	2927	0.905	842.429
GRMZM2G029323	8687	1840	0.9473	1328.03
GRMZM2G125635	8608	2100	0.9905	1153.02
GRMZM2G162529	8572	1704	0.7975	1415.04
GRMZM2G049915	8446	1832	0.7505	1296.82
GRMZM2G353753	8252	1488	0.3441	1559.95
GRMZM2G162748	8155	1141	0.9658	2010.45
GRMZM2G324390	8134	5311	0.9966	430.807
GRMZM2G166976	7971	3144	0.9259	713.157
GRMZM2G057186	7674	2184	0.2514	988.38
GRMZM2G073969	7542	594	0.9966	3571.53
GRMZM2G034471	7452	2248	0.9084	932.462
GRMZM2G355752	7423	1534	0.5795	1361.16
GRMZM2G061876	7184	1657	0.9807	1219.55
GRMZM2G142386	7147	2749	0.9611	731.314
GRMZM2G056039	6515	2498	0.8891	733.629
GRMZM2G134917	6439	1791	0.9073	1011.29
GRMZM2G086030	6369	5637	0.9207	317.818
GRMZM2G098346	6251	1685	0.997	1043.53
GRMZM2G111208	6240	5735	0.9946	306.059
GRMZM2G318635	6182	6077	0.9794	286.15
GRMZM2G038636	6120	1630	0.9638	1056.13
GRMZM2G026807	6059	1766	0.8471	965.084
GRMZM2G120652	6048	1720	0.8669	989.095
GRMZM2G326111	6010	1210	0.8421	1397.15
GRMZM2G412604	5984	2046	0.8778	822.698
GRMZM2G013798	5901	5090	0.5678	326.109
GRMZM2G090568	5800	2057	0.896	793.137
GRMZM2G055204	5786	2658	0.7667	612.32
GRMZM2G099045	5631	2183	0.8465	725.582
GRMZM2G325575	5570	1867	0.7279	839.2
AC198353.5_FG001	5526	1488	0.998	1044.63
GRMZM2G080107	5466	1520	0.5678	1011.53
GRMZM2G099092	5454	848	0.9021	1809.15
GRMZM2G043162	5437	754	0.9828	2028.35
GRMZM2G136910	5428	1250	0.6048	1221.47
GRMZM2G150363	5390	2404	0.9559	630.68
GRMZM2G013342	5344	1098	0.796	1369.05
GRMZM2G093032	5252	1980	0.949	746.129
GRMZM2G453805	5196	1355	0.9417	1078.66
GRMZM2G096391	5161	2863	0.7772	507.069
GRMZM2G093526	5153	2425	0.8825	597.727
AC189750.4_FG004	5132	1548	0.8934	932.546
GRMZM2G059191	5040	1521	0.9481	932.086
GRMZM2G179024	5023	2524	0.9849	559.794
GRMZM2G001653	4884	1101	0.7965	1247.79
GRMZM2G322593	4876	2077	0.7034	660.362
GRMZM2G153582	4869	1655	0.9885	827.554
AC217975.3_FG001	4813	1293	0.9319	1047.06
GRMZM2G043109	4656	966	0.8447	1355.78
GRMZM2G158835	4635	1307	0.9594	997.537
GRMZM2G075502	4621	1883	0.8534	690.304
GRMZM2G451224	4566	1244	0.6945	1032.45
GRMZM2G142870	4523	5117	0.694	248.637
GRMZM2G002807	4507	1393	0.9476	910.104
GRMZM2G016084	4460	1700	0.9741	737.973
GRMZM2G105644	4359	1941	0.6832	631.707
GRMZM2G056093	4324	2169	0.6745	560.765
GRMZM2G052100	4302	936	0.9391	1292.85
GRMZM2G139041	4264	2318	0.8848	517.438
GRMZM2G178645	4236	1657	0.9849	719.098
GRMZM2G174440	4218	1431	0.9259	829.128
GRMZM2G113349	4171	1494	0.9096	785.316
GRMZM2G106931	4110	3075	0.9398	375.968
GRMZM2G071423	4098	1378	0.9216	836.522
GRMZM2G009223	4029	1629	0.9263	695.714
AC203535.4_FG004	4022	831	0.917	1361.43
GRMZM2G402631	3990	978	0.9356	1147.6
GRMZM2G475437	3976	2068	0.4023	540.817
GRMZM2G031354	3974	1183	0.8022	944.926
GRMZM2G076771	3966	2347	0.9953	475.329
GRMZM2G123922	3931	3408	0.9654	324.458
GRMZM2G122337	3870	972	0.9383	1119.95
GRMZM2G402092	3827	2189	0.4856	491.776
GRMZM2G013964	3791	1937	0.9499	550.527
GRMZM2G123719	3784	2614	0.9185	407.193
GRMZM2G012923	3777	3184	0.9139	333.679
GRMZM2G067546	3769	2731	0.9645	388.203
GRMZM2G084181	3735	5156	0.9986	203.766
AC203173.3_FG004	3622	2532	0.9882	402.383
GRMZM2G134544	3589	1298	0.9029	777.774
GRMZM2G025322	3589	1091	0.9028	925.344
AC234522.1_FG005	3586	708	0.9972	1424.73
GRMZM2G016677	3569	1376	0.774	729.597
GRMZM2G099036	3547	2805	0.9565	355.699
GRMZM2G023418	3491	4506	0.9667	217.928
GRMZM2G431039	3474	2257	0.9801	432.965
GRMZM2G077333	3404	1353	0.5166	707.695
GRMZM2G042992	3349	4464	0.9319	211.031
GRMZM2G304947	3342	2155	0.2478	436.228
GRMZM2G161295	3330	1182	0.8452	792.467
GRMZM2G090338	3322	2420	0.9091	386.135
GRMZM2G153444	3304	1346	0.945	690.478
GRMZM2G036629	3302	614	0.2296	1512.74
GRMZM2G028070	3276	2843	0.6025	324.132
AC203966.5_FG004	3252	771	0.8379	1186.45
GRMZM2G448161	3173	4427	0.0754	201.611
GRMZM2G099355	3148	7504	0.8906	118.004
GRMZM2G071396	3146	3463	0.5925	255.541
GRMZM2G396553	3141	3369	0.8688	262.254
GRMZM2G372297	3139	1573	0.8436	561.329
GRMZM2G031496	3130	1929	0.9181	456.422
GRMZM2G054905	3119	3778	0.8663	232.225
GRMZM2G092447	3096	3582	0.8705	243.125
GRMZM2G058910	3094	3761	0.7187	231.404
GRMZM2G055151	3086	3281	0.8311	264.572
GRMZM2G116273	3079	1337	0.7315	647.788
GRMZM2G377168	3070	1052	0.6312	820.875
GRMZM2G162486	3053	1383	0.8756	620.954
GRMZM2G053322	3002	2343	0.7661	360.407
GRMZM2G027059	2960	2115	0.7054	393.673
GRMZM2G025882	2897	1229	0.9341	663.058
GRMZM2G108061	2877	1988	0.9779	407.078
GRMZM2G352129	2867	2698	0.7239	298.91
GRMZM2G001500	2843	1438	0.9381	556.125
GRMZM2G098545	2816	1368	0.7193	579.03
GRMZM2G119691	2797	1622	0.8366	485.061
GRMZM2G048324	2794	2279	0.9416	344.855
GRMZM2G063431	2748	663	0.3062	1165.89
GRMZM2G071450	2741	1063	0.0461	725.321
GRMZM2G125544	2717	2148	0.6741	355.803
GRMZM2G004880	2713	2475	0.7689	308.34
GRMZM2G358009	2711	992	0.6018	768.728
GRMZM2G371167	2696	978	0.8303	775.418
GRMZM2G023232	2664	3133	0.9355	239.182
GRMZM2G062129	2655	2065	0.9593	361.659
GRMZM2G084881	2654	1995	0.5409	374.208
GRMZM2G137409	2640	2877	0.8936	258.118
GRMZM2G480850	2613	1334	0.5487	550.983
GRMZM2G048313	2598	929	0.704	786.644
GRMZM2G543629	2577	2628	0.7865	275.831
GRMZM2G121960	2560	5402	0.5059	133.303
GRMZM2G004534	2540	2241	0.9438	318.821
GRMZM2G072744	2531	1554	0.9601	458.137
GRMZM2G109244	2520	1258	0.682	563.475
GRMZM2G020627	2517	2592	0.9653	273.151
GRMZM2G070605	2509	1804	0.082	391.218
GRMZM2G408357	2485	2271	0.9621	307.797
GRMZM2G305027	2466	1101	0.8629	630.029
GRMZM2G145461	2439	1227	0.9405	559.142
GRMZM2G105019	2418	1745	0.8493	389.776
GRMZM2G168143	2414	1687	0.511	402.51
GRMZM2G124319	2413	1243	0.8447	546.061
GRMZM2G179146	2409	1602	0.9806	422.989
GRMZM2G306732	2394	1827	0.5085	368.587
GRMZM2G130121	2383	2426	0.9617	276.304
GRMZM2G098039	2382	3750	0.9653	178.676
GRMZM2G700683	2372	3904	0.9475	170.907
GRMZM2G064056	2347	1522	0.8771	433.764
AC213612.3_FG001	2335	456	0.9912	1440.38
GRMZM2G003883	2334	1994	0.9794	329.253
GRMZM2G478568	2326	1685	0.8356	388.297
GRMZM2G168858	2309	2830	0.9594	229.505
GRMZM2G070315	2294	2350	0.6991	274.587
GRMZM2G312110	2282	8706	0.9711	73.7313
GRMZM2G163072	2263	2960	0.8537	215.054
GRMZM2G162688	2255	2194	0.9335	289.111
GRMZM2G312510	2246	1243	0.8061	508.269
AC215201.3_FG005	2239	1782	0.9529	353.428
GRMZM2G027478	2234	985	0.4741	637.972
GRMZM2G038401	2233	3100	0.9532	202.62
GRMZM2G052658	2232	4087	0.9809	153.619
GRMZM2G025648	2226	1082	0.5536	578.699
GRMZM2G011070	2226	4285	0.9603	146.127
GRMZM2G014558	2223	2532	0.9577	246.962
GRMZM2G130379	2207	790	0.8835	785.832
GRMZM2G326707	2207	2199	0.8931	282.314
GRMZM2G083841	2193	3639	0.1094	169.516
GRMZM2G129354	2190	2163	0.613	284.801
GRMZM2G147819	2190	2498	0.8951	246.608
GRMZM2G372058	2185	2910	0.9921	211.209
GRMZM2G127665	2184	3914	0.9331	156.959
GRMZM2G157269	2176	2658	0.971	230.281
GRMZM2G018103	2176	1822	0.9182	335.943
GRMZM2G084587	2173	1222	0.6956	500.199
GRMZM2G026991	2166	6844	0.9944	89.0232
GRMZM2G113325	2155	2228	0.9318	272.074
GRMZM2G113409	2135	3239	0.9645	185.414
GRMZM2G127139	2127	2838	0.4634	210.819
GRMZM2G031824	2122	2157	0.955	276.726
GRMZM2G145440	2119	1012	0.9792	588.986
GRMZM2G310431	2116	2581	0.8241	230.612
GRMZM2G137108	2108	1760	0.796	336.909
GRMZM2G364069	2099	2146	0.4641	275.13
GRMZM2G165387	2089	1861	0.7587	315.752
GRMZM2G181258	2087	876	0.9452	670.152
GRMZM2G397247	2082	3899	0.4627	150.204
GRMZM2G131697	2081	1567	0.6414	373.558
GRMZM2G017624	2071	2764	0.9848	210.764
GRMZM2G169820	2067	3885	0.9382	149.659
GRMZM2G448607	2058	1365	0.8879	424.099
AC233869.1_FG004	2054	2832	0.9001	204.015
GRMZM2G143917	2042	1694	0.7963	339.076
GRMZM2G454952	2040	2389	0.9569	240.198
GRMZM2G462613	2026	3661	0.9276	155.666
GRMZM2G337143	2024	650	0.9831	875.895
AC208897.3_FG004	2022	1617	0.9938	351.743
GRMZM2G116258	2002	1828	0.9573	308.065
AC218998.2_FG004	1992	1746	0.996	320.922
GRMZM2G316967	1989	3804	0.949	147.078
GRMZM2G010884	1980	1676	0.1844	332.312
GRMZM2G429778	1980	2489	0.8955	223.766
GRMZM2G149153	1979	7521	0.9814	74.0159
GRMZM2G057955	1974	688	0.9012	807.074
GRMZM2G011269	1967	1859	0.7219	297.632
GRMZM2G002825	1965	1377	0.6158	401.405
AC209755.3_FG003	1960	708	0.9633	778.713
GRMZM2G169405	1958	1457	0.6747	378.014
GRMZM2G093643	1947	3641	0.914	150.418
EF517601.1_FG021	1933	1083	0.9852	502.063
GRMZM2G065585	1925	1290	0.8938	419.755
GRMZM2G169329	1916	1116	0.8925	482.932
GRMZM2G329047	1913	723	0.7427	744.271
GRMZM2G047720	1905	955	0.8534	561.108
GRMZM2G116086	1893	2974	0.8958	179.046
GRMZM2G358059	1884	1861	0.8366	284.767
GRMZM2G377641	1882	3658	0.8737	144.721
GRMZM2G062788	1874	697	0.9096	756.295
GRMZM2G124434	1869	1546	0.9204	340.059
GRMZM2G032253	1856	1207	0.9321	432.539
GRMZM2G474459	1836	9064	0.0637	56.978
GRMZM2G348125	1826	1457	0.2169	352.53
GRMZM2G066578	1822	2489	0.5299	205.91
GRMZM2G448142	1818	5563	0.1113	91.9262
GRMZM2G038833	1813	888	0.9583	574.301
GRMZM2G154881	1811	1139	0.6962	447.249
GRMZM2G101859	1808	913	0.839	557.035
AC233887.1_FG006	1806	2349	0.8834	216.267
GRMZM2G165511	1801	1598	0.6076	317.024
GRMZM2G148052	1801	1878	0.9217	269.757
GRMZM2G106424	1798	1539	0.8311	328.629
GRMZM2G308687	1797	1601	0.722	315.727
GRMZM2G113099	1792	1552	0.9149	324.789
GRMZM2G082998	1792	1644	0.4471	306.613
GRMZM2G046932	1790	2716	0.9507	185.386
GRMZM2G153815	1788	2716	0.9028	185.179
GRMZM2G038365	1782	1444	0.7749	347.132
GRMZM2G059015	1774	3300	0.9539	151.215
GRMZM2G030606	1773	1130	0.3761	441.352
GRMZM2G073954	1770	2635	0.9803	188.95
GRMZM2G056569	1767	1734	0.955	286.644
GRMZM2G130728	1759	1632	0.9467	303.18
GRMZM2G158662	1759	1928	0.9575	256.634
GRMZM2G375675	1758	3780	0.8529	130.822
GRMZM2G152040	1755	2067	0.7528	238.831
GRMZM2G456997	1754	813	0.9902	606.867
GRMZM2G157018	1753	1589	0.4072	310.322
GRMZM2G354851	1750	3271	0.886	150.492
GRMZM2G410766	1744	1295	0.2386	378.819
GRMZM2G073465	1739	2296	0.564	213.05
GRMZM2G032351	1733	3386	0.2779	143.968
GRMZM2G144273	1729	1265	0.9178	384.467
AC147602.5_FG003	1721	681	0.9956	710.867
AC217050.4_FG007	1710	1536	0.9844	313.155
GRMZM2G092793	1704	2581	0.2921	185.71
GRMZM2G125571	1703	1226	0.9739	390.732
GRMZM2G162968	1701	3407	0.9715	140.439
GRMZM2G082185	1696	1680	0.819	283.969
AC233895.1_FG001	1685	1185	0.9882	399.978
GRMZM2G177982	1682	1544	0.9981	306.431
GRMZM2G163059	1680	2977	0.9674	158.74
GRMZM2G109830	1679	1994	0.4358	236.854
GRMZM2G085111	1678	4221	0.9069	111.823
GRMZM2G164558	1674	894	0.8803	526.711
GRMZM2G082271	1673	4012	0.5302	117.298
GRMZM2G176206	1669	3262	0.9923	143.922
GRMZM2G179941	1669	3717	0.9432	126.304
GRMZM2G054387	1664	1315	0.9194	355.944
GRMZM2G063676	1660	3386	0.3641	137.904
GRMZM2G381071	1654	1062	0.8861	438.092
GRMZM2G018074	1654	2477	0.9241	187.83
GRMZM2G434173	1652	2497	0.859	186.1
GRMZM2G377115	1647	3082	0.8014	150.32
GRMZM2G005973	1647	1473	0.6714	314.518
GRMZM2G072383	1647	643	0.93	720.505
GRMZM2G395114	1637	2856	0.659	161.23
GRMZM2G097457	1636	3300	0.0939	139.452
GRMZM2G044498	1632	1310	0.9473	350.432
GRMZM2G025329	1629	2683	0.9556	170.787
GRMZM2G140917	1627	3453	0.9728	132.54
GRMZM2G177508	1624	957	0.7095	477.341
GRMZM2G393471	1614	7061	0.9516	64.2972
GRMZM2G112165	1613	2919	0.3741	155.437
GRMZM2G028640	1605	737	0.9444	612.579
GRMZM2G474798	1604	8784	0.9355	51.3649
GRMZM2G432128	1603	2347	0.7627	192.121
GRMZM2G033570	1601	2707	0.9494	166.363
GRMZM2G000622	1598	4869	0.9733	92.3191
AC234165.1_FG002	1596	1422	0.9965	315.71
GRMZM2G083016	1596	3023	0.611	148.508
GRMZM2G472852	1588	711	0.9409	628.254
GRMZM2G011479	1587	1319	0.7892	338.444
GRMZM2G031568	1582	2359	0.9771	188.64
GRMZM2G174757	1575	2533	0.7829	174.904
GRMZM2G052825	1573	1933	0.6079	228.903
GRMZM2G171871	1568	1576	0.9645	279.862
GRMZM2G039586	1563	1967	0.9853	223.516
GRMZM2G448001	1552	2381	0.9084	183.353
GRMZM2G377855	1547	1199	0.6455	362.932
GRMZM2G181359	1546	1723	0.975	252.394
GRMZM2G156068	1543	1230	0.5366	352.871
GRMZM2G700128	1537	877	0.9954	492.98
GRMZM2G153615	1536	2557	0.8189	168.972
GRMZM2G065928	1527	2296	0.1498	187.078
GRMZM2G057823	1512	1697	0.9069	250.625
GRMZM2G341729	1508	1785	0.5249	237.639
GRMZM2G057380	1507	4903	0.9466	86.4582
GRMZM2G063756	1503	2356	0.7615	179.448
GRMZM2G105996	1500	1162	0.8916	363.111
GRMZM2G097109	1492	1675	0.8728	250.558
GRMZM2G040296	1492	5332	0.9537	78.7106
AC195340.3_FG001	1491	1353	0.9919	309.981
GRMZM2G395778	1489	2994	0.6336	139.894
GRMZM2G364597	1485	2071	0.2945	201.698
GRMZM2G456086	1483	2214	0.4783	188.416
GRMZM2G038519	1477	1413	0.2979	294.031
GRMZM2G085924	1475	1509	0.951	274.952
GRMZM2G121128	1474	1977	0.9479	209.723
GRMZM2G142072	1471	3375	0.9787	122.601
GRMZM2G171420	1469	1658	0.9487	249.225
GRMZM2G045275	1466	3050	0.9967	135.204
GRMZM2G056600	1460	1927	0.9372	213.121
GRMZM2G104608	1457	2812	0.4833	145.747
GRMZM2G170812	1455	1541	0.7015	265.592
GRMZM2G020775	1452	1780	0.9185	229.457
GRMZM2G302074	1450	1846	0.8824	220.948
GRMZM2G069773	1449	2608	0.8382	156.284
GRMZM2G087570	1446	1266	0.5916	321.284
GRMZM2G122943	1444	1608	0.829	252.601
GRMZM2G101958	1440	1057	0.6783	383.215
GRMZM2G073725	1439	1781	0.8186	227.275
GRMZM2G075320	1439	4953	0.9562	81.7235
GRMZM2G302639	1438	1279	0.7443	316.259
AC233949.1_FG004	1429	2538	0.8503	158.378
GRMZM2G023906	1418	3637	0.7765	109.67
GRMZM2G042055	1417	3155	0.9924	126.335
GRMZM2G066876	1415	5767	0.9849	69.0178
GRMZM2G021706	1411	1330	0.9173	298.421
GRMZM2G350447	1408	5927	0.9502	66.8224
GRMZM2G097249	1403	3600	0.9694	109.625
GRMZM2G002756	1402	957	0.7241	412.089
GRMZM2G014788	1402	3986	0.8841	98.9385
GRMZM2G053236	1401	1805	0.8033	218.331
GRMZM2G124402	1392	1946	0.9409	201.211
GRMZM2G015908	1391	1235	0.9093	316.822
GRMZM2G090718	1387	668	0.7725	584.056
GRMZM2G036765	1386	2793	0.8435	139.588
GRMZM2G022413	1383	1056	0.8807	368.394
GRMZM2G461356	1380	2972	0.9398	130.613
GRMZM2G016655	1380	2767	0.9693	140.289
GRMZM2G036880	1380	1223	0.8782	317.4
GRMZM2G072865	1375	3199	0.5023	120.905
AC233866.1_FG006	1372	1344	0.9829	287.15
GRMZM2G153920	1371	1811	0.9768	212.948
GRMZM2G055243	1368	1637	0.8766	235.067
GRMZM2G122750	1366	5810	0.9771	66.1347
GRMZM2G148098	1361	2492	0.9868	153.626
GRMZM2G116526	1360	1827	0.9639	209.39
GRMZM2G099003	1358	1701	0.2792	224.569
AC197705.4_FG011	1358	2895	0.8732	131.949
AC235535.1_FG001	1356	3342	0.927	114.132
GRMZM2G069708	1355	1454	0.8494	262.138
GRMZM2G057281	1353	1884	0.1173	202.009
AC190623.3_FG001	1353	465	0.886	818.464
AC211394.4_FG004	1352	1305	0.9433	291.421
GRMZM2G134067	1350	1121	0.9831	338.753
GRMZM2G029219	1349	2179	0.8348	174.144
GRMZM2G002220	1347	2785	0.8908	136.05
GRMZM2G351125	1345	3503	0.9843	108.003
GRMZM2G010960	1344	4930	0.9327	76.6844
GRMZM2G001904	1340	1294	0.8887	291.29
GRMZM2G161868	1338	2068	0.6896	181.995
GRMZM2G151195	1338	3905	0.991	96.3806
GRMZM2G145088	1335	4169	0.9527	90.0749
GRMZM2G099529	1334	2852	0.5642	131.571
GRMZM2G113202	1332	3966	0.8656	94.4727
GRMZM2G125271	1331	1588	0.6688	235.767
GRMZM2G022279	1329	1459	0.7875	256.227
GRMZM2G032049	1328	3194	0.9033	116.955
GRMZM2G339563	1327	2120	0.9722	176.072
GRMZM2G157462	1325	3384	0.8966	110.139
GRMZM2G480002	1320	5453	0.9804	68.0915
GRMZM2G072071	1320	2479	0.9468	149.779
AC207342.3_FG008	1318	1029	0.9981	360.292
GRMZM2G083437	1314	3274	0.9765	112.894
GRMZM2G129451	1314	2609	0.5807	141.669
GRMZM2G317584	1311	2458	0.9207	150.029
AC203535.4_FG001	1311	2778	0.9921	132.747
GRMZM2G157061	1310	3109	0.9598	118.524
GRMZM2G108643	1309	1031	0.934	357.138
GRMZM2G099467	1307	1617	0.8306	227.363
GRMZM2G163888	1305	3110	0.9453	118.033
GRMZM2G053722	1304	2965	0.9801	123.711
GRMZM2G145715	1298	2069	0.9174	176.469
GRMZM2G427444	1297	13430	0.0141	27.1656
GRMZM2G355610	1295	2330	0.9695	156.339
GRMZM2G076987	1291	2444	0.989	148.587
GRMZM2G341658	1291	2549	0.8933	142.466
GRMZM2G415007	1290	2418	0.7849	150.068
GRMZM2G134671	1289	2490	0.6679	145.616
GRMZM2G178398	1289	3613	0.9383	100.355
GRMZM2G154595	1286	1648	0.9557	219.502
GRMZM2G375807	1286	3258	0.9558	111.031
GRMZM2G024150	1285	1133	0.6858	319.027
GRMZM2G143392	1284	2587	0.7155	139.612
GRMZM2G377341	1280	7198	0.7537	50.021
GRMZM2G066316	1275	932	0.9185	384.812
GRMZM2G347319	1274	2710	0.9923	132.238
GRMZM2G384884	1273	2281	0.7045	156.985
AC233953.1_FG005	1273	2199	0.9709	162.839
GRMZM2G114459	1273	7418	0.8187	48.2721
GRMZM2G010973	1273	1090	0.9633	328.516
GRMZM2G132796	1270	2659	0.7033	134.351
GRMZM2G339336	1270	2910	0.8505	122.762
GRMZM2G088469	1265	1582	0.8774	224.926
GRMZM2G004305	1262	1275	0.5537	278.422
GRMZM2G369939	1255	2194	0.9216	160.902
GRMZM2G103250	1254	3066	0.9945	115.048
GRMZM2G170307	1254	1334	0.8103	264.421
GRMZM2G154366	1253	4384	0.9751	80.3961
GRMZM2G393334	1251	2871	0.7241	122.568
GRMZM2G178192	1251	1143	0.2021	307.869
AC234203.1_FG004	1251	4491	0.9352	78.3554
GRMZM2G095763	1250	2598	0.918	135.34
GRMZM2G460406	1248	1630	0.219	215.368
GRMZM2G146878	1248	2474	0.9551	141.896
GRMZM2G044744	1246	3196	0.9972	109.664
GRMZM2G302233	1246	2506	0.9366	139.859
GRMZM2G145104	1242	3715	0.9069	94.041
GRMZM2G072529	1241	1295	0.8788	269.561
GRMZM2G059801	1240	2361	0.4621	147.734
GRMZM2G052666	1239	1187	0.8467	293.613
GRMZM2G076544	1239	947	0.9472	368.024
GRMZM2G443119	1237	2916	0.8176	119.326
GRMZM2G088627	1235	1938	0.8994	179.254
GRMZM2G146240	1235	3476	0.5365	99.9406
GRMZM2G013890	1229	3239	0.8805	106.732
GRMZM2G433801	1229	7364	0.8794	46.9454
GRMZM2G066440	1225	2616	0.9843	131.72
GRMZM2G001457	1225	2624	0.6532	131.319
GRMZM2G416120	1219	2409	0.8531	142.338
GRMZM2G168096	1217	6322	0.9731	54.149
GRMZM2G071333	1213	3661	0.9364	93.2
GRMZM2G072088	1209	4033	0.8797	84.3243
GRMZM2G050193	1208	1282	0.9454	265.054
GRMZM2G163988	1208	1043	0.9645	325.79
GRMZM2G116966	1207	2111	0.6779	160.832
GRMZM2G168335	1207	1672	0.9061	203.061
GRMZM2G153162	1201	6145	0.5043	54.9763
AC230011.2_FG002	1200	4422	0.981	76.3338
GRMZM2G095562	1199	2410	0.89	139.945
GRMZM2G070863	1197	2500	0.8112	134.682
GRMZM2G166281	1197	2328	0.3716	144.632
GRMZM2G031057	1190	1054	0.9051	317.586
GRMZM2G077206	1187	1141	0.9492	292.631
GRMZM2G018403	1182	1116	0.8432	297.926
AC203862.4_FG003	1181	1158	0.9093	286.877
GRMZM2G092125	1178	1470	0.4469	225.415
GRMZM2G015967	1175	1568	0.9834	210.788
GRMZM2G361256	1174	4649	0.9834	71.0335
GRMZM2G018775	1173	4047	0.6437	81.5304
GRMZM2G134264	1171	1430	0.9343	230.343
AC218998.2_FG007	1170	1905	0.9984	172.761
GRMZM2G143202	1169	2051	0.6689	160.326
GRMZM2G078641	1167	3933	0.1655	83.4645
GRMZM2G394732	1167	2012	0.7351	163.154
GRMZM2G163749	1162	2881	0.883	113.453
GRMZM2G019413	1161	2066	0.9318	158.073
GRMZM2G103230	1160	3767	0.8166	86.6198
GRMZM2G327686	1159	1718	0.5786	189.764
AC199526.5_FG002	1159	1185	0.9249	275.118
GRMZM2G152877	1155	2942	0.9908	110.432
GRMZM2G027886	1155	1965	0.9476	165.339
GRMZM2G447745	1155	5941	0.6931	54.6861
GRMZM2G009808	1152	3621	0.9025	89.4908
GRMZM2G065374	1151	2771	0.7975	116.841
GRMZM2G054936	1150	1935	0.9602	167.175
GRMZM2G047093	1149	3465	0.6889	93.2763
GRMZM2G312910	1149	1529	0.4899	211.382
AC233939.1_FG002	1148	4242	0.9557	76.1247
GRMZM2G045664	1146	914	0.7363	352.69
GRMZM2G363038	1143	4873	0.9222	65.9788
GRMZM2G045581	1140	1404	0.9836	228.398
GRMZM2G140156	1140	3733	0.9539	85.9017
GRMZM2G410479	1137	5510	0.9328	58.0448
GRMZM2G396477	1136	2207	0.9955	144.787
GRMZM2G020761	1135	2052	0.7315	155.587
GRMZM2G003157	1134	2283	0.3951	139.721
GRMZM2G309063	1130	4445	0.2052	71.5091
GRMZM2G079089	1125	1409	0.6054	224.593
GRMZM2G033876	1123	4308	0.9696	73.3261
GRMZM2G314546	1117	5264	0.5557	59.6887
GRMZM2G036697	1117	2008	0.9143	156.475
GRMZM2G046849	1117	1943	0.3397	161.709
GRMZM2G164965	1112	1089	0.932	287.231
GRMZM2G397889	1108	2213	0.9742	140.836
GRMZM2G010349	1108	1363	0.1027	228.664
GRMZM2G359298	1107	2904	0.8027	107.227
GRMZM2G450920	1106	6755	0.9288	46.0558
GRMZM2G328908	1105	1747	0.4184	177.92
GRMZM2G176225	1101	2610	0.9897	118.659
GRMZM2G463032	1099	4419	0.5737	69.9565
AC212873.3_FG002	1098	465	0.9613	664.208
GRMZM2G053019	1095	2024	0.8552	152.18
GRMZM2G368448	1090	4559	0.853	67.253
GRMZM2G177005	1089	1036	0.8784	295.681
GRMZM2G432390	1087	2134	0.9185	143.281
GRMZM2G057026	1087	2183	0.8956	140.065
GRMZM2G436593	1087	1650	0.8491	185.311
AC209462.3_FG004	1085	1017	0.8918	300.098
GRMZM2G146616	1085	2883	0.9126	105.862
GRMZM2G099367	1083	1121	0.9028	271.755
GRMZM2G175989	1081	1167	0.9666	260.561
GRMZM2G145854	1080	2868	0.841	105.925
AF466202.2_FG005	1079	1362	0.9302	222.843
GRMZM2G079257	1076	2037	0.9062	148.585
GRMZM2G091419	1075	2800	0.7543	107.995
GRMZM2G092595	1074	4046	0.9609	74.6677
GRMZM2G012160	1071	1711	0.5319	176.074
GRMZM2G073312	1071	4375	0.8619	68.8598
GRMZM2G124975	1071	2033	0.6847	148.186
AC155377.1_FG001	1071	4398	0.9538	68.4997
GRMZM2G017290	1070	1476	0.3625	203.916
GRMZM2G039886	1067	1891	0.8498	158.718
GRMZM2G156713	1066	1803	0.858	166.309
GRMZM2G337768	1065	2287	0.9296	130.99
GRMZM2G156756	1065	3573	0.9552	83.8439
GRMZM2G033653	1065	1315	0.9445	227.813
GRMZM2G095921	1064	3253	0.9099	92.0052
GRMZM2G109284	1062	3260	0.9252	91.635
GRMZM2G098884	1057	2348	0.9932	126.629
GRMZM2G077253	1056	2498	0.9612	118.912
GRMZM2G120587	1052	1652	0.9976	179.127
GRMZM2G134389	1052	1307	0.5945	226.41
GRMZM2G068217	1050	4719	0.9682	62.5884
GRMZM2G099337	1049	5106	0.9675	57.7896
GRMZM2G081114	1048	807	0.9294	365.294
GRMZM2G156960	1047	2317	0.9525	127.109
GRMZM2G312244	1044	3258	0.8738	90.1372
GRMZM2G166646	1043	2051	0.98	143.045
GRMZM2G032163	1041	2871	0.8899	101.993
GRMZM2G011129	1037	1464	0.9556	199.247
GRMZM2G398288	1035	4521	0.971	64.3962
GRMZM2G162200	1033	1979	0.237	146.828
GRMZM2G032295	1032	1445	0.8706	200.894
GRMZM2G180244	1031	3538	0.6309	81.9701
GRMZM2G057441	1031	3681	0.9394	78.7857
GRMZM2G046574	1030	1083	0.8984	267.524
GRMZM2G104373	1030	1764	0.9218	164.245
GRMZM2G049349	1028	2446	0.8753	118.22
GRMZM2G034061	1027	1933	0.9405	149.449
GRMZM2G037185	1026	1293	0.9845	223.205
GRMZM2G001895	1023	6485	0.914	44.3732
GRMZM2G177070	1021	2525	0.9113	113.742
GRMZM2G045714	1019	2835	0.9619	101.106
GRMZM2G100511	1018	2349	0.8455	121.904
GRMZM2G158021	1015	2186	0.7177	130.608
GRMZM2G083195	1011	2548	0.4592	111.611
GRMZM2G073521	1008	2931	0.5121	96.7385
GRMZM2G147191	1008	2433	0.6556	116.539
GRMZM2G044038	1008	2100	0.9795	135.019
GRMZM2G042492	1007	867	0.94	326.712
AC217977.3_FG004	1007	525	0.9657	539.541
GRMZM2G181251	1007	4007	0.8942	70.6911
GRMZM2G050845	1005	2275	0.9758	124.262
GRMZM2G353024	1005	1925	0.6634	146.855
GRMZM2G330218	997	3651	0.9548	76.8136
GRMZM2G125054	995	2065	0.8843	135.537
GRMZM2G062458	991	1092	0.9432	255.273
GRMZM2G122666	990	1444	0.8262	192.851
GRMZM2G389118	989	3334	0.9841	83.4421
GRMZM2G092137	986	1835	0.6322	151.146
GRMZM2G005444	985	2346	0.9659	118.104
GRMZM2G078756	984	1890	0.5603	146.45
GRMZM2G100988	983	1018	0.9273	271.619
GRMZM2G018579	980	1139	0.9842	242.023
GRMZM2G012324	979	1729	0.3621	159.273
GRMZM2G422651	979	2301	0.9335	119.68
GRMZM2G018950	977	2086	0.6659	131.745
GRMZM2G307561	977	3178	0.2489	86.4759
GRMZM2G110504	976	899	0.9277	305.383
GRMZM2G020801	975	3273	0.2353	83.7941
GRMZM2G392700	973	1948	0.6509	140.501
GRMZM2G479038	973	2006	0.8056	136.438
AC233850.1_FG006	972	783	0.9821	349.188
GRMZM2G347583	972	4955	0.9431	55.1794
GRMZM2G177203	971	1174	0.7871	232.651
GRMZM2G169688	970	2801	0.9222	97.4122
GRMZM2G039600	969	4943	0.9488	55.1427
GRMZM2G021687	968	849	0.9835	320.717
GRMZM2G112392	965	3277	0.9048	82.8334
GRMZM2G032258	965	1663	0.9838	163.226
GRMZM2G374971	962	1319	0.6482	205.156
GRMZM2G147770	960	1898	0.9768	142.275
GRMZM2G063850	957	2761	0.3622	97.499
GRMZM2G025855	955	1347	0.9696	199.43
GRMZM2G159956	955	1861	0.9742	144.348
GRMZM2G009655	954	3548	0.969	75.6344
GRMZM2G149768	953	2283	0.396	117.42
GRMZM2G089684	951	5438	0.9555	49.1922
GRMZM2G021194	949	2978	0.8882	89.6388
GRMZM2G138511	949	2753	0.9847	96.9649
GRMZM2G108807	946	859	0.5728	309.779
GRMZM2G096107	946	3275	0.9463	81.2521
GRMZM2G147800	946	2709	0.9609	98.2283
GRMZM2G168762	946	1331	0.9001	199.925
GRMZM2G121034	946	1767	0.9604	150.595
GRMZM2G092981	945	1231	0.905	215.938
GRMZM2G040762	943	4670	0.9786	56.8001
GRMZM2G078143	943	1406	0.6757	188.661
GRMZM2G032496	943	2550	0.9451	104.022
GRMZM2G019695	942	1192	0.7424	222.295
GRMZM2G132640	942	2010	0.8886	131.829
GRMZM2G170870	942	1089	0.8007	243.32
GRMZM2G180343	942	1821	0.3416	145.511
GRMZM2G027875	936	2942	0.9194	89.4927
GRMZM2G091124	932	1218	0.8465	215.24
GRMZM2G006178	931	2380	0.7992	110.034
GRMZM2G171604	929	1808	0.9563	144.535
GRMZM2G108084	929	2337	0.7356	111.818
GRMZM2G469142	929	2107	0.8296	124.024
GRMZM2G477503	928	2030	0.8941	128.59
GRMZM2G040477	927	1473	0.9185	177.024
GRMZM2G121186	927	1430	0.9147	182.347
GRMZM2G117507	927	1730	0.852	150.726
GRMZM2G070167	926	980	0.2796	265.791
GRMZM2G021331	926	2290	0.7873	113.744
GRMZM2G352084	924	2005	0.9501	129.632
GRMZM2G420436	924	2140	0.8042	121.454
GRMZM2G134182	924	1243	0.8101	209.101
GRMZM2G311051	922	2952	0.915	87.8556
GRMZM2G047855	921	1711	0.9725	151.413
GRMZM2G126038	920	2781	0.8511	93.0554
GRMZM2G161306	916	1231	0.8643	209.311
GRMZM2G087079	914	1158	0.7945	222.02
GRMZM2G010196	912	1344	0.7158	190.876
GRMZM2G377761	911	3980	0.7219	64.3858
GRMZM2G011079	909	3519	0.815	72.6606
GRMZM2G098520	907	2278	0.2015	111.997
GRMZM2G180254	907	3333	0.6073	76.5467
GRMZM2G058675	906	1321	0.4489	192.921
GRMZM2G425728	905	1494	0.6995	170.393
GRMZM2G050108	905	1989	0.7089	127.988
GRMZM2G053925	905	2587	0.6533	98.4027
GRMZM2G078832	904	2525	0.9838	100.707
GRMZM2G114954	901	1012	0.3409	250.437
GRMZM2G084062	901	3517	0.77	72.0621
AC214448.3_FG007	899	1353	0.9793	186.903
AC234520.1_FG004	898	3069	0.9664	82.3065
GRMZM2G114137	897	1873	0.8895	134.713
GRMZM2G166877	895	1195	0.9414	210.673
GRMZM2G320013	893	2955	0.9313	85.0058
GRMZM2G076450	892	2885	0.9518	86.9708
GRMZM2G087254	892	1832	0.8766	136.96
GRMZM2G308944	891	1046	0.7467	239.608
GRMZM2G114739	891	1957	0.8099	128.068
GRMZM2G003963	890	1730	0.1942	144.71
AC196475.3_FG004	890	1095	0.9954	228.629
GRMZM2G070323	888	3627	0.8233	68.8684
GRMZM2G409133	888	1411	0.5875	177.027
GRMZM2G088196	885	2562	0.9297	97.167
GRMZM2G095492	884	1902	0.8481	130.736
GRMZM2G035807	883	2456	0.8595	101.132
GRMZM2G084819	882	14668	0.3853	16.9142
GRMZM2G470556	882	5714	0.9587	43.4193
AC212859.3_FG007	880	5346	0.9516	46.3029
GRMZM2G161154	879	837	0.7336	295.405
GRMZM2G416069	877	4097	0.2988	60.2127
GRMZM2G109674	875	3799	0.8758	64.7878
GRMZM2G057491	873	2812	0.9022	87.328
GRMZM2G033894	872	1826	0.7766	134.329
GRMZM2G456564	872	2556	0.8259	95.9644
GRMZM2G143651	872	2232	0.6411	109.895
GRMZM2G314094	871	999	0.97	245.249
GRMZM2G130348	870	2606	0.7955	93.9073
GRMZM2G047513	869	1318	0.7511	185.464
GRMZM2G418515	866	5385	0.8812	45.2363
GRMZM2G150183	866	7130	0.9314	34.1651
GRMZM2G469111	865	2745	0.9537	88.6397
AC202439.3_FG005	865	1059	0.9943	229.76
GRMZM2G361605	865	3995	0.8103	60.9051
GRMZM2G101760	865	3453	0.7967	70.4651
GRMZM2G096370	864	4368	0.9302	55.6398
GRMZM2G113852	864	1682	0.8526	144.492
GRMZM2G132857	864	3650	0.7978	66.5849
GRMZM2G086258	861	1206	0.7388	200.822
GRMZM2G329144	861	800	0.8812	302.739
GRMZM2G336962	860	4693	0.8992	51.5469
GRMZM2G118403	859	5495	0.97	43.9724
GRMZM2G394410	858	2386	0.8726	101.151
GRMZM2G139467	857	1988	0.9854	121.26
GRMZM2G042231	855	2456	0.967	97.9247
GRMZM2G000039	854	3079	0.6911	78.0194
GRMZM2G068316	853	1033	0.3379	232.275
GRMZM2G017821	853	2232	0.9682	107.5
GRMZM2G425863	853	1679	0.6504	142.907
GRMZM2G038301	853	2155	0.922	111.341
GRMZM2G017045	852	941	0.8969	254.686
GRMZM2G106600	850	2427	0.9571	98.5153
AC155434.2_FG004	849	5208	0.9411	45.8555
GRMZM2G010054	848	4159	0.9363	57.3537
GRMZM2G360681	848	3168	0.9444	75.2949
GRMZM2G155911	847	2057	0.9358	115.825
GRMZM2G133844	847	968	0.7097	246.129
AC211955.4_FG013	846	735	0.9197	323.771
GRMZM2G101142	845	1615	0.7362	147.177
GRMZM2G026231	844	2369	0.9164	100.215
GRMZM2G083459	844	1929	0.832	123.074
GRMZM2G121516	844	2056	0.8876	115.471
GRMZM2G114503	842	754	0.9615	314.12
GRMZM2G461569	842	3107	0.7499	76.2299
GRMZM2G176735	841	3472	0.7872	68.1351
GRMZM2G099481	841	3628	0.9664	65.2054
GRMZM2G338131	841	1225	0.849	193.114
GRMZM2G069061	839	1166	0.9477	202.404
GRMZM2G150616	838	1437	0.9033	164.037
GRMZM2G079772	837	3390	0.8398	69.4513
GRMZM2G144668	837	1791	0.7945	131.457
GRMZM2G135501	836	1456	0.7136	161.51
GRMZM2G179523	835	2591	0.988	90.6512
GRMZM2G176707	834	2125	0.7398	110.398
GRMZM2G056335	833	1850	0.9297	126.657
GRMZM2G102737	831	1561	0.9962	149.745
GRMZM2G132690	830	861	0.9849	271.162
GRMZM2G115372	829	3082	0.6583	75.6618
GRMZM2G109560	828	3264	0.4969	71.3567
GRMZM2G074401	828	1459	0.8821	159.636
GRMZM2G010342	826	5035	0.9511	46.1461
GRMZM2G433684	824	2690	0.6004	86.1647
GRMZM2G128850	823	1095	0.8667	211.417
GRMZM2G022926	823	1415	0.4735	163.606
GRMZM2G084719	823	2105	0.9264	109.977
GRMZM2G031780	823	1006	0.9612	230.121
GRMZM2G134284	823	4147	0.8015	55.8239
GRMZM2G128399	821	1321	0.9213	174.822
GRMZM2G076943	820	2334	0.9756	98.8252
GRMZM2G163129	820	3109	0.9431	74.1904
GRMZM2G140432	820	3097	0.938	74.4779
GRMZM2G099319	819	2415	0.995	95.3941
GRMZM2G472428	819	6423	0.6636	35.8675
GRMZM2G070360	818	1282	0.8955	179.482
GRMZM2G180909	817	1767	0.8738	130.059
GRMZM2G035401	813	1069	0.6988	213.928
GRMZM2G049076	813	3906	0.7558	58.5481
GRMZM2G338809	813	2053	0.4671	111.393
GRMZM2G455817	813	2745	0.8007	83.3111
GRMZM2G011213	812	1183	0.8428	193.075
GRMZM2G096070	812	2623	0.7949	87.0788
GRMZM2G076423	810	2029	0.8167	112.294
GRMZM2G140107	809	3675	0.942	61.9221
GRMZM2G428391	808	2628	0.0742	86.485
GRMZM2G037444	807	3750	0.8845	60.5337
GRMZM2G048806	807	2860	0.9514	79.3711
GRMZM2G030240	806	1122	0.9242	202.068
GRMZM2G020982	805	2643	0.9334	85.6749
GRMZM2G327174	804	1589	0.6344	142.327
GRMZM2G018484	804	1978	0.8716	114.336
GRMZM2G170008	803	1012	0.913	223.198
GRMZM2G104125	803	2629	0.7162	85.9171
GRMZM2G064537	802	1059	0.7856	213.026
GRMZM2G017865	802	3715	0.948	60.7254
GRMZM2G150406	801	2176	0.8998	103.545
GRMZM2G013619	801	1762	0.769	127.874
GRMZM2G155242	801	2268	0.4145	99.3446
AC213521.3_FG005	801	1467	0.925	153.588
GRMZM2G176546	801	1812	0.9652	124.345
GRMZM2G171279	799	3094	0.4266	72.6409
GRMZM2G071015	798	2465	0.8876	91.0627
GRMZM2G073912	798	2612	0.7538	85.9378
GRMZM2G095299	797	1254	0.819	178.779
GRMZM2G004694	797	2210	0.9439	101.443
GRMZM2G024391	797	999	0.8298	224.413
GRMZM2G113950	796	2702	0.9889	82.8671
GRMZM2G034110	796	1609	0.8658	139.159
GRMZM2G118286	794	2591	0.9749	86.2001
GRMZM2G155357	794	2048	0.8696	109.055
GRMZM2G347956	794	1601	0.8545	139.503
GRMZM2G325019	794	2651	0.9061	84.2491
GRMZM2G057075	793	1411	0.9454	158.089
GRMZM2G023020	792	2350	0.6766	94.8008
GRMZM2G412611	792	2153	0.9224	103.475
GRMZM2G101515	791	3080	0.851	72.2404
GRMZM2G014805	791	4173	0.5689	53.3191
GRMZM2G010328	790	1769	0.9401	125.619
GRMZM2G117513	789	1398	0.9177	158.754
AC234158.1_FG005	788	4926	0.8078	44.9973
GRMZM2G080775	787	2794	0.9635	79.2324
GRMZM2G375222	786	4849	0.7934	45.5958
GRMZM2G034626	786	3343	0.5663	66.1364
GRMZM2G126860	786	2080	0.8019	106.295
GRMZM2G361693	785	1891	0.8302	116.77
GRMZM2G129428	785	2173	0.8983	101.617
AC155496.2_FG008	784	1665	0.9604	132.451
GRMZM2G012758	784	2621	0.567	84.1402
GRMZM2G135739	784	2769	0.7216	79.643
GRMZM2G117439	783	1064	0.8929	207.002
GRMZM2G075637	783	1487	0.7411	148.117
GRMZM2G128219	782	1321	0.9553	166.517
GRMZM2G017257	781	4294	0.317	51.1615
GRMZM2G057525	779	2003	0.8912	109.398
GRMZM2G406712	778	4602	0.9057	47.5541
GRMZM2G045421	778	2964	0.946	73.8339
GRMZM2G143568	777	2946	0.9759	74.1896
GRMZM2G131769	776	2063	0.9244	105.808
GRMZM2G077436	774	1686	0.7527	129.133
GRMZM2G097812	774	3029	0.9293	71.8781
GRMZM2G001755	774	1294	0.8941	168.252
GRMZM2G470740	774	2431	0.8902	89.5593
GRMZM2G079904	772	3175	0.7924	68.3956
GRMZM2G050329	772	2534	0.9112	85.6969
GRMZM2G446872	770	6086	0.8911	35.5888
GRMZM2G025659	770	1153	0.8517	187.852
GRMZM2G140577	769	2864	0.8387	75.528
GRMZM2G379758	768	5168	0.4669	41.8016
GRMZM2G070011	767	1402	0.9743	153.887
GRMZM2G030659	767	4438	0.9142	48.6142
GRMZM2G177518	767	2344	0.9492	92.0433
GRMZM2G019121	766	2159	0.8981	99.8001
GRMZM2G015285	765	1580	0.8563	136.194
GRMZM2G054162	765	4060	0.5175	53.0017
GRMZM2G384394	764	3869	0.8356	55.5456
GRMZM2G353147	760	3885	0.7297	55.0272
GRMZM2G059106	760	1415	0.6615	151.082
GRMZM2G147787	760	1557	0.8446	137.303
GRMZM2G121820	760	1674	0.4839	127.706
GRMZM2G004511	760	1443	0.7817	148.15
GRMZM2G133919	759	4853	0.4748	43.9933
GRMZM2G030731	759	1024	0.7139	208.495
GRMZM2G055699	758	2018	0.9579	105.658
GRMZM2G104658	756	3106	0.3065	68.466
GRMZM2G034025	756	7747	0.8148	27.45
GRMZM2G077215	755	1831	0.9743	115.988
GRMZM2G050570	754	1967	0.9964	107.826
GRMZM2G071268	754	1778	0.9646	119.287
GRMZM2G082894	753	1218	0.9097	173.901
GRMZM2G028700	752	4075	0.8798	51.9093
GRMZM2G102243	751	3381	0.8879	62.4812
GRMZM2G139803	749	927	0.9277	227.278
GRMZM2G030628	749	1527	0.8959	137.974
GRMZM2G128012	747	1779	0.8921	118.113
GRMZM2G107205	742	2815	0.9883	74.1447
GRMZM2G129208	742	2132	0.228	97.8974
GRMZM2G134230	741	1108	0.8691	188.119
GRMZM2G504401	740	1340	0.7612	155.339
GRMZM2G133624	740	1561	0.6534	133.347
GRMZM2G099914	739	2338	0.8815	88.9108
GRMZM2G001805	739	1046	0.9379	198.732
GRMZM2G075622	739	2314	0.927	89.833
GRMZM2G125893	737	935	0.7508	221.723
GRMZM2G432566	736	3208	0.895	64.5354
GRMZM2G348873	736	2202	0.7448	94.0189
GRMZM2G018197	736	1835	0.7946	112.823
GRMZM2G066024	735	1877	0.8077	110.148
GRMZM2G455085	735	1533	0.9896	134.865
GRMZM2G017351	733	1817	0.9064	113.476
GRMZM2G002656	733	6450	0.7434	31.9668
GRMZM2G089528	733	2368	0.8568	87.0717
GRMZM2G134426	733	2210	0.8715	93.2967
GRMZM2G013378	733	2332	0.8066	88.4158
GRMZM2G027592	733	5093	0.9372	40.4841
GRMZM2G013114	733	3335	0.9412	61.8248
GRMZM2G093347	733	783	0.94	263.328
GRMZM2G028821	732	1027	0.5901	200.491
GRMZM2G039841	731	1253	0.5028	164.105
GRMZM2G022861	728	2762	0.9739	74.1417
GRMZM2G082916	728	4837	0.7869	42.336
GRMZM2G147844	727	1746	0.9187	117.124
GRMZM2G134020	727	1112	0.9793	183.901
GRMZM2G094581	724	3055	0.89	66.6626
GRMZM2G055619	724	5813	0.6826	35.0343
GRMZM2G372632	724	3440	0.8983	59.2018
GRMZM2G158147	724	1929	0.8512	105.575
GRMZM2G315199	723	4876	0.9592	41.7089
GRMZM2G476933	723	1911	0.9885	106.422
GRMZM2G016894	723	2357	0.8744	86.2846
AC148152.3_FG008	723	1977	0.9449	102.869
GRMZM2G466139	721	4497	0.9217	45.099
GRMZM2G089406	721	5242	0.7469	38.6895
GRMZM2G172506	720	2865	0.8632	70.6907
GRMZM2G178190	720	2082	0.9087	97.2762
GRMZM2G089466	720	2409	0.8265	84.0718
GRMZM2G097959	719	2258	0.8361	89.5694
GRMZM2G408768	718	1413	0.4529	142.934
AC226230.2_FG002	718	3171	0.9909	63.6917
GRMZM2G162786	718	2585	0.9207	78.1301
GRMZM2G016323	717	3574	0.3758	56.4312
GRMZM2G136680	716	1838	0.9597	109.578
EF517601.1_FG012	715	2364	0.7386	85.0772
GRMZM2G147925	712	2005	0.9007	99.8896
AC191387.3_FG009	711	1152	0.9965	173.609
GRMZM2G086496	711	2492	0.9125	80.2558
GRMZM2G030167	710	1270	0.8465	157.257
GRMZM2G086403	709	2052	0.5253	97.1904
GRMZM2G018126	709	2404	0.9343	82.9596
GRMZM2G032936	709	1895	0.9493	105.243
GRMZM2G041275	709	2276	0.9328	87.6251
GRMZM2G153181	708	1967	0.6817	101.247
GRMZM2G072806	708	1160	0.9155	171.684
GRMZM2G370715	708	4651	0.9174	42.8195
GRMZM2G173360	707	3982	0.8523	49.9428
GRMZM2G130169	707	846	0.7187	235.074
GRMZM2G337594	707	538	0.7286	369.651
GRMZM2G013900	706	2379	0.8701	83.4766
GRMZM2G101523	705	3573	0.8956	55.5023
GRMZM2G463913	704	788	0.2779	251.305
GRMZM2G123204	703	1777	0.9887	111.281
GRMZM2G413897	703	1030	0.9117	191.987
GRMZM2G111611	703	1282	0.8323	154.249
GRMZM2G458613	703	980	0.8031	201.783
GRMZM2G371944	702	2070	0.556	95.3941
GRMZM2G024668	702	2550	0.1216	77.4375
GRMZM2G019999	702	1618	0.8733	122.043
AC149633.4_FG005	700	564	0.977	349.119
GRMZM2G128434	700	3075	0.9971	64.0335
GRMZM2G113696	698	1432	0.067	137.109
GRMZM2G175661	698	4579	0.8277	42.8785
GRMZM2G380414	697	764	0.8429	256.622
GRMZM2G461793	696	1863	0.8137	105.087
GRMZM2G134205	696	2630	0.4023	74.4403
GRMZM2G021816	695	1660	0.8524	117.769
GRMZM2G478709	695	2407	0.4778	81.2201
AC231745.1_FG003	694	1152	0.9427	169.458
GRMZM2G039639	694	1184	0.8708	164.878
GRMZM2G152768	693	3147	0.9288	61.9428
GRMZM2G125138	690	1723	0.9437	112.647
GRMZM2G351018	689	3156	0.8298	61.4097
GRMZM2G022032	689	2668	0.6207	72.642
GRMZM2G064163	689	1741	0.7921	111.32
AC197717.3_FG002	688	1182	0.9941	163.729
GRMZM2G036590	688	1467	0.8868	131.921
GRMZM2G174803	688	2278	0.971	84.9551
AC214479.2_FG001	688	1953	0.9939	99.0925
GRMZM2G009593	688	3756	0.8589	51.5249
GRMZM2G061885	687	2721	0.9008	71.0204
GRMZM2G099187	686	2931	0.6441	65.8359
GRMZM2G094072	686	3526	0.4036	54.7263
GRMZM2G176698	686	4892	0.8144	39.445
GRMZM2G326270	684	1272	0.2665	151.26
GRMZM2G085301	684	2020	0.8901	95.2488
GRMZM2G144726	684	2513	0.7493	76.5629
GRMZM2G062354	683	2848	0.6218	67.4583
GRMZM2G339699	683	2089	0.9368	91.968
GRMZM2G401869	683	6555	0.8851	29.3091
GRMZM2G301071	682	2989	0.8444	64.182
AC186319.4_FG002	681	1107	0.8058	173.043
GRMZM2G089974	680	1093	0.8454	175.002
GRMZM2G050647	679	3770	0.857	50.6621
GRMZM2G007372	679	2318	0.9379	82.3969
GRMZM2G098751	679	1426	0.9397	133.938
GRMZM2G024315	679	1555	0.5987	122.827
GRMZM2G100794	679	2090	0.8187	91.3857
GRMZM2G115456	679	2458	0.8051	77.7039
AF466202.2_FG009	678	531	0.9661	359.162
GRMZM2G114162	678	6466	0.8384	29.495
GRMZM2G003762	677	1733	0.0981	109.887
GRMZM2G115598	677	3131	0.4839	60.8219
GRMZM2G098999	675	2661	0.9252	71.3532
GRMZM2G436084	674	1549	0.7553	122.395
GRMZM2G156986	674	2458	0.926	77.1317
GRMZM2G080937	673	2465	0.5542	76.7985
GRMZM2G153068	673	1283	0.7007	147.551
GRMZM2G134708	671	1996	0.8517	94.562
GRMZM2G358311	671	3898	0.9377	48.4212
GRMZM2G446050	671	5924	0.7544	31.8612
GRMZM2G093638	671	3559	0.8443	53.0334
GRMZM2G169671	670	1287	0.8368	146.437
GRMZM2G025731	669	1814	0.4713	103.739
GRMZM2G044143	669	8574	0.8368	21.9481
GRMZM2G078887	669	1289	0.8914	145.992
GRMZM2G441903	669	1818	0.637	103.511
GRMZM2G429322	668	1942	0.9444	96.7569
AC196426.3_FG007	668	2235	0.9691	84.0724
GRMZM2G464137	668	1726	0.3082	108.866
GRMZM2G127632	667	3214	0.9695	58.376
GRMZM2G095598	667	1349	0.7784	139.081
GRMZM2G069649	667	2896	0.8829	64.7861
GRMZM2G173747	666	948	0.884	197.615
GRMZM2G144705	666	2126	0.524	88.1182
GRMZM2G083418	666	1746	0.8431	107.296
GRMZM2G171688	664	2574	0.852	72.5628
GRMZM2G371795	664	1293	0.7788	144.452
GRMZM2G360021	663	1110	0.7559	168.014
GRMZM2G040878	663	1238	0.7843	150.643
GRMZM2G004396	661	1591	0.9617	116.865
GRMZM2G046870	660	1936	0.8642	95.8944
GRMZM2G341747	659	3552	0.7469	52.1876
GRMZM2G070264	658	4400	0.9155	42.0657
GRMZM2G327635	658	2934	0.7904	63.0842
GRMZM2G058870	657	5732	0.9311	32.2414
GRMZM2G177077	657	2703	0.8265	68.3713
GRMZM2G013765	656	3492	0.8365	52.8426
GRMZM2G042313	656	2526	0.9755	73.0508
GRMZM2G023163	655	2158	0.9235	85.3777
GRMZM2G143469	655	845	0.9574	218.042
GRMZM2G105466	655	2314	0.78	79.6219
GRMZM2G001297	654	2807	0.9562	65.5375
GRMZM2G127421	654	1572	0.9001	117.025
GRMZM2G037644	654	1823	0.6539	100.913
GRMZM2G118363	653	2227	0.9816	82.4798
GRMZM2G359102	653	883	0.8539	208.021
GRMZM2G091811	652	2333	0.793	78.6118
GRMZM2G068024	652	3719	0.7343	49.3147
GRMZM2G174926	652	2781	0.6749	65.9479
GRMZM2G111756	651	1553	0.8757	117.914
GRMZM2G047476	651	883	0.6229	207.384
GRMZM2G032028	650	1694	0.5201	107.933
GRMZM2G083309	649	3045	0.9425	59.9532
GRMZM2G079888	649	2489	0.8393	73.3457
GRMZM2G139977	649	6022	0.6455	30.3151
GRMZM2G018607	647	2515	0.7897	72.3637
GRMZM2G015132	647	2269	0.8621	80.2092
GRMZM2G010823	646	2099	0.9443	86.5715
GRMZM2G066051	646	1823	0.8332	99.6783
GRMZM2G457929	645	2023	0.916	89.6847
GRMZM2G035073	645	1919	0.9401	94.5452
GRMZM2G475948	645	2327	0.9652	77.9683
GRMZM2G085027	645	2499	0.902	72.6019
GRMZM2G044684	645	1484	0.8437	122.259
GRMZM2G168590	644	1430	0.5238	126.679
GRMZM2G135839	643	3729	0.9469	48.5035
GRMZM2G100146	643	1366	0.5242	132.408
GRMZM2G035256	643	1602	0.9619	112.902
AC206223.3_FG002	642	2103	0.7508	85.8718
GRMZM2G441583	640	3795	0.9568	47.4376
GRMZM2G390786	639	5457	0.888	32.9383
AC233959.1_FG002	637	681	0.9956	263.116
GRMZM2G138419	637	3753	0.9166	47.7436
GRMZM2G032336	636	3254	0.9358	54.9787
GRMZM2G300066	635	2372	0.3044	75.3032
GRMZM2G312365	635	5329	0.9373	33.5184
GRMZM2G158609	635	3738	0.9821	47.7847
GRMZM2G001184	635	2492	0.8961	71.6771
GRMZM2G305851	634	1758	0.8339	101.444
GRMZM2G000219	634	1163	0.7334	153.343
GRMZM2G377369	634	3517	0.9016	50.7074
GRMZM2G103896	634	2710	0.7923	65.8074
GRMZM2G083788	634	2235	0.9463	79.7933
GRMZM2G119782	633	861	0.9315	206.802
GRMZM2G012690	633	1725	0.9501	103.221
GRMZM2G089136	632	2156	0.0227	82.4561
GRMZM2G100158	632	2042	0.8506	87.0595
GRMZM2G060567	632	1543	0.6215	115.214
GRMZM2G054233	632	2730	0.9795	65.1192
GRMZM2G553687	631	5724	0.9305	31.0088
GRMZM2G179662	631	4948	0.6987	35.8719
GRMZM2G012453	630	3782	0.8173	46.8569
GRMZM2G052416	630	2038	0.893	86.9543
GRMZM2G080851	630	3350	0.9684	52.8994
AC209784.3_FG007	629	1947	0.9646	90.8739
GRMZM2G009792	629	933	0.8971	189.637
GRMZM2G026442	629	4043	0.8756	43.7624
GRMZM2G087326	629	1493	0.8948	118.507
GRMZM2G347043	628	1685	0.835	104.837
GRMZM2G140809	628	1629	0.6593	108.441
GRMZM2G059556	627	1096	0.5538	160.921
GRMZM2G117685	627	2658	0.6874	66.354
GRMZM2G318010	627	3001	0.6761	58.7701
GRMZM2G137558	626	2697	0.9459	65.2902
GRMZM2G062420	626	2011	0.7747	87.5623
GRMZM2G480809	626	4529	0.8719	38.88
GRMZM2G158228	626	1754	0.7714	100.392
GRMZM2G144730	625	2371	0.8245	74.1486
GRMZM2G308106	624	1202	0.8311	146.028
GRMZM2G140726	624	2879	0.8204	60.9674
GRMZM2G059449	624	3214	0.9549	54.6127
GRMZM2G040079	622	4099	0.9502	42.6842
GRMZM2G108849	622	1737	0.1739	100.727
GRMZM2G005938	622	2210	0.9018	79.1686
GRMZM2G025215	620	2241	0.9264	77.8224
GRMZM2G149321	620	2083	0.977	83.7254
GRMZM2G134256	620	1922	0.2196	90.7388
GRMZM2G137236	620	4002	0.9203	43.5782
GRMZM2G322024	620	5538	0.9337	31.4915
GRMZM2G071172	620	3654	0.9034	47.7285
GRMZM2G150838	619	2187	0.9067	79.6153
GRMZM2G174284	618	2145	0.945	81.0431
GRMZM2G087918	617	1201	0.826	144.51
GRMZM2G127067	616	1491	0.8578	116.214
GRMZM2G376731	616	3413	0.973	50.7691
GRMZM2G011483	616	2953	0.7457	58.6775
GRMZM2G013166	616	3895	0.0303	44.4865
GRMZM2G146965	616	1253	0.7853	138.288
GRMZM2G170798	615	3858	0.7462	44.8402
GRMZM2G086904	615	910	0.5604	190.103
GRMZM2G030805	614	3734	0.8629	46.2539
GRMZM2G068715	614	1269	0.8487	136.101
GRMZM2G329300	613	4651	0.694	37.0739
GRMZM2G176840	613	1102	0.8058	156.471
GRMZM2G060583	613	4213	0.9867	40.9283
GRMZM2G403636	613	2875	0.7802	59.976
GRMZM2G136769	612	2203	0.798	78.1433
GRMZM2G074599	612	2347	0.9386	73.3488
GRMZM2G324462	612	4228	0.9439	40.7166
GRMZM2G116563	611	2513	0.9825	68.3917
GRMZM2G128914	611	2253	0.3356	76.2842
GRMZM2G130586	611	3155	0.3566	54.4749
GRMZM2G022313	610	2303	0.9162	74.5059
GRMZM2G058345	610	2660	0.906	64.5064
GRMZM2G165998	609	1914	0.1437	89.5014
GRMZM2G173030	609	2266	0.7921	75.5983
GRMZM2G386525	609	1488	0.6055	115.125
GRMZM2G306282	608	1677	0.4717	101.982
GRMZM2G126253	608	2669	0.9082	64.0781
GRMZM2G166855	608	2553	0.9597	66.9896
GRMZM2G076705	607	2745	0.9843	62.2015
GRMZM2G145360	606	4083	0.9135	41.7492
AC147602.5_FG004	605	483	0.9959	352.341
GRMZM2G037485	604	1484	0.8086	114.487
GRMZM2G117836	604	3418	0.9026	49.7072
GRMZM2G000660	603	1339	0.9881	126.675
GRMZM2G119650	603	1801	0.8895	94.1799
GRMZM2G013318	603	2511	0.9152	67.55
GRMZM2G137944	603	3087	0.8503	54.9459
AC217271.3_FG002	603	1491	0.8437	113.761
GRMZM2G088921	602	1065	0.9502	159.002
GRMZM2G079196	602	1008	0.8601	167.993
GRMZM2G088356	602	2216	0.9504	76.4155
GRMZM2G444808	601	4342	0.7513	38.9349
GRMZM2G015955	601	1749	0.6289	96.6583
GRMZM2G023585	601	2134	0.732	79.22
GRMZM2G124441	600	2710	0.2561	62.2783
GRMZM2G062569	599	2058	0.9315	81.8721
GRMZM2G094388	598	1213	0.9143	138.674
GRMZM2G448344	597	5479	0.2079	30.6498
GRMZM2G053299	596	2009	0.778	83.449
GRMZM2G064366	596	1928	0.9616	86.9549
GRMZM2G089736	596	1421	0.4975	117.98
GRMZM2G102000	595	3603	0.7649	46.4523
GRMZM2G110309	595	3205	0.8817	52.2208
AC203865.3_FG002	594	1551	0.8891	107.728
GRMZM2G051103	594	1989	0.911	84.0052
GRMZM2G084279	592	480	0.9271	346.925
GRMZM2G021468	592	3800	0.7668	43.8221
GRMZM2G100448	592	3067	0.8856	54.2953
GRMZM2G049902	592	3520	0.8795	47.3079
GRMZM2G141432	592	1560	0.4058	106.746
GRMZM2G039396	592	2145	0.8228	77.6335
GRMZM2G032409	592	2211	0.9769	75.3161
GRMZM2G068471	591	2420	0.5702	68.6953
GRMZM2G404897	591	2333	0.6605	71.257
GRMZM2G362312	591	1406	0.7539	118.238
GRMZM2G451132	590	2341	0.727	70.8933
AC233788.2_FG006	590	2421	0.9864	68.5507
GRMZM2G054405	589	1071	0.8609	154.696
GRMZM2G011746	589	1507	0.9622	109.94
GRMZM2G399320	588	4309	0.3291	38.3845
AC205122.4_FG003	588	654	0.2523	252.903
GRMZM2G474462	588	3032	0.2358	54.551
GRMZM2G110141	586	2300	0.7513	71.6679
GRMZM2G049329	586	3017	0.5797	54.6358
GRMZM2G174572	585	2952	0.9112	55.7435
GRMZM2G064390	585	2267	0.6193	72.587
GRMZM2G481261	584	1449	0.7101	113.37
GRMZM2G078781	583	2157	0.7909	76.0279
AC152495.1_FG017	583	3222	0.9705	50.8976
GRMZM2G135052	583	1383	0.7975	118.577
GRMZM2G119675	582	854	0.7026	191.699
GRMZM2G389362	582	2151	0.9238	76.1092
GRMZM2G089944	582	1689	0.9142	96.9277
GRMZM2G398506	581	2280	0.8939	71.6797
GRMZM2G015073	579	4496	0.8648	36.2249
AC206259.3_FG003	579	2301	0.6428	70.781
GRMZM2G027272	579	1979	0.9277	82.2976
GRMZM2G166653	578	717	0.7378	226.758
GRMZM2G113453	577	2683	0.5949	60.4937
GRMZM2G084063	577	1162	0.4449	139.677
GRMZM2G130366	575	2257	0.9039	71.6623
GRMZM2G117608	575	1868	0.8753	86.5856
GRMZM2G012628	575	2254	0.7258	71.7577
AC200881.4_FG004	574	1314	0.7009	122.877
GRMZM2G136453	574	2479	0.6975	65.1313
AC185226.4_FG001	574	2790	0.9208	57.8712
GRMZM2G306898	574	2091	0.6471	77.2169
GRMZM2G028216	574	1034	0.3598	156.151
GRMZM2G180704	573	2062	0.9437	78.1665
GRMZM2G327595	573	2335	0.7966	69.0275
GRMZM2G378717	573	1297	0.9206	124.271
GRMZM2G064822	573	1712	0.5993	94.1468
GRMZM2G095333	572	1181	0.7223	136.239
GRMZM2G014136	572	2489	0.9068	64.6436
GRMZM2G466560	572	3870	0.9726	41.5757
GRMZM2G026043	571	2631	0.9673	61.0478
GRMZM2G118104	571	1429	0.7978	112.398
GRMZM2G423301	571	1491	0.9235	107.724
GRMZM2G106974	571	2890	0.8986	55.5767
GRMZM2G030529	570	6495	0.9153	24.686
GRMZM2G069676	570	1639	0.6626	97.8252
GRMZM2G118462	570	3644	0.8576	43.9998
AC213621.5_FG005	569	426	0.8521	375.714
GRMZM2G352695	569	3877	0.6606	41.283
GRMZM2G158462	568	1490	0.8309	107.23
GRMZM2G150521	568	1325	0.7623	120.583
GRMZM2G032896	568	1969	0.9726	81.1442
GRMZM2G431821	568	722	0.8864	221.292
GRMZM2G096486	567	1265	0.8838	126.08
GRMZM2G043275	567	1247	0.5718	127.9
GRMZM2G322314	567	1913	0.8615	83.3725
GRMZM2G153887	567	1536	0.6667	103.836
GRMZM2G435034	567	2287	0.9633	69.7383
GRMZM2G059590	566	4191	0.8664	37.9886
GRMZM2G147279	566	1533	0.5975	103.855
GRMZM2G158872	566	3297	0.8429	48.2894
GRMZM2G389768	565	1715	0.3423	92.67
GRMZM2G023625	565	3747	0.9621	42.415
GRMZM2G116638	564	2687	0.8523	59.0427
GRMZM2G142690	564	1200	0.0408	132.206
GRMZM2G126453	564	3171	0.3942	50.0308
GRMZM2G008410	564	1900	0.8416	83.4988
GRMZM2G040145	564	4978	0.8793	31.8698
GRMZM2G324973	564	3300	0.2621	48.0751
GRMZM2G135978	564	2449	0.7072	64.7806
GRMZM2G061442	563	1260	0.9048	125.688
GRMZM2G051792	563	3803	0.8278	41.6425
GRMZM2G138041	563	673	0.8841	235.314
GRMZM2G089696	562	1602	0.8464	98.6798
GRMZM2G036921	561	1286	0.8942	122.709
GRMZM2G047727	561	1157	0.6802	136.391
GRMZM2G390221	561	3596	0.9636	43.8832
GRMZM2G119705	560	1399	0.7813	112.597
GRMZM2G385945	559	842	0.9287	186.747
GRMZM2G068244	559	1467	0.4472	107.186
GRMZM2G166759	559	512	0.8906	307.112
GRMZM2G002874	559	1267	0.9558	124.105
GRMZM2G308595	559	1676	0.5286	93.8194
GRMZM2G075900	559	3569	0.884	44.0575
GRMZM2G001663	558	2884	0.9761	54.4244
GRMZM2G361569	558	910	0.8989	172.483
GRMZM2G176465	557	4063	0.8964	38.5623
GRMZM2G412150	557	4110	0.9153	38.1213
GRMZM2G021074	557	2554	0.8336	61.3464
GRMZM2G137593	556	2166	0.8583	72.2056
GRMZM2G351232	556	1822	0.2925	85.8383
GRMZM2G084407	555	2001	0.8981	78.019
GRMZM2G176029	555	1494	0.6379	104.495
GRMZM2G341621	554	1921	0.9594	81.1217
GRMZM2G144367	554	1227	0.868	127.005
GRMZM2G142249	554	3172	0.941	49.1282
AC233961.1_FG001	554	2571	0.9938	60.6125
GRMZM2G014395	553	1976	0.584	78.7214
GRMZM2G143246	553	2092	0.9211	74.3564
AF466202.2_FG011	553	1809	0.9182	85.9887
GRMZM2G082529	553	3126	0.6903	49.7612
GRMZM2G091560	553	2366	0.5355	65.7454
GRMZM2G132373	553	5444	0.9491	28.5734
GRMZM2G066489	552	3221	0.4455	48.2062
AC234163.1_FG004	552	1308	0.9006	118.71
GRMZM2G357296	551	953	0.6527	162.635
GRMZM2G108285	551	1005	0.9274	154.22
GRMZM2G448603	550	2047	0.849	75.5787
AC199539.3_FG006	549	3540	0.9607	43.6238
GRMZM2G097434	549	3372	0.3244	45.7973
GRMZM2G040559	549	857	0.7095	180.196
GRMZM2G049342	549	4146	0.9028	37.2475
GRMZM2G046402	548	3400	0.8391	45.3374
GRMZM2G145496	548	1082	0.3142	142.465
AC234159.1_FG002	548	1164	0.9459	132.429
GRMZM2G125411	547	2532	0.8009	60.7685
GRMZM2G155253	547	847	0.9303	181.66
GRMZM2G032807	546	1009	0.893	152.215
GRMZM2G326235	546	1029	0.5287	149.256
GRMZM2G142913	545	3140	0.9322	48.8227
GRMZM2G050309	545	3242	0.8751	47.2866
GRMZM2G129777	545	1846	0.8202	83.0461
GRMZM2G053574	544	2335	0.8899	65.534
GRMZM2G305856	544	1952	0.4529	78.3924
GRMZM2G061634	544	3914	0.8973	39.096
GRMZM2G315125	544	2692	0.776	56.8432
GRMZM2G136960	544	955	0.8859	160.232
GRMZM2G054481	544	1274	0.9882	120.111
GRMZM2G163045	544	1483	0.9656	103.184
GRMZM2G110681	543	1374	0.9607	111.165
GRMZM2G171466	543	1271	0.7852	120.174
GRMZM2G315121	543	2246	0.6509	68.0056
GRMZM2G115948	543	819	0.9182	186.496
GRMZM2G143128	541	995	0.9156	152.943
GRMZM2G479608	540	841	0.7658	180.614
GRMZM2G069886	540	4472	0.8929	33.9662
GRMZM2G138770	540	2070	0.885	73.3801
GRMZM2G011373	539	1538	0.9525	98.5796
GRMZM2G094390	539	2124	0.8832	71.382
GRMZM2G094543	539	787	0.9606	192.65
AC210013.4_FG018	539	708	0.7373	214.146
GRMZM2G319402	538	3025	0.8089	50.0278
GRMZM2G088511	538	659	0.261	229.642
GRMZM2G082581	537	1302	0.9762	116.016
GRMZM2G145962	536	1095	0.6658	137.691
GRMZM2G113232	536	4603	0.912	32.7551
GRMZM2G077361	536	1334	0.9453	113.022
GRMZM2G157019	536	1213	0.6109	124.296
GRMZM2G105539	535	1782	0.5595	84.4502
GRMZM2G150262	535	2664	0.8881	56.4903
AC155434.2_FG006	535	1437	0.9937	104.725
GRMZM2G095905	535	2562	0.9586	58.7394
GRMZM2G109818	534	2216	0.9621	67.7838
GRMZM2G085530	534	3503	0.5846	42.8801
GRMZM2G302913	534	3580	0.9291	41.9578
GRMZM2G153390	534	966	0.7899	155.496
GRMZM2G176028	534	1506	0.929	99.7404
GRMZM2G022298	533	3202	0.7533	46.8231
GRMZM2G056116	532	2218	0.9274	67.4691
GRMZM2G139680	531	1510	0.7344	98.9173
GRMZM2G054109	531	2429	0.6274	61.4924
GRMZM2G005592	531	2756	0.8781	54.1963
GRMZM2G113163	531	3751	0.8726	39.8201
GRMZM2G464401	530	2099	0.7442	71.0261
GRMZM2G080355	530	838	0.6337	177.904
GRMZM2G019325	529	815	0.9067	182.58
AC217499.3_FG003	529	1764	0.4598	84.3552
GRMZM2G078379	528	4793	0.9418	30.9871
GRMZM2G051782	528	1757	0.5208	84.5312
GRMZM2G478370	528	2500	0.9112	59.4085
GRMZM2G138342	528	2166	0.9829	68.5694
GRMZM2G084149	528	1880	0.6447	79.0007
GRMZM2G007381	528	1033	0.8006	143.777
GRMZM2G121790	527	1955	0.8859	75.8261
GRMZM2G022019	526	1242	0.9549	119.129
GRMZM2G119852	526	3615	0.5073	40.9291
GRMZM2G106903	526	4137	0.7834	35.7647
GRMZM2G141587	526	2669	0.8726	55.436
GRMZM2G323470	525	2125	0.9459	69.4952
GRMZM2G126865	525	2598	0.9199	56.8427
GRMZM2G133314	525	2267	0.3974	65.1422
AC211737.3_FG012	525	2115	0.878	69.8238
GRMZM2G058925	524	1761	0.9358	83.7002
GRMZM2G076673	524	1647	0.878	89.4937
GRMZM2G475504	524	3568	0.8957	41.3106
GRMZM2G115660	524	2744	0.7329	53.7158
GRMZM2G037177	523	1133	0.932	129.845
GRMZM2G041842	523	3502	0.8969	42.0088
GRMZM2G141735	523	2769	0.8508	53.1292
GRMZM2G116126	523	4609	0.8605	31.919
GRMZM2G153250	522	1846	0.9702	79.5414
GRMZM2G148323	522	2736	0.8955	53.6672
GRMZM2G181000	522	1909	0.8402	76.9164
GRMZM2G070047	522	1605	0.6093	91.485
GRMZM2G128665	521	2345	0.9365	62.4956
GRMZM2G128189	520	2247	0.7806	65.0961
GRMZM2G177273	519	1911	0.9304	76.3944
GRMZM2G107654	519	1511	0.8167	96.6179
GRMZM2G072171	519	1454	0.5784	100.406
GRMZM2G167856	519	1773	0.8663	82.3405
GRMZM2G113244	519	2711	0.9307	53.8508
GRMZM2G174741	518	2820	0.3794	51.6696
GRMZM2G037189	518	1247	0.599	116.847
GRMZM2G054267	517	1204	0.7267	120.787
GRMZM2G159535	517	1636	0.7078	88.8918
GRMZM2G008356	517	3382	0.7756	43.0003
GRMZM2G057623	517	3789	0.891	38.3814
GRMZM2G038032	516	1398	0.8848	103.824
GRMZM2G072156	516	1948	0.8876	74.5101
GRMZM2G157263	516	1698	0.96	85.4804
GRMZM2G139822	516	1876	0.9216	77.3698
GRMZM2G133620	516	1571	0.3113	92.3907
GRMZM2G065225	516	3742	0.8479	38.7883
GRMZM2G311961	515	1172	0.965	123.604
GRMZM2G090905	514	2381	0.8992	60.7237
AC202073.4_FG001	514	1137	0.9771	127.162
GRMZM2G121683	514	1976	0.7632	73.1696
GRMZM2G175140	514	2080	0.9067	69.5111
GRMZM2G085019	513	2337	0.0723	61.7466
GRMZM2G333049	512	1052	0.7671	136.902
AC155624.2_FG011	511	831	0.8917	172.971
GRMZM2G049687	511	2683	0.8204	53.5741
GRMZM2G126290	511	2651	0.6654	54.2208
GRMZM2G043724	511	2389	0.9209	60.1671
GRMZM2G035820	510	2164	0.9626	66.293
GRMZM2G059363	510	1335	0.3903	107.459
GRMZM2G152127	509	2398	0.8841	59.7067
GRMZM2G010363	508	1789	0.9044	79.8745
GRMZM2G035461	508	3167	0.9485	45.1201
GRMZM2G019177	508	1517	0.8734	94.1961
AF466202.2_FG008	507	3033	0.6881	47.0208
GRMZM2G172210	507	1945	0.8905	73.3235
GRMZM2G162184	506	3400	0.9282	41.8626
GRMZM2G097499	505	3239	0.9126	43.8566
GRMZM2G063060	505	2890	0.4571	49.1528
GRMZM2G112805	505	1357	0.8873	104.681
GRMZM2G161285	505	2943	0.9185	48.2676
GRMZM2G048281	504	2788	0.4871	50.8502
GRMZM2G039536	504	878	0.9328	161.47
GRMZM2G113378	504	2151	0.3622	65.909
GRMZM2G118098	504	3586	0.9278	39.5344
GRMZM2G159992	503	2415	0.6323	58.5876
GRMZM2G157953	503	1052	0.6321	134.495
GRMZM2G050218	503	1869	0.6137	75.703
GRMZM2G069722	503	1895	0.8865	74.6644
GRMZM2G424491	502	1347	0.8901	104.831
GRMZM2G103909	502	1488	0.7903	94.8976
GRMZM2G092112	501	1915	0.9598	73.5908
GRMZM2G052479	501	1276	0.0925	110.444
GRMZM2G180951	501	3220	0.9522	43.766
GRMZM2G010152	501	3462	0.8475	40.7066
AC148167.6_FG001	501	1107	0.9404	127.305
GRMZM2G475611	501	2291	0.1183	61.5131
GRMZM2G132978	501	1105	0.5213	127.535
GRMZM2G063806	500	3409	0.9372	41.257
GRMZM2G401664	500	1827	0.8238	76.9815
GRMZM2G060481	499	2153	0.7715	65.1945
GRMZM2G154664	499	3535	0.3479	39.7069
GRMZM2G017419	499	1247	0.2678	112.561
GRMZM2G003033	498	2885	0.9373	48.5555
GRMZM2G322506	498	3078	0.8096	45.5109
GRMZM2G462325	497	4113	0.2446	33.9901
GRMZM2G336858	497	1877	0.9238	74.4812
GRMZM2G175171	497	2324	0.8989	60.1554
GRMZM2G128056	497	2032	0.2603	68.7998
GRMZM2G320399	497	3923	0.92	35.6363
GRMZM2G136058	496	1096	0.8531	127.299
GRMZM2G139419	496	2748	0.9312	50.7715
GRMZM2G409726	496	2382	0.1448	58.5726
GRMZM2G095124	496	3204	0.7244	43.5456
GRMZM2G170595	496	1867	0.6101	74.7295
GRMZM2G039949	495	6791	0.3603	20.5034
GRMZM2G130062	495	2477	0.8409	56.2126
GRMZM2G366146	495	3921	0.9169	35.511
GRMZM2G046846	495	2814	0.9232	49.4807
GRMZM2G091900	494	1304	0.9379	106.562
GRMZM2G168149	494	1376	0.8089	100.986
GRMZM2G146670	494	1421	0.8923	97.7884
GRMZM2G147752	494	1893	0.6656	73.4059
GRMZM2G170742	494	875	0.7989	158.808
GRMZM2G158676	494	2961	0.766	46.9292
GRMZM2G151567	493	2969	0.8915	46.708
GRMZM2G035017	492	1469	0.6181	94.2102
GRMZM2G047949	491	3544	0.9422	38.9711
GRMZM2G163905	491	460	0.9478	300.247
GRMZM2G065292	490	2545	0.6692	54.158
GRMZM2G044337	489	1815	0.6854	75.7856
GRMZM2G028156	488	2843	0.8998	48.2834
GRMZM2G063603	488	2675	0.8079	51.3158
GRMZM2G007012	488	1861	0.8823	73.7612
GRMZM2G149406	488	4720	0.7684	29.0825
GRMZM2G075124	487	2440	0.7033	56.1428
GRMZM2G137861	487	3286	0.339	41.6885
GRMZM2G166355	486	2076	0.4908	65.8512
GRMZM2G144346	486	1924	0.8514	71.0536
GRMZM2G108027	486	1661	0.8633	82.3041
AC152495.1_FG010	485	3885	0.5568	35.116
GRMZM2G449165	485	2381	0.7992	57.2977
AC212873.3_FG008	485	591	0.9848	230.839
GRMZM2G440208	484	1923	0.8107	70.798
GRMZM2G345725	484	2035	0.9582	66.9015
GRMZM2G027219	483	1761	0.9767	77.1512
GRMZM2G314661	483	6067	0.8497	22.3938
GRMZM2G172427	483	5228	0.9675	25.9876
GRMZM2G049839	483	1701	0.6814	79.8725
GRMZM2G069618	482	2200	0.8205	61.6281
GRMZM2G031053	482	3271	0.7673	41.4497
GRMZM2G467992	482	754	0.8846	179.817
GRMZM2G103079	482	5403	0.7636	25.0938
GRMZM2G022248	481	977	0.9202	138.486
GRMZM2G078541	481	2626	0.925	51.5235
GRMZM2G019404	481	3384	0.0824	39.9824
GRMZM2G372077	480	1149	0.5178	117.51
GRMZM2G135132	480	1360	0.7456	99.2789
GRMZM2G104226	479	1908	0.7814	70.6174
GRMZM2G402002	479	5935	0.4079	22.7023
GRMZM2G341405	479	3977	0.0239	33.8793
GRMZM2G177621	479	2524	0.9544	53.3827
GRMZM2G396550	479	2251	0.9072	59.857
AC205536.3_FG003	478	1380	0.9022	97.4324
GRMZM2G118022	478	3741	0.8784	35.9414
GRMZM2G043456	478	2381	0.756	56.4707
AC202707.3_FG001	478	1569	0.9242	85.6958
GRMZM2G164821	478	1536	0.9395	87.5369
GRMZM2G090736	478	2428	0.6038	55.3776
GRMZM2G069542	478	3422	0.879	39.2919
GRMZM2G102779	477	2147	0.9353	62.4944
GRMZM2G140602	477	2122	0.7828	63.2307
GRMZM2G099056	477	3073	0.8897	43.6627
GRMZM2G090422	476	1109	0.4977	120.734
GRMZM2G024976	476	1585	0.9527	84.4758
GRMZM2G098460	476	975	0.9128	137.327
GRMZM2G119696	476	3725	0.8158	35.9447
GRMZM2G067789	476	2003	0.9436	66.8468
AC195154.3_FG004	475	3546	0.729	37.6799
GRMZM2G040247	475	3517	0.8035	37.9906
GRMZM2G479744	475	2343	0.9373	57.0264
GRMZM2G111014	475	2750	0.9244	48.5865
GRMZM2G424582	474	5382	0.8265	24.7736
AC210013.4_FG011	474	1209	0.9529	110.283
GRMZM2G147128	474	1752	0.8316	76.1025
GRMZM2G144030	473	1617	0.1911	82.2822
GRMZM2G124473	473	1118	0.4517	119.007
GRMZM2G479703	473	2761	0.6034	48.1892
GRMZM2G123234	473	1485	0.3502	89.5961
GRMZM2G415491	472	2637	0.4308	50.3485
GRMZM2G702426	472	1015	0.8443	130.807
GRMZM2G021864	472	2271	0.959	58.4628
GRMZM2G158197	472	2301	0.8075	57.7006
GRMZM2G479885	471	1558	0.8453	85.037
GRMZM2G055682	471	1823	0.5513	72.6756
GRMZM2G122843	470	3044	0.0848	43.4318
GRMZM2G054765	470	4267	0.9245	30.9835
GRMZM2G128981	470	1080	0.8981	122.413
GRMZM2G116629	469	2013	0.9573	65.5366
GRMZM2G149576	469	2204	0.3562	59.8571
GRMZM2G005980	469	2363	0.8925	55.8295
GRMZM2G066460	469	1365	0.4462	96.6484
AC209208.3_FG002	469	870	0.9586	151.638
GRMZM2G009136	468	1864	0.8085	70.6244
GRMZM2G701207	468	1378	0.7467	95.5325
GRMZM2G134901	467	1523	0.6323	86.2525
GRMZM2G024073	467	1331	0.9038	98.6946
GRMZM2G080650	467	1410	0.7539	93.1649
GRMZM2G021170	467	1092	0.9505	120.295
GRMZM2G131165	467	1743	0.8744	75.3658
GRMZM2G162616	466	1824	0.938	71.8647
GRMZM2G105398	466	1883	0.9267	69.613
GRMZM2G071071	466	2619	0.924	50.0501
AC217556.3_FG003	466	1380	0.7775	94.9864
GRMZM2G145805	465	4495	0.315	29.099
GRMZM2G108133	465	2224	0.5045	58.8129
GRMZM2G056573	465	3051	0.9226	42.8712
AC191113.2_FG002	465	1977	0.9732	66.1608
GRMZM2G024354	465	1022	0.8689	127.984
GRMZM2G020142	465	1699	0.8376	76.9864
GRMZM2G300801	465	1745	0.7742	74.957
GRMZM2G059012	464	3806	0.418	34.2929
GRMZM2G068212	464	2553	0.935	51.1236
GRMZM2G012102	463	846	0.9326	153.945
GRMZM2G373420	463	1069	0.9448	121.831
GRMZM2G008232	463	914	0.8731	142.492
AC209050.3_FG002	463	1476	0.9248	88.2367
GRMZM2G310283	463	4654	0.6214	27.984
GRMZM2G025074	463	2296	0.9334	56.7236
GRMZM2G340130	462	3860	0.6782	33.6674
GRMZM2G046284	462	1809	0.1161	71.8386
GRMZM2G116592	462	4373	0.9154	29.7178
GRMZM2G106140	462	2767	0.7926	46.9664
GRMZM2G104288	462	2614	0.808	49.7154
AC185612.3_FG001	461	1980	0.9308	65.4923
GRMZM2G156112	461	4633	0.8692	27.9894
GRMZM2G080499	460	3286	0.5843	39.3772
GRMZM2G169087	460	1937	0.9561	66.801
GRMZM2G122164	460	2065	0.9346	62.6603
GRMZM2G448241	460	2697	0.7872	47.9768
GRMZM2G301805	460	2379	0.6381	54.3899
GRMZM2G353103	460	1978	0.7189	65.4163
GRMZM2G012397	460	813	0.2066	159.156
GRMZM2G091449	458	4566	0.915	28.2153
GRMZM2G014695	458	2130	0.2465	60.484
GRMZM2G702026	457	2832	0.8351	45.3918
GRMZM2G119627	457	1929	0.9601	66.6406
GRMZM2G144440	457	1624	0.0991	79.1562
GRMZM2G017368	457	2878	0.9521	44.6663
GRMZM2G433117	457	4353	0.8982	29.5313
GRMZM2G005126	457	3789	0.8285	33.9271
GRMZM2G010555	456	1413	0.9597	90.7773
GRMZM2G042269	456	1794	0.9064	71.4985
GRMZM2G360352	456	2030	0.866	63.1864
GRMZM2G159013	455	1913	0.9305	66.9038
GRMZM2G052422	455	1444	0.91	88.6337
GRMZM2G147199	455	657	0.8965	194.805
GRMZM2G017077	455	1428	0.7038	89.6268
GRMZM2G129238	454	2067	0.6913	61.7831
GRMZM2G129860	454	2011	0.3103	63.5036
GRMZM2G357620	453	3377	0.8744	37.733
GRMZM2G081826	453	805	0.646	158.291
GRMZM2G344061	453	600	0.7667	212.374
AC212835.3_FG007	452	1422	0.8987	89.4115
GRMZM2G129954	452	1513	0.5301	84.0338
GRMZM2G133756	451	2096	0.8655	60.5257
GRMZM2G069678	451	1900	0.7963	66.7694
GRMZM2G004909	451	741	0.8205	171.204
GRMZM2G057535	451	1890	0.2476	67.1227
GRMZM2G090274	451	2020	0.2579	62.8029
GRMZM2G062470	451	1703	0.8949	74.4932
GRMZM2G420684	451	1034	0.4371	122.69
GRMZM2G083546	450	1945	0.5825	65.08
GRMZM2G389948	450	3325	0.9438	38.0694
GRMZM2G172997	450	1460	0.6685	86.699
GRMZM2G157407	450	2958	0.9033	42.7926
GRMZM2G163471	450	2212	0.7694	57.2245
GRMZM2G038783	450	1610	0.1124	78.6215
GRMZM2G130314	450	3348	0.5636	37.8078
GRMZM2G137839	449	1354	0.1256	93.2787
GRMZM2G012404	449	1780	0.9843	70.9547
GRMZM2G001191	449	2619	0.6334	48.2243
GRMZM2G118459	448	1449	0.8261	86.969
GRMZM2G145556	447	4092	0.8353	30.7275
GRMZM2G057983	447	2317	0.8054	54.267
GRMZM2G467184	447	1400	0.7029	89.812
GRMZM2G077054	446	6771	0.7451	18.5283
GRMZM2G440968	446	1749	0.2413	71.7298
GRMZM2G099454	446	1060	0.4142	118.354
GRMZM2G031360	446	4806	0.3581	26.1039
GRMZM2G352883	446	1910	0.9094	65.6835
GRMZM2G158575	445	2933	0.8745	42.6779
GRMZM2G158131	445	922	0.6367	135.764
GRMZM2G435445	445	1585	0.7148	78.9742
GRMZM2G403562	444	6276	0.8687	19.9001
GRMZM2G161658	444	1608	0.8501	77.6697
GRMZM2G045303	444	2510	0.9315	49.7581
GRMZM2G059151	444	2322	0.8566	53.7868
GRMZM2G019246	444	2381	0.782	52.454
GRMZM2G303655	444	2632	0.9255	47.4517
GRMZM2G143646	443	3999	0.9187	31.1607
GRMZM2G417765	443	4500	0.5629	27.6915
GRMZM2G119571	443	4101	0.9027	30.3857
GRMZM2G449496	443	1849	0.5998	67.394
GRMZM2G016066	442	888	0.4921	140.012
GRMZM2G158136	442	2728	0.6584	45.5756
GRMZM2G066413	442	1770	0.1407	70.2431
GRMZM2G156069	441	2756	0.836	45.0105
GRMZM2G054050	441	2361	0.9318	52.5409
GRMZM2G053882	441	2840	0.9025	43.6792
GRMZM2G034639	441	3242	0.8489	38.2631
GRMZM2G006752	441	2619	0.911	47.365
GRMZM2G059974	441	972	0.3868	127.622
GRMZM2G373175	441	4554	0.2718	27.2396
GRMZM2G098557	440	4369	0.7521	28.3286
GRMZM2G150201	439	2411	0.5114	51.2179
GRMZM2G027098	439	1283	0.8628	96.2482
GRMZM2G076950	439	2028	0.9305	60.8907
GRMZM2G137151	439	2629	0.4466	46.9709
GRMZM2G429241	438	4994	0.8899	24.6706
GRMZM2G104133	438	850	0.7847	144.947
GRMZM2G168855	438	2997	0.9426	41.1095
GRMZM2G314396	437	5208	0.3402	23.6029
GRMZM2G365983	437	4230	0.865	29.06
GRMZM2G375172	436	3370	0.654	36.3924
GRMZM2G098569	436	1568	0.8386	78.2159
GRMZM2G160556	436	2218	0.9184	55.2942
GRMZM2G474119	436	2234	0.6003	54.8982
GRMZM2G416484	436	3664	0.738	33.4723
GRMZM2G429940	436	1842	0.9207	66.5812
GRMZM2G067575	436	710	0.2282	172.736
GRMZM2G167548	436	1073	0.8723	114.299
GRMZM2G146761	436	1421	0.9001	86.3072
GRMZM2G001696	435	2785	0.079	43.9358
GRMZM2G451882	435	2298	0.9334	53.2468
GRMZM2G144372	435	1663	0.6536	73.5786
GRMZM2G152548	435	1950	0.9456	62.7494
GRMZM2G074393	435	1047	0.8118	116.868
GRMZM2G481843	435	1768	0.7517	69.2089
GRMZM2G042889	434	5117	0.925	23.8577
GRMZM2G063473	434	1987	0.7524	61.4393
GRMZM2G126835	434	2173	0.8827	56.1804
GRMZM2G090542	434	3038	0.9608	40.1843
GRMZM2G115400	434	1595	0.842	76.5392
GRMZM2G049510	434	3330	0.8793	36.6606
GRMZM2G459581	434	2888	0.6707	42.2715
GRMZM2G145256	433	2344	0.7406	51.9619
GRMZM2G327234	433	2137	0.9298	56.9952
GRMZM2G140537	433	3220	0.8211	37.8257
GRMZM2G080912	433	2771	0.5702	43.9548
GRMZM2G005493	433	2126	0.944	57.2901
GRMZM2G046317	433	947	0.9261	128.615
GRMZM2G079281	432	658	0.7675	184.677
GRMZM2G029951	432	3196	0.9571	38.0217
GRMZM2G059214	432	4197	0.5249	28.9534
GRMZM2G092085	432	4690	0.3215	25.9099
GRMZM2G137413	431	3031	0.8984	39.9987
GRMZM2G157598	431	3679	0.9174	32.9535
GRMZM2G145709	430	2402	0.654	50.3559
GRMZM2G120136	430	2685	0.9441	45.0483
GRMZM2G139300	430	2200	0.3695	54.9795
GRMZM2G088320	429	1054	0.8975	114.491
GRMZM2G061602	429	4030	0.6285	29.9438
AC218972.3_FG001	429	2598	0.943	46.4486
GRMZM2G063394	429	3272	0.72	36.8807
AC216067.3_FG002	429	498	0.8996	242.316
GRMZM2G057023	429	2366	0.7595	51.0032
GRMZM2G386991	429	2223	0.8507	54.2841
GRMZM2G065276	428	2653	0.7561	45.3797
GRMZM2G178917	428	2993	0.8834	40.2246
GRMZM2G150906	428	2859	0.9388	42.1099
AC231747.1_FG001	428	2913	0.9042	41.3293
GRMZM2G087041	428	1027	0.9153	117.227
GRMZM2G024533	428	4239	0.8962	28.4011
AC210191.2_FG011	428	4377	0.9045	27.5056
GRMZM2G464575	428	2413	0.8148	49.8932
GRMZM2G058366	428	3022	0.3422	39.8386
GRMZM2G111491	428	4984	0.8826	24.1557
GRMZM2G142557	427	1811	0.9166	66.323
GRMZM2G051752	427	1101	0.8828	109.093
GRMZM2G163277	427	5544	0.8227	21.665
GRMZM2G313944	427	2227	0.9026	53.934
GRMZM2G150302	427	2445	0.8078	49.1251
GRMZM2G316534	427	1707	0.6866	70.3638
GRMZM2G115755	427	2729	0.9124	44.0128
GRMZM2G125642	427	3223	0.9134	37.2668
GRMZM2G095144	426	1224	0.8178	97.9
GRMZM2G150160	426	1744	0.867	68.7097
GRMZM2G150248	426	2244	0.5147	53.4
GRMZM2G117968	426	2966	0.4326	40.4011
GRMZM2G395354	425	1302	0.8817	91.819
GRMZM2G041799	425	2991	0.8154	39.9694
GRMZM2G068862	425	1717	0.9278	69.6263
GRMZM2G003897	424	871	0.9346	136.931
GRMZM2G124466	423	1286	0.951	92.5239
GRMZM2G034453	423	2052	0.943	57.9853
GRMZM2G179981	423	1451	0.7078	82.0026
AC196066.3_FG004	423	810	0.8407	146.896
GRMZM2G166507	423	4172	0.8003	28.5201
GRMZM2G432850	423	3045	0.8266	39.0758
GRMZM2G142597	422	3301	0.7255	35.9602
GRMZM2G053319	422	1142	0.6637	103.944
GRMZM2G097929	422	3343	0.8923	35.5084
GRMZM2G097283	422	1711	0.7224	69.3773
GRMZM2G051276	422	1521	0.879	78.0437
GRMZM2G024785	421	1855	0.6636	63.84
GRMZM2G178618	421	3115	0.9181	38.0171
GRMZM2G113470	421	1276	0.8668	92.8081
GRMZM2G153611	421	3189	0.5782	37.1349
GRMZM2G103179	421	1421	0.8937	83.3379
GRMZM2G318535	421	1396	0.6533	84.8304
GRMZM2G044343	420	2741	0.9179	43.1018
GRMZM2G158645	420	2839	0.9398	41.6139
GRMZM2G460090	420	3580	0.9327	33.0005
GRMZM2G095964	420	1106	0.7595	106.819
GRMZM2G023194	420	1564	0.8114	75.5383
GRMZM2G081615	420	570	0.3	207.266
GRMZM2G474531	419	2274	0.7353	51.8296
GRMZM2G126691	419	3847	0.7245	30.637
GRMZM2G109885	419	2225	0.9344	52.9711
GRMZM2G085713	419	1642	0.5566	71.7787
GRMZM2G011980	419	2916	0.8913	40.4186
GRMZM2G145300	419	3926	0.8823	30.0205
GRMZM2G041028	419	1159	0.4297	101.692
GRMZM2G005869	418	1632	0.9528	72.0462
GRMZM2G100431	418	2151	0.9428	54.6626
GRMZM2G328893	418	1817	0.6247	64.7107
GRMZM2G027392	418	783	0.9515	150.165
GRMZM2G118037	418	1022	0.6223	115.048
GRMZM2G076370	418	2043	0.9026	57.5523
GRMZM2G135970	418	1653	0.974	71.1309
GRMZM2G004583	417	1319	0.8901	88.9295
AC233979.1_FG009	417	1464	0.985	80.1216
GRMZM2G154725	417	1200	0.8267	97.7484
GRMZM2G026391	416	3214	0.1851	36.4084
GRMZM2G440943	416	3424	0.7188	34.1754
GRMZM2G018189	416	2308	0.4796	50.7005
GRMZM2G412888	416	1656	0.7228	70.6623
GRMZM2G069687	416	4826	0.8891	24.2471
GRMZM2G113073	416	2594	0.8196	45.1105
GRMZM2G077202	415	2643	0.611	44.1678
GRMZM2G021313	414	2200	0.8714	52.9337
GRMZM2G127374	414	3739	0.4012	31.1458
GRMZM2G362303	414	2107	0.4134	55.2701
GRMZM2G119303	414	2089	0.8463	55.7464
GRMZM2G159720	414	3098	0.9471	37.5901
AC212112.4_FG002	413	1734	0.7209	66.997
GRMZM2G171181	413	855	0.8082	135.875
GRMZM2G043310	413	2387	0.7109	48.669
GRMZM2G177169	413	2903	0.8009	40.0182
GRMZM2G175642	413	1805	0.7114	64.3617
GRMZM2G074037	413	1639	0.9628	70.8803
GRMZM2G115156	413	1290	0.9605	90.0565
GRMZM2G003304	412	1651	0.9437	70.1948
GRMZM2G141585	412	1512	0.9187	76.6479
GRMZM2G002130	411	1637	0.62	70.6233
AC234154.1_FG002	411	909	0.9175	127.184
GRMZM2G056975	411	1917	0.2154	60.3079
GRMZM2G035948	411	1196	0.8972	96.6641
GRMZM2G455587	410	2774	0.9106	41.575
GRMZM2G172491	410	2745	0.1515	42.0142
AC213654.3_FG001	410	978	0.9826	117.923
GRMZM2G141679	410	2178	0.8489	52.9518
GRMZM2G172230	410	3126	0.858	36.8935
GRMZM2G142168	410	3923	0.8769	29.3982
GRMZM2G076257	410	3929	0.871	29.3533
GRMZM2G143357	409	2280	0.8162	50.4595
GRMZM2G035477	409	2522	0.9489	45.6176
GRMZM2G081843	409	1408	0.9048	81.71
GRMZM2G121851	409	2307	0.7052	49.869
AC149475.2_FG005	409	4569	0.8558	25.1801
GRMZM2G119393	409	1052	0.7395	109.361
GRMZM2G099130	408	2704	0.9271	42.4432
GRMZM2G112285	408	819	0.9304	140.13
GRMZM2G033931	408	3814	0.9242	30.0908
GRMZM2G081127	408	2860	0.4713	40.1281
GRMZM2G161673	407	1640	0.675	69.808
GRMZM2G366077	407	1331	0.5718	86.0144
GRMZM2G051890	407	1267	0.8966	90.3592
GRMZM2G141596	407	2395	0.5265	47.8017
GRMZM2G479340	407	1683	0.9031	68.0244
GRMZM2G088397	407	1451	0.9104	78.9008
GRMZM2G045503	407	1672	0.9749	68.472
GRMZM2G170927	406	2887	0.9155	39.558
GRMZM2G165919	406	1994	0.6861	57.2737
GRMZM2G096764	406	2731	0.4764	41.8176
GRMZM2G109354	405	3057	0.4472	37.2661
GRMZM2G045090	405	4092	0.9108	27.8403
GRMZM2G032619	405	3047	0.2169	37.3884
GRMZM2G405690	405	2420	0.6789	47.0754
GRMZM2G122715	405	1525	0.4125	74.7033
GRMZM2G034313	404	3624	0.8102	31.358
GRMZM2G140500	404	4766	0.8326	23.8442
GRMZM2G332654	404	1657	0.9348	68.5825
GRMZM2G018006	403	2386	0.7779	47.5105
GRMZM2G372398	403	2693	0.4126	42.0943
GRMZM2G094831	403	1076	0.6561	105.353
GRMZM2G139874	403	2010	0.5139	56.398
AC196125.3_FG002	402	426	0.8239	265.443
GRMZM2G022987	402	3836	0.8306	29.4783
GRMZM2G465333	402	1062	0.8107	106.477
GRMZM2G128918	402	1118	0.9472	101.144
GRMZM2G412373	402	2363	0.678	47.8539
GRMZM2G086242	402	2134	0.8552	52.9891
GRMZM2G094742	401	1285	0.4342	87.7801
GRMZM2G457381	401	3435	0.8006	32.8377
GRMZM2G100118	401	2644	0.8014	42.6616
AC199526.5_FG003	401	1428	0.7458	78.9898
GRMZM2G160925	401	1566	0.8691	72.029
AC190628.4_FG007	400	2664	0.7511	42.2358
GRMZM2G069141	400	1459	0.5751	77.1186
GRMZM2G124070	400	2007	0.9407	56.0618
GRMZM2G057630	400	762	0.9514	147.659
GRMZM2G092923	400	1359	0.3738	82.7933
GRMZM2G045314	400	1413	0.5846	79.6292
GRMZM2G109624	399	2069	0.8787	54.2459
GRMZM2G102601	399	2507	0.8377	44.7686
GRMZM2G469795	399	4935	0.9262	22.7426
GRMZM2G021784	399	3199	0.6189	35.0843
GRMZM2G059026	399	694	0.879	161.722
GRMZM2G449893	399	1326	0.8507	84.6416
GRMZM2G113033	399	1149	0.1279	97.6804
GRMZM2G328309	399	2349	0.8931	47.7798
GRMZM2G062029	398	2198	0.1087	50.9343
GRMZM2G005652	398	3247	0.9045	34.4791
GRMZM2G095655	398	1068	0.7594	104.825
GRMZM2G000980	398	3370	0.9217	33.2206
GRMZM2G167247	397	4569	0.877	24.4413
GRMZM2G469969	396	3228	0.7261	34.5077
GRMZM2G126447	396	3257	0.5241	34.2005
GRMZM2G065244	396	1748	0.1916	63.7248
GRMZM2G143403	396	908	0.8238	122.677
GRMZM2G319138	396	4669	0.8486	23.8576
GRMZM2G117942	396	792	0.4091	140.645
GRMZM2G179518	396	1226	0.3197	90.8572
GRMZM2G134367	395	1810	0.9138	61.3865
GRMZM2G001898	395	1632	0.7574	68.0819
GRMZM2G116190	395	2244	0.9412	49.5141
GRMZM2G071924	395	1819	0.7905	61.0828
GRMZM2G142150	395	3101	0.7936	35.8303
GRMZM2G039711	395	1456	0.91	76.3116
AC233893.1_FG001	394	819	0.9927	135.322
GRMZM2G179155	394	1283	0.9821	86.3822
GRMZM2G321239	394	2870	0.662	38.6162
GRMZM2G141704	393	4754	0.211	23.2535
GRMZM2G018929	393	2450	0.9416	45.1212
GRMZM2G429169	393	3012	0.842	36.7022
GRMZM2G044085	393	2191	0.9229	50.4551
GRMZM2G118610	393	1818	0.8256	60.807
AC205703.4_FG010	392	3462	0.9079	31.8503
GRMZM2G127087	392	1612	0.4566	68.4031
GRMZM2G103721	392	3079	0.4758	35.8122
GRMZM2G030203	391	947	0.9356	116.14
GRMZM2G121494	391	892	0.5202	123.301
GRMZM2G399821	391	1639	0.7956	67.1046
GRMZM2G166459	391	1852	0.9212	59.3869
GRMZM2G159357	391	4262	0.786	25.8058
GRMZM2G426140	391	3031	0.3029	36.2865
GRMZM2G430745	391	1192	0.9773	92.2689
GRMZM2G110822	391	2787	0.8332	39.4634
GRMZM2G148772	391	1591	0.7888	69.1292
GRMZM2G701767	391	995	0.9869	110.537
GRMZM2G050925	391	1399	0.6026	78.6165
GRMZM2G041238	390	986	0.7394	111.261
GRMZM2G082302	390	3386	0.6934	32.3991
GRMZM2G015295	390	2241	0.0803	48.9528
GRMZM2G116908	390	2681	0.9049	40.9188
GRMZM2G143445	390	4193	0.87	26.1634
GRMZM2G156145	389	3812	0.7589	28.7046
GRMZM2G379804	389	3138	0.9178	34.8699
GRMZM2G108581	388	1658	0.9113	65.8267
GRMZM2G112240	388	1675	0.2143	65.1586
GRMZM2G101635	388	2481	0.9254	43.9906
GRMZM2G115013	388	2655	0.8015	41.1076
GRMZM2G456835	388	2875	0.4943	37.962
GRMZM2G388987	388	3822	0.8273	28.5559
GRMZM2G400806	388	1614	0.6264	67.6212
GRMZM2G047774	388	2313	0.971	47.1857
AC213654.3_FG002	388	1203	0.9809	90.7237
GRMZM2G028306	387	1701	0.4074	63.9972
GRMZM2G142740	387	3417	0.9028	31.8582
GRMZM2G124175	387	1817	0.7512	59.9116
GRMZM2G047695	387	1913	0.4856	56.905
GRMZM2G344924	387	3141	0.8937	34.6575
GRMZM2G150367	387	1325	0.5728	82.158
GRMZM2G035579	387	853	0.9027	127.619
GRMZM2G133213	387	1427	0.6643	76.2854
AC206642.4_FG001	386	372	0.9866	291.876
GRMZM2G455476	386	5212	0.4685	20.8323
GRMZM2G097421	386	1643	0.5161	66.0852
GRMZM2G180458	385	1865	0.9507	58.068
GRMZM2G443447	385	4785	0.8604	22.6325
GRMZM2G065669	385	1588	0.8501	68.1969
GRMZM2G034611	385	2460	0.5053	44.0231
GRMZM2G090271	385	576	0.9375	188.015
GRMZM2G140116	385	728	0.9725	148.759
GRMZM2G072658	384	2654	0.9439	40.6991
GRMZM2G167594	384	2393	0.6578	45.1381
GRMZM2G461586	384	1052	0.9601	102.676
GRMZM2G059825	384	1852	0.9249	58.3237
GRMZM2G408376	384	1825	0.7589	59.1865
GRMZM2G425430	383	855	0.8304	126.005
GRMZM2G144403	383	2935	0.6494	36.7067
GRMZM2G137046	383	861	0.9535	125.127
GRMZM2G163798	383	1342	0.9195	80.2788
GRMZM2G028900	383	2298	0.7393	46.8817
GRMZM2G007229	383	2700	0.9811	39.9015
GRMZM2G178958	383	2170	0.2346	49.6471
GRMZM2G098973	382	1162	0.4656	92.4723
GRMZM2G433025	382	1079	0.4671	99.5856
GRMZM2G097040	382	937	0.8399	114.678
GRMZM2G153722	382	6166	0.1549	17.4267
GRMZM2G113137	381	4126	0.8667	25.9747
GRMZM2G392975	381	1674	0.1834	64.0213
GRMZM2G110572	380	1900	0.8105	56.258
GRMZM2G160268	380	1276	0.065	83.7698
GRMZM2G450488	380	1960	0.8082	54.5359
GRMZM2G132847	380	5073	0.8514	21.0704
GRMZM2G172726	379	1748	0.7843	60.9891
GRMZM2G419328	379	2048	0.8931	52.0552
GRMZM2G012156	379	2968	0.9239	35.9195
GRMZM2G014580	379	1819	0.8714	58.6086
GRMZM2G337659	379	4398	0.4895	24.2403
AC226235.2_FG002	379	1005	0.8836	106.079
GRMZM2G339488	379	1875	0.8363	56.8581
GRMZM2G131939	379	1235	0.9717	86.3231
GRMZM2G079817	378	2113	0.9106	50.3207
GRMZM2G100568	378	1551	0.2141	68.5543
GRMZM2G159538	378	1947	0.7108	54.611
GRMZM2G114423	377	1796	0.7812	59.0459
GRMZM2G148867	377	2151	0.3529	49.301
AC215690.3_FG002	377	1179	0.9779	89.9461
GRMZM2G072231	377	2360	0.8852	44.9349
AC208833.3_FG005	377	1887	0.8002	56.1984
AC205122.4_FG004	377	948	0.9599	111.863
GRMZM2G079109	377	1846	0.838	57.4466
GRMZM2G034005	377	2757	0.7595	38.4644
GRMZM2G056120	376	3006	0.7811	35.1847
GRMZM2G327692	376	1561	0.5798	67.7547
GRMZM2G067315	376	1507	0.5614	70.1826
GRMZM2G157296	376	1378	0.4427	76.7526
GRMZM2G145201	376	2863	0.8554	36.9421
AC210013.4_FG014	375	1617	0.8213	65.2343
GRMZM2G134027	375	2749	0.7959	38.3717
GRMZM2G162388	375	1179	0.7379	89.4689
GRMZM2G052149	375	4477	0.8629	23.5613
GRMZM2G036034	374	3563	0.5159	29.5264
GRMZM2G117763	374	2657	0.953	39.5945
GRMZM2G032293	374	1529	0.3512	68.8048
GRMZM2G097977	373	2318	0.8991	45.2637
GRMZM2G409658	373	3254	0.6272	32.2438
GRMZM2G051135	373	779	0.8408	134.687
GRMZM2G335716	373	1129	0.527	92.9329
GRMZM2G439400	373	2275	0.7741	46.1192
GRMZM2G046498	373	3380	0.6281	31.0418
GRMZM2G176472	373	2354	0.8794	44.5715
GRMZM2G457178	373	6138	0.8439	17.0937
GRMZM2G420121	373	2186	0.9003	47.9969
GRMZM2G104047	373	4197	0.7489	24.9991
GRMZM2G040618	372	1176	0.8316	88.9796
AC194409.3_FG005	372	708	0.9831	147.797
GRMZM2G300500	372	2037	0.8159	51.3696
GRMZM2G174549	371	1863	0.9168	56.0165
AC235541.1_FG002	371	2004	0.9616	52.0752
GRMZM2G129209	371	1963	0.8986	53.1629
GRMZM2G057251	371	1429	0.6172	73.0292
GRMZM2G040493	371	2050	0.7805	50.9067
GRMZM2G146536	370	871	0.8576	119.492
GRMZM2G096972	370	4281	0.7106	24.3115
GRMZM2G179336	370	3320	0.8928	31.3486
GRMZM2G038532	370	1754	0.748	59.3372
[truncated: 17,494 more rows]

## Sheet: 2B
	Table S2B Genes expressed in ESL
GeneID	Uniq_reads_num	Length	Coverage	RPKM
GRMZM2G355752	47040	1534	0.5502	7808.11
GRMZM2G098298	35699	1571	0.9739	5786.07
GRMZM2G129513	30390	1996	0.8798	3876.81
GRMZM2G168552	29038	882	0.9887	8383.05
GRMZM2G174984	25888	1825	0.5841	3611.93
GRMZM2G049915	22477	1832	0.7822	3124.04
GRMZM2G038636	22241	1630	0.9638	3474.33
GRMZM2G093032	21770	1980	0.9828	2799.61
GRMZM2G009443	20018	3270	0.9697	1558.75
GRMZM2G136910	19013	1250	0.7112	3872.97
GRMZM2G063162	18022	4493	0.7414	1021.34
GRMZM2G013798	14904	5090	0.5699	745.571
GRMZM2G326111	14357	1210	0.8479	3021.22
GRMZM2G073969	12570	594	0.9966	5388.31
GRMZM2G048907	12250	1876	0.9414	1662.67
GRMZM2G173669	11464	1563	0.913	1867.59
GRMZM2G074097	11127	1554	0.9659	1823.19
GRMZM2G402936	10067	1326	0.8281	1933.13
GRMZM2G022958	9116	750	0.9053	3094.9
GRMZM2G141473	9083	4649	0.9421	497.478
GRMZM2G105570	9019	2579	0.9903	890.453
GRMZM2G005774	8749	1096	0.8841	2032.6
GRMZM2G043162	7957	754	0.9416	2687.09
GRMZM2G158835	7766	1307	0.9487	1512.95
GRMZM2G402631	7608	978	0.9049	1980.78
GRMZM2G162748	7552	1141	0.9606	1685.31
GRMZM2G469150	7550	1973	0.9448	974.37
GRMZM2G099092	7511	848	0.8337	2255.31
GRMZM2G412604	7289	2046	0.8475	907.123
GRMZM2G139041	7287	2318	0.8827	800.459
GRMZM2G059191	7214	1521	0.9711	1207.68
GRMZM2G056093	7099	2169	0.645	833.377
GRMZM2G147770	6954	1898	0.9868	932.915
GRMZM2G402092	6477	2189	0.4431	753.411
GRMZM2G138258	6396	2123	0.7518	767.118
GRMZM2G099045	6203	2183	0.8727	723.522
AC198353.5_FG001	6187	1488	0.996	1058.72
GRMZM2G149952	6161	1870	0.8176	838.906
GRMZM2G053236	5990	1805	0.8626	844.994
GRMZM2G012923	5822	3184	0.9114	465.589
GRMZM2G145461	5716	1227	0.9796	1186.18
GRMZM2G166976	5408	3144	0.8957	437.984
GRMZM2G325575	5385	1867	0.6706	734.421
GRMZM2G166281	5365	2328	0.3724	586.801
GRMZM2G149428	5193	1594	0.5972	829.533
GRMZM2G134264	5149	1430	0.9406	916.834
GRMZM2G061876	5098	1657	0.9855	783.396
GRMZM2G161295	5062	1182	0.8807	1090.46
GRMZM2G084181	5030	5156	0.993	248.404
GRMZM2G353753	5000	1488	0.2937	855.6
GRMZM2G098346	4951	1685	0.9994	748.164
GRMZM2G323024	4948	4583	0.9703	274.906
GRMZM2G453805	4934	1355	0.9417	927.179
GRMZM2G307368	4886	1167	0.8603	1066.07
GRMZM2G090568	4884	2057	0.9023	604.568
GRMZM2G465226	4851	1063	0.7103	1161.99
GRMZM2G179024	4772	2524	0.9802	481.41
AC203173.3_FG004	4680	2532	0.987	470.637
GRMZM2G106061	4676	2007	0.8984	593.241
GRMZM2G012631	4616	2668	0.9726	440.538
GRMZM2G163072	4592	2960	0.8601	395.015
GRMZM2G125635	4573	2100	0.9643	554.48
GRMZM2G162486	4549	1383	0.9038	837.525
GRMZM2G105996	4505	1162	0.9639	987.171
GRMZM2G056039	4438	2498	0.8955	452.375
GRMZM2G073465	4423	2296	0.574	490.511
GRMZM2G036629	4415	614	0.1498	1830.91
GRMZM2G326235	4396	1029	0.6948	1087.79
GRMZM2G093526	4385	2425	0.8598	460.428
GRMZM2G001500	4364	1438	0.9889	772.733
GRMZM2G108061	4275	1988	0.9814	547.55
GRMZM2G120652	4264	1720	0.936	631.237
GRMZM2G137409	4214	2877	0.8943	372.957
GRMZM2G070167	4210	980	0.3122	1093.86
GRMZM2G371062	4179	2713	0.8773	392.217
GRMZM2G122337	4164	972	0.9311	1090.81
GRMZM2G023418	4158	4506	0.9785	234.962
GRMZM2G304947	4126	2155	0.2288	487.513
GRMZM2G086030	4116	5637	0.8481	185.922
GRMZM2G480850	3992	1334	0.5285	761.971
GRMZM2G026807	3989	1766	0.8381	575.145
GRMZM2G161154	3983	837	0.7993	1211.68
GRMZM2G162529	3955	1704	0.7612	590.991
GRMZM2G092447	3916	3582	0.9157	278.369
GRMZM2G110192	3873	2444	0.9656	403.506
GRMZM2G052100	3866	936	0.9167	1051.7
GRMZM2G454952	3864	2389	0.9481	411.836
GRMZM2G018579	3829	1139	0.9666	855.984
GRMZM2G084881	3814	1995	0.5373	486.79
GRMZM2G067546	3773	2731	0.9711	351.778
GRMZM2G174440	3770	1431	0.9245	670.819
GRMZM2G700128	3742	877	0.9989	1086.45
GRMZM2G343149	3740	2119	0.8613	449.412
GRMZM2G359298	3717	2904	0.8678	325.912
GRMZM2G113349	3697	1494	0.9257	630.09
GRMZM2G475437	3675	2068	0.4038	452.492
GRMZM2G068715	3640	1269	0.9133	730.371
GRMZM2G372297	3616	1573	0.8798	585.334
GRMZM2G179146	3605	1602	0.9763	572.989
GRMZM2G053322	3592	2343	0.7968	390.362
GRMZM2G002807	3510	1393	0.9713	641.593
GRMZM2G105644	3492	1941	0.6662	458.092
GRMZM2G306105	3486	1113	0.9146	797.51
GRMZM2G098545	3449	1368	0.7047	641.964
GRMZM2G408357	3440	2271	0.9723	385.696
GRMZM2G029323	3431	1840	0.9185	474.796
GRMZM2G055151	3404	3281	0.8632	264.172
GRMZM2G017624	3385	2764	0.9848	311.835
GRMZM2G123922	3357	3408	0.9501	250.816
GRMZM2G109244	3345	1258	0.7122	677.048
GRMZM2G025648	3343	1082	0.5555	786.707
GRMZM2G101859	3339	913	0.8981	931.214
GRMZM2G083195	3322	2548	0.4851	331.974
GRMZM2G088064	3281	1720	0.5535	485.715
GRMZM2G396553	3279	3369	0.8459	247.824
GRMZM2G179941	3257	3717	0.951	223.115
GRMZM2G017249	3176	1789	0.9983	452.037
GRMZM2G009223	3145	1629	0.9079	491.59
GRMZM2G058910	3142	3761	0.719	212.719
GRMZM2G178645	3124	1657	0.9801	480.056
GRMZM2G071423	3106	1378	0.9202	573.926
GRMZM2G031057	3103	1054	0.9127	749.627
GRMZM2G372058	3079	2910	0.9966	269.414
GRMZM2G038833	3075	888	0.9662	881.731
GRMZM2G013342	3068	1098	0.745	711.47
GRMZM2G096391	3036	2863	0.6996	270.013
GRMZM2G116258	3032	1828	0.913	422.335
GRMZM2G157018	3025	1589	0.46	484.736
GRMZM2G076544	3025	947	0.9725	813.353
GRMZM2G084587	3020	1222	0.6964	629.274
GRMZM2G352129	3013	2698	0.7257	284.355
GRMZM2G145440	3003	1012	0.9802	755.577
GRMZM2G043109	2958	966	0.8116	779.695
GRMZM2G124434	2957	1546	0.9179	487.019
GRMZM2G125544	2956	2148	0.6723	350.408
GRMZM2G068557	2949	2926	0.9146	256.628
GRMZM2G025322	2944	1091	0.9505	687.095
GRMZM2G341729	2943	1785	0.5283	419.813
GRMZM2G129354	2934	2163	0.6075	345.388
GRMZM2G091419	2886	2800	0.7936	262.447
GRMZM2G092793	2880	2581	0.3103	284.124
GRMZM2G054905	2869	3778	0.8637	193.363
GRMZM2G077333	2866	1353	0.5159	539.364
AC215201.3_FG005	2853	1782	0.9579	407.66
GRMZM2G078143	2847	1406	0.6799	515.592
GRMZM2G431039	2844	2257	0.9446	320.85
AC213612.3_FG001	2829	456	0.9934	1579.69
GRMZM2G067315	2823	1507	0.6417	476.981
GRMZM2G056569	2815	1734	0.9394	413.364
GRMZM2G116273	2765	1337	0.7644	526.584
GRMZM2G031496	2737	1929	0.945	361.282
GRMZM2G424857	2735	3412	0.6955	204.104
GRMZM2G153184	2723	1503	0.849	461.31
GRMZM2G142386	2711	2749	0.9087	251.107
GRMZM2G142870	2710	5117	0.6936	134.852
GRMZM2G119691	2710	1622	0.7485	425.424
GRMZM2G057823	2666	1697	0.9369	400.02
GRMZM2G073954	2664	2635	0.9875	257.429
GRMZM2G106424	2659	1539	0.846	439.93
AC203535.4_FG004	2654	831	0.7545	813.212
GRMZM2G153444	2627	1346	0.9019	496.957
GRMZM2G032253	2622	1207	0.9553	553.133
GRMZM2G326707	2621	2199	0.8936	303.491
GRMZM2G009808	2592	3621	0.8821	182.268
AC217050.4_FG007	2580	1536	0.9844	427.693
GRMZM2G474459	2580	9064	0.0637	72.4776
GRMZM2G116086	2575	2974	0.9445	220.465
GRMZM2G429778	2569	2489	0.9004	262.811
GRMZM2G397247	2559	3899	0.4583	167.117
GRMZM2G022413	2548	1056	0.9422	614.383
GRMZM2G432128	2541	2347	0.8134	275.674
GRMZM2G358009	2540	992	0.5141	651.967
GRMZM2G543629	2539	2628	0.7808	246.003
GRMZM2G073725	2520	1781	0.8018	360.28
GRMZM2G011213	2512	1183	0.9281	540.678
AC203966.5_FG004	2509	771	0.8392	828.61
GRMZM2G002220	2502	2785	0.8944	228.753
GRMZM2G002825	2499	1377	0.6282	462.1
GRMZM2G003883	2477	1994	0.9819	316.304
GRMZM2G105019	2474	1745	0.847	361.001
GRMZM2G099355	2469	7504	0.8285	83.7784
GRMZM2G027059	2447	2115	0.6988	294.596
GRMZM2G181359	2444	1723	0.9843	361.177
GRMZM2G018103	2444	1822	0.9292	341.552
GRMZM2G434173	2443	2497	0.8278	249.12
GRMZM2G358059	2435	1861	0.8619	333.163
GRMZM2G339563	2425	2120	0.9788	291.259
GRMZM2G039949	2424	6791	0.3926	90.8872
GRMZM2G025329	2418	2683	0.9687	229.477
GRMZM2G168143	2416	1687	0.4884	364.658
GRMZM2G020761	2415	2052	0.7519	299.67
GRMZM2G048324	2382	2279	0.957	266.135
GRMZM2G020627	2381	2592	0.9155	233.899
GRMZM2G366681	2369	1369	0.8963	440.621
GRMZM2G010363	2367	1789	0.9816	336.893
AC233895.1_FG001	2361	1185	0.9941	507.319
GRMZM2G011373	2350	1538	0.9727	389.059
GRMZM2G055204	2349	2658	0.6618	225.026
AC234522.1_FG005	2347	708	0.9972	844.08
GRMZM2G163988	2339	1043	0.9799	571.018
GRMZM2G062788	2338	697	0.9067	854.113
GRMZM2G101958	2333	1057	0.6755	562.009
GRMZM2G113325	2323	2228	0.9556	265.484
GRMZM2G318635	2322	6077	0.9019	97.2919
AC233866.1_FG006	2320	1344	0.9829	439.534
GRMZM2G153582	2316	1655	0.9571	356.323
GRMZM2G448142	2307	5563	0.1052	105.595
GRMZM2G057186	2302	2184	0.2445	268.384
GRMZM2G117439	2301	1064	0.8816	550.654
GRMZM2G130379	2297	790	0.9152	740.351
GRMZM2G033570	2258	2707	0.9789	212.393
GRMZM2G150248	2257	2244	0.5446	256.102
GRMZM2G031824	2250	2157	0.9638	265.605
GRMZM2G348125	2245	1457	0.1819	392.338
GRMZM2G062738	2241	3295	0.9763	173.177
GRMZM2G136453	2238	2479	0.7229	229.873
AC218998.2_FG004	2225	1746	0.9971	324.481
GRMZM2G157369	2221	2927	0.9057	193.21
GRMZM2G004880	2211	2475	0.7467	227.466
GRMZM2G036921	2208	1286	0.9176	437.182
GRMZM2G030606	2199	1130	0.3761	495.508
GRMZM2G020801	2197	3273	0.2389	170.918
GRMZM2G055243	2187	1637	0.9267	340.176
GRMZM2G090338	2185	2420	0.9124	229.9
GRMZM2G305027	2172	1101	0.861	502.315
GRMZM2G005973	2170	1473	0.6782	375.112
GRMZM2G121960	2161	5402	0.463	101.86
GRMZM2G177005	2159	1036	0.9363	530.636
GRMZM2G048313	2144	929	0.6964	587.642
GRMZM2G088469	2143	1582	0.9134	344.921
GRMZM2G072744	2142	1554	0.9813	350.972
GRMZM2G031568	2120	2359	0.9746	228.829
AC233949.1_FG004	2107	2538	0.8723	211.386
GRMZM2G108643	2105	1031	0.9777	519.873
GRMZM2G004534	2090	2241	0.9393	237.47
GRMZM2G144273	2089	1265	0.9447	420.486
GRMZM2G389118	2075	3334	0.9781	158.473
GRMZM2G156068	2068	1230	0.5415	428.104
GRMZM2G106931	2061	3075	0.9184	170.662
GRMZM2G038401	2060	3100	0.9355	169.204
GRMZM2G098039	2054	3750	0.9317	139.467
GRMZM2G322593	2049	2077	0.6769	251.194
AC217977.3_FG004	2047	525	0.9733	992.801
GRMZM2G029219	2042	2179	0.8798	238.618
GRMZM2G169820	2041	3885	0.9333	133.769
GRMZM2G108849	2039	1737	0.2199	298.897
GRMZM2G079089	2038	1409	0.6466	368.296
GRMZM2G038365	2024	1444	0.777	356.9
GRMZM2G099529	2023	2852	0.5908	180.613
GRMZM2G020775	2012	1780	0.9865	287.814
GRMZM2G165511	2009	1598	0.6314	320.116
GRMZM2G154595	2006	1648	0.9569	309.94
GRMZM2G027886	2006	1965	0.9272	259.939
GRMZM2G122943	2006	1608	0.9017	317.65
GRMZM2G145715	2003	2069	0.9178	246.504
GRMZM2G143917	2002	1694	0.7969	300.922
GRMZM2G080107	1998	1520	0.4961	334.7
GRMZM2G058675	1997	1321	0.4421	384.928
GRMZM2G425728	1994	1494	0.7644	339.843
GRMZM2G147191	1988	2433	0.6663	208.055
GRMZM2G011070	1984	4285	0.9323	117.895
GRMZM2G169329	1967	1116	0.9041	448.791
GRMZM2G134917	1965	1791	0.9146	279.364
AC231745.1_FG003	1961	1152	0.98	433.44
AC233869.1_FG004	1955	2832	0.9167	175.775
GRMZM2G410766	1953	1295	0.2842	384.004
GRMZM2G031354	1933	1183	0.7625	416.055
GRMZM2G087570	1918	1266	0.5829	385.761
GRMZM2G134544	1913	1298	0.9068	375.27
AC195340.3_FG001	1913	1353	0.9911	360.015
GRMZM2G025855	1911	1347	0.9822	361.241
GRMZM2G157462	1911	3384	0.945	143.792
GRMZM2G023232	1906	3133	0.9413	154.905
GRMZM2G082185	1904	1680	0.8774	288.577
GRMZM2G001755	1904	1294	0.9181	374.659
GRMZM2G153615	1902	2557	0.876	189.402
GRMZM2G065585	1885	1290	0.8853	372.071
GRMZM2G161868	1884	2068	0.6968	231.971
GRMZM2G006287	1879	2088	0.9143	229.14
GRMZM2G351125	1873	3503	0.9843	136.145
AC199526.5_FG002	1872	1185	0.9333	402.246
GRMZM2G448001	1870	2381	0.8874	199.98
AC209462.3_FG004	1864	1017	0.8938	466.69
GRMZM2G070605	1864	1804	0.0793	263.095
GRMZM2G372632	1853	3440	0.9343	137.158
GRMZM2G154881	1852	1139	0.7059	414.02
GRMZM2G448161	1847	4427	0.0743	106.233
GRMZM2G016677	1845	1376	0.7725	341.414
GRMZM2G700683	1823	3904	0.8842	118.9
GRMZM2G011479	1821	1319	0.7923	351.535
GRMZM2G044038	1809	2100	0.9838	219.343
GRMZM2G082271	1794	4012	0.5351	113.858
GRMZM2G153920	1788	1811	0.9785	251.393
GRMZM2G129451	1783	2609	0.609	174.013
GRMZM2G448607	1781	1365	0.8608	332.227
GRMZM2G069061	1777	1166	0.9494	388.054
GRMZM2G134708	1753	1996	0.8963	223.627
GRMZM2G021331	1751	2290	0.8393	194.695
GRMZM2G158662	1750	1928	0.9481	231.119
GRMZM2G451224	1738	1244	0.6551	355.74
GRMZM2G045664	1735	914	0.8414	483.345
GRMZM2G028640	1735	737	0.9471	599.426
GRMZM2G044498	1728	1310	0.9557	335.874
GRMZM2G001904	1721	1294	0.8586	338.649
GRMZM2G089944	1718	1689	0.9597	258.999
AC196475.3_FG004	1717	1095	0.9973	399.264
GRMZM2G364069	1706	2146	0.4497	202.42
GRMZM2G125271	1705	1588	0.6247	273.387
GRMZM2G082998	1705	1644	0.4799	264.074
GRMZM2G456086	1703	2214	0.5181	195.858
GRMZM2G018950	1695	2086	0.6975	206.899
GRMZM2G088627	1694	1938	0.8731	222.568
GRMZM2G176206	1685	3262	0.9822	131.528
AC147602.5_FG003	1675	681	0.9956	626.284
GRMZM2G071396	1672	3463	0.5767	122.938
GRMZM2G016084	1662	1700	0.9606	248.935
GRMZM2G121128	1657	1977	0.9292	213.412
GRMZM2G369939	1656	2194	0.9275	192.189
GRMZM2G025882	1655	1229	0.9455	342.886
GRMZM2G027875	1646	2942	0.9024	142.459
GRMZM2G178398	1645	3613	0.9197	115.932
GRMZM2G145854	1639	2868	0.855	145.514
GRMZM2G032351	1630	3386	0.2726	122.576
AC208897.3_FG004	1626	1617	0.9555	256.044
GRMZM2G145213	1626	1531	0.8027	270.426
GRMZM2G042253	1616	2296	0.9473	179.215
GRMZM2G013964	1613	1937	0.8813	212.035
GRMZM2G042055	1612	3155	0.9864	130.098
GRMZM2G478568	1611	1685	0.8499	243.444
GRMZM2G042992	1610	4464	0.89	91.8344
GRMZM2G076423	1605	2029	0.8492	201.417
GRMZM2G140432	1604	3097	0.9629	131.876
GRMZM2G110504	1597	899	0.9177	452.323
GRMZM2G021706	1589	1330	0.9677	304.212
GRMZM2G070360	1588	1282	0.8822	315.403
GRMZM2G072088	1585	4033	0.8805	100.07
GRMZM2G071450	1585	949	0.2866	425.272
GRMZM2G170870	1584	1089	0.8531	370.366
GRMZM2G156960	1583	2317	0.959	173.964
GRMZM2G130121	1582	2426	0.9497	166.043
GRMZM2G354851	1579	3271	0.8416	122.915
AC234203.1_FG004	1577	4491	0.8542	89.4113
GRMZM2G052666	1576	1187	0.8677	338.072
GRMZM2G113409	1564	3239	0.9052	122.95
GRMZM2G036765	1561	2793	0.8407	142.31
GRMZM2G047513	1560	1318	0.8452	301.379
GRMZM2G142072	1557	3375	0.9538	117.468
GRMZM2G088196	1555	2562	0.9282	154.545
GRMZM2G174757	1555	2533	0.7746	156.314
GRMZM2G056600	1554	1927	0.9694	205.34
GRMZM2G034471	1553	2248	0.8657	175.905
GRMZM2G178192	1552	1143	0.1382	345.74
GRMZM2G003750	1550	1372	0.9103	287.661
GRMZM2G164965	1549	1089	0.9752	362.182
GRMZM2G085111	1549	4221	0.9048	93.4415
GRMZM2G021194	1542	2978	0.9684	131.845
GRMZM2G012160	1539	1711	0.5675	229.03
GRMZM2G143392	1535	2587	0.7429	151.083
GRMZM2G066024	1535	1877	0.7805	208.232
GRMZM2G171604	1532	1808	0.9574	215.757
GRMZM2G026991	1530	6844	0.928	56.9227
GRMZM2G125893	1527	935	0.8428	415.845
GRMZM2G134671	1522	2490	0.6715	155.639
GRMZM2G111756	1512	1553	0.8828	247.904
GRMZM2G448344	1503	5479	0.2121	69.8492
AC211394.4_FG004	1500	1305	0.9517	292.674
GRMZM2G000622	1497	4869	0.9682	78.2863
GRMZM2G064056	1495	1522	0.8745	250.11
GRMZM2G317584	1495	2458	0.9349	154.869
GRMZM2G032049	1489	3194	0.9123	118.704
GRMZM2G143651	1487	2232	0.7303	169.637
GRMZM2G030167	1485	1270	0.9244	297.733
GRMZM2G147819	1483	2498	0.8503	151.165
GRMZM2G072383	1483	643	0.93	587.265
GRMZM2G144668	1483	1791	0.7951	210.838
GRMZM2G089974	1482	1093	0.8591	345.249
GRMZM2G046574	1481	1083	0.7849	348.201
AF466202.2_FG009	1480	531	0.9548	709.694
AC233850.1_FG006	1478	783	0.9911	480.636
GRMZM2G011129	1477	1464	0.9699	256.888
GRMZM2G163888	1474	3110	0.9402	120.682
GRMZM2G059015	1469	3300	0.957	113.347
GRMZM2G176225	1460	2610	0.9808	142.435
AC202439.3_FG005	1452	1059	0.9962	349.12
GRMZM2G039639	1452	1184	0.8632	312.262
GRMZM2G175989	1443	1167	0.9623	314.847
GRMZM2G052825	1430	1933	0.5566	188.368
GRMZM2G109830	1428	1994	0.4152	182.35
GRMZM2G166646	1427	2051	0.9766	177.159
GRMZM2G306732	1427	1827	0.5052	198.879
GRMZM2G134230	1424	1108	0.9278	327.246
GRMZM2G032295	1423	1445	0.8886	250.75
GRMZM2G018403	1423	1116	0.8199	324.672
GRMZM2G307561	1423	3178	0.2697	114.013
GRMZM2G028821	1417	1027	0.5969	351.32
GRMZM2G150616	1417	1437	0.9116	251.083
GRMZM2G347319	1415	2710	0.9613	132.951
GRMZM2G165387	1414	1861	0.7458	193.467
GRMZM2G328908	1412	1747	0.4196	205.8
GRMZM2G302639	1408	1279	0.6974	280.308
GRMZM2G113852	1408	1682	0.8514	213.148
GRMZM2G302233	1400	2506	0.9318	142.25
GRMZM2G123719	1396	2614	0.8741	135.983
GRMZM2G111579	1395	2244	0.8418	158.291
GRMZM2G121034	1394	1767	0.8744	200.877
GRMZM2G042789	1393	531	0.904	667.975
GRMZM2G145104	1388	3715	0.8686	95.1337
GRMZM2G068316	1388	1033	0.3533	342.131
GRMZM2G359102	1387	883	0.8403	399.963
GRMZM2G130728	1385	1632	0.9614	216.089
GRMZM2G019999	1383	1618	0.8702	217.644
AC207342.3_FG008	1377	1029	0.999	340.739
GRMZM2G083016	1374	3023	0.6037	115.732
GRMZM2G032496	1373	2550	0.949	137.099
GRMZM2G156713	1370	1803	0.883	193.477
GRMZM2G021687	1368	849	0.9906	410.282
GRMZM2G001653	1365	1101	0.733	315.682
GRMZM2G024150	1363	1133	0.7767	306.316
GRMZM2G099467	1362	1617	0.8355	214.472
GRMZM2G117507	1350	1730	0.8694	198.697
GRMZM2G044337	1348	1815	0.6981	189.111
AC217975.3_FG001	1344	1293	0.8801	264.67
GRMZM2G393334	1342	2871	0.76	119.021
GRMZM2G084694	1339	2522	0.9429	135.188
GRMZM2G066578	1337	2489	0.5267	136.776
GRMZM2G175140	1336	2080	0.9236	163.549
GRMZM2G109284	1335	3260	0.9466	104.272
GRMZM2G153815	1335	2716	0.8918	125.157
GRMZM2G014788	1333	3986	0.8783	85.1524
GRMZM2G033653	1330	1315	0.9483	257.531
GRMZM2G016655	1327	2767	0.9725	122.114
GRMZM2G178958	1325	2170	0.2848	155.475
GRMZM2G394732	1324	2012	0.6581	167.557
GRMZM2G113696	1320	1432	0.067	234.712
GRMZM2G041275	1319	2276	0.9609	147.563
GRMZM2G040477	1318	1473	0.8703	227.833
GRMZM2G339336	1318	2910	0.855	115.326
GRMZM2G010328	1318	1769	0.9666	189.711
GRMZM2G032163	1314	2871	0.8931	116.538
GRMZM2G095763	1314	2598	0.9215	128.783
GRMZM2G095921	1313	3253	0.9259	102.774
GRMZM2G047720	1312	955	0.8576	349.812
GRMZM2G035820	1308	2164	0.9506	153.906
GRMZM2G046932	1306	2716	0.9694	122.438
GRMZM2G140809	1306	1629	0.6943	204.139
GRMZM2G125411	1305	2532	0.8547	131.235
GRMZM2G010196	1302	1344	0.7158	246.67
GRMZM2G019177	1299	1517	0.8945	218.036
GRMZM2G455085	1297	1533	0.998	215.428
GRMZM2G145088	1295	4169	0.946	79.0937
GRMZM2G090718	1295	668	0.8428	493.625
GRMZM2G069708	1295	1454	0.9168	226.782
GRMZM2G037185	1293	1293	0.9466	254.627
GRMZM2G057075	1293	1411	0.9922	233.333
GRMZM2G068244	1291	1467	0.4724	224.078
GRMZM2G083459	1290	1929	0.8771	170.279
GRMZM2G121820	1285	1674	0.4785	195.457
GRMZM2G135739	1284	2769	0.7003	118.072
GRMZM2G111208	1282	5735	0.9672	56.9192
GRMZM2G098751	1279	1426	0.9383	228.378
GRMZM2G116526	1276	1827	0.9666	177.834
GRMZM2G463913	1274	788	0.2475	411.668
GRMZM2G086496	1273	2492	0.9827	130.072
GRMZM2G040296	1273	5332	0.9593	60.7914
AC213621.5_FG005	1271	426	0.9296	759.696
GRMZM2G017821	1270	2232	0.9565	144.882
GRMZM2G119675	1270	854	0.7307	378.66
GRMZM2G140726	1268	2879	0.8058	112.145
GRMZM2G177203	1267	1174	0.8339	274.797
GRMZM2G072071	1266	2479	0.9633	130.035
GRMZM2G135132	1265	1360	0.8007	236.84
GRMZM2G097249	1261	3600	0.9594	89.19
GRMZM2G139462	1261	1555	0.4109	206.485
GRMZM2G463032	1260	4419	0.5571	72.6023
GRMZM2G069773	1257	2608	0.8229	122.725
GRMZM2G100511	1255	2349	0.8144	136.039
GRMZM2G097109	1253	1675	0.8472	190.476
GRMZM2G096107	1250	3275	0.9563	97.1857
GRMZM2G461569	1250	3107	0.7432	102.441
GRMZM2G007372	1247	2318	0.9642	136.98
GRMZM2G447745	1247	5941	0.6999	53.4454
GRMZM2G151195	1241	3905	0.97	80.9198
GRMZM2G420436	1240	2140	0.843	147.541
GRMZM2G347956	1239	1601	0.955	197.053
AC203862.4_FG003	1239	1158	0.8618	272.437
GRMZM2G042492	1238	867	0.9435	363.585
GRMZM2G050845	1236	2275	0.9793	138.338
GRMZM2G032807	1236	1009	0.9514	311.911
GRMZM2G381071	1234	1062	0.8333	295.866
GRMZM2G469111	1232	2745	0.9282	114.281
GRMZM2G443119	1232	2916	0.8141	107.579
GRMZM2G053019	1230	2024	0.9427	154.739
GRMZM2G116966	1230	2111	0.6599	148.361
GRMZM2G069542	1227	3422	0.9109	91.2995
GRMZM2G066316	1227	932	0.8262	335.222
AC211955.4_FG013	1224	735	0.9429	424.031
GRMZM2G177518	1223	2344	0.9364	132.853
GRMZM2G394410	1222	2386	0.8931	130.408
GRMZM2G093276	1218	1430	0.8224	216.878
GRMZM2G055699	1215	2018	0.9549	153.306
GRMZM2G036697	1214	2008	0.9328	153.943
AC203535.4_FG001	1214	2778	0.9921	111.273
GRMZM2G148098	1212	2492	0.9747	123.839
GRMZM2G171688	1212	2574	0.8741	119.894
GRMZM2G079257	1212	2037	0.9426	151.501
GRMZM2G134067	1210	1121	0.9643	274.842
GRMZM2G018484	1209	1978	0.9151	155.634
GRMZM2G377341	1208	7198	0.7491	42.7326
GRMZM2G300066	1205	2372	0.3191	129.353
GRMZM2G181258	1205	876	0.9315	350.257
GRMZM2G016894	1202	2357	0.8939	129.852
GRMZM2G006937	1201	2439	0.9561	125.382
GRMZM2G368448	1201	4559	0.8285	67.0776
GRMZM2G063431	1200	663	0.3077	460.863
GRMZM2G069976	1198	2692	0.9298	113.315
GRMZM2G139680	1197	1510	0.7854	201.846
GRMZM2G077206	1196	1141	0.9711	266.9
GRMZM2G117836	1194	3418	0.8786	88.948
GRMZM2G038301	1192	2155	0.9169	140.842
GRMZM2G456997	1188	813	0.9766	372.074
GRMZM2G057380	1188	4903	0.8835	61.6962
GRMZM2G173747	1184	948	0.8122	318.015
GRMZM2G047855	1183	1711	0.9503	176.051
GRMZM2G386525	1183	1488	0.6841	202.435
GRMZM2G104373	1180	1764	0.9257	170.328
GRMZM2G133919	1179	4853	0.4735	61.8596
GRMZM2G329144	1179	800	0.925	375.256
GRMZM2G093643	1177	3641	0.8929	82.3113
GRMZM2G146240	1176	3476	0.5423	86.1453
GRMZM2G078641	1174	3933	0.0992	76.006
GRMZM2G095655	1174	1068	0.8324	279.899
GRMZM2G415007	1170	2418	0.7883	123.206
GRMZM2G050193	1170	1282	0.9189	232.382
GRMZM2G157269	1169	2658	0.9556	111.986
GRMZM2G068217	1169	4719	0.9623	63.0766
GRMZM2G026231	1169	2369	0.8936	125.647
GRMZM2G134256	1168	1922	0.2451	154.737
GRMZM2G479885	1166	1558	0.8678	190.561
GRMZM2G128850	1163	1095	0.8648	270.439
GRMZM2G125054	1163	2065	0.891	143.405
GRMZM2G096070	1163	2623	0.7747	112.898
GRMZM2G022032	1162	2668	0.6226	110.898
GRMZM2G109560	1162	3264	0.4945	90.6483
GRMZM2G169095	1157	2569	0.6283	114.676
GRMZM2G088511	1153	659	0.5144	445.5
GRMZM2G012690	1151	1725	0.9699	169.899
GRMZM2G132796	1150	2659	0.7029	110.124
GRMZM2G104125	1150	2629	0.7684	111.381
GRMZM2G422651	1150	2301	0.9687	127.258
GRMZM2G077215	1148	1831	0.9754	159.646
GRMZM2G140107	1145	3675	0.9298	79.3327
GRMZM2G019121	1144	2159	0.887	134.92
GRMZM2G075502	1144	1883	0.8258	154.696
GRMZM2G084279	1141	480	0.9625	605.269
GRMZM2G312910	1139	1529	0.4493	189.679
GRMZM2G028216	1138	1034	0.4671	280.237
GRMZM2G157061	1137	3109	0.9228	93.1201
GRMZM2G364597	1136	2071	0.3095	139.67
GRMZM2G149153	1133	7521	0.8182	38.3582
GRMZM2G030731	1132	1024	0.709	281.482
GRMZM2G177508	1130	957	0.6635	300.656
GRMZM2G011746	1130	1507	0.9808	190.928
GRMZM2G130169	1130	846	0.9007	340.104
GRMZM2G168762	1129	1331	0.9437	215.983
GRMZM2G075320	1127	4953	0.9146	57.9375
GRMZM2G361569	1126	910	0.8659	315.065
GRMZM2G124975	1126	2033	0.6847	141.028
GRMZM2G057026	1124	2183	0.8969	131.104
GRMZM2G042313	1123	2526	0.9442	113.201
GRMZM2G000660	1122	1339	0.9783	213.362
GRMZM2G461356	1121	2972	0.9041	96.0419
GRMZM2G139803	1121	927	0.9353	307.914
GRMZM2G140156	1119	3733	0.9411	76.3266
GRMZM2G083841	1119	3639	0.0896	78.2982
GRMZM2G015955	1116	1749	0.6083	162.472
GRMZM2G109674	1114	3799	0.8994	74.6655
GRMZM2G013890	1113	3239	0.8314	87.496
GRMZM2G076771	1113	2347	0.977	120.75
GRMZM2G063806	1112	3409	0.9425	83.058
GRMZM2G001805	1112	1046	0.9532	270.693
GRMZM2G348873	1111	2202	0.8143	128.47
GRMZM2G073312	1111	4375	0.8891	64.6606
GRMZM2G300801	1111	1745	0.8453	162.115
GRMZM2G177070	1109	2525	0.8871	111.834
GRMZM2G127665	1108	3914	0.895	72.0813
GRMZM2G167856	1108	1773	0.8629	159.124
GRMZM2G462613	1106	3661	0.9189	76.9235
GRMZM2G480002	1103	5453	0.9635	51.5043
GRMZM2G072865	1102	3199	0.4933	87.7145
GRMZM2G153162	1100	6145	0.5074	45.58
AC207628.4_FG006	1097	1725	0.9426	161.928
GRMZM2G104658	1096	3106	0.3567	89.8489
GRMZM2G033894	1095	1826	0.8138	152.692
GRMZM2G433801	1095	7364	0.7632	37.8621
GRMZM2G053925	1095	2587	0.6625	107.776
GRMZM2G140917	1092	3453	0.958	80.5248
GRMZM2G094742	1092	1285	0.4374	216.383
GRMZM2G112805	1091	1357	0.9668	204.715
GRMZM2G126865	1089	2598	0.9488	106.731
GRMZM2G084407	1088	2001	0.8736	138.448
GRMZM2G087326	1088	1493	0.8955	185.555
GRMZM2G181251	1088	4007	0.835	69.1375
GRMZM2G169671	1088	1287	0.8889	215.255
GRMZM2G170008	1087	1012	0.9368	273.497
GRMZM2G075622	1086	2314	0.9447	119.501
GRMZM2G053299	1086	2009	0.8566	137.643
GRMZM2G022926	1082	1415	0.4799	194.704
AC214479.2_FG001	1079	1953	0.9923	140.677
GRMZM2G092981	1079	1231	0.805	223.186
GRMZM2G151567	1078	2969	0.9192	92.4512
GRMZM2G352084	1076	2005	0.9536	136.648
GRMZM2G071333	1076	3661	0.9238	74.837
GRMZM2G004305	1075	1275	0.549	214.685
GRMZM2G055107	1072	1438	0.4993	189.819
GRMZM2G393471	1071	7061	0.8271	38.6213
GRMZM2G152040	1071	2067	0.7615	131.933
GRMZM2G078756	1070	1890	0.5497	144.154
GRMZM2G446050	1069	5924	0.7358	45.948
GRMZM2G133844	1069	968	0.7397	281.194
GRMZM2G035073	1067	1919	0.9479	141.577
GRMZM2G476933	1065	1911	0.9895	141.903
GRMZM2G163129	1065	3109	0.9447	87.2233
GRMZM2G018197	1062	1835	0.8414	147.364
GRMZM2G122666	1061	1444	0.8089	187.091
AC205122.4_FG003	1060	654	0.2554	412.698
GRMZM2G171420	1059	1658	0.9753	162.635
GRMZM2G360021	1058	1110	0.7126	242.698
GRMZM2G159013	1058	1913	0.9749	140.823
AC149633.4_FG005	1058	564	0.9787	477.651
GRMZM2G176707	1053	2125	0.7708	126.175
AC233939.1_FG002	1050	4242	0.9356	63.0264
GRMZM2G129080	1050	1195	0.8301	223.731
GRMZM2G028070	1050	2843	0.5617	94.0408
GRMZM2G034110	1049	1609	0.9105	166.006
GRMZM2G047727	1049	1157	0.7312	230.859
GRMZM2G137321	1048	1896	0.961	140.743
GRMZM2G034061	1047	1933	0.9353	137.917
GRMZM2G032409	1045	2211	0.9833	120.346
GRMZM2G035807	1042	2456	0.8648	108.03
GRMZM2G096486	1041	1265	0.9415	209.539
GRMZM2G042118	1040	1393	0.6016	190.102
GRMZM2G150521	1040	1325	0.8355	199.858
GRMZM2G458613	1040	980	0.8786	270.216
GRMZM2G073521	1039	2931	0.5053	90.2617
GRMZM2G178190	1039	2082	0.9361	127.069
GRMZM2G413897	1038	1030	0.9078	256.604
AC191387.3_FG009	1035	1152	0.9991	228.766
GRMZM2G464401	1032	2099	0.7689	125.19
GRMZM2G002656	1029	6450	0.6929	40.6218
GRMZM2G113202	1028	3966	0.8495	66
GRMZM2G019695	1026	1192	0.781	219.167
GRMZM2G136680	1026	1838	0.9521	142.137
GRMZM2G057955	1026	688	0.9506	379.719
GRMZM2G084719	1025	2105	0.9463	123.987
GRMZM2G312110	1024	8706	0.7507	29.9492
GRMZM2G149768	1022	2283	0.4139	113.985
GRMZM2G163798	1022	1342	0.9411	193.911
GRMZM2G164558	1021	894	0.9396	290.798
GRMZM2G350447	1021	5927	0.9177	43.8626
GRMZM2G078832	1019	2525	0.9842	102.758
GRMZM2G073912	1017	2612	0.7837	99.1406
GRMZM2G076673	1015	1647	0.8579	156.919
GRMZM2G169405	1014	1457	0.6706	177.208
GRMZM2G115948	1014	819	0.9267	315.252
GRMZM2G051103	1014	1989	0.9251	129.81
GRMZM2G327686	1013	1718	0.6251	150.138
GRMZM2G147844	1012	1746	0.9473	147.584
GRMZM2G150406	1009	2176	0.9426	118.069
GRMZM2G163749	1009	2881	0.9157	89.1768
GRMZM2G018416	1008	2895	0.9658	88.6576
GRMZM2G045581	1007	1404	0.9922	182.628
GRMZM2G112392	1007	3277	0.8465	78.245
GRMZM2G024315	1007	1555	0.6141	164.893
GRMZM2G020982	1005	2643	0.9205	96.8217
GRMZM2G095562	1004	2410	0.8751	106.077
GRMZM2G464137	1003	1726	0.3076	147.967
GRMZM2G460406	1002	1630	0.189	156.525
GRMZM2G377761	1002	3980	0.7156	64.1045
GRMZM2G098884	1001	2348	0.9706	108.552
GRMZM2G128012	1001	1779	0.8999	143.272
GRMZM2G467992	999	754	0.9085	337.363
GRMZM2G143202	995	2051	0.6899	123.527
GRMZM2G436593	995	1650	0.7697	153.548
GRMZM2G385945	994	842	0.9109	300.592
GRMZM2G075637	993	1487	0.7357	170.036
GRMZM2G302074	992	1846	0.8982	136.831
GRMZM2G115456	991	2458	0.7962	102.659
GRMZM2G084149	987	1880	0.659	133.679
GRMZM2G314546	986	5264	0.5652	47.6941
GRMZM2G121186	986	1430	0.9378	175.568
GRMZM2G005938	986	2210	0.9715	113.603
GRMZM2G039841	985	1253	0.5499	200.165
GRMZM2G141432	985	1560	0.4532	160.774
GRMZM2G001895	985	6485	0.8322	38.675
GRMZM2G062354	983	2848	0.6387	87.8855
GRMZM2G162688	981	2194	0.9243	113.851
GRMZM2G042683	981	1200	0.8825	208.157
GRMZM2G375675	979	3780	0.8519	65.9469
GRMZM2G095492	979	1902	0.8244	131.062
GRMZM2G069618	978	2200	0.8145	113.193
GRMZM2G132128	975	978	0.9826	253.846
GRMZM2G042231	974	2456	0.991	100.98
GRMZM2G371944	973	2070	0.5126	119.687
GRMZM2G011355	973	1739	0.3399	142.468
GRMZM2G321239	973	2870	0.7777	86.3246
AC214448.3_FG007	972	1353	0.9889	182.925
GRMZM2G146965	972	1253	0.8204	197.524
GRMZM2G126038	972	2781	0.8519	88.9957
GRMZM2G023163	970	2158	0.9611	114.452
GRMZM2G021170	970	1092	0.957	226.179
GRMZM2G135970	969	1653	0.9921	149.264
GRMZM2G099914	968	2338	0.9145	105.423
GRMZM2G128914	966	2253	0.3733	109.174
GRMZM2G066460	965	1365	0.5048	180.011
GRMZM2G137329	964	724	0.7224	339.033
GRMZM2G168335	964	1672	0.8983	146.806
GRMZM2G361693	963	1891	0.8794	129.67
GRMZM2G112165	963	2919	0.3607	84.0032
GRMZM2G462325	962	4113	0.2458	59.5553
GRMZM2G015967	962	1568	0.9904	156.219
GRMZM2G116563	959	2513	0.959	97.1695
GRMZM2G032028	959	1694	0.6139	144.148
AC235535.1_FG001	959	3342	0.9228	73.0661
GRMZM2G403797	956	2079	0.7749	117.087
EF517601.1_FG012	956	2364	0.7191	102.971
GRMZM2G012628	955	2254	0.6633	107.883
AC234520.1_FG004	954	3069	0.9703	79.1508
GRMZM2G410479	953	5510	0.9045	44.0398
GRMZM2G005444	953	2346	0.9361	103.435
GRMZM2G130558	951	2024	0.7001	119.639
GRMZM2G089684	951	5438	0.893	44.5292
GRMZM2G037177	950	1133	0.9285	213.5
GRMZM2G432390	950	2134	0.8903	113.353
GRMZM2G132640	950	2010	0.8572	120.346
GRMZM2G083437	949	3274	0.982	73.8059
GRMZM2G068963	949	1084	0.9456	222.916
GRMZM2G170812	949	1541	0.7151	156.808
GRMZM2G010555	948	1413	0.9979	170.832
GRMZM2G014136	947	2489	0.9466	96.8788
GRMZM2G470740	947	2431	0.8968	99.1902
GRMZM2G353444	946	1972	0.2475	122.148
GRMZM2G008108	944	1057	0.7796	227.405
GRMZM2G311961	943	1172	0.9761	204.874
AC209050.3_FG002	942	1476	0.9234	162.506
GRMZM2G159956	941	1861	0.9828	128.75
GRMZM2G080775	940	2794	0.946	85.6654
GRMZM2G412611	940	2153	0.928	111.17
GRMZM2G156756	938	3573	0.9359	66.8457
GRMZM2G136960	938	955	0.9079	250.094
GRMZM2G050108	938	1989	0.6993	120.08
GRMZM2G120587	935	1652	0.9685	144.114
GRMZM2G451882	935	2298	0.9487	103.601
GRMZM2G172230	935	3126	0.8557	76.1599
GRMZM2G082302	934	3386	0.7782	70.2366
GRMZM2G089696	934	1602	0.8115	148.453
GRMZM2G404897	933	2333	0.7021	101.829
GRMZM2G110822	932	2787	0.9038	85.1496
GRMZM2G126026	931	1710	0.3415	138.63
GRMZM2G103230	931	3767	0.816	62.93
GRMZM2G121516	930	2056	0.8113	115.176
GRMZM2G113950	929	2702	0.9845	87.5456
GRMZM2G117513	929	1398	0.897	169.205
GRMZM2G010054	927	4159	0.9247	56.7538
GRMZM2G092474	926	1133	0.8526	208.106
GRMZM2G003963	924	1730	0.1948	135.997
GRMZM2G436986	924	2407	0.2555	97.7462
GRMZM2G314396	923	5208	0.4042	45.1268
GRMZM2G063060	923	2890	0.4682	81.3219
GRMZM2G058366	923	3022	0.3928	77.7698
GRMZM2G053319	922	1142	0.7898	205.574
GRMZM2G096370	920	4368	0.8984	53.6302
AC215690.3_FG002	920	1179	0.9966	198.691
GRMZM2G055619	920	5813	0.7089	40.2987
GRMZM2G144705	918	2126	0.5357	109.947
GRMZM2G079196	917	1008	0.872	231.64
GRMZM2G435034	917	2287	0.9502	102.096
GRMZM2G094072	915	3526	0.4081	66.0758
GRMZM2G085027	915	2499	0.9452	93.2306
GRMZM2G171871	915	1576	0.9061	147.832
GRMZM2G008410	914	1900	0.8042	122.489
GRMZM2G072806	913	1160	0.9043	200.409
GRMZM2G004694	913	2210	0.9529	105.192
GRMZM2G153887	913	1536	0.7057	151.35
GRMZM2G032336	912	3254	0.9723	71.3643
GRMZM2G146951	911	2476	0.9495	93.6853
GRMZM2G053999	911	1606	0.8985	144.436
GRMZM2G080851	911	3350	0.9403	69.2432
GRMZM2G015605	911	803	0.7024	288.873
GRMZM2G050647	910	3770	0.9122	61.4616
GRMZM2G169688	909	2801	0.88	82.6332
GRMZM2G330218	908	3651	0.9439	63.3254
GRMZM2G455817	908	2745	0.8	84.2262
GRMZM2G107444	907	1167	0.9537	197.897
GRMZM2G130062	907	2477	0.8748	93.2363
GRMZM2G003897	906	871	0.9162	264.858
GRMZM2G111611	905	1282	0.8042	179.748
GRMZM2G025215	903	2241	0.967	102.601
GRMZM2G472852	902	711	0.8312	323.028
GRMZM2G361256	901	4649	0.8929	49.3479
GRMZM2G064163	899	1741	0.8145	131.482
GRMZM2G309063	898	4445	0.1791	51.4409
GRMZM2G001676	895	2055	0.9582	110.896
GRMZM2G033876	895	4308	0.9533	52.8995
GRMZM2G143128	895	995	0.9146	229.036
GRMZM2G023906	894	3637	0.7404	62.589
GRMZM2G108133	894	2224	0.4789	102.354
GRMZM2G134020	893	1112	0.9613	204.48
GRMZM2G027272	893	1979	0.9576	114.897
GRMZM2G179523	890	2591	0.9344	87.4634
GRMZM2G101515	888	3080	0.8526	73.4118
GRMZM2G093347	887	783	0.9783	288.447
GRMZM2G065928	884	2296	0.1494	98.0357
GRMZM2G099337	883	5106	0.9269	44.0336
GRMZM2G012758	883	2621	0.5494	85.7823
GRMZM2G091560	881	2366	0.5372	94.8124
GRMZM2G104608	879	2812	0.4804	79.5935
GRMZM2G371795	877	1293	0.8105	172.705
GRMZM2G113129	874	2567	0.9618	86.6941
GRMZM2G111014	874	2750	0.9465	80.925
GRMZM2G377168	873	1052	0.5751	211.301
GRMZM2G143568	872	2946	0.9562	75.3681
GRMZM2G054936	871	1935	0.9602	114.615
GRMZM2G315121	871	2246	0.7057	98.7443
GRMZM2G057441	870	3681	0.9261	60.1807
GRMZM2G377115	869	3082	0.7907	71.7945
GRMZM2G031360	869	4806	0.3791	46.0405
GRMZM2G137558	868	2697	0.9778	81.9488
GRMZM2G018126	867	2404	0.9505	91.8308
GRMZM2G129428	866	2173	0.9195	101.476
GRMZM2G054387	865	1315	0.8783	167.492
GRMZM2G118286	865	2591	0.9359	85.0066
GRMZM2G013704	863	923	0.7216	238.075
GRMZM2G126860	863	2080	0.8187	105.646
GRMZM2G416120	863	2409	0.9045	91.2174
GRMZM2G045275	863	3050	0.9718	72.0468
AC210013.4_FG014	862	1617	0.9301	135.738
GRMZM2G427444	862	13430	0.0071	16.3431
GRMZM2G456564	861	2556	0.9288	85.7721
GRMZM2G118363	860	2227	0.9789	98.3291
GRMZM2G168858	860	2830	0.8534	77.3777
GRMZM2G308687	860	1601	0.7052	136.776
GRMZM2G071015	859	2465	0.8657	88.732
GRMZM2G174741	858	2820	0.3216	77.4715
AC230011.2_FG002	857	4422	0.9247	49.3476
GRMZM2G066051	857	1823	0.8332	119.701
GRMZM2G474798	856	8784	0.7237	24.8133
GRMZM2G136058	855	1096	0.8595	198.637
AF466202.2_FG005	854	1362	0.8605	159.656
GRMZM2G176546	854	1812	0.9647	120.006
GRMZM2G115372	853	3082	0.6009	70.4726
GRMZM2G440968	853	1749	0.2384	124.183
GRMZM2G076943	852	2334	0.9469	92.9485
GRMZM2G305851	851	1758	0.8458	123.258
GRMZM2G357296	851	953	0.6863	227.374
GRMZM2G030240	850	1122	0.9109	192.899
GRMZM2G172506	849	2865	0.8733	75.4548
GRMZM2G031780	848	1006	0.9612	214.636
GRMZM2G118005	846	976	0.9139	220.711
GRMZM2G039396	846	2145	0.7403	100.426
GRMZM2G040618	846	1176	0.9167	183.175
GRMZM2G089466	846	2409	0.8497	89.4206
GRMZM2G166855	846	2553	0.9738	84.3769
GRMZM2G032936	845	1895	0.9683	113.541
GRMZM2G150838	845	2187	0.9195	98.3811
GRMZM2G054803	843	1735	0.7533	123.718
GRMZM2G122584	843	853	0.9261	251.642
GRMZM2G050309	840	3242	0.9068	65.9736
GRMZM2G311051	840	2952	0.9031	72.4547
GRMZM2G161310	839	1475	0.7695	144.835
GRMZM2G389768	839	1715	0.4157	124.567
GRMZM2G025659	839	1153	0.9549	185.283
GRMZM2G450920	838	6755	0.8897	31.588
AC216067.3_FG002	838	498	0.8956	428.468
GRMZM2G103896	836	2710	0.8074	78.549
GRMZM2G010823	835	2099	0.8833	101.293
GRMZM2G146670	835	1421	0.9148	149.622
GRMZM2G141735	834	2769	0.8617	76.6914
GRMZM2G366146	834	3921	0.9258	54.1593
GRMZM2G392700	834	1948	0.6509	109.014
GRMZM2G118403	833	5495	0.9751	38.5995
GRMZM2G100158	833	2042	0.7875	103.871
GRMZM2G164821	832	1536	0.9479	137.923
GRMZM2G441583	831	3795	0.9708	55.7562
GRMZM2G153181	829	1967	0.6787	107.313
GRMZM2G005493	829	2126	0.9722	99.2876
AC197705.4_FG011	829	2895	0.7585	72.9138
GRMZM2G030805	828	3734	0.8706	56.4625
GRMZM2G074599	827	2347	0.9369	89.7214
GRMZM2G001297	826	2807	0.9184	74.9275
GRMZM2G479608	826	841	0.8086	250.085
GRMZM2G046317	826	947	0.9567	222.092
GRMZM2G362312	826	1406	0.7119	149.589
GRMZM2G156069	825	2756	0.8247	76.2217
GRMZM2G158462	825	1490	0.8436	140.985
GRMZM2G152548	824	1950	0.9123	107.596
GRMZM2G010960	824	4930	0.9316	42.5583
GRMZM2G127328	822	2180	0.9183	96.0106
GRMZM2G050450	822	1752	0.8704	119.465
GRMZM2G123234	821	1485	0.3542	140.773
GRMZM2G047093	820	3465	0.6889	60.258
GRMZM2G082032	820	1203	0.7531	173.561
GRMZM2G083788	820	2235	0.9566	93.4201
GRMZM2G432566	819	3208	0.9302	65.006
GRMZM2G140577	819	2864	0.8502	72.814
GRMZM2G106600	819	2427	0.9394	85.9247
GRMZM2G180704	818	2062	0.9753	101.011
GRMZM2G127067	817	1491	0.8464	139.524
GRMZM2G312997	817	2094	0.9432	99.3457
GRMZM2G093638	817	3559	0.8769	58.4518
GRMZM2G148453	816	1485	0.9037	139.916
GRMZM2G037644	816	1823	0.6961	113.974
GRMZM2G168096	816	6322	0.861	32.8654
GRMZM2G110141	815	2300	0.7822	90.2264
AC190623.3_FG001	815	465	0.8409	446.281
GRMZM2G002756	815	957	0.7294	216.845
GRMZM2G086876	814	2028	0.8225	102.202
GRMZM2G158872	814	3297	0.8098	62.8651
GRMZM2G018775	812	4047	0.6116	51.0889
GRMZM2G341747	812	3552	0.7646	58.2086
GRMZM2G121683	812	1976	0.79	104.634
GRMZM2G176735	811	3472	0.7897	59.4764
GRMZM2G433025	811	1079	0.4912	191.383
GRMZM2G092112	807	1915	0.9603	107.302
GRMZM2G063676	807	3386	0.3379	60.6863
AC209755.3_FG003	807	708	0.9534	290.231
GRMZM2G078541	806	2626	0.9349	78.1527
GRMZM2G056335	806	1850	0.9584	110.935
GRMZM2G038032	804	1398	0.8991	146.438
GRMZM2G157953	804	1052	0.6188	194.601
GRMZM2G166459	803	1852	0.9525	110.402
GRMZM2G389362	803	2151	0.9651	95.0559
GRMZM2G125072	802	1232	0.5414	165.755
GRMZM2G145496	802	1082	0.3216	188.734
GRMZM2G018375	802	1655	0.1094	123.39
GRMZM2G103250	800	3066	0.9879	66.4388
GRMZM2G154366	800	4384	0.9186	46.4647
GRMZM2G067789	800	2003	0.9641	101.698
GRMZM2G082581	800	1302	0.9754	156.453
GRMZM2G007381	799	1033	0.8451	196.947
GRMZM2G076450	798	2885	0.8659	70.4305
GRMZM2G042269	797	1794	0.8735	113.12
GRMZM2G021784	796	3199	0.6046	63.3582
AC233953.1_FG005	796	2199	0.9663	92.1704
GRMZM2G134426	794	2210	0.8769	91.4812
AC234165.1_FG002	793	1422	0.9803	141.996
GRMZM2G174572	792	2952	0.8449	68.3145
GRMZM2G395778	791	2994	0.6166	67.2711
GRMZM2G153250	790	1846	0.967	108.968
GRMZM2G016803	790	1190	0.6328	169.038
GRMZM2G082916	786	4837	0.7422	41.3762
GRMZM2G013619	784	1762	0.7894	113.296
GRMZM2G066440	782	2616	0.9736	76.1155
GRMZM2G101523	781	3573	0.9029	55.6573
GRMZM2G085924	781	1509	0.9503	131.785
GRMZM2G121790	780	1955	0.8066	101.59
GRMZM2G179155	780	1283	0.9673	154.8
GRMZM2G057491	780	2812	0.8862	70.629
GRMZM2G096806	780	3432	0.8476	57.8697
GRMZM2G067511	779	1050	0.8076	188.909
GRMZM2G010349	779	1363	0.1012	145.528
GRMZM2G108285	778	1005	0.9463	197.114
GRMZM2G128665	777	2345	0.9343	84.3688
GRMZM2G128056	777	2032	0.2653	97.3646
GRMZM2G180343	777	1821	0.3416	108.646
GRMZM2G059801	777	2361	0.59	83.7971
GRMZM2G009655	776	3548	0.9425	55.6906
GRMZM2G171181	774	855	0.7743	230.504
GRMZM2G084274	773	1453	0.7612	135.462
GRMZM2G384394	773	3869	0.8315	50.8727
GRMZM2G180909	772	1767	0.8449	111.246
GRMZM2G020142	772	1699	0.8128	115.699
GRMZM2G399320	771	4309	0.349	45.5598
GRMZM2G053726	770	1313	0.8172	149.324
GRMZM2G363038	770	4873	0.8781	40.2345
GRMZM2G097812	768	3029	0.9138	64.5603
GRMZM2G000039	768	3079	0.6755	63.5119
GRMZM2G154664	766	3535	0.3479	55.1751
GRMZM2G162786	766	2585	0.8855	75.4522
GRMZM2G145805	765	4495	0.3008	43.3347
GRMZM2G001898	765	1632	0.7151	119.356
GRMZM2G126290	764	2651	0.7126	73.3816
GRMZM2G454719	763	1559	0.4676	124.618
GRMZM2G123204	762	1777	0.9668	109.187
GRMZM2G108084	762	2337	0.7475	83.0233
GRMZM2G329047	761	723	0.7303	268.009
GRMZM2G130586	760	3155	0.3848	61.3364
GRMZM2G023585	759	2134	0.7821	90.5631
GRMZM2G410515	759	4372	0.3756	44.2044
GRMZM2G118037	759	1022	0.6204	189.101
GRMZM2G325019	759	2651	0.9023	72.9014
GRMZM2G053315	758	1812	0.8852	106.516
GRMZM2G347043	758	1685	0.7964	114.544
AC217050.4_FG006	758	771	0.9702	250.333
GRMZM2G168149	757	1376	0.8779	140.082
AC155434.2_FG004	757	5208	0.8583	37.0108
GRMZM2G114954	756	1012	0.3715	190.215
GRMZM2G157263	755	1698	0.9146	113.217
GRMZM2G018678	755	1573	0.7858	122.214
GRMZM2G426175	755	1367	0.8559	140.631
GRMZM2G146677	754	2252	0.6075	85.2524
GRMZM2G091900	752	1304	0.964	146.84
GRMZM2G327692	752	1561	0.6022	122.664
GRMZM2G087079	751	1158	0.8178	165.134
GRMZM2G119852	751	3615	0.5109	52.8975
GRMZM2G461793	751	1863	0.8062	102.643
AC196426.3_FG007	751	2235	0.9655	85.5591
GRMZM2G055025	751	1424	0.8659	134.287
GRMZM2G015132	751	2269	0.9026	84.277
GRMZM2G171279	751	3094	0.4405	61.805
GRMZM2G062029	750	2198	0.1183	86.8835
GRMZM2G375807	750	3258	0.9638	58.6157
GRMZM2G142690	750	1200	0.1533	159.142
GRMZM2G431821	750	722	0.8947	264.501
AC218998.2_FG007	749	1905	0.9953	100.113
GRMZM2G177273	749	1911	0.9424	99.7987
GRMZM2G101760	748	3453	0.7654	55.158
GRMZM2G100146	747	1366	0.5359	139.243
GRMZM2G338131	747	1225	0.8433	155.27
GRMZM2G051276	747	1521	0.8922	125.053
GRMZM2G476555	746	948	0.8956	200.371
GRMZM2G142913	746	3140	0.9376	60.4941
GRMZM2G150183	745	7130	0.7626	26.6054
GRMZM2G165998	744	1914	0.1479	98.9771
GRMZM2G128399	744	1321	0.9357	143.408
GRMZM2G098999	744	2661	0.9402	71.1921
GRMZM2G504401	743	1340	0.7425	141.185
GRMZM2G141799	743	764	0.8626	247.628
GRMZM2G423927	743	3651	0.7899	51.818
GRMZM2G046870	741	1936	0.9039	97.4578
AC226235.2_FG003	740	1128	0.9051	167.042
GRMZM2G152703	739	1352	0.7352	139.178
GRMZM2G025074	739	2296	0.9813	81.9552
GRMZM2G001457	739	2624	0.641	71.7108
GRMZM2G004511	739	1443	0.8053	130.401
GRMZM2G114423	738	1796	0.8129	104.629
GRMZM2G017290	738	1476	0.3347	127.313
GRMZM2G174284	738	2145	0.9613	87.6058
GRMZM2G448603	737	2047	0.8857	91.6755
GRMZM2G086904	737	910	0.5626	206.22
GRMZM2G040559	737	857	0.7025	218.973
GRMZM2G376731	736	3413	0.9616	54.9092
GRMZM2G403636	736	2875	0.8226	65.1844
GRMZM2G099367	736	1121	0.7368	167.177
GRMZM2G044460	736	1307	0.609	143.386
GRMZM2G138770	736	2070	0.8754	90.5339
GRMZM2G023711	736	1196	0.5736	156.693
GRMZM2G027392	734	783	0.8697	238.692
GRMZM2G099481	733	3628	0.9396	51.4447
GRMZM2G178917	732	2993	0.9659	62.2742
GRMZM2G009593	732	3756	0.8339	49.6237
GRMZM2G018074	731	2477	0.8898	75.1442
GRMZM2G084779	730	2890	0.4093	64.3175
GRMZM2G068471	730	2420	0.5781	76.8089
GRMZM2G094581	729	3055	0.9031	60.7603
GRMZM2G009136	728	1864	0.8509	99.4465
GRMZM2G139874	727	2010	0.5055	92.0963
GRMZM2G058345	727	2660	0.909	69.5916
GRMZM2G152877	725	2942	0.9728	62.7479
GRMZM2G063756	724	2356	0.8073	78.2469
AC226230.2_FG002	724	3171	0.9518	58.1361
GRMZM2G004909	723	741	0.857	248.441
GRMZM2G012453	723	3782	0.8054	48.6766
GRMZM2G072156	722	1948	0.9112	94.3739
GRMZM2G068862	722	1717	0.919	107.071
GRMZM2G144030	721	1617	0.175	113.535
GRMZM2G174803	721	2278	0.9583	80.5908
GRMZM2G092975	721	1103	0.8694	166.442
GRMZM2G149321	720	2083	0.9875	88.013
GRMZM2G098973	719	1162	0.4432	157.553
GRMZM2G064822	718	1712	0.4889	106.789
GRMZM2G441656	718	1050	0.8933	174.116
GRMZM2G016323	717	3574	0.3959	51.0821
GRMZM2G177621	717	2524	0.9699	72.3325
GRMZM2G134027	716	2749	0.8221	66.3196
GRMZM2G337594	716	538	0.7212	338.871
GRMZM2G039586	715	1967	0.9395	92.5562
GRMZM2G025731	713	1814	0.4289	100.082
GRMZM2G044744	713	3196	0.9837	56.805
GRMZM2G035017	713	1469	0.6038	123.587
GRMZM2G008232	713	914	0.8775	198.631
GRMZM2G022861	712	2762	0.9544	65.6387
GRMZM2G159535	711	1636	0.7916	110.66
GRMZM2G083935	711	1869	0.9823	96.8644
GRMZM2G090675	711	1214	0.154	149.126
GRMZM2G011079	711	3519	0.8312	51.4463
GRMZM2G037485	710	1484	0.8376	121.823
GRMZM2G018006	710	2386	0.7883	75.769
GRMZM2G013378	710	2332	0.8208	77.5235
GRMZM2G372077	709	1149	0.5466	157.119
GRMZM2G004583	709	1319	0.8832	136.869
GRMZM2G172726	709	1748	0.8061	103.278
GRMZM2G461586	709	1052	0.9772	171.607
GRMZM2G176029	709	1494	0.6379	120.837
GRMZM2G126253	708	2669	0.9468	67.5443
GRMZM2G170798	707	3858	0.7564	46.6617
GRMZM2G138419	707	3753	0.8956	47.9672
GRMZM2G158228	707	1754	0.7708	102.635
GRMZM2G157007	707	687	0.7802	262.039
GRMZM2G163641	706	1775	0.7048	101.277
GRMZM2G120579	706	1484	0.3221	121.136
GRMZM2G118610	705	1818	0.8377	98.7413
GRMZM2G050467	704	1461	0.7755	122.695
GRMZM2G065292	704	2545	0.6884	70.435
GRMZM2G050329	704	2534	0.9475	70.7408
GRMZM2G353103	704	1978	0.5632	90.6255
AC194965.4_FG002	703	564	0.9911	317.38
GRMZM2G099319	702	2415	0.9992	74.0157
GRMZM2G082894	702	1218	0.9458	146.755
GRMZM2G048013	702	857	0.5671	208.574
GRMZM2G154078	701	1074	0.7868	166.195
GRMZM2G089736	701	1421	0.5292	125.611
GRMZM2G052416	701	2038	0.9127	87.5826
GRMZM2G137985	701	1328	0.8614	134.408
GRMZM2G116629	700	2013	0.9742	88.5438
AC155496.2_FG008	699	1665	0.9664	106.897
GRMZM2G059556	699	1096	0.5648	162.394
GRMZM2G398506	699	2280	0.8912	78.0632
GRMZM2G094388	699	1213	0.9085	146.73
AC213521.3_FG004	699	1554	0.6821	114.533
GRMZM2G115400	698	1595	0.8577	111.429
GRMZM2G144367	697	1227	0.8786	144.641
GRMZM2G018607	697	2515	0.8083	70.5665
GRMZM2G043310	697	2387	0.7239	74.3505
GRMZM2G034243	697	1612	0.8189	110.096
GRMZM2G028700	696	4075	0.8285	43.4896
GRMZM2G037444	695	3750	0.8709	47.1908
GRMZM2G157019	694	1213	0.5894	145.681
GRMZM2G004396	694	1591	0.9441	111.069
GRMZM2G377641	693	3658	0.7941	48.2385
AC218972.3_FG001	693	2598	0.9453	67.92
GRMZM2G441903	693	1818	0.6623	97.0606
GRMZM2G085243	693	2120	0.2722	83.2341
GRMZM2G150302	692	2445	0.7689	72.0661
GRMZM2G071268	692	1778	0.9634	99.101
GRMZM2G045303	691	2510	0.9661	70.0984
GRMZM2G701207	690	1378	0.7663	127.498
GRMZM2G155242	690	2268	0.4392	77.4658
GRMZM2G018728	689	944	0.2828	185.845
GRMZM2G161306	688	1231	0.8603	142.31
GRMZM2G377855	688	1199	0.6205	146.108
GRMZM2G432850	688	3045	0.8522	57.5314
GRMZM2G043724	687	2389	0.9535	73.2225
GRMZM2G355610	686	2330	0.9631	74.9673
GRMZM2G035213	686	1532	0.1038	114.017
GRMZM2G176028	686	1506	0.9814	115.985
GRMZM2G071071	686	2619	0.916	66.6949
GRMZM2G105539	685	1782	0.5718	97.8784
GRMZM2G469142	685	2107	0.7864	82.7808
GRMZM2G138511	684	2753	0.9662	63.2636
GRMZM2G322314	684	1913	0.8515	91.0427
GRMZM2G003318	684	1450	0.2069	120.114
GRMZM2G336962	683	4693	0.8425	37.0573
GRMZM2G119650	683	1801	0.8795	96.563
GRMZM2G039600	683	4943	0.8853	35.1831
GRMZM2G070047	683	1605	0.5931	108.355
GRMZM2G162388	682	1179	0.732	147.29
GRMZM2G135501	682	1456	0.6573	119.269
GRMZM2G051782	681	1757	0.5555	98.6914
GRMZM2G127421	681	1572	0.9326	110.306
GRMZM2G109070	681	2058	0.2993	84.2569
GRMZM2G064366	681	1928	0.9502	89.9381
GRMZM2G702426	680	1015	0.8966	170.587
GRMZM2G137839	680	1354	0.1256	127.877
GRMZM2G412373	680	2363	0.7309	73.2739
AC209208.3_FG002	679	870	0.9471	198.726
GRMZM2G023020	678	2350	0.6753	73.4625
GRMZM2G006178	678	2380	0.755	72.5365
GRMZM2G429322	678	1942	0.93	88.8964
GRMZM2G147800	678	2709	0.9771	63.7272
GRMZM2G134182	678	1243	0.8471	138.887
GRMZM2G001184	676	2492	0.8957	69.0721
GRMZM2G106140	676	2767	0.8468	62.2073
GRMZM2G479744	675	2343	0.9761	73.3559
GRMZM2G074307	674	1988	0.9552	86.3271
GRMZM2G135808	674	3261	0.7455	52.6275
GRMZM2G113470	674	1276	0.8777	134.497
GRMZM2G070323	673	3627	0.7987	47.2467
GRMZM2G137236	673	4002	0.8951	42.8195
GRMZM2G015285	672	1580	0.7639	108.297
GRMZM2G466139	670	4497	0.871	37.9364
GRMZM2G050218	670	1869	0.5789	91.2787
GRMZM2G051367	669	1781	0.9186	95.6458
GRMZM2G020096	668	2115	0.8345	80.4211
AC233959.1_FG002	668	681	0.9912	249.766
GRMZM2G177720	668	1069	0.8447	159.112
GRMZM2G084819	667	14668	0.3441	11.5787
GRMZM2G377369	667	3517	0.8635	48.29
GRMZM2G409726	667	2382	0.1394	71.2997
GRMZM2G032505	667	1012	0.9002	167.822
GRMZM2G079888	666	2489	0.7951	68.1323
GRMZM2G132857	666	3650	0.7353	46.4606
GRMZM2G161673	665	1640	0.7165	103.248
GRMZM2G034278	665	1399	0.772	121.034
GRMZM2G059449	665	3214	0.9443	52.6841
GRMZM2G117685	665	2658	0.6934	63.7046
GRMZM2G320013	665	2955	0.8775	57.3018
GRMZM2G010884	664	1676	0.1086	100.878
GRMZM2G047476	664	883	0.6206	191.475
GRMZM2G143354	662	1351	0.9852	124.769
GRMZM2G179981	662	1451	0.7305	116.17
GRMZM2G017368	662	2878	0.9392	58.5694
GRMZM2G023833	661	822	0.7847	204.755
GRMZM2G059825	660	1852	0.9687	90.7417
GRMZM2G171466	660	1271	0.8088	132.222
GRMZM2G026442	659	4043	0.8405	41.5036
GRMZM2G097896	658	1640	0.7555	102.161
GRMZM2G315125	658	2692	0.8228	62.2379
GRMZM2G045421	658	2964	0.9504	56.5264
GRMZM2G328893	658	1817	0.6527	92.2093
GRMZM2G102000	657	3603	0.7771	46.4307
GRMZM2G479340	657	1683	0.9638	99.3997
GRMZM2G075124	656	2440	0.7234	68.457
GRMZM2G113137	656	4126	0.8723	40.4835
GRMZM2G024073	656	1331	0.9121	125.496
GRMZM2G423831	656	1965	0.831	85.0051
AC234171.1_FG003	654	1656	0.9819	100.559
GRMZM2G109818	654	2216	0.9472	75.147
GRMZM2G102737	653	1561	0.9962	106.516
GRMZM2G050925	653	1399	0.6726	118.85
AC185612.3_FG001	652	1980	0.898	83.8467
GRMZM2G108807	652	859	0.681	193.267
GRMZM2G143646	652	3999	0.8975	41.5145
GRMZM2G008356	652	3382	0.8046	49.0883
GRMZM2G167548	652	1073	0.8835	154.722
GRMZM2G176472	651	2354	0.9571	70.4171
GRMZM2G166355	651	2076	0.5318	79.8468
GRMZM2G090422	650	1109	0.4968	149.24
GRMZM2G020446	649	2359	0.7753	70.052
GRMZM2G416751	649	2312	0.9092	71.4761
GRMZM2G076987	648	2444	0.9808	67.5115
GRMZM2G094390	648	2124	0.8927	77.6827
GRMZM2G055682	648	1823	0.5579	90.5091
GRMZM2G136769	647	2203	0.7975	74.7814
GRMZM2G398288	647	4521	0.9069	36.4396
GRMZM2G151087	647	1511	0.5791	109.029
GRMZM2G177077	647	2703	0.8539	60.9484
GRMZM2G119393	646	1052	0.751	156.358
GRMZM2G113244	646	2711	0.9377	60.6746
GRMZM2G103909	646	1488	0.7944	110.544
GRMZM2G022019	645	1242	0.9396	132.234
GRMZM2G322506	645	3078	0.8145	53.3574
GRMZM2G479038	645	2006	0.7946	81.8715
GRMZM2G099454	644	1060	0.4189	154.698
GRMZM2G308106	644	1202	0.8253	136.422
GRMZM2G041238	643	986	0.854	166.05
GRMZM2G098569	643	1568	0.9082	104.416
GRMZM2G415491	643	2637	0.4251	62.0876
GRMZM2G122164	643	2065	0.9554	79.2857
GRMZM2G044684	643	1484	0.847	110.327
GRMZM2G145360	643	4083	0.9229	40.0992
GRMZM2G133213	643	1427	0.6573	114.734
GRMZM2G370715	643	4651	0.8512	35.2021
GRMZM2G023194	642	1564	0.7807	104.521
GRMZM2G015295	642	2241	0.0585	72.9452
GRMZM2G366077	640	1331	0.592	122.435
GRMZM2G135470	640	2085	0.883	78.1588
GRMZM2G153068	640	1283	0.6828	127.016
GRMZM2G091811	639	2333	0.787	69.7413
GRMZM2G167253	638	3088	0.9592	52.6074
GRMZM2G169087	638	1937	0.984	83.8677
GRMZM2G059974	638	972	0.4568	167.131
GRMZM2G117968	637	2966	0.4103	54.6855
GRMZM2G039536	636	878	0.8975	184.445
GRMZM2G106569	636	2508	0.3429	64.5704
GRMZM2G041028	635	1159	0.4599	139.506
GRMZM2G080355	635	838	0.8508	192.945
GRMZM2G124466	634	1286	0.9557	125.531
AC234157.1_FG002	634	675	0.9689	239.16
GRMZM2G132636	634	975	0.9569	165.573
AC200881.4_FG004	633	1314	0.7108	122.663
GRMZM2G090274	633	2020	0.2599	79.7914
GRMZM2G101142	633	1615	0.7046	99.801
GRMZM2G172210	633	1945	0.9239	82.8682
GRMZM2G023847	633	1018	0.9303	158.329
GRMZM2G038519	632	1413	0.293	113.888
GRMZM2G128918	631	1118	0.9186	143.711
GRMZM2G036590	630	1467	0.816	109.349
GRMZM2G142249	630	3172	0.9209	50.5721
GRMZM2G074530	630	1316	0.8807	121.896
GRMZM2G013114	629	3335	0.8999	48.024
GRMZM2G455587	628	2774	0.9027	57.6444
GRMZM2G312244	628	3258	0.864	49.0809
GRMZM2G136076	628	2440	0.8869	65.5351
GRMZM2G144372	628	1663	0.6801	96.1549
GRMZM2G078941	627	1240	0.8105	128.751
GRMZM2G173360	627	3982	0.8601	40.0931
GRMZM2G069676	627	1639	0.6656	97.4075
GRMZM2G474119	626	2234	0.6101	71.3502
GRMZM2G155357	626	2048	0.8779	77.8302
GRMZM2G060583	625	4213	0.9032	37.7739
GRMZM2G378717	625	1297	0.9021	122.7
GRMZM2G455476	625	5212	0.5223	30.5337
GRMZM2G102243	624	3381	0.8731	46.9941
GRMZM2G119571	624	4101	0.8515	38.7435
GRMZM2G077415	624	995	0.7528	159.685
GRMZM2G300500	624	2037	0.728	78.0005
GRMZM2G113618	622	1906	0.9003	83.0943
GRMZM2G049839	622	1701	0.6943	93.1086
GRMZM2G103179	622	1421	0.8881	111.455
GRMZM2G061096	622	2608	0.2937	60.7277
GRMZM2G058870	622	5732	0.8646	27.6305
GRMZM2G416484	621	3664	0.7541	43.1559
GRMZM2G100448	621	3067	0.8979	51.5563
GRMZM2G046846	621	2814	0.941	56.1916
GRMZM2G147128	621	1752	0.8693	90.2529
GRMZM2G095124	620	3204	0.72	49.2723
GRMZM2G022645	620	2656	0.8562	59.4384
GRMZM2G374971	619	1319	0.5284	119.495
GRMZM2G107945	619	2349	0.9421	67.0983
GRMZM2G110735	619	2808	0.7749	56.1303
GRMZM2G074401	619	1459	0.8081	108.029
GRMZM2G469969	618	3228	0.7261	48.7482
GRMZM2G140737	618	935	0.923	168.299
GRMZM2G005592	618	2756	0.8614	57.097
GRMZM2G116126	618	4609	0.8642	34.1417
GRMZM2G064390	618	2267	0.5915	69.413
GRMZM2G085301	617	2020	0.8985	77.7746
GRMZM2G137944	617	3087	0.8345	50.8923
GRMZM2G049687	617	2683	0.8013	58.5556
GRMZM2G125571	617	1226	0.9731	128.144
GRMZM2G373175	617	4554	0.2701	34.4982
GRMZM2G174926	616	2781	0.6512	56.4006
GRMZM2G134711	616	995	0.8482	157.638
GRMZM2G178618	615	3115	0.9464	50.2714
AC212873.3_FG008	615	591	0.9949	264.967
GRMZM2G135978	615	2449	0.6995	63.9426
GRMZM2G142557	614	1811	0.9713	86.3284
GRMZM2G059151	614	2322	0.8686	67.3302
GRMZM2G152079	614	564	0.922	277.2
GRMZM2G320399	614	3923	0.8909	39.8523
GRMZM2G012284	614	1623	0.9045	96.3283
GRMZM2G130314	614	3348	0.6577	46.6968
GRMZM2G123122	612	4394	0.7868	35.4646
GRMZM2G079281	612	658	0.8222	236.826
GRMZM2G443445	611	1434	0.8194	108.492
GRMZM2G099036	611	2805	0.8545	55.4641
GRMZM2G079772	611	3390	0.8386	45.8929
GRMZM2G076705	611	2745	0.9683	56.6765
GRMZM2G175171	610	2324	0.9028	66.834
GRMZM2G148867	609	2151	0.3529	72.0909
GRMZM2G170307	609	1334	0.7864	116.243
GRMZM2G075900	609	3569	0.8927	43.4485
GRMZM2G054162	609	4060	0.4842	38.194
GRMZM2G134628	608	2629	0.7539	58.8866
GRMZM2G152975	608	1849	0.8415	83.728
AC185226.4_FG001	607	2790	0.9215	55.3973
GRMZM2G045090	607	4092	0.9052	37.7709
GRMZM2G407249	607	528	0.7955	292.724
GRMZM2G135052	607	1383	0.7758	111.756
GRMZM2G106974	607	2890	0.8806	53.4804
GRMZM2G109201	606	2086	0.9377	73.9711
GRMZM2G390786	606	5457	0.7251	28.2763
GRMZM2G324390	605	5311	0.8064	29.0057
GRMZM2G127139	604	2838	0.3968	54.1912
GRMZM2G077673	604	1502	0.7983	102.393
GRMZM2G113378	603	2151	0.3724	71.3807
GRMZM2G444808	603	4342	0.6624	35.3616
GRMZM2G316967	603	3804	0.893	40.3627
GRMZM2G030784	603	1700	0.3659	90.3176
AC186319.4_FG002	603	1107	0.8916	138.699
GRMZM2G351018	602	3156	0.8625	48.5695
AC209819.3_FG011	602	738	0.9756	207.704
GRMZM2G451314	602	1922	0.6582	79.753
GRMZM2G084063	602	1162	0.3115	131.915
GRMZM2G057535	601	1890	0.2455	80.9686
GRMZM2G035502	601	1205	0.9369	126.996
GRMZM2G106906	600	1157	0.2576	132.045
GRMZM2G046583	599	2292	0.9075	66.5451
GRMZM2G097040	599	937	0.8943	162.776
GRMZM2G142836	599	1851	0.8774	82.3994
GRMZM2G077361	599	1334	0.9423	114.334
GRMZM2G133756	598	2096	0.9008	72.6463
GRMZM2G011483	598	2953	0.742	51.5634
GRMZM2G478370	598	2500	0.9092	60.9067
GRMZM2G416069	598	4097	0.3139	37.1654
GRMZM2G147849	598	2007	0.9118	75.8678
GRMZM2G352695	598	3877	0.6624	39.2744
GRMZM2G475948	597	2327	0.9557	65.3254
GRMZM2G172997	597	1460	0.6767	104.118
GRMZM2G436001	597	4591	0.4128	33.1109
AC194409.3_FG005	597	708	0.9929	214.706
GRMZM2G082019	596	936	0.9594	162.134
GRMZM2G301071	596	2989	0.8347	50.772
GRMZM2G143357	595	2280	0.8899	66.4486
GRMZM2G099648	595	2763	0.9595	54.8327
GRMZM2G032258	595	1663	0.979	91.1021
GRMZM2G318010	595	3001	0.6774	50.4841
GRMZM2G140909	594	1618	0.809	93.4785
GRMZM2G148811	594	2026	0.9097	74.6536
GRMZM2G401869	594	6555	0.6963	23.0737
GRMZM2G031053	593	3271	0.7496	46.1613
GRMZM2G095333	592	1181	0.5766	127.637
GRMZM2G134134	592	1607	0.3591	93.8015
GRMZM2G145709	591	2402	0.6686	62.6496
GRMZM2G024354	591	1022	0.8699	147.245
GRMZM2G327595	590	2335	0.7606	64.3382
GRMZM2G177169	590	2903	0.7713	51.7498
GRMZM2G147046	590	1036	0.8079	145.009
GRMZM2G057251	590	1429	0.648	105.129
GRMZM2G003172	590	1433	0.9079	104.836
GRMZM2G014395	589	1976	0.5865	75.8983
GRMZM2G147199	589	657	0.9056	228.273
GRMZM2G107114	589	1565	0.738	95.8307
GRMZM2G420119	589	2178	0.9591	68.8591
GRMZM2G179551	589	1457	0.8964	102.934
GRMZM2G134439	588	1965	0.9389	76.1936
AC195340.3_FG002	588	672	0.9777	222.798
GRMZM2G010342	588	5035	0.888	29.7359
GRMZM2G149576	587	2204	0.3516	67.8157
GRMZM2G396477	587	2207	0.995	67.7235
GRMZM2G061487	586	1569	0.2721	95.0996
GRMZM2G072658	585	2654	0.9683	56.1253
GRMZM2G162968	585	3407	0.8902	43.7207
GRMZM2G396550	585	2251	0.8947	66.1735
GRMZM2G035461	584	3167	0.9397	46.9536
GRMZM2G044143	582	8574	0.6994	17.284
GRMZM2G113073	582	2594	0.8805	57.129
GRMZM2G537291	581	2607	0.8427	56.7465
GRMZM2G091293	581	1678	0.9392	88.1633
GRMZM2G553687	581	5724	0.8077	25.8452
GRMZM2G081114	580	807	0.8377	183.003
GRMZM2G022279	580	1459	0.8053	101.222
GRMZM2G070015	580	1065	0.9568	138.67
GRMZM2G408768	580	1413	0.4508	104.518
GRMZM2G144440	580	1624	0.101	90.9381
GRMZM2G106250	580	1340	0.9694	110.212
GRMZM2G132854	580	1401	0.9607	105.413
GRMZM2G170457	580	882	0.2676	167.442
GRMZM2G039711	580	1456	0.9334	101.431
GRMZM2G156986	580	2458	0.95	60.0828
GRMZM2G085530	579	3503	0.5715	42.0864
GRMZM2G327635	579	2934	0.758	50.2484
GRMZM2G122750	579	5810	0.8315	25.375
GRMZM2G131769	579	2063	0.9137	71.4633
GRMZM2G312693	579	911	0.9418	161.832
GRMZM2G308944	579	1046	0.7658	140.945
GRMZM2G088669	579	869	0.8918	169.653
GRMZM2G002642	578	4594	0.7551	32.0362
GRMZM2G161658	577	1608	0.8961	91.3679
GRMZM2G179709	577	978	0.817	150.225
GRMZM2G134901	577	1523	0.7229	96.4672
GRMZM2G418515	577	5385	0.7757	27.2831
GRMZM2G010973	577	1090	0.9477	134.789
GRMZM2G016926	576	1251	0.6827	117.238
GRMZM2G010868	576	1704	0.2964	86.071
GRMZM2G115156	576	1290	0.869	113.694
GRMZM2G036034	575	3563	0.5484	41.0919
AC235546.1_FG001	575	2229	0.7308	65.6843
GRMZM2G010074	575	1346	0.8952	108.774
GRMZM2G152768	575	3147	0.8754	46.5238
GRMZM2G061950	575	1379	0.512	106.171
GRMZM2G002874	575	1267	0.9684	115.557
GRMZM2G075438	574	2381	0.8425	61.3842
GRMZM2G136067	573	1892	0.9545	77.1147
GRMZM2G702026	573	2832	0.8701	51.5187
GRMZM2G158609	573	3738	0.9716	39.0319
GRMZM2G113017	573	1198	0.5083	121.787
GRMZM2G424491	573	1347	0.8441	108.316
GRMZM2G063473	572	1987	0.8193	73.2997
GRMZM2G165597	571	2323	0.9802	62.5879
GRMZM2G040878	571	1238	0.7932	117.441
GRMZM2G322024	571	5538	0.8909	26.2535
GRMZM2G093092	571	1300	0.9646	111.84
AC234158.1_FG005	570	4926	0.7235	29.4635
GRMZM2G150367	570	1325	0.5804	109.537
GRMZM2G433684	570	2690	0.5509	53.9543
AC148152.3_FG008	570	1977	0.917	73.4128
GRMZM2G016892	568	1469	0.8244	98.4533
GRMZM2G173030	568	2266	0.8116	63.8252
GRMZM2G105398	568	1883	0.94	76.8072
GRMZM2G322661	567	2090	0.1163	69.0781
GRMZM2G406712	567	4602	0.8205	31.3719
GRMZM2G115841	567	1481	0.8947	97.4837
GRMZM2G113099	567	1552	0.9214	93.024
GRMZM2G111954	566	1891	0.5293	76.2129
GRMZM2G165939	566	1294	0.9529	111.375
GRMZM2G132978	566	1105	0.5348	130.424
GRMZM2G058925	565	1761	0.9148	81.6945
GRMZM2G163996	565	1087	0.8666	132.35
GRMZM2G375222	565	4849	0.7129	29.6688
GRMZM2G074037	565	1639	0.9817	87.7755
GRMZM2G179662	565	4948	0.6209	29.0752
GRMZM2G313944	564	2227	0.8985	64.4856
GRMZM2G139822	564	1876	0.8993	76.5509
GRMZM2G014313	564	1714	0.3471	83.7861
GRMZM2G116908	564	2681	0.8959	53.5656
GRMZM2G085613	564	1997	0.6585	71.9126
GRMZM2G072041	563	1054	0.9478	136.01
GRMZM2G144403	563	2935	0.6443	48.8432
GRMZM2G180575	563	2327	0.679	61.605
GRMZM2G147925	562	2005	0.8953	71.3717
AC233788.2_FG006	562	2421	0.9269	59.1079
GRMZM2G083309	561	3045	0.9005	46.9115
GRMZM2G056772	561	808	0.9827	176.789
GRMZM2G128432	561	1344	0.5952	106.284
GRMZM2G041799	561	2991	0.8181	47.7585
GRMZM2G129208	561	2132	0.2345	67.0007
GRMZM2G410757	560	906	0.7737	157.385
AC202707.3_FG001	560	1569	0.949	90.8801
GRMZM2G436328	560	2185	0.8503	65.259
GRMZM2G176698	560	4892	0.7745	29.1478
GRMZM2G439400	559	2275	0.8308	62.5654
GRMZM2G141679	559	2178	0.8278	65.3518
GRMZM2G401664	558	1827	0.7937	77.7677
GRMZM2G166877	558	1195	0.9272	118.897
AC217401.3_FG003	558	1932	0.9425	73.5412
GRMZM2G132373	557	5444	0.7968	26.052
GRMZM2G153722	557	6166	0.155	23.0015
GRMZM2G097106	556	1803	0.8735	78.5205
GRMZM2G149406	556	4720	0.7794	29.9942
GRMZM2G315199	555	4876	0.8899	28.9823
GRMZM2G139093	555	1754	0.6648	80.5689
GRMZM2G158197	555	2301	0.8175	61.4158
GRMZM2G475504	555	3568	0.9184	39.607
GRMZM2G119782	554	861	0.9431	163.836
GRMZM2G160556	554	2218	0.936	63.5993
GRMZM2G143445	554	4193	0.8881	33.6425
GRMZM2G353147	552	3885	0.6816	36.1786
GRMZM2G068151	552	2073	0.9238	67.8022
AC155624.2_FG011	551	831	0.9507	168.832
AC206642.4_FG001	551	372	0.9919	377.149
GRMZM2G129238	551	2067	0.7054	67.8758
GRMZM2G158147	551	1929	0.8217	72.7316
GRMZM2G078985	550	1444	0.4003	96.9838
GRMZM2G152417	549	2387	0.8647	58.5631
GRMZM2G380754	549	1833	0.6388	76.263
GRMZM2G162616	549	1824	0.9364	76.6393
GRMZM2G158021	549	2186	0.6962	63.9479
GRMZM2G017865	549	3715	0.9241	37.6285
GRMZM2G056573	549	3051	0.9417	45.8178
GRMZM2G074567	549	1820	0.7824	76.8077
GRMZM2G150030	548	2933	0.9175	47.5743
GRMZM2G301805	548	2379	0.6368	58.653
GRMZM2G084062	547	3517	0.7751	39.6022
GRMZM2G396397	547	1899	0.4329	73.3443
GRMZM2G119950	546	799	0.8686	174
GRMZM2G057525	546	2003	0.8822	69.409
GRMZM2G412888	546	1656	0.8671	83.953
GRMZM2G159992	546	2415	0.6211	57.5678
GRMZM2G035948	546	1196	0.8813	116.243
GRMZM2G040145	546	4978	0.8383	27.9281
GRMZM2G054050	545	2361	0.9191	58.7766
GRMZM2G110289	544	2212	0.8834	62.6207
GRMZM2G013318	544	2511	0.8977	55.164
GRMZM2G039811	544	2549	0.9015	54.3417
GRMZM2G158136	544	2728	0.6162	50.776
GRMZM2G003157	544	2283	0.3745	60.6732
GRMZM2G051792	543	3803	0.7952	36.3561
AC208833.3_FG005	543	1887	0.797	73.2709
GRMZM2G118459	543	1449	0.8502	95.4191
GRMZM2G063617	542	1031	0.3201	133.858
GRMZM2G384884	542	2281	0.6203	60.5031
GRMZM2G040493	542	2050	0.859	67.3208
GRMZM2G073504	541	3018	0.2916	45.6438
GRMZM2G064096	540	1176	0.8784	116.92
GRMZM2G109885	540	2225	0.969	61.797
GRMZM2G134367	540	1810	0.9541	75.966
GRMZM2G100431	540	2151	0.9563	63.923
GRMZM2G078894	539	1933	0.9157	71.0004
GRMZM2G032218	539	5150	0.0561	26.6493
GRMZM2G170927	539	2887	0.8878	47.5385
AC233961.1_FG001	539	2571	0.9883	53.3815
GRMZM2G465333	538	1062	0.8333	128.992
GRMZM2G144730	538	2371	0.8271	57.7769
GRMZM2G092719	538	1486	0.9132	92.1865
GRMZM2G180458	537	1865	0.9206	73.3161
AC234163.1_FG004	537	1308	0.906	104.537
GRMZM2G106363	537	2367	0.7689	57.767
GRMZM2G085577	537	1487	0.7135	91.9533
GRMZM2G086906	536	869	0.8274	157.054
GRMZM2G312365	536	5329	0.7872	25.6108
GRMZM2G171159	536	840	0.9131	162.476
GRMZM2G128189	536	2247	0.7953	60.7387
GRMZM2G013765	536	3492	0.7718	39.0836
GRMZM2G152663	536	2688	0.8118	50.7738
GRMZM2G068382	536	1467	0.9243	93.0333
GRMZM2G007229	536	2700	0.9789	50.5481
GRMZM2G112240	535	1675	0.2084	81.3285
GRMZM2G154667	535	1928	0.2936	70.6562
GRMZM2G094831	535	1076	0.7351	126.603
GRMZM2G100467	535	764	0.6427	178.305
GRMZM2G105466	535	2314	0.7619	58.87
GRMZM2G027219	534	1761	0.9642	77.2122
GRMZM2G079236	534	2981	0.4364	45.6124
GRMZM2G019325	533	815	0.8294	166.523
GRMZM2G458009	533	1840	0.9054	73.7587
GRMZM2G436084	531	1549	0.6643	87.2865
GRMZM2G155911	531	2057	0.9237	65.7301
GRMZM2G034069	531	1465	0.8512	92.2913
GRMZM2G097959	531	2258	0.919	59.879
GRMZM2G133624	531	1561	0.6912	86.6155
GRMZM2G409133	530	1411	0.5868	95.6429
GRMZM2G027663	530	2669	0.1866	50.5628
GRMZM2G067225	530	2380	0.6845	56.7026
GRMZM2G159388	530	1347	0.6236	100.187
GRMZM2G138527	529	1375	0.3418	97.9618
GRMZM2G379758	529	5168	0.572	26.0638
GRMZM2G141704	528	4754	0.1931	28.2799
GRMZM2G009894	528	788	0.6675	170.613
GRMZM2G017045	528	941	0.9139	142.872
AC233870.1_FG003	527	1944	0.9789	69.0269
GRMZM2G028156	527	2843	0.8435	47.1995
GRMZM2G069649	527	2896	0.8142	46.3357
GRMZM2G166653	527	717	0.7434	187.152
GRMZM2G004932	527	2287	0.979	58.6743
GRMZM2G122811	527	1021	0.8697	131.428
GRMZM2G010987	526	2072	0.8113	64.6398
GRMZM2G103843	526	2746	0.6701	48.7741
GRMZM2G133620	526	1571	0.2756	85.2537
GRMZM2G161285	526	2943	0.9198	45.5092
GRMZM2G054405	525	1071	0.8693	124.817
GRMZM2G067910	525	2150	0.7065	62.1763
GRMZM2G107654	524	1511	0.7876	88.302
GRMZM2G072018	524	778	0.9036	171.497
GRMZM2G030659	524	4438	0.8957	30.0641
GRMZM2G176840	523	1102	0.7768	120.844
GRMZM2G099187	522	2931	0.6203	45.348
GRMZM2G143403	522	908	0.8568	146.382
GRMZM2G177906	522	2171	0.9217	61.223
GRMZM2G101711	521	4566	0.6873	29.054
GRMZM2G021864	521	2271	0.9524	58.415
GRMZM2G003988	521	1841	0.7632	72.0589
GRMZM2G373132	521	723	0.9903	183.486
GRMZM2G048281	520	2788	0.4756	47.4913
GRMZM2G085713	520	1642	0.5432	80.6369
GRMZM2G022298	520	3202	0.6905	41.351
GRMZM2G079904	519	3175	0.7707	41.6224
GRMZM2G089075	519	1494	0.9531	88.4546
GRMZM2G156145	519	3812	0.7694	34.6672
GRMZM2G124441	519	2710	0.2557	48.7643
AC217271.3_FG002	519	1491	0.8384	88.6326
GRMZM2G060045	519	4718	0.8758	28.01
GRMZM2G433162	518	2130	0.9099	61.9233
GRMZM2G063850	518	2761	0.3756	47.7713
GRMZM2G152549	517	2681	0.8068	49.1018
GRMZM2G150262	517	2664	0.8724	49.4152
GRMZM2G021468	516	3800	0.7721	34.5756
GRMZM2G337143	516	650	0.9692	202.134
GRMZM2G163471	516	2212	0.7392	59.3975
GRMZM2G345725	516	2035	0.9445	64.5638
GRMZM2G073427	516	2183	0.3504	60.1866
GRMZM2G087918	516	1201	0.836	109.398
GRMZM2G131939	516	1235	0.9522	106.387
GRMZM2G026043	515	2631	0.9654	49.8414
GRMZM2G165931	515	2643	0.9762	49.6151
GRMZM2G341036	515	1259	0.745	104.156
GRMZM2G126835	514	2173	0.7685	60.2292
GRMZM2G071162	514	1976	0.9104	66.2338
GRMZM2G110657	514	804	0.9639	162.784
GRMZM2G140116	514	728	0.9657	179.778
GRMZM2G104632	514	1414	0.7093	92.5588
AC234201.1_FG003	514	1500	0.906	87.2521
GRMZM2G114459	513	7418	0.5863	17.609
GRMZM2G344061	513	600	0.7683	217.706
GRMZM2G122843	512	3044	0.0381	42.8281
GRMZM2G425863	512	1700	0.0288	76.6875
GRMZM2G057623	512	3789	0.9116	34.4072
GRMZM2G123540	511	1899	0.5176	68.5172
GRMZM2G073860	510	2087	0.8745	62.2231
GRMZM2G117619	510	2874	0.9443	45.1843
GRMZM2G157168	510	1758	0.9152	73.8678
GRMZM2G160925	510	1566	0.9112	82.9244
GRMZM2G027860	509	4000	0.7475	32.4012
GRMZM2G002130	509	1637	0.6213	79.1722
GRMZM2G100043	509	2070	0.9193	62.6111
GRMZM2G006293	509	1256	0.5653	103.189
GRMZM2G081615	509	570	0.1772	227.377
GRMZM2G030203	508	947	0.9842	136.59
GRMZM2G090542	508	3038	0.9542	42.5775
GRMZM2G035557	508	883	0.8879	146.49
GRMZM2G051890	508	1267	0.9132	102.092
GRMZM2G040247	508	3517	0.8533	36.7786
GRMZM2G152127	508	2398	0.8845	53.9409
GRMZM2G129879	508	962	0.9168	134.46
GRMZM2G128895	507	2712	0.861	47.6017
GRMZM2G086403	507	2052	0.5502	62.9121
GRMZM2G074589	507	2247	0.5211	57.4525
GRMZM2G108487	507	1303	0.9847	99.0757
GRMZM2G175661	507	4579	0.7775	28.193
GRMZM2G069410	507	1621	0.9161	79.6395
GRMZM2G045314	507	1413	0.6093	91.3628
GRMZM2G176523	506	3505	0.6719	36.7592
GRMZM2G034453	506	2052	0.8981	62.788
GRMZM2G038412	506	1575	0.8667	81.8039
AC190609.3_FG002	506	210	0.9857	613.529
GRMZM2G122453	506	1567	0.9598	82.2215
AC212859.3_FG007	505	5346	0.8943	24.0528
GRMZM2G104226	503	1908	0.8606	67.1264
GRMZM2G126928	503	873	0.7824	146.709
GRMZM2G091124	503	1218	0.7553	105.154
GRMZM2G014055	503	725	0.9821	176.658
GRMZM2G381744	503	2412	0.9109	53.1
GRMZM2G081127	503	2860	0.4741	44.7822
GRMZM2G155899	503	1358	0.9492	94.3131
GRMZM2G165231	502	1750	0.8794	73.0415
GRMZM2G143330	502	1507	0.8786	84.8192
GRMZM2G072054	501	1733	0.7374	73.611
GRMZM2G114137	501	1873	0.7779	68.1089
GRMZM2G083642	500	536	0.7649	237.525
GRMZM2G100288	500	3368	0.8729	37.8009
AC206259.3_FG003	500	2301	0.6714	55.3296
GRMZM2G057630	500	762	0.9711	167.078
GRMZM2G119705	500	1399	0.7741	91.0031
GRMZM2G069722	500	1895	0.8982	67.1838
GRMZM2G375172	499	3370	0.6709	37.7029
GRMZM2G099780	499	2579	0.8817	49.2666
GRMZM2G043799	499	2337	0.7193	54.3683
GRMZM2G059106	499	1415	0.6558	89.7941
GRMZM2G129777	499	1846	0.7519	68.8292
GRMZM2G045720	499	2061	0.9486	61.649
GRMZM2G134284	499	4147	0.7806	30.6387
GRMZM2G107473	499	1440	0.9382	88.2352
GRMZM2G051750	498	686	0.9548	184.846
GRMZM2G336858	498	1877	0.9414	67.5568
GRMZM2G134205	498	2630	0.4087	48.2145
GRMZM2G129954	498	1513	0.5195	83.8097
GRMZM2G168590	497	1430	0.5126	88.4961
GRMZM2G032266	497	999	0.8408	126.676
GRMZM2G122607	497	1774	0.9504	71.3356
GRMZM2G117870	496	3838	0.1907	32.9064
GRMZM2G113239	496	755	0.951	167.278
GRMZM2G098603	496	1365	0.9275	92.5237
GRMZM2G133016	496	3692	0.8291	34.2077
GRMZM2G080650	496	1410	0.7156	89.5708
GRMZM2G087041	495	1027	0.9056	122.727
GRMZM2G072529	494	1295	0.8842	97.1317
GRMZM2G029951	494	3196	0.9512	39.3572
GRMZM2G060522	494	827	0.9553	152.099
GRMZM2G180244	494	3538	0.6778	35.5527
AC147602.5_FG004	494	483	0.9938	260.426
GRMZM2G088921	493	1065	0.9493	117.869
GRMZM2G446872	493	6086	0.7346	20.6262
GRMZM2G128515	493	2348	0.8514	53.4629
GRMZM2G104288	493	2614	0.793	48.0225
GRMZM2G451132	492	2341	0.7185	53.514
GRMZM2G104649	492	1405	0.7125	89.1646
GRMZM2G063679	492	2029	0.4342	61.7429
GRMZM2G129209	492	1963	0.9373	63.8188
GRMZM2G173962	492	3172	0.7232	39.4944
GRMZM2G076950	492	2028	0.8743	61.7733
GRMZM2G144726	492	2513	0.7481	49.8513
GRMZM2G142740	491	3417	0.9277	36.5881
GRMZM2G047949	491	3544	0.8276	35.277
GRMZM2G148323	491	2736	0.8969	45.6951
GRMZM2G339091	491	1714	0.6855	72.9415
GRMZM2G117608	491	1868	0.8731	66.9281
GRMZM2G163059	491	2977	0.9678	41.9959
GRMZM2G027420	491	3077	0.9181	40.631
GRMZM2G438524	490	2567	0.984	48.6042
GRMZM2G300139	490	653	0.6294	191.067
GRMZM2G048672	490	729	0.8807	171.148
GRMZM2G391364	490	775	0.8981	160.99
GRMZM2G390221	490	3596	0.9313	34.6961
GRMZM2G070863	489	2500	0.8328	49.805
GRMZM2G082529	489	3126	0.6772	39.8312
GRMZM2G119745	489	2564	0.9618	48.5618
GRMZM2G305856	488	1952	0.4498	63.6567
GRMZM2G130366	488	2257	0.9703	55.0544
GRMZM2G171664	488	1271	0.7553	97.7638
GRMZM2G045714	488	2835	0.9492	43.8299
GRMZM2G155021	487	1398	0.8312	88.7004
GRMZM2G069458	487	876	0.7546	141.556
GRMZM2G080937	486	2465	0.5542	50.2022
GRMZM2G377797	486	816	0.8701	151.653
GRMZM2G124319	486	1243	0.8142	99.5563
AC152495.1_FG010	485	3885	0.5356	31.7874
GRMZM2G373420	485	1069	0.9383	115.523
GRMZM2G148106	485	1333	0.5671	92.6436
GRMZM2G102601	484	2507	0.8831	49.1581
AC213654.3_FG002	484	1203	0.9875	102.443
GRMZM2G055936	483	920	0.2761	133.679
GRMZM2G175799	483	2424	0.7158	50.7362
GRMZM2G107839	483	1094	0.0951	112.417
GRMZM2G025078	483	1606	0.7765	76.5782
GRMZM2G069772	483	2262	0.6242	54.3699
GRMZM2G081626	483	1962	0.5326	62.6833
GRMZM2G170595	483	1867	0.617	65.8729
GRMZM2G427097	482	2541	0.4065	48.2999
AC210013.4_FG019	482	825	0.8291	148.764
GRMZM2G023625	482	3747	0.9616	32.7542
GRMZM2G014805	482	4173	0.573	29.4105
AC213521.3_FG005	482	1467	0.9039	83.6606
AC210013.4_FG018	482	708	0.7359	173.348
GRMZM2G026216	481	985	0.5787	124.341
GRMZM2G061885	481	2721	0.8221	45.0112
GRMZM2G118098	480	3586	0.9161	34.0828
GRMZM2G136341	480	1619	0.9364	75.4915
GRMZM2G171400	480	1657	0.8171	73.7603
GRMZM2G040079	479	4099	0.9446	29.7551
GRMZM2G430745	479	1192	0.9782	102.321
GRMZM2G088397	479	1451	0.8573	84.0566
GRMZM2G318535	479	1396	0.6268	87.3683
GRMZM2G124918	479	1341	0.7315	90.9516
GRMZM2G143862	479	1263	0.886	96.5686
AC217401.3_FG002	478	1689	0.8697	72.0613
AC196125.3_FG002	478	426	0.8474	285.708
GRMZM2G161121	478	1767	0.8687	68.8803
GRMZM2G138342	478	2166	0.9331	56.1918
GRMZM2G102779	478	2147	0.9292	56.6891
GRMZM2G171430	478	2039	0.3266	59.6918
GRMZM2G055960	477	3427	0.8095	35.4412
GRMZM2G059590	477	4191	0.837	28.9804
GRMZM2G044247	476	1551	0.8749	78.1446
GRMZM2G074404	476	1205	0.5701	100.583
GRMZM2G127623	476	1554	0.8005	77.9937
GRMZM2G009323	475	2388	0.7152	50.6481
GRMZM2G100118	475	2644	0.7867	45.7442
GRMZM2G089698	475	1746	0.9513	69.2713
GRMZM2G145300	475	3926	0.9348	30.8068
AC217556.3_FG003	475	1380	0.8188	87.6432
GRMZM2G108581	474	1658	0.8456	72.7943
GRMZM2G125138	474	1723	0.9588	70.0482
GRMZM2G143788	474	1124	0.6948	107.378
GRMZM2G442129	474	3132	0.683	38.5354
GRMZM2G327174	474	1589	0.5846	75.9553
GRMZM2G179518	473	1226	0.3222	98.2369
AC217121.3_FG006	472	3252	0.3339	36.9569
GRMZM2G701082	472	745	0.6685	161.32
GRMZM2G085932	472	1169	0.6895	102.809
GRMZM2G094224	472	1040	0.5173	115.561
GRMZM2G449893	472	1326	0.8741	90.6363
GRMZM2G478709	472	2407	0.4661	49.9309
GRMZM2G026391	471	3214	0.197	37.3146
GRMZM2G066996	471	1879	0.7195	63.826
GRMZM2G080001	471	2351	0.886	51.012
AC205122.4_FG004	471	948	0.9684	126.508
GRMZM2G472643	471	1800	0.9133	66.6273
GRMZM2G121452	470	1546	0.7723	77.4091
GRMZM2G127374	470	3739	0.395	32.0071
GRMZM2G077036	470	2455	0.721	48.7473
GRMZM2G111872	470	1563	0.7997	76.5672
GRMZM2G072231	470	2360	0.8733	50.7095
GRMZM2G111224	470	2877	0.8085	41.597
GRMZM2G009719	470	1236	0.8414	96.824
GRMZM2G316534	470	1707	0.6749	70.1081
GRMZM2G456023	470	3720	0.6508	32.1706
GRMZM2G431309	470	2363	0.9441	50.6452
GRMZM2G101635	469	2481	0.9665	48.1338
GRMZM2G172647	469	2205	0.8132	54.1587
GRMZM2G122481	469	739	0.9147	161.597
GRMZM2G069687	469	4826	0.8245	24.7451
GRMZM2G062129	468	2065	0.9332	57.7071
GRMZM2G065154	468	2274	0.7353	52.4034
GRMZM2G352883	468	1910	0.9283	62.3902
GRMZM2G057247	467	2934	0.7372	40.5285
AF466202.2_FG008	467	3033	0.6838	39.2056
GRMZM2G113613	467	2217	0.866	53.6358
GRMZM2G124070	467	2007	0.9342	59.248
GRMZM2G056462	467	1414	0.8692	84.0952
GRMZM2G135341	466	2319	0.8913	51.1669
GRMZM2G009681	466	1394	0.9383	85.1191
GRMZM2G034639	466	3242	0.8267	36.5996
GRMZM2G041842	465	3502	0.8809	33.8096
GRMZM2G417765	465	4500	0.5493	26.3114
GRMZM2G087212	465	2271	0.9489	52.1362
GRMZM2G114739	465	1957	0.7772	60.5015
GRMZM2G057113	465	2861	0.5778	41.3846
GRMZM2G055567	464	7510	0.6662	15.7319
GRMZM2G112764	464	1916	0.6759	61.6632
GRMZM2G162525	464	3635	0.6787	32.5025
GRMZM2G135498	464	2024	0.7564	58.3729
GRMZM2G071172	464	3654	0.887	32.3335
GRMZM2G429241	463	4994	0.8208	23.6068
GRMZM2G107205	463	2815	0.9275	41.88
GRMZM2G078781	462	2157	0.7483	54.5376
GRMZM2G150934	462	2478	0.4334	47.4728
GRMZM2G063961	462	1731	0.8683	67.9593
GRMZM2G078379	461	4793	0.9249	24.4905
GRMZM2G090241	461	1464	0.9857	80.1796
GRMZM2G092137	461	1835	0.6371	63.9689
GRMZM2G072034	461	1138	0.5264	103.148
GRMZM2G176465	461	4063	0.8321	28.8907
GRMZM2G310431	461	2581	0.8291	45.4796
GRMZM2G077253	461	2498	0.9079	46.9907
GRMZM2G126447	460	3257	0.5413	35.962
GRMZM2G062420	460	2011	0.7882	58.2438
GRMZM2G449165	460	2381	0.7522	49.1929
GRMZM2G049349	460	2446	0.8573	47.8856
GRMZM2G351232	460	1822	0.3013	64.2855
GRMZM2G014387	460	1304	0.6618	89.8223
AC196978.5_FG001	460	1995	0.7885	58.7109
GRMZM2G158575	459	2933	0.8595	39.8478
GRMZM2G456835	459	2875	0.3958	40.6517
AC203865.3_FG002	459	1551	0.9078	75.3537
GRMZM2G022365	459	2453	0.4684	47.6452
GRMZM2G171520	459	2340	0.4915	49.946
GRMZM2G117763	459	2657	0.9172	43.9871
GRMZM2G090432	459	2183	0.7279	53.5381
GRMZM2G099056	459	3073	0.9017	38.0324
GRMZM2G097977	458	2318	0.9396	50.3102
GRMZM2G480809	458	4529	0.8234	25.7494
GRMZM2G468682	458	1663	0.8112	70.1257
GRMZM2G101446	458	1306	0.3254	89.2948
GRMZM2G077757	457	1139	0.8551	102.164
GRMZM2G368902	457	2239	0.8504	51.9716
GRMZM2G017077	457	1428	0.7024	81.4877
GRMZM2G481843	457	1768	0.7771	65.817
AC190628.4_FG007	456	2664	0.7447	43.5847
GRMZM2G042604	456	1272	0.8294	91.2812
GRMZM2G174481	456	1523	0.8779	76.2375
GRMZM2G063492	456	2180	0.9491	53.2614
GRMZM2G021378	455	1519	0.8012	76.2706
GRMZM2G442195	455	2568	0.3287	45.1149
GRMZM2G002786	455	1226	0.9038	94.4985
GRMZM2G141587	455	2669	0.8239	43.4077
GRMZM2G134251	454	2267	0.9674	50.9927
GRMZM2G043182	454	1583	0.7783	73.0262
GRMZM2G153390	454	966	0.7816	119.669
GRMZM2G122767	454	2085	0.8748	55.4439
GRMZM2G014695	454	2130	0.2911	54.2725
GRMZM2G701791	452	1205	0.571	95.5114
GRMZM2G143246	452	2092	0.8743	55.0149
GRMZM2G069886	452	4472	0.8678	25.736
GRMZM2G021074	452	2554	0.7197	45.0631
GRMZM2G159720	452	3098	0.9526	37.1502
AC217499.3_FG003	452	1764	0.4666	65.2445
GRMZM2G348956	451	3229	0.7956	35.5641
GRMZM2G100344	451	1662	0.4356	69.0954
GRMZM2G484344	451	2008	0.8152	57.1895
GRMZM2G061990	451	3962	0.8624	28.9845
GRMZM2G068024	451	3719	0.7405	30.8784
GRMZM2G464326	451	647	0.9104	177.491
GRMZM2G103047	451	1688	0.8229	68.0312
GRMZM2G009070	451	2754	0.9437	41.6981
GRMZM2G059363	451	1335	0.3978	86.0199
GRMZM2G151582	451	875	0.8731	131.242
GRMZM2G043456	449	2381	0.7551	48.0165
GRMZM2G010221	449	2019	0.6265	56.6257
GRMZM2G027193	449	1046	0.8126	109.3
GRMZM2G132690	449	861	0.9733	132.784
GRMZM2G180254	449	3333	0.7066	34.3016
GRMZM2G138041	449	673	0.8826	169.877
GRMZM2G034005	449	2757	0.6801	41.468
GRMZM2G113158	448	3338	0.9164	34.174
GRMZM2G166931	448	1641	0.8507	69.5142
GRMZM2G147752	448	1893	0.6767	60.2603
GRMZM2G377904	448	1769	0.8592	64.4843
GRMZM2G108273	447	1333	0.5716	85.3849
GRMZM2G070264	447	4400	0.9082	25.8678
AC149475.2_FG003	447	777	0.9434	146.484
GRMZM2G143469	447	845	0.9609	134.696
GRMZM2G057935	446	4151	0.7767	27.3581
GRMZM2G130854	446	2358	0.8647	48.1609
GRMZM2G137077	446	1718	0.8446	66.1021
GRMZM2G159538	446	1947	0.8033	58.3274
AC210013.4_FG011	446	1209	0.9793	93.9317
GRMZM2G044343	445	2741	0.8449	41.3385
GRMZM2G701204	445	1470	0.3796	77.0809
GRMZM2G481261	445	1449	0.6915	78.198
GRMZM2G089857	445	1801	0.7668	62.9144
GRMZM2G314647	445	2560	0.834	44.2613
GRMZM2G145962	445	1095	0.6237	103.478
GRMZM2G379286	445	3048	0.9068	37.1748
GRMZM2G032282	445	743	0.7093	152.502
GRMZM2G002652	445	1675	0.9773	67.6471
GRMZM2G139419	445	2748	0.9054	41.2332
GRMZM2G021379	445	1854	0.7314	61.1159
GRMZM2G028914	445	2713	0.1261	41.7651
GRMZM2G158595	445	2239	0.2506	50.6069
AC234150.1_FG007	445	369	0.9512	307.07
GRMZM2G347766	445	2850	0.5996	39.7575
AC152495.1_FG017	444	3222	0.932	35.0882
GRMZM2G052479	444	1276	0.0925	88.6005
AC234154.1_FG007	444	1374	0.7737	82.2811
GRMZM2G064356	444	3821	0.1641	29.5876
GRMZM2G147402	444	1818	0.9813	62.186
GRMZM2G092085	444	4690	0.3281	24.1054
GRMZM2G386991	444	2223	0.7458	50.8566
GRMZM2G089406	443	5242	0.6725	21.5184
GRMZM2G431900	442	2171	0.503	51.8402
GRMZM2G178460	442	1745	0.7731	64.4957
GRMZM2G469795	442	4935	0.8936	22.8055
GRMZM2G025059	442	2931	0.8038	38.3981
GRMZM2G074393	442	1047	0.8386	107.493
GRMZM2G101076	441	2284	0.6287	49.1639
GRMZM2G462639	441	1590	0.5774	70.6229
GRMZM2G034025	441	7747	0.5918	14.4947
GRMZM2G158972	441	2138	0.8784	52.5212
GRMZM2G052812	441	1180	0.878	95.1613
GRMZM2G132704	441	2710	0.8417	41.4356
GRMZM2G084429	440	1056	0.84	106.094
GRMZM2G010152	440	3462	0.8368	32.3616
GRMZM2G147459	440	1494	0.6727	74.9904
GRMZM2G153450	439	1245	0.9157	89.784
GRMZM2G474153	439	2184	0.9973	51.1818
GRMZM2G022313	439	2303	0.8923	48.5372
GRMZM2G140817	439	1879	0.8318	59.4897
GRMZM2G070199	439	1471	0.5031	75.9899
GRMZM2G029756	439	2031	0.9808	55.0375
GRMZM2G031138	439	2136	0.8099	52.332
GRMZM2G035579	439	853	0.9308	131.045
GRMZM2G049076	439	3906	0.7107	28.6178
GRMZM2G081144	439	1338	0.6846	83.5434
GRMZM2G162467	439	1115	0.913	100.252
GRMZM2G163905	439	460	0.9326	243.002
GRMZM2G464575	439	2413	0.8603	46.3245
GRMZM2G061442	438	1260	0.9175	88.5131
GRMZM2G115598	438	3131	0.4609	35.6201
[truncated: 18,568 more rows]

## Sheet: 2C
	Table S2C Genes expressed in LSL
GeneID	Uniq_reads_num	Length	Coverage	RPKM
GRMZM2G355752	40448	1534	0.6291	7090.71
GRMZM2G093032	37302	1980	0.9561	5066.23
GRMZM2G098298	34740	1571	0.9879	5946.64
GRMZM2G063162	34584	4493	0.7545	2069.94
GRMZM2G136910	20507	1250	0.696	4411.75
GRMZM2G065585	20209	1290	0.9271	4212.83
GRMZM2G453805	18421	1355	0.9823	3655.88
GRMZM2G009443	17936	3270	0.9468	1475.01
GRMZM2G465226	15004	1063	0.7008	3795.7
GRMZM2G038636	14938	1630	0.9638	2464.47
GRMZM2G052100	13655	936	0.937	3923.14
GRMZM2G141473	12673	4649	0.9467	733.058
GRMZM2G168552	12424	882	0.9853	3788.01
GRMZM2G174984	12391	1825	0.5288	1825.84
GRMZM2G166281	12018	2328	0.375	1388.25
GRMZM2G149952	11164	1870	0.8449	1605.45
GRMZM2G129513	10333	1996	0.8482	1392.14
GRMZM2G326111	10190	1210	0.8132	2264.68
GRMZM2G145461	9806	1227	0.9674	2149.14
GRMZM2G092474	9141	1133	0.8764	2169.61
GRMZM2G402936	8070	1326	0.8077	1636.62
GRMZM2G073465	7868	2296	0.5727	921.533
GRMZM2G043162	7843	754	0.9668	2797.24
GRMZM2G105570	7700	2579	0.9915	802.893
GRMZM2G173669	7232	1563	0.9111	1244.28
GRMZM2G325575	6859	1867	0.677	987.95
GRMZM2G029323	6288	1840	0.9391	918.995
GRMZM2G108061	6129	1988	0.9779	829.071
GRMZM2G048907	6051	1876	0.919	867.386
GRMZM2G323024	6043	4583	0.9773	354.586
GRMZM2G139041	5743	2318	0.8585	666.26
GRMZM2G086030	5624	5637	0.9179	268.297
GRMZM2G099092	5390	848	0.9057	1709.27
GRMZM2G147770	5290	1898	0.9805	749.511
GRMZM2G067546	5267	2731	0.9777	518.633
GRMZM2G125635	5247	2100	0.9652	671.908
GRMZM2G099045	5229	2183	0.8791	644.144
GRMZM2G402631	5096	978	0.9018	1401.23
GRMZM2G339563	5051	2120	0.9788	640.708
GRMZM2G020761	5008	2052	0.7481	656.304
GRMZM2G093092	4965	1300	0.9738	1027.06
GRMZM2G036629	4911	614	0.5603	2150.9
GRMZM2G020801	4783	3273	0.2362	392.982
GRMZM2G092447	4749	3582	0.8945	356.529
GRMZM2G005774	4677	1096	0.8859	1147.56
GRMZM2G431039	4599	2257	0.9872	547.962
GRMZM2G084181	4493	5156	0.999	234.338
GRMZM2G118403	4384	5495	0.9814	214.546
GRMZM2G055204	4346	2658	0.7344	439.697
GRMZM2G137409	4324	2877	0.8943	404.17
GRMZM2G088064	4319	1720	0.5581	675.263
GRMZM2G053236	4300	1805	0.8205	640.633
GRMZM2G158835	4298	1307	0.9334	884.319
GRMZM2G012631	4234	2668	0.9753	426.76
GRMZM2G031496	4201	1929	0.915	585.651
GRMZM2G058910	4187	3761	0.719	299.377
GRMZM2G371062	4155	2713	0.8828	411.85
GRMZM2G084881	4133	1995	0.5429	557.11
GRMZM2G001500	4073	1438	0.9896	761.682
GRMZM2G067315	4051	1507	0.6271	722.882
GRMZM2G090568	4029	2057	0.9198	526.722
GRMZM2G469150	4016	1973	0.9529	547.375
GRMZM2G083195	4014	2548	0.4808	423.639
GRMZM2G123922	4013	3408	0.9624	316.656
GRMZM2G377341	3993	7198	0.7723	149.178
GRMZM2G396553	3981	3369	0.8623	317.768
GRMZM2G013798	3900	5090	0.5658	206.046
AC208897.3_FG004	3798	1617	0.992	631.631
GRMZM2G106061	3791	2007	0.8739	507.954
AC203173.3_FG004	3772	2532	0.9846	400.614
GRMZM2G022958	3753	750	0.928	1345.66
GRMZM2G023418	3749	4506	0.9627	223.739
GRMZM2G402092	3732	2189	0.492	458.473
AC217975.3_FG001	3730	1293	0.8902	775.762
GRMZM2G345717	3659	2839	0.5248	346.589
GRMZM2G020627	3630	2592	0.9672	376.608
GRMZM2G125032	3618	1279	0.9664	760.705
GRMZM2G359298	3565	2904	0.8079	330.127
GRMZM2G125544	3544	2148	0.6736	443.688
GRMZM2G062738	3453	3295	0.969	281.812
GRMZM2G073725	3444	1781	0.8108	520.017
GRMZM2G101859	3438	913	0.8554	1012.64
GRMZM2G084587	3407	1222	0.6972	749.755
GRMZM2G454952	3364	2389	0.9531	378.668
GRMZM2G017249	3361	1789	0.9899	505.215
GRMZM2G432128	3355	2347	0.712	384.413
GRMZM2G105996	3306	1162	0.9561	765.094
AC198353.5_FG001	3287	1488	0.9966	594.039
GRMZM2G169329	3277	1116	0.9068	789.643
GRMZM2G307368	3256	1167	0.8817	750.295
GRMZM2G341729	3255	1785	0.5367	490.378
GRMZM2G012923	3244	3184	0.9177	273.985
GRMZM2G099355	3238	7504	0.9111	116.039
GRMZM2G179941	3211	3717	0.9435	232.309
AC211394.4_FG004	3180	1305	0.954	655.292
GRMZM2G480850	3159	1334	0.545	636.813
GRMZM2G138258	3129	2123	0.765	396.345
GRMZM2G120652	3120	1720	0.8855	487.803
AC234203.1_FG004	3113	4491	0.9878	186.404
GRMZM2G048324	3102	2279	0.9294	366.029
GRMZM2G162748	3087	1141	0.9571	727.561
GRMZM2G090338	3078	2420	0.9033	342.036
GRMZM2G098346	3075	1685	0.9929	490.754
GRMZM2G169820	3057	3885	0.9539	211.603
GRMZM2G162486	3052	1383	0.872	593.445
GRMZM2G179024	3046	2524	0.9731	324.533
GRMZM2G056039	3030	2498	0.9059	326.188
GRMZM2G011070	3016	4285	0.9578	189.277
GRMZM2G022413	2978	1056	0.9574	758.366
GRMZM2G149428	2963	1594	0.5947	499.875
GRMZM2G004694	2946	2210	0.9792	358.475
GRMZM2G028821	2936	1027	0.5969	768.783
GRMZM2G353753	2928	1488	0.2883	529.159
GRMZM2G009808	2926	3621	0.937	217.302
AC199526.5_FG002	2925	1185	0.9291	663.783
GRMZM2G061876	2916	1657	0.9734	473.242
GRMZM2G056569	2888	1734	0.9394	447.885
GRMZM2G134264	2866	1430	0.9406	538.962
GRMZM2G434173	2860	2497	0.8298	308.011
GRMZM2G326235	2857	1029	0.619	746.643
GRMZM2G358059	2855	1861	0.8818	412.551
GRMZM2G049915	2845	1832	0.6976	417.614
GRMZM2G142386	2841	2749	0.92	277.917
GRMZM2G059191	2837	1521	0.9783	501.59
AC213612.3_FG001	2806	456	0.9912	1654.78
GRMZM2G144668	2799	1791	0.8174	420.267
GRMZM2G039639	2769	1184	0.8024	628.912
GRMZM2G478568	2763	1685	0.927	440.96
GRMZM2G337594	2760	538	0.7639	1379.57
GRMZM2G372058	2758	2910	0.9948	254.871
GRMZM2G312110	2747	8706	0.9789	84.8513
GRMZM2G054905	2727	3778	0.8409	194.107
GRMZM2G162529	2719	1704	0.7729	429.099
GRMZM2G352129	2694	2698	0.7383	268.518
GRMZM2G181359	2655	1723	0.9913	414.379
GRMZM2G027059	2651	2115	0.7239	337.068
GRMZM2G176206	2624	3262	0.9939	216.321
GRMZM2G056093	2607	2169	0.6478	323.221
GRMZM2G027886	2586	1965	0.9298	353.903
GRMZM2G142870	2563	5117	0.6924	134.695
GRMZM2G157018	2563	1589	0.4695	433.754
GRMZM2G053206	2556	1372	0.8754	500.985
GRMZM2G129354	2546	2163	0.5927	316.534
GRMZM2G113349	2540	1494	0.8568	457.195
GRMZM2G345700	2539	1110	0.5775	615.117
AC196475.3_FG004	2524	1095	0.9991	619.86
GRMZM2G002807	2500	1393	0.9462	482.622
AC215690.3_FG002	2489	1179	0.9975	567.714
GRMZM2G157369	2486	2927	0.9016	228.4
GRMZM2G020775	2476	1780	0.9388	374.067
GRMZM2G145440	2468	1012	0.9625	655.817
GRMZM2G153184	2462	1503	0.7791	440.501
GRMZM2G145715	2454	2069	0.9174	318.957
GRMZM2G069542	2447	3422	0.9246	192.297
GRMZM2G018484	2445	1978	0.9464	332.408
GRMZM2G700128	2429	877	0.9954	744.811
GRMZM2G110192	2428	2444	0.982	267.157
GRMZM2G067225	2416	2380	0.7466	272.985
GRMZM2G163072	2405	2960	0.8466	218.495
AC217977.3_FG004	2385	525	0.9581	1221.65
GRMZM2G068557	2362	2926	0.934	217.082
GRMZM2G178398	2356	3613	0.9535	175.358
GRMZM2G031824	2355	2157	0.9462	293.602
GRMZM2G106424	2348	1539	0.8583	410.278
GRMZM2G038401	2332	3100	0.941	202.295
GRMZM2G031354	2331	1183	0.8394	529.878
GRMZM2G072744	2326	1554	0.9871	402.51
GRMZM2G116273	2324	1337	0.7053	467.437
AC233949.1_FG004	2315	2538	0.8558	245.289
GRMZM2G026807	2314	1766	0.8658	352.364
GRMZM2G113409	2290	3239	0.9654	190.127
GRMZM2G134708	2279	1996	0.9173	307.045
GRMZM2G366681	2278	1369	0.8247	447.475
GRMZM2G000622	2270	4869	0.9858	125.373
GRMZM2G161295	2268	1182	0.72	515.993
GRMZM2G022032	2259	2668	0.6173	227.692
GRMZM2G326707	2253	2199	0.8872	275.521
GRMZM2G424857	2246	3412	0.5487	177.019
GRMZM2G031057	2237	1054	0.9175	570.747
GRMZM2G397247	2225	3899	0.4499	153.46
GRMZM2G073954	2223	2635	0.978	226.87
GRMZM2G116629	2222	2013	0.9906	296.837
GRMZM2G078143	2221	1406	0.7027	424.797
GRMZM2G018103	2206	1822	0.9429	325.593
GRMZM2G012160	2197	1711	0.5523	345.301
GRMZM2G002220	2193	2785	0.8862	211.754
GRMZM2G156960	2184	2317	0.9642	253.481
GRMZM2G153615	2177	2557	0.8576	228.953
GRMZM2G076423	2174	2029	0.8492	288.135
GRMZM2G082185	2167	1680	0.9071	346.871
GRMZM2G305027	2163	1101	0.8529	528.308
GRMZM2G016655	2155	2767	0.9899	209.438
GRMZM2G026991	2150	6844	0.9883	84.4786
AC233895.1_FG001	2141	1185	0.9932	485.866
GRMZM2G086496	2131	2492	0.9767	229.961
GRMZM2G033570	2128	2707	0.9331	211.398
GRMZM2G456997	2125	813	0.9631	702.889
GRMZM2G042313	2108	2526	0.9727	224.417
GRMZM2G372297	2107	1573	0.8131	360.209
GRMZM2G157462	2106	3384	0.9178	167.358
GRMZM2G088469	2105	1582	0.9349	357.819
AC215201.3_FG005	2102	1782	0.959	317.207
GRMZM2G149153	2089	7521	0.9684	74.6932
GRMZM2G050450	2075	1752	0.8744	318.495
GRMZM2G172230	2070	3126	0.88	178.074
GRMZM2G025322	2063	1091	0.9303	508.502
GRMZM2G124434	2054	1546	0.9224	357.28
GRMZM2G318635	2052	6077	0.9584	90.8043
GRMZM2G002825	2048	1377	0.6412	399.958
GRMZM2G163749	2029	2881	0.9302	189.39
AC195340.3_FG001	2019	1353	0.9933	401.289
GRMZM2G027875	2010	2942	0.9147	183.726
GRMZM2G130728	2007	1632	0.9534	330.709
GRMZM2G108849	2005	1737	0.2263	310.408
GRMZM2G361256	1996	4649	0.9998	115.457
GRMZM2G375807	1984	3258	0.9705	163.76
GRMZM2G364069	1981	2146	0.4739	248.241
GRMZM2G015605	1978	803	0.726	662.413
GRMZM2G023232	1972	3133	0.9496	169.264
GRMZM2G156068	1950	1230	0.5374	426.332
GRMZM2G134917	1938	1791	0.9062	290.989
GRMZM2G111579	1937	2244	0.8783	232.127
GRMZM2G389118	1934	3334	0.9802	155.994
GRMZM2G317584	1933	2458	0.9264	211.48
GRMZM2G001676	1929	2055	0.9723	252.429
GRMZM2G059015	1924	3300	0.9561	156.787
GRMZM2G116086	1920	2974	0.9486	173.612
GRMZM2G700683	1915	3904	0.9547	131.91
GRMZM2G121960	1912	5402	0.5107	95.1813
GRMZM2G142072	1911	3375	0.9778	152.267
GRMZM2G116520	1910	783	0.894	655.979
AC234522.1_FG005	1908	708	0.9929	724.709
GRMZM2G351125	1905	3503	0.9909	146.242
GRMZM2G070167	1904	980	0.3082	522.467
GRMZM2G073969	1902	594	0.9899	861.078
GRMZM2G079089	1897	1409	0.6331	362.055
GRMZM2G076544	1887	947	0.9556	535.846
GRMZM2G082271	1882	4012	0.5339	126.147
AC202439.3_FG005	1872	1059	0.9953	475.366
AC233869.1_FG004	1869	2832	0.9177	177.474
GRMZM2G053322	1868	2343	0.7601	214.399
GRMZM2G446050	1860	5924	0.7816	84.4338
GRMZM2G369939	1859	2194	0.9216	227.856
GRMZM2G085111	1858	4221	0.9033	118.372
GRMZM2G043109	1856	966	0.8602	516.677
GRMZM2G032807	1855	1009	0.9604	494.392
GRMZM2G153920	1850	1811	0.9774	274.708
GRMZM2G153582	1848	1655	0.945	300.277
GRMZM2G105019	1842	1745	0.9278	283.865
GRMZM2G429778	1836	2489	0.8863	198.365
GRMZM2G084779	1835	2890	0.4277	170.748
GRMZM2G032163	1834	2871	0.8917	171.785
AC233939.1_FG002	1830	4242	0.9668	116.011
GRMZM2G075320	1829	4953	0.9562	99.3033
GRMZM2G079772	1825	3390	0.8696	144.771
GRMZM2G004534	1825	2241	0.9228	218.998
GRMZM2G100158	1824	2042	0.8595	240.208
GRMZM2G140917	1812	3453	0.9728	141.117
GRMZM2G097249	1810	3600	0.9761	135.206
GRMZM2G119691	1808	1622	0.8015	299.755
GRMZM2G127328	1806	2180	0.9752	222.782
AC233866.1_FG006	1805	1344	0.9799	361.157
GRMZM2G017624	1797	2764	0.9671	174.835
GRMZM2G066024	1796	1877	0.7949	257.312
GRMZM2G068217	1796	4719	0.9708	102.347
GRMZM2G154881	1783	1139	0.7059	420.965
GRMZM2G393471	1782	7061	0.9605	67.8672
GRMZM2G412611	1780	2153	0.9234	222.328
GRMZM2G055699	1777	2018	0.9787	236.802
GRMZM2G098545	1771	1368	0.6352	348.137
GRMZM2G343149	1767	2119	0.8485	224.246
GRMZM2G098751	1764	1426	0.9635	332.658
GRMZM2G106931	1757	3075	0.935	153.654
GRMZM2G003883	1755	1994	0.9734	236.685
GRMZM2G101958	1748	1057	0.7408	444.718
GRMZM2G347319	1747	2710	0.986	173.357
GRMZM2G116258	1742	1828	0.9086	256.266
GRMZM2G044498	1734	1310	0.9405	355.956
GRMZM2G093526	1732	2425	0.8767	192.068
GRMZM2G163798	1732	1342	0.9247	347.067
GRMZM2G105644	1731	1941	0.6625	239.822
GRMZM2G091419	1730	2800	0.7989	166.152
GRMZM2G170927	1727	2887	0.9401	160.866
GRMZM2G461569	1726	3107	0.7647	149.389
GRMZM2G157269	1724	2658	0.962	174.422
GRMZM2G076771	1721	2347	0.9945	197.191
GRMZM2G042055	1717	3155	0.9921	146.349
GRMZM2G147191	1712	2433	0.6523	189.226
GRMZM2G010960	1706	4930	0.9529	93.0573
GRMZM2G057823	1695	1697	0.9146	268.6
GRMZM2G069722	1694	1895	0.9456	240.393
GRMZM2G072088	1693	4033	0.8785	112.888
GRMZM2G366146	1692	3921	0.96	116.044
AC203966.5_FG004	1683	771	0.8379	587.013
GRMZM2G448607	1682	1365	0.8615	331.369
GRMZM2G177203	1681	1174	0.8705	385.051
GRMZM2G064056	1678	1522	0.8647	296.48
GRMZM2G010363	1677	1789	0.9407	252.082
GRMZM2G077659	1677	3720	0.932	121.23
GRMZM2G042992	1670	4464	0.9142	100.603
AF466202.2_FG009	1667	531	0.9605	844.227
GRMZM2G393334	1662	2871	0.7593	155.674
GRMZM2G316967	1662	3804	0.9377	117.492
GRMZM2G058675	1658	1321	0.4996	337.52
GRMZM2G057186	1653	2184	0.2756	203.535
GRMZM2G116966	1652	2111	0.6518	210.446
GRMZM2G034278	1650	1399	0.7877	317.164
GRMZM2G135739	1647	2769	0.7353	159.952
GRMZM2G117507	1646	1730	0.8624	255.86
GRMZM2G140432	1643	3097	0.9535	142.664
GRMZM2G025329	1643	2683	0.9702	164.678
GRMZM2G032049	1636	3194	0.9036	137.742
GRMZM2G068715	1635	1269	0.866	346.477
GRMZM2G005493	1631	2126	0.9751	206.305
GRMZM2G014788	1630	3986	0.8853	109.969
GRMZM2G374971	1628	1319	0.6649	331.916
GRMZM2G134256	1625	1922	0.2206	227.362
GRMZM2G075622	1622	2314	0.9404	188.498
GRMZM2G036765	1620	2793	0.8464	155.978
GRMZM2G077333	1612	1353	0.5277	320.395
GRMZM2G339336	1609	2910	0.8491	148.69
GRMZM2G127665	1597	3914	0.9147	109.724
GRMZM2G350447	1597	5927	0.9393	72.4583
GRMZM2G036697	1589	2008	0.9268	212.803
GRMZM2G018950	1586	2086	0.6946	204.459
GRMZM2G001895	1572	6485	0.9312	65.187
GRMZM2G358153	1565	1393	0.9605	302.121
GRMZM2G122943	1556	1608	0.9129	260.221
GRMZM2G154595	1555	1648	0.9618	253.741
GRMZM2G354851	1555	3271	0.8429	127.84
GRMZM2G013342	1553	1098	0.7423	380.354
GRMZM2G177005	1546	1036	0.8948	401.299
GRMZM2G474459	1544	9064	0.0795	45.8085
GRMZM2G096391	1543	2863	0.7216	144.932
GRMZM2G543629	1543	2628	0.7793	157.892
GRMZM2G023847	1537	1018	0.9411	406.017
GRMZM2G010823	1533	2099	0.9709	196.403
GRMZM2G062396	1531	1757	0.9169	234.327
GRMZM2G024315	1525	1555	0.6116	263.729
GRMZM2G145104	1519	3715	0.8964	109.956
GRMZM2G448001	1519	2381	0.9	171.56
GRMZM2G025648	1513	1082	0.5527	376.036
GRMZM2G143651	1509	2232	0.685	181.808
GRMZM2G046932	1501	2716	0.9691	148.617
GRMZM2G168858	1501	2830	0.9293	142.631
GRMZM2G029219	1500	2179	0.8577	185.12
GRMZM2G080775	1500	2794	0.9596	144.372
AC235535.1_FG001	1500	3342	0.9246	120.699
GRMZM2G089684	1500	5438	0.9676	74.1772
GRMZM2G087570	1493	1266	0.5766	317.135
GRMZM2G145088	1492	4169	0.9597	96.2399
GRMZM2G171604	1491	1808	0.9657	221.767
GRMZM2G074097	1491	1554	0.955	258.015
GRMZM2G001297	1484	2807	0.9626	142.171
GRMZM2G005973	1484	1473	0.6789	270.925
GRMZM2G001898	1479	1632	0.7586	243.706
GRMZM2G153815	1471	2716	0.8906	145.647
GRMZM2G368448	1469	4559	0.8688	86.6504
GRMZM2G165511	1463	1598	0.5626	246.199
GRMZM2G447745	1461	5941	0.7162	66.1316
GRMZM2G148098	1460	2492	0.9868	157.552
GRMZM2G046574	1454	1083	0.8827	361.039
GRMZM2G179146	1451	1602	0.922	243.57
GRMZM2G112538	1451	916	0.6539	425.981
GRMZM2G134230	1449	1108	0.9106	351.679
GRMZM2G021331	1444	2290	0.8009	169.57
GRMZM2G070360	1441	1282	0.8892	302.269
GRMZM2G095763	1440	2598	0.9099	149.053
AC214448.3_FG007	1437	1353	0.9889	285.613
GRMZM2G314546	1435	5264	0.5521	73.3085
GRMZM2G057380	1434	4903	0.9419	78.6512
GRMZM2G171279	1434	3094	0.4134	124.637
GRMZM2G469111	1432	2745	0.925	140.288
GRMZM2G144273	1432	1265	0.9257	304.418
GRMZM2G150183	1429	7130	0.96	53.8966
GRMZM2G094742	1427	1285	0.4747	298.634
GRMZM2G014136	1427	2489	0.9486	154.176
AC231745.1_FG003	1424	1152	0.9462	332.411
GRMZM2G359102	1423	883	0.7916	433.374
GRMZM2G147819	1420	2498	0.8503	152.867
GRMZM2G178190	1415	2082	0.9861	182.765
GRMZM2G044038	1413	2100	0.9819	180.943
GRMZM2G061950	1403	1379	0.5134	273.597
GRMZM2G044143	1401	8574	0.9413	43.9413
AC203535.4_FG001	1400	2778	0.9964	135.523
GRMZM2G093643	1398	3641	0.9069	103.254
GRMZM2G098039	1395	3750	0.9323	100.037
GRMZM2G159013	1394	1913	0.9258	195.959
GRMZM2G174757	1391	2533	0.7777	147.676
GRMZM2G178645	1389	1657	0.9777	225.423
GRMZM2G145854	1388	2868	0.8337	130.145
GRMZM2G104125	1387	2629	0.7661	141.874
GRMZM2G408357	1384	2271	0.9714	163.884
GRMZM2G053299	1383	2009	0.8113	185.123
GRMZM2G104373	1382	1764	0.924	210.682
GRMZM2G139874	1379	2010	0.5199	184.496
GRMZM2G121034	1378	1767	0.8647	209.716
GRMZM2G099481	1374	3628	0.9752	101.845
GRMZM2G474798	1371	8784	0.8978	41.9724
GRMZM2G111208	1369	5735	0.9894	64.1931
GRMZM2G322593	1367	2077	0.6288	176.991
GRMZM2G461356	1366	2972	0.9253	123.6
AC214479.2_FG001	1359	1953	0.9959	187.127
GRMZM2G057026	1358	2183	0.896	167.288
GRMZM2G073312	1352	4375	0.8816	83.103
AC214360.3_FG001	1351	2358	0.9911	154.074
GRMZM2G020982	1351	2643	0.9474	137.46
GRMZM2G048313	1348	929	0.6416	390.205
GRMZM2G462613	1345	3661	0.9156	98.7963
GRMZM2G051943	1344	1246	0.9398	290.068
GRMZM2G033876	1344	4308	0.9749	83.8961
GRMZM2G095921	1343	3253	0.9136	111.022
GRMZM2G163129	1341	3109	0.9797	115.992
GRMZM2G130121	1339	2426	0.946	148.425
GRMZM2G176546	1339	1812	0.9685	198.72
GRMZM2G004305	1337	1275	0.5451	281.994
GRMZM2G151195	1336	3905	0.9777	92.0034
GRMZM2G088627	1335	1938	0.8844	185.245
GRMZM2G117971	1333	782	0.7685	458.397
AC189750.4_FG004	1328	1548	0.845	230.699
AC218998.2_FG004	1323	1746	0.9948	203.767
GRMZM2G038833	1322	888	0.964	400.347
GRMZM2G040296	1318	5332	0.9422	66.4727
GRMZM2G011213	1313	1183	0.8943	298.468
GRMZM2G161154	1307	837	0.8232	419.922
GRMZM2G161310	1303	1475	0.7654	237.559
GRMZM2G386525	1302	1488	0.6707	235.302
GRMZM2G425728	1299	1494	0.6995	233.817
GRMZM2G054803	1299	1735	0.8409	201.339
GRMZM2G055243	1299	1637	0.8442	213.392
GRMZM2G129451	1298	2609	0.5814	133.789
GRMZM2G158662	1298	1928	0.9466	181.045
GRMZM2G415007	1297	2418	0.7758	144.245
GRMZM2G071423	1297	1378	0.9194	253.11
GRMZM2G120587	1296	1652	0.9988	210.966
GRMZM2G163888	1296	3110	0.9344	112.063
GRMZM2G147844	1292	1746	0.9227	198.992
GRMZM2G044337	1292	1815	0.6981	191.427
GRMZM2G099529	1292	2852	0.5649	121.824
GRMZM2G463032	1290	4419	0.5886	78.5026
GRMZM2G072071	1290	2479	0.931	139.937
GRMZM2G136076	1289	2440	0.9275	142.063
GRMZM2G080851	1286	3350	0.96	103.232
GRMZM2G122666	1285	1444	0.8047	239.306
GRMZM2G338131	1280	1225	0.8759	280.991
GRMZM2G410479	1277	5510	0.9466	62.3243
GRMZM2G175140	1276	2080	0.9471	164.97
GRMZM2G110504	1275	899	0.9232	381.39
GRMZM2G377168	1272	1052	0.5789	325.154
GRMZM2G032218	1272	5150	0.0567	66.4199
GRMZM2G132796	1271	2659	0.6991	128.542
GRMZM2G109284	1269	3260	0.9313	104.68
GRMZM2G019177	1269	1517	0.9044	224.954
GRMZM2G553687	1268	5724	0.9607	59.5714
GRMZM2G055151	1267	3281	0.8092	103.846
GRMZM2G126865	1267	2598	0.9665	131.146
GRMZM2G133919	1267	4853	0.4785	70.2077
GRMZM2G108133	1266	2224	0.5243	153.08
GRMZM2G140107	1264	3675	0.9317	92.4928
GRMZM2G010054	1263	4159	0.9416	81.6644
GRMZM2G433801	1263	7364	0.8694	46.122
GRMZM2G023163	1262	2158	0.9476	157.263
GRMZM2G436593	1261	1650	0.8667	205.518
GRMZM2G300801	1259	1745	0.839	194.021
GRMZM2G018416	1259	2895	0.961	116.949
GRMZM2G443119	1256	2916	0.858	115.83
GRMZM2G126860	1256	2080	0.8438	162.385
GRMZM2G153444	1255	1346	0.8061	250.736
GRMZM2G123719	1251	2614	0.8925	128.697
GRMZM2G001755	1251	1294	0.9181	259.981
GRMZM2G448161	1246	4427	0.0763	75.688
GRMZM2G062029	1245	2198	0.1187	152.321
GRMZM2G079257	1245	2037	0.8876	164.36
GRMZM2G071396	1244	3463	0.5686	96.602
GRMZM2G117439	1240	1064	0.8797	313.4
GRMZM2G355610	1236	2330	0.9768	142.653
GRMZM2G112392	1235	3277	0.8804	101.347
GRMZM2G084407	1230	2001	0.8946	165.301
GRMZM2G153162	1228	6145	0.5011	53.7396
GRMZM2G162688	1227	2194	0.9202	150.393
GRMZM2G018775	1226	4047	0.6434	81.4658
GRMZM2G113325	1226	2228	0.9264	147.977
GRMZM2G113202	1224	3966	0.855	82.9941
GRMZM2G479906	1218	4380	0.8215	74.781
GRMZM2G109244	1214	1258	0.6733	259.511
AC203535.4_FG004	1210	831	0.8279	391.564
GRMZM2G109560	1209	3264	0.4911	99.6081
GRMZM2G125271	1209	1588	0.6486	204.736
GRMZM2G004880	1204	2475	0.7269	130.819
GRMZM2G084819	1203	14668	0.3897	22.0553
GRMZM2G087326	1200	1493	0.8948	216.142
AC209755.3_FG003	1196	708	0.9986	454.272
GRMZM2G069061	1195	1166	0.8834	275.605
GRMZM2G092793	1194	2581	0.3169	124.404
GRMZM2G057441	1194	3681	0.9563	87.2282
GRMZM2G176225	1193	2610	0.9648	122.919
GRMZM2G480002	1191	5453	0.9791	58.7347
GRMZM2G047093	1190	3465	0.6883	92.3553
GRMZM2G016894	1190	2357	0.891	135.771
GRMZM2G032496	1185	2550	0.94	124.967
GRMZM2G114459	1184	7418	0.8024	42.9223
GRMZM2G140156	1174	3733	0.9571	84.5724
GRMZM2G118345	1172	2934	0.8558	107.42
GRMZM2G425863	1171	1700	0.0288	185.236
GRMZM2G305856	1170	1952	0.4539	161.185
GRMZM2G039949	1165	6791	0.3664	46.1329
GRMZM2G055619	1165	5813	0.7115	53.8944
GRMZM2G315125	1165	2692	0.8889	116.378
GRMZM2G172506	1163	2865	0.8558	109.162
AC155434.2_FG004	1162	5208	0.9526	60.0003
GRMZM2G069773	1161	2608	0.8278	119.713
GRMZM2G011373	1159	1538	0.9746	202.649
GRMZM2G161868	1157	2068	0.7621	150.453
GRMZM2G100511	1155	2349	0.8608	132.226
GRMZM2G050108	1152	1989	0.6596	155.753
GRMZM2G169095	1150	2569	0.6213	120.379
GRMZM2G108643	1150	1031	0.9408	299.956
GRMZM2G030436	1141	1772	0.9944	173.157
GRMZM2G363038	1140	4873	0.904	62.911
GRMZM2G113852	1139	1682	0.9394	182.103
GRMZM2G053999	1138	1606	0.8948	190.553
GRMZM2G422651	1137	2301	0.9435	132.881
AC203862.4_FG003	1132	1158	0.8981	262.879
GRMZM2G099036	1131	2805	0.9116	108.43
GRMZM2G154366	1130	4384	0.9603	69.3148
GRMZM2G135970	1129	1653	0.9903	183.67
GRMZM2G168096	1127	6322	0.9873	47.9389
GRMZM2G099337	1124	5106	0.9595	59.1976
AC230011.2_FG002	1124	4422	0.9541	68.3543
GRMZM2G067789	1124	2003	0.9661	150.905
GRMZM2G051103	1124	1989	0.909	151.967
GRMZM2G078832	1123	2525	0.9885	119.602
GRMZM2G112165	1123	2919	0.3607	103.458
AC218998.2_FG007	1121	1905	0.9974	158.245
GRMZM2G071333	1120	3661	0.935	82.2691
GRMZM2G083437	1119	3274	0.9826	91.9115
GRMZM2G057075	1115	1411	0.9582	212.504
GRMZM2G146951	1115	2476	0.9649	121.1
GRMZM2G171688	1114	2574	0.8901	116.384
GRMZM2G460406	1114	1630	0.2196	183.787
GRMZM2G080107	1113	1520	0.5105	196.911
GRMZM2G157061	1112	3109	0.9534	96.1839
GRMZM2G019999	1110	1618	0.9048	184.486
GRMZM2G057491	1109	2812	0.9431	106.056
GRMZM2G156756	1107	3573	0.9502	83.3169
GRMZM2G307561	1107	3178	0.253	93.6725
AC209208.3_FG002	1106	870	0.9529	341.865
GRMZM2G115372	1105	3082	0.6217	96.4157
GRMZM2G451224	1105	1244	0.6897	238.869
GRMZM2G302604	1104	2045	0.9482	145.176
GRMZM2G028306	1103	1701	0.5303	174.377
GRMZM2G330218	1103	3651	0.9512	81.2423
GRMZM2G304947	1103	2155	0.2181	137.641
GRMZM2G375675	1101	3780	0.8222	78.3274
GRMZM2G083459	1097	1929	0.8403	152.93
GRMZM2G081626	1097	1962	0.5561	150.358
GRMZM2G135165	1097	1569	0.928	188.019
GRMZM2G176707	1095	2125	0.7209	138.571
GRMZM2G130062	1094	2477	0.8668	118.771
GRMZM2G085027	1094	2499	0.9372	117.725
GRMZM2G069976	1093	2692	0.9681	109.185
GRMZM2G177518	1093	2344	0.9416	125.395
GRMZM2G037185	1092	1293	0.9404	227.113
GRMZM2G096370	1090	4368	0.9302	67.1061
GRMZM2G117836	1088	3418	0.9073	85.6003
GRMZM2G040477	1086	1473	0.8601	198.265
GRMZM2G013890	1086	3239	0.8679	90.1648
GRMZM2G034025	1085	7747	0.8234	37.663
GRMZM2G302074	1082	1846	0.8879	157.621
GRMZM2G026231	1082	2369	0.9021	122.823
GRMZM2G018579	1082	1139	0.9666	255.459
GRMZM2G467893	1081	2424	0.8977	119.925
GRMZM2G335618	1080	1082	0.8604	268.42
GRMZM2G178958	1078	2170	0.2839	133.591
GRMZM2G053722	1077	2965	0.975	97.6808
GRMZM2G127087	1076	1612	0.4789	179.5
GRMZM2G051782	1075	1757	0.5139	164.534
GRMZM2G073912	1075	2612	0.7584	110.676
GRMZM2G174440	1073	1431	0.8512	201.641
GRMZM2G167856	1072	1773	0.855	162.594
GRMZM2G161472	1071	1682	0.9269	171.231
GRMZM2G319138	1068	4669	0.9557	61.5128
GRMZM2G113696	1066	1432	0.067	200.185
GRMZM2G099319	1064	2415	0.9992	118.479
GRMZM2G082302	1064	3386	0.8036	84.5032
GRMZM2G119675	1064	854	0.6159	335.044
GRMZM2G005444	1062	2346	0.9736	121.735
GRMZM2G050309	1060	3242	0.917	87.9248
GRMZM2G464137	1060	1726	0.3094	165.152
GRMZM2G014395	1056	1976	0.6118	143.713
GRMZM2G126038	1056	2781	0.8195	102.113
GRMZM2G415579	1049	1350	0.9385	208.958
GRMZM2G404897	1049	2333	0.6708	120.915
GRMZM2G096070	1047	2623	0.7427	107.341
AC191387.3_FG009	1046	1152	0.9974	244.173
GRMZM2G097812	1044	3029	0.9109	92.6872
GRMZM2G179523	1044	2591	0.9514	108.356
GRMZM2G099467	1044	1617	0.7774	173.624
GRMZM2G016677	1043	1376	0.7703	203.838
GRMZM2G166646	1042	2051	0.9717	136.622
GRMZM2G045090	1041	4092	0.9768	68.4122
GRMZM2G118610	1041	1818	0.8366	153.984
GRMZM2G455817	1040	2745	0.8029	101.885
GRMZM2G163988	1039	1043	0.9693	267.886
GRMZM2G116526	1038	1827	0.9579	152.784
GRMZM2G138511	1035	2753	0.9771	101.1
GRMZM2G053925	1035	2587	0.6622	107.588
AC207342.3_FG008	1035	1029	0.9893	270.485
GRMZM2G035807	1033	2456	0.8848	113.107
GRMZM2G118037	1031	1022	0.7446	271.285
GRMZM2G152040	1029	2067	0.7523	133.873
GRMZM2G082998	1028	1644	0.4586	168.155
GRMZM2G450920	1027	6755	0.9218	40.8849
GRMZM2G056600	1027	1927	0.9657	143.32
GRMZM2G176735	1027	3472	0.7641	79.5443
GRMZM2G135132	1027	1360	0.8059	203.072
GRMZM2G128914	1026	2253	0.3506	122.463
GRMZM2G082916	1026	4837	0.7796	57.0413
GRMZM2G050647	1025	3770	0.8798	73.114
GRMZM2G062788	1024	697	0.8436	395.08
GRMZM2G030167	1023	1270	0.8701	216.616
GRMZM2G134671	1021	2490	0.6839	110.267
GRMZM2G121683	1020	1976	0.8588	138.813
GRMZM2G122337	1020	972	0.8673	282.197
GRMZM2G125893	1020	935	0.8225	293.364
AC234158.1_FG005	1019	4926	0.8299	55.6286
GRMZM2G014805	1018	4173	0.5754	65.6021
GRMZM2G042269	1018	1794	0.8757	152.596
GRMZM2G047855	1017	1711	0.9591	159.841
GRMZM2G096486	1015	1265	0.8846	215.771
GRMZM2G041275	1014	2276	0.9666	119.808
GRMZM2G101523	1014	3573	0.9034	76.3173
GRMZM2G042231	1011	2456	0.9988	110.698
GRMZM2G410766	1010	1295	0.2726	209.735
GRMZM2G073521	1008	2931	0.522	92.4832
GRMZM2G370715	1008	4651	0.9497	58.2817
GRMZM2G039757	1005	2295	0.7721	117.761
GRMZM2G124975	1004	2033	0.6754	132.805
GRMZM2G150616	1002	1437	0.9269	187.512
GRMZM2G032336	1000	3254	0.9628	82.642
GRMZM2G174926	1000	2781	0.6739	96.698
GRMZM2G045664	999	914	0.7899	293.926
GRMZM2G045275	998	3050	0.9879	87.9932
GRMZM2G113950	996	2702	0.9882	99.1271
GRMZM2G158872	994	3297	0.8766	81.0748
GRMZM2G048472	993	859	0.9895	310.867
GRMZM2G143153	989	4846	0.9009	54.8822
GRMZM2G372632	989	3440	0.9203	77.3136
GRMZM2G140726	988	2879	0.8249	92.2855
GRMZM2G077215	987	1831	0.9978	144.96
GRMZM2G053019	987	2024	0.8538	131.137
GRMZM2G129428	987	2173	0.9314	122.145
GRMZM2G377761	986	3980	0.7354	66.6212
GRMZM2G435034	985	2287	0.9655	115.821
GRMZM2G021194	984	2978	0.8828	88.8564
GRMZM2G166976	983	3144	0.9062	84.0793
GRMZM2G302233	983	2506	0.9246	105.485
GRMZM2G011598	982	1520	0.8638	173.735
GRMZM2G032351	981	3386	0.2729	77.9113
GRMZM2G011479	978	1319	0.79	199.394
GRMZM2G066440	978	2616	0.979	100.535
GRMZM2G173747	977	948	0.8323	277.143
GRMZM2G348125	976	1457	0.1819	180.139
GRMZM2G017821	976	2232	0.9462	117.591
GRMZM2G143445	976	4193	0.9535	62.5955
GRMZM2G121128	975	1977	0.9251	132.622
GRMZM2G037444	974	3750	0.9064	69.8467
AC155496.2_FG008	974	1665	0.9694	157.312
AC211955.4_FG013	970	735	0.9429	354.897
GRMZM2G145360	970	4083	0.9077	63.8867
AC196426.3_FG007	969	2235	0.9597	116.591
GRMZM2G381071	968	1062	0.9096	245.115
GRMZM2G050193	967	1282	0.9033	202.841
GRMZM2G390786	967	5457	0.8944	47.6531
GRMZM2G032028	966	1694	0.6222	153.349
GRMZM2G432566	965	3208	0.9055	80.8931
GRMZM2G023020	965	2350	0.6826	110.428
GRMZM2G140809	965	1629	0.6599	159.303
GRMZM2G392700	964	1948	0.6509	133.078
GRMZM2G472428	964	6423	0.6701	40.3606
GRMZM2G394410	964	2386	0.8822	108.649
GRMZM2G113129	963	2567	0.9758	100.883
GRMZM2G089944	963	1689	0.9372	153.326
GRMZM2G142913	962	3140	0.9596	82.388
GRMZM2G377115	962	3082	0.8076	83.9384
GRMZM2G119705	958	1399	0.8227	184.148
GRMZM2G022861	957	2762	0.954	93.1765
GRMZM2G375222	957	4849	0.8039	53.0735
GRMZM2G035820	956	2164	0.9635	118.801
GRMZM2G055107	956	1438	0.5508	178.779
GRMZM2G169671	956	1287	0.8407	199.755
GRMZM2G170798	955	3858	0.7838	66.5671
GRMZM2G013619	955	1762	0.7707	145.752
GRMZM2G181251	954	4007	0.8707	64.0247
GRMZM2G112805	954	1357	0.972	189.054
GRMZM2G177621	953	2524	0.9576	101.536
GRMZM2G351018	952	3156	0.815	81.1182
GRMZM2G143917	951	1694	0.8017	150.968
GRMZM2G111611	950	1282	0.8253	199.275
GRMZM2G132373	949	5444	0.9838	46.8777
GRMZM2G110309	949	3205	0.9551	79.6263
GRMZM2G098999	949	2661	0.953	95.9046
GRMZM2G134544	948	1298	0.8975	196.405
GRMZM2G130379	948	790	0.9215	322.7
GRMZM2G475437	947	2068	0.2829	123.145
GRMZM2G070323	946	3627	0.8197	70.1394
GRMZM2G376731	946	3413	0.99	74.5372
GRMZM2G006178	946	2380	0.7975	106.889
AC212859.3_FG007	944	5346	0.9598	47.4855
GRMZM2G018126	941	2404	0.9547	105.262
GRMZM2G347583	941	4955	0.9221	51.0698
GRMZM2G103230	939	3767	0.8184	67.0329
GRMZM2G401869	939	6555	0.9222	38.5222
GRMZM2G047727	938	1157	0.6742	218.016
GRMZM2G162968	937	3407	0.9369	73.9581
GRMZM2G106177	935	752	0.988	334.358
GRMZM2G121820	935	1674	0.5281	150.202
GRMZM2G062354	934	2848	0.6404	88.1912
GRMZM2G003963	931	1730	0.1954	144.718
GRMZM2G096107	930	3275	0.9221	76.3642
GRMZM2G341747	929	3552	0.7475	70.3333
GRMZM2G448142	929	5563	0.1034	44.9081
GRMZM2G083788	927	2235	0.9629	111.537
AC147602.5_FG003	927	681	0.9971	366.059
GRMZM2G059825	926	1852	0.9622	134.459
GRMZM2G146965	926	1253	0.8372	198.737
GRMZM2G013964	924	1937	0.905	128.281
GRMZM2G050845	923	2275	0.9829	109.103
GRMZM2G013704	923	923	0.6501	268.917
GRMZM2G052666	923	1187	0.8374	209.107
GRMZM2G456086	922	2214	0.5596	111.988
GRMZM2G418515	922	5385	0.8817	46.043
GRMZM2G302913	922	3580	0.9606	69.2574
GRMZM2G149768	921	2283	0.4148	108.486
GRMZM2G122750	920	5810	0.9633	42.5824
GRMZM2G416120	920	2409	0.868	102.7
GRMZM2G009655	919	3548	0.962	69.6547
GRMZM2G093638	919	3559	0.8708	69.4394
GRMZM2G311051	918	2952	0.9075	83.6266
GRMZM2G071172	918	3654	0.9212	67.5604
GRMZM2G113137	917	4126	0.9435	59.7666
GRMZM2G045714	914	2835	0.9489	86.6985
GRMZM2G078641	913	3933	0.1742	62.4259
GRMZM2G001457	913	2624	0.633	93.5676
GRMZM2G320399	913	3923	0.9276	62.5851
GRMZM2G168335	912	1672	0.8953	146.682
GRMZM2G170008	911	1012	0.9417	242.078
GRMZM2G416069	911	4097	0.2978	59.7958
GRMZM2G090718	909	668	0.8129	365.937
GRMZM2G039600	906	4943	0.9195	49.2897
GRMZM2G150406	906	2176	0.9315	111.966
GRMZM2G089406	905	5242	0.7448	46.4269
GRMZM2G134284	905	4147	0.8044	58.6858
GRMZM2G071015	902	2465	0.9258	98.4029
GRMZM2G036921	902	1286	0.9323	188.618
GRMZM2G169688	902	2801	0.9022	86.5988
GRMZM2G013114	902	3335	0.9193	72.7326
GRMZM2G143392	899	2587	0.7097	93.4505
GRMZM2G103896	899	2710	0.7686	89.209
GRMZM2G025855	898	1347	0.9807	179.278
GRMZM2G023906	898	3637	0.7976	66.3974
GRMZM2G347043	898	1685	0.851	143.316
GRMZM2G137236	898	4002	0.927	60.3417
GRMZM2G168762	896	1331	0.9264	181.029
GRMZM2G470556	895	5714	0.9596	42.1212
GRMZM2G048836	895	2344	0.9979	102.679
GRMZM2G176465	893	4063	0.9151	59.1048
GRMZM2G470740	892	2431	0.9161	98.673
GRMZM2G060583	891	4213	0.9786	56.8728
GRMZM2G150838	891	2187	0.8971	109.559
GRMZM2G119782	889	861	0.9454	277.662
GRMZM2G076943	889	2334	0.9683	102.428
GRMZM2G416484	889	3664	0.7582	65.2476
GRMZM2G146677	889	2252	0.6137	106.158
GRMZM2G384884	888	2281	0.6637	104.69
GRMZM2G479608	885	841	0.7788	282.986
GRMZM2G019121	885	2159	0.9055	110.232
GRMZM2G025215	885	2241	0.9183	106.199
AC209462.3_FG004	884	1017	0.8889	233.749
GRMZM2G016084	883	1700	0.9247	139.679
GRMZM2G179662	882	4948	0.7162	47.9355
GRMZM2G068151	880	2073	0.9411	114.157
GRMZM2G046317	880	947	0.9124	249.891
GRMZM2G125054	879	2065	0.8751	114.469
GRMZM2G033653	879	1315	0.9445	179.755
GRMZM2G101711	878	4566	0.6809	51.7103
GRMZM2G164821	877	1536	0.9036	153.542
GRMZM2G140577	875	2864	0.824	82.1587
GRMZM2G030731	875	1024	0.71	229.788
GRMZM2G125411	875	2532	0.8416	92.9314
GRMZM2G329144	875	800	0.885	294.128
GRMZM2G130169	875	846	0.8475	278.135
GRMZM2G032253	874	1207	0.9519	194.725
GRMZM2G022645	873	2656	0.8351	88.3903
GRMZM2G336962	872	4693	0.906	49.9671
GRMZM2G315199	870	4876	0.9563	47.9815
GRMZM2G168143	870	1687	0.4997	138.683
GRMZM2G432390	869	2134	0.9096	109.507
GRMZM2G141587	867	2669	0.8689	87.3552
GRMZM2G175171	866	2324	0.9372	100.207
GRMZM2G030606	865	1130	0.3735	205.852
GRMZM2G032409	865	2211	0.9923	105.207
GRMZM2G166459	864	1852	0.9303	125.456
GRMZM2G007381	864	1033	0.9042	224.922
GRMZM2G019695	863	1192	0.8406	194.694
GRMZM2G113378	863	2151	0.3975	107.892
GRMZM2G084719	863	2105	0.914	110.25
GRMZM2G165931	862	2643	0.9958	87.7058
GRMZM2G137321	860	1896	0.9536	121.977
GRMZM2G032936	860	1895	0.8865	122.042
GRMZM2G045421	859	2964	0.9828	77.9351
GRMZM2G073860	858	2087	0.8778	110.556
GRMZM2G012628	858	2254	0.6606	102.365
GRMZM2G476933	857	1911	0.9895	120.598
GRMZM2G170281	855	2502	0.9205	91.8961
GRMZM2G027392	855	783	0.8863	293.645
GRMZM2G088196	854	2562	0.9477	89.639
GRMZM2G135470	854	2085	0.8801	110.146
GRMZM2G156713	854	1803	0.8697	127.374
GRMZM2G458613	852	980	0.7724	233.793
GRMZM2G128850	850	1095	0.8621	208.748
GRMZM2G308106	850	1202	0.8469	190.166
GRMZM2G143568	850	2946	0.9749	77.5898
GRMZM2G413897	848	1030	0.9184	221.4
AC217401.3_FG002	847	1689	0.9224	134.857
GRMZM2G136769	847	2203	0.7989	103.392
GRMZM2G130558	846	2024	0.6957	112.403
GRMZM2G093347	845	783	0.9719	290.211
GRMZM2G058870	844	5732	0.9728	39.5963
GRMZM2G004396	844	1591	0.9415	142.656
GRMZM2G159632	843	2618	0.9706	86.5917
GRMZM2G114162	842	6466	0.8939	35.0183
GRMZM2G037485	840	1484	0.8167	152.217
GRMZM2G022926	840	1415	0.477	159.64
GRMZM2G152417	839	2387	0.9171	94.5209
GRMZM2G124402	839	1946	0.9466	115.941
GRMZM2G146161	837	2285	0.9549	98.5048
GRMZM2G113470	836	1276	0.9028	176.187
GRMZM2G018074	836	2477	0.8777	90.7609
AC211737.3_FG012	836	2115	0.8846	106.295
GRMZM2G056335	835	1850	0.9119	121.376
GRMZM2G462325	834	4113	0.2392	54.5288
GRMZM2G179981	834	1451	0.7064	154.567
GRMZM2G179155	830	1283	0.9657	173.968
GRMZM2G027272	830	1979	0.9459	112.785
GRMZM2G448603	829	2047	0.8779	108.907
GRMZM2G106600	829	2427	0.9493	91.8551
GRMZM2G132212	829	3515	0.8649	63.4231
GRMZM2G108285	829	1005	0.9423	221.823
GRMZM2G033894	828	1826	0.8001	121.94
GRMZM2G116563	827	2513	0.9749	88.4976
GRMZM2G072806	825	1160	0.9379	191.256
GRMZM2G159956	825	1861	0.9742	119.214
GRMZM2G136680	824	1838	0.9581	120.559
AC233893.1_FG001	823	819	0.9915	270.23
GRMZM2G030805	823	3734	0.9089	59.2712
GRMZM2G001904	822	1294	0.7929	170.827
GRMZM2G103179	822	1421	0.886	155.559
AC149633.4_FG005	821	564	0.9752	391.455
GRMZM2G095655	820	1068	0.7772	206.472
GRMZM2G177070	820	2525	0.8424	87.3315
GRMZM2G115456	820	2458	0.7921	89.7119
GRMZM2G377369	819	3517	0.9298	62.6224
GRMZM2G152877	819	2942	0.981	74.8617
GRMZM2G085577	818	1487	0.6496	147.931
GRMZM2G095562	817	2410	0.8689	91.164
GRMZM2G002656	816	6450	0.7616	34.0211
AC217401.3_FG003	816	1932	0.9301	113.58
GRMZM2G162359	815	1736	0.8278	126.248
GRMZM2G101760	815	3453	0.79	63.4716
GRMZM2G170870	813	1089	0.8007	200.762
GRMZM2G034110	812	1609	0.9335	135.712
GRMZM2G174572	812	2952	0.8991	73.9704
GRMZM2G137944	811	3087	0.8711	70.6484
GRMZM2G028700	810	4075	0.8918	53.4534
GRMZM2G123122	810	4394	0.825	49.5728
GRMZM2G091124	810	1218	0.8481	178.836
GRMZM2G177077	810	2703	0.8154	80.5856
GRMZM2G011483	809	2953	0.7433	73.6722
GRMZM2G058345	809	2660	0.9192	81.7872
GRMZM2G322314	809	1913	0.8474	113.724
AC207628.4_FG006	808	1725	0.9432	125.962
GRMZM2G117513	808	1398	0.8777	155.426
GRMZM2G170307	808	1334	0.7976	162.882
GRMZM2G045581	807	1404	0.9822	154.57
GRMZM2G089466	807	2409	0.836	90.0855
GRMZM2G095124	806	3204	0.7366	67.6489
GRMZM2G091560	805	2366	0.5266	91.4954
GRMZM2G320013	805	2955	0.9401	73.2583
GRMZM2G068244	803	1467	0.4574	147.199
GRMZM2G117942	803	792	0.4394	272.652
GRMZM2G101515	802	3080	0.8662	70.0232
GRMZM2G077673	802	1502	0.8336	143.59
GRMZM2G389362	801	2151	0.9419	100.141
GRMZM2G067591	801	1875	0.7387	114.881
GRMZM2G125072	800	1232	0.5373	174.621
AC226230.2_FG002	800	3171	0.995	67.8441
GRMZM2G025074	799	2296	0.9708	93.5822
GRMZM2G010152	799	3462	0.8385	62.0638
GRMZM2G467992	798	754	0.9204	284.61
GRMZM2G015132	798	2269	0.907	94.5773
GRMZM2G098569	796	1568	0.9196	136.517
GRMZM2G412604	796	2046	0.7825	104.623
GRMZM2G015295	796	2241	0.0585	95.5189
GRMZM2G306105	796	1113	0.8509	192.325
GRMZM2G138770	795	2070	0.8754	103.28
GRMZM2G174284	793	2145	0.9147	99.4178
GRMZM2G056772	792	808	0.896	263.592
GRMZM2G132128	791	978	0.9816	217.498
GRMZM2G141432	791	1560	0.4365	136.355
GRMZM2G108807	790	859	0.6868	247.316
GRMZM2G310431	790	2581	0.8326	82.3109
GRMZM2G166855	790	2553	0.9765	83.2137
GRMZM2G173360	788	3982	0.8428	53.2161
GRMZM2G111756	788	1553	0.8744	136.45
GRMZM2G464401	787	2099	0.7423	100.828
AC205122.4_FG003	787	654	0.2523	323.605
GRMZM2G094581	786	3055	0.9097	69.1878
GRMZM2G466139	785	4497	0.9375	46.9424
GRMZM2G077897	784	2805	0.9269	75.1626
GRMZM2G037177	783	1133	0.9444	185.845
GRMZM2G171420	783	1658	0.9849	126.998
GRMZM2G104658	782	3106	0.3574	67.7054
GRMZM2G157168	782	1758	0.9352	119.621
GRMZM2G429322	782	1942	0.9495	108.287
AC233953.1_FG005	782	2199	0.9727	95.6313
AC218972.3_FG001	781	2598	0.9619	80.8407
GRMZM2G146240	781	3476	0.5204	60.4212
GRMZM2G099454	779	1060	0.4208	197.629
GRMZM2G153887	779	1536	0.7324	136.384
GRMZM2G322024	779	5538	0.9417	37.8271
GRMZM2G127632	778	3214	0.9757	65.0957
GRMZM2G072865	778	3199	0.4701	65.4009
GRMZM2G083016	777	3023	0.5812	69.1196
GRMZM2G009792	774	933	0.8767	223.089
GRMZM2G103250	772	3066	0.9573	67.7117
GRMZM2G121790	771	1955	0.8951	106.054
GRMZM2G078541	771	2626	0.957	78.9547
GRMZM2G052658	770	4087	0.9491	50.6646
GRMZM2G085530	770	3503	0.5804	59.1111
GRMZM2G079281	767	658	0.6854	313.464
GRMZM2G078379	766	4793	0.9583	42.9774
GRMZM2G115948	766	819	0.9243	251.515
GRMZM2G456564	765	2556	0.84	80.4857
GRMZM2G106250	765	1340	0.9769	153.524
GRMZM2G131769	765	2063	0.921	99.7196
GRMZM2G175071	765	2017	0.942	101.994
GRMZM2G361693	764	1891	0.8244	108.648
GRMZM2G011079	764	3519	0.8119	58.3838
GRMZM2G009136	763	1864	0.8326	110.077
GRMZM2G175661	762	4579	0.8587	44.751
GRMZM2G164558	762	894	0.8848	229.211
GRMZM2G066051	762	1823	0.7751	112.405
GRMZM2G071450	762	1063	0.0461	192.77
GRMZM2G328908	760	1747	0.4184	116.987
GRMZM2G012690	759	1725	0.9125	118.323
GRMZM2G398288	759	4521	0.9706	45.1467
GRMZM2G110141	758	2300	0.7678	88.6257
GRMZM2G444808	758	4342	0.6845	46.9459
GRMZM2G071268	758	1778	0.9584	114.645
GRMZM2G051792	756	3803	0.8433	53.4581
GRMZM2G102243	756	3381	0.8713	60.1305
GRMZM2G050329	756	2534	0.9412	80.2294
GRMZM2G149321	755	2083	0.9822	97.4711
GRMZM2G155911	755	2057	0.9135	98.7031
GRMZM2G139977	755	6022	0.6481	33.7151
GRMZM2G107380	753	1875	0.7531	107.997
GRMZM2G151087	752	1511	0.5804	133.836
GRMZM2G034061	751	1933	0.9255	104.478
GRMZM2G142249	749	3172	0.9278	63.499
GRMZM2G153181	749	1967	0.6802	102.399
GRMZM2G432850	749	3045	0.8749	66.1474
GRMZM2G358009	748	992	0.5494	202.772
GRMZM2G007372	746	2318	0.9849	86.5453
GRMZM2G136058	745	1096	0.8568	182.795
GRMZM2G050467	745	1461	0.7447	137.127
GRMZM2G158609	745	3738	0.9925	53.5964
GRMZM2G130586	745	3155	0.3572	63.5002
GRMZM2G475504	744	3568	0.9518	56.0746
GRMZM2G010342	744	5035	0.9454	39.7367
GRMZM2G054481	743	1274	0.938	156.833
GRMZM2G103079	743	5403	0.8231	36.9804
GRMZM2G395778	743	2994	0.6052	66.7353
GRMZM2G079888	742	2489	0.855	80.1673
GRMZM2G011129	742	1464	0.9221	136.295
GRMZM2G142802	741	1233	0.8832	161.612
EF517601.1_FG012	740	2364	0.7081	84.1788
AC226235.2_FG001	739	930	0.9978	213.688
GRMZM2G162786	739	2585	0.8994	76.878
GRMZM2G121186	738	1430	0.9483	138.784
GRMZM2G172726	736	1748	0.8169	113.228
GRMZM2G035073	736	1919	0.9385	103.139
AC233850.1_FG006	736	783	0.9732	252.775
GRMZM2G448344	736	5479	0.2121	36.1239
AC213621.5_FG005	735	426	0.8498	463.977
GRMZM2G059590	735	4191	0.8995	47.1615
GRMZM2G038365	734	1444	0.7874	136.693
GRMZM2G097109	734	1675	0.8609	117.842
GRMZM2G108084	734	2337	0.7428	84.4609
GRMZM2G018403	734	1116	0.8011	176.868
GRMZM2G000660	733	1339	0.9671	147.211
GRMZM2G479885	733	1558	0.8511	126.519
GRMZM2G180343	733	1821	0.3405	108.246
GRMZM2G427097	732	2541	0.3695	77.4684
GRMZM2G478370	731	2500	0.9564	78.6313
AC155377.1_FG001	731	4398	0.9502	44.6972
GRMZM2G165998	727	1914	0.1113	102.144
GRMZM2G008410	727	1900	0.8247	102.896
GRMZM2G054936	727	1935	0.9592	101.035
GRMZM2G324390	727	5311	0.9335	36.8109
GRMZM2G114954	726	1012	0.1858	192.919
GRMZM2G180244	726	3538	0.6054	55.182
GRMZM2G154090	726	2020	0.8653	96.6504
GRMZM2G023585	725	2134	0.7694	91.3612
GRMZM2G101076	724	2284	0.6252	85.2434
GRMZM2G079196	724	1008	0.8581	193.151
GRMZM2G479340	724	1683	0.9471	115.684
GRMZM2G174803	724	2278	0.9429	85.4679
GRMZM2G082581	724	1302	0.9662	149.536
GRMZM2G038032	723	1398	0.9435	139.075
GRMZM2G018607	723	2515	0.8091	77.307
GRMZM2G031360	723	4806	0.3787	40.4551
GRMZM2G116126	722	4609	0.8969	42.1259
GRMZM2G170016	721	1524	0.8333	127.224
GRMZM2G180704	721	2062	0.9627	94.0297
GRMZM2G018006	720	2386	0.7967	81.1485
GRMZM2G373522	720	1356	0.5192	142.788
GRMZM2G126453	720	3171	0.3914	61.0597
GRMZM2G134134	720	1607	0.3391	120.486
GRMZM2G379758	719	5168	0.5567	37.4132
GRMZM2G082191	718	4778	0.819	40.4107
GRMZM2G120579	717	1484	0.316	129.928
GRMZM2G069676	716	1639	0.6681	117.477
AC233961.1_FG001	715	2571	0.9926	74.7863
GRMZM2G164965	714	1089	0.8962	176.315
GRMZM2G355771	714	4352	0.9892	44.1192
GRMZM2G069886	714	4472	0.917	42.9353
GRMZM2G138419	714	3753	0.9222	51.1609
GRMZM2G150302	714	2445	0.793	78.5304
GRMZM2G092101	714	2108	0.2472	91.0848
GRMZM2G060045	714	4718	0.9165	40.6966
GRMZM2G009223	713	1629	0.8883	117.703
GRMZM2G099648	712	2763	0.9624	69.2975
GRMZM2G099187	712	2931	0.6353	65.3255
GRMZM2G021706	711	1330	0.8421	143.759
GRMZM2G105539	711	1782	0.5595	107.295
GRMZM2G031780	711	1006	0.9394	190.06
GRMZM2G106974	710	2890	0.8997	66.0661
GRMZM2G332562	708	1184	0.9907	160.805
AC212835.3_FG007	708	1422	0.9065	133.891
GRMZM2G008232	708	914	0.9037	208.308
GRMZM2G100448	707	3067	0.8927	61.9903
GRMZM2G180909	706	1767	0.8693	107.445
GRMZM2G145709	704	2402	0.6749	78.8167
GRMZM2G001184	704	2492	0.8925	75.9701
GRMZM2G133213	704	1427	0.6314	132.668
GRMZM2G072658	703	2654	0.9699	71.2316
GRMZM2G300066	703	2372	0.312	79.7001
GRMZM2G084149	703	1880	0.6335	100.558
GRMZM2G075900	703	3569	0.9137	52.9696
GRMZM2G118363	702	2227	0.9825	84.7686
AC234154.1_FG008	702	1332	0.8626	141.727
GRMZM2G010555	702	1413	0.9462	133.602
GRMZM2G020142	702	1699	0.8576	111.112
GRMZM2G014558	701	2532	0.9218	74.4514
GRMZM2G109674	701	3799	0.8747	49.6212
GRMZM2G469795	700	4935	0.984	38.1443
GRMZM2G109070	700	2058	0.312	91.4684
GRMZM2G089698	700	1746	0.9387	107.813
GRMZM2G146670	699	1421	0.8923	132.282
GRMZM2G450163	699	1962	0.7737	95.8068
GRMZM2G040762	698	4670	0.958	40.1936
GRMZM2G177273	698	1911	0.9592	98.223
GRMZM2G069708	698	1454	0.8473	129.095
GRMZM2G017164	697	2713	0.9495	69.0878
GRMZM2G052416	696	2038	0.9185	91.8382
GRMZM2G007848	695	2678	0.3876	69.7899
GRMZM2G147128	695	1752	0.8293	106.677
GRMZM2G102000	694	3603	0.7458	51.7981
GRMZM2G127421	694	1572	0.9574	118.72
GRMZM2G398506	694	2280	0.9329	81.8546
GRMZM2G086403	693	2052	0.539	90.8185
GRMZM2G035461	693	3167	0.9627	58.8442
GRMZM2G025882	693	1229	0.9178	151.635
GRMZM2G455085	692	1533	0.9896	121.39
GRMZM2G392791	692	1980	0.6419	93.9851
GRMZM2G384394	691	3869	0.8294	48.0283
GRMZM2G041028	691	1159	0.472	160.329
GRMZM2G406712	690	4602	0.9196	40.32
GRMZM2G433162	690	2130	0.8624	87.114
GRMZM2G000039	690	3079	0.6898	60.264
AC213521.3_FG004	690	1554	0.684	119.403
GRMZM2G149406	690	4720	0.8091	39.312
GRMZM2G098884	689	2348	0.977	78.9113
GRMZM2G176698	689	4892	0.841	37.8749
AC234165.1_FG002	688	1422	0.988	130.109
GRMZM2G364597	686	2071	0.2641	89.0763
AC209819.3_FG011	684	738	0.9892	249.24
GRMZM2G059974	684	972	0.4527	189.238
GRMZM2G108273	683	1333	0.5761	137.787
GRMZM2G132857	683	3650	0.7866	50.3206
GRMZM2G150201	682	2411	0.5127	76.0686
GRMZM2G032766	682	1593	0.877	115.13
GRMZM2G075637	681	1487	0.7357	123.156
GRMZM2G055567	680	7510	0.7072	24.3493
GRMZM2G475948	680	2327	0.9639	78.5834
GRMZM2G038301	680	2155	0.9225	84.8555
GRMZM2G062420	679	2011	0.7867	90.7979
GRMZM2G175989	679	1167	0.9709	156.465
GRMZM2G163059	679	2977	0.9644	61.3351
GRMZM2G094388	678	1213	0.9027	150.31
GRMZM2G105221	677	2697	0.8354	67.5035
GRMZM2G092975	677	1103	0.8332	165.056
GRMZM2G009593	675	3756	0.8799	48.3277
GRMZM2G057251	674	1429	0.6536	126.837
GRMZM2G044132	673	1451	0.1737	124.729
AC194409.3_FG005	673	708	0.9972	255.623
GRMZM2G180082	673	1882	0.9479	96.1643
GRMZM2G374309	672	2319	0.9625	77.9268
GRMZM2G134020	672	1112	0.9011	162.511
GRMZM2G083935	672	1869	0.9834	96.6893
GRMZM2G132690	671	861	0.9675	209.574
GRMZM2G017368	671	2878	0.919	62.6975
GRMZM2G463913	671	788	0.4048	228.989
AC233788.2_FG006	671	2421	0.981	74.5326
GRMZM2G312365	670	5329	0.9433	33.8102
GRMZM2G145300	670	3926	0.9488	45.8926
GRMZM2G095905	670	2562	0.9692	70.3257
GRMZM2G327234	669	2137	0.9401	84.186
GRMZM2G119571	669	4101	0.9554	43.8687
GRMZM2G092112	668	1915	0.9363	93.805
GRMZM2G070264	668	4400	0.933	40.8265
GRMZM2G090542	668	3038	0.9885	59.1299
GRMZM2G129238	668	2067	0.6928	86.9069
GRMZM2G441656	668	1050	0.8686	171.082
GRMZM2G096806	668	3432	0.826	52.3417
GRMZM2G446872	667	6086	0.8993	29.4722
GRMZM2G043799	667	2337	0.7154	76.7512
GRMZM2G338809	667	2053	0.4413	87.3686
GRMZM2G094072	666	3526	0.405	50.7937
GRMZM2G128056	666	2032	0.2628	88.1391
GRMZM2G089736	666	1421	0.5292	126.037
GRMZM2G174741	665	2820	0.3656	63.4148
GRMZM2G021468	665	3800	0.7868	47.0605
GRMZM2G141735	665	2769	0.8837	64.5828
GRMZM2G089696	664	1602	0.8065	111.461
GRMZM2G117685	664	2658	0.6535	67.1787
GRMZM2G059845	664	2088	0.7572	85.5177
AC186319.4_FG002	664	1107	0.8618	161.302
GRMZM2G126253	664	2669	0.9198	66.9018
GRMZM2G070863	662	2500	0.7588	71.2092
GRMZM2G022019	662	1242	0.971	143.336
GRMZM2G031568	661	2359	0.9402	75.3515
GRMZM2G039586	661	1967	0.9664	90.3682
GRMZM2G142740	661	3417	0.9491	52.0205
GRMZM2G401664	661	1827	0.8396	97.2929
GRMZM2G010328	661	1769	0.935	100.483
GRMZM2G118809	660	1713	0.4326	103.611
GRMZM2G072156	658	1948	0.9471	90.8354
GRMZM2G049687	658	2683	0.8189	65.9513
AC216067.3_FG002	658	498	0.8916	355.316
GRMZM2G003179	658	801	0.8964	220.908
GRMZM2G075502	657	1883	0.8476	93.8282
GRMZM2G021687	657	849	0.9706	208.102
GRMZM2G026442	656	4043	0.8506	43.6333
GRMZM2G066316	656	932	0.9227	189.281
GRMZM2G063806	655	3409	0.9545	51.6693
GRMZM2G143128	655	995	0.9648	177.026
GRMZM2G178618	654	3115	0.9483	56.4596
GRMZM2G105466	652	2314	0.7684	75.7709
GRMZM2G385945	651	842	0.8931	207.916
GRMZM2G133756	651	2096	0.8936	83.5234
GRMZM2G059449	651	3214	0.954	54.4695
GRMZM2G157019	651	1213	0.6414	144.324
GRMZM2G152768	650	3147	0.8812	55.5437
GRMZM2G357296	650	953	0.6611	183.417
GRMZM2G057535	650	1890	0.2476	92.4847
GRMZM2G044744	649	3196	0.9759	54.608
GRMZM2G064390	649	2267	0.558	76.986
GRMZM2G028640	648	737	0.9335	236.443
GRMZM2G476555	646	948	0.8924	183.249
GRMZM2G109818	646	2216	0.9788	78.3937
GRMZM2G049288	646	8444	0.8516	20.5732
GRMZM2G144403	646	2935	0.6807	59.1892
GRMZM2G069618	646	2200	0.8459	78.9638
GRMZM2G128641	645	3041	0.9375	57.0376
GRMZM2G143202	644	2051	0.6694	84.4381
GRMZM2G085176	644	1471	0.9585	117.731
GRMZM2G051367	644	1781	0.9113	97.239
GRMZM2G053319	643	1142	0.7233	151.413
GRMZM2G089974	643	1093	0.8225	158.201
GRMZM2G057525	643	2003	0.8612	86.3273
GRMZM2G145213	643	1531	0.776	112.942
GRMZM2G030659	642	4438	0.9187	38.9015
GRMZM2G172210	642	1945	0.9141	88.7634
GRMZM2G054162	642	4060	0.5111	42.5233
GRMZM2G085301	641	2020	0.8762	85.3346
GRMZM2G372077	640	1149	0.4891	149.788
GRMZM2G119852	640	3615	0.5082	47.6091
GRMZM2G013765	639	3492	0.8107	49.209
GRMZM2G147800	639	2709	0.9801	63.4323
GRMZM2G042253	639	2296	0.9377	74.8423
GRMZM2G171430	639	2039	0.3757	84.2756
GRMZM2G070605	638	1804	0.0793	95.1048
GRMZM2G135052	638	1383	0.7997	124.056
GRMZM2G090736	638	2428	0.5943	70.6627
GRMZM2G074053	637	2029	0.2548	84.4259
GRMZM2G063676	637	3386	0.3355	50.5907
AC191113.2_FG002	637	1977	0.9954	86.6465
GRMZM2G018197	637	1835	0.818	93.3516
GRMZM2G478709	637	2407	0.4898	71.1675
GRMZM2G132640	637	2010	0.8597	85.224
GRMZM2G416751	636	2312	0.8555	73.9754
GRMZM2G136372	636	923	0.2546	185.299
GRMZM2G043310	636	2387	0.7398	71.6511
GRMZM2G131939	636	1235	0.9514	138.487
GRMZM2G162158	635	1281	0.9852	133.304
GRMZM2G479744	635	2343	0.9825	72.8819
GRMZM2G328785	634	2843	0.949	59.9695
GRMZM2G399320	634	4309	0.343	39.5668
GRMZM2G058366	634	3022	0.3561	56.4174
GRMZM2G022298	633	3202	0.7739	53.1619
GRMZM2G143646	632	3999	0.936	42.4995
GRMZM2G010196	631	1344	0.7247	126.255
GRMZM2G068024	631	3719	0.7768	45.627
GRMZM2G110822	631	2787	0.8999	60.8851
GRMZM2G301071	631	2989	0.8478	56.7704
GRMZM2G134367	629	1810	0.9492	93.4524
GRMZM2G135808	629	3261	0.7565	51.8702
GRMZM2G063060	629	2890	0.464	58.529
GRMZM2G083309	628	3045	0.9406	55.4614
GRMZM2G045303	628	2510	0.9323	67.2828
GRMZM2G107444	628	1167	0.9623	144.713
GRMZM2G042492	628	867	0.9193	194.787
GRMZM2G124353	627	2213	0.7488	76.1911
GRMZM2G008226	626	3146	0.9342	53.5099
GRMZM2G047513	626	1318	0.7671	127.725
GRMZM2G409726	625	2382	0.1742	70.5597
GRMZM2G048616	624	1607	0.9004	104.421
GRMZM2G011355	624	1739	0.3468	96.4947
GRMZM2G147199	624	657	0.8935	255.41
AC210191.2_FG011	624	4377	0.9415	38.3377
GRMZM2G071071	624	2619	0.8961	64.0719
GRMZM2G420436	623	2140	0.8005	78.2875
GRMZM2G390221	623	3596	0.9608	46.5894
GRMZM2G357620	622	3377	0.9067	49.5311
GRMZM2G040247	622	3517	0.8331	47.5594
GRMZM2G166355	622	2076	0.5096	80.5715
GRMZM2G086904	622	910	0.5582	183.809
GRMZM2G451882	621	2298	0.9334	72.6708
GRMZM2G314652	621	1876	0.8593	89.0178
GRMZM2G091811	620	2333	0.781	71.4653
GRMZM2G157263	620	1698	0.9423	98.1911
GRMZM2G327635	620	2934	0.7778	56.8264
GRMZM2G139093	620	1754	0.6665	95.0562
GRMZM2G431821	620	722	0.8864	230.926
GRMZM2G020096	619	2115	0.8827	78.7043
GRMZM2G441583	617	3795	0.9607	43.7212
GRMZM2G153250	616	1846	0.9079	89.7361
GRMZM2G100988	616	1018	0.9479	162.724
GRMZM2G083841	616	3639	0.1055	45.5215
GRMZM2G056369	615	2205	0.6599	75.0041
GRMZM2G161335	614	1811	0.958	91.1734
GRMZM2G006474	614	4637	0.763	35.6082
GRMZM2G438871	614	2343	0.9368	70.4716
GRMZM2G084062	614	3517	0.785	46.9477
GRMZM2G138041	614	673	0.8826	245.342
GRMZM2G130348	613	2606	0.7916	63.2564
GRMZM2G312910	613	1529	0.4846	107.813
GRMZM2G348873	612	2202	0.8247	74.7399
GRMZM2G110735	612	2808	0.8401	58.6101
GRMZM2G046846	612	2814	0.9431	58.4852
AC234520.1_FG004	612	3069	0.9326	53.6257
GRMZM2G324462	611	4228	0.952	38.8619
GRMZM2G143165	610	1751	0.8852	93.6833
GRMZM2G168502	610	1297	0.9013	126.476
GRMZM2G104504	610	1849	0.7972	88.7179
GRMZM2G412373	609	2363	0.7677	69.3062
GRMZM2G003897	608	871	0.9495	187.717
GRMZM2G163277	607	5544	0.8514	29.4431
GRMZM2G181135	607	1757	0.9283	92.9042
GRMZM2G151567	606	2969	0.9107	54.8884
GRMZM2G389768	605	1715	0.3248	94.8658
GRMZM2G018728	605	944	0.2828	172.346
GRMZM2G311961	603	1172	0.9795	138.359
AC185226.4_FG001	603	2790	0.9176	58.1208
GRMZM2G128012	603	1779	0.9168	91.1506
GRMZM2G176472	603	2354	0.9664	68.8857
GRMZM2G082529	602	3126	0.6894	51.7876
GRMZM2G180254	602	3333	0.6109	48.5713
GRMZM2G141704	601	4754	0.2091	33.9965
AC234201.1_FG003	601	1500	0.8833	107.746
GRMZM2G347956	600	1601	0.9538	100.781
GRMZM2G001653	600	1101	0.7221	146.549
GRMZM2G480809	598	4529	0.8907	35.5073
GRMZM2G057841	598	518	0.8475	310.449
GRMZM2G003988	598	1841	0.7979	87.3506
GRMZM2G314396	597	5208	0.3888	30.8263
GRMZM2G158197	597	2301	0.8861	69.7712
GRMZM2G031053	597	3271	0.764	49.0809
GRMZM2G162184	597	3400	0.9271	47.2187
GRMZM2G094390	596	2124	0.8621	75.4588
GRMZM2G163338	595	1823	0.2671	87.7705
GRMZM2G345725	595	2035	0.97	78.6268
GRMZM2G080937	594	2465	0.5497	64.8019
GRMZM2G076705	594	2745	0.9709	58.1919
GRMZM2G159357	593	4262	0.8461	37.4162
GRMZM2G158228	593	1754	0.7417	90.9166
GRMZM2G144030	592	1617	0.1868	98.4532
GRMZM2G313944	592	2227	0.9511	71.4858
GRMZM2G064822	592	1712	0.4918	92.99
GRMZM2G004932	592	2287	0.9799	69.6104
GRMZM2G154958	592	1964	0.9068	81.0585
GRMZM2G099666	592	2419	0.5767	65.8119
GRMZM2G063431	590	663	0.2655	239.308
GRMZM2G075438	590	2381	0.8811	66.6363
GRMZM2G021379	590	1854	0.5151	85.5777
GRMZM2G173030	590	2266	0.8107	70.0181
GRMZM2G008356	590	3382	0.7963	46.9134
GRMZM2G144372	590	1663	0.6849	95.4065
GRMZM2G106140	590	2767	0.8421	57.3405
GRMZM2G081192	589	1661	0.82	95.3595
GRMZM2G079236	589	2981	0.423	53.1339
GRMZM2G125571	589	1226	0.9731	129.194
GRMZM2G173630	589	2043	0.9701	77.5292
GRMZM2G136960	588	955	0.8838	165.574
GRMZM2G305851	587	1758	0.8424	89.792
GRMZM2G134251	587	2267	0.9546	69.6314
GRMZM2G017865	587	3715	0.9324	42.4911
GRMZM2G150248	587	2244	0.5374	70.3451
GRMZM2G153333	586	2324	0.8589	67.8078
GRMZM2G023625	586	3747	0.9896	42.0564
GRMZM2G115422	585	1960	0.8449	80.2635
AC233959.1_FG002	585	681	0.9941	231.008
GRMZM2G103342	584	2120	0.7439	74.079
GRMZM2G058659	584	1515	0.6733	103.662
GRMZM2G149211	584	1789	0.4634	87.7851
GRMZM2G150521	583	1325	0.7909	118.323
GRMZM2G061885	583	2721	0.8912	57.618
GRMZM2G013900	582	2379	0.8852	65.788
GRMZM2G121360	582	1943	0.738	80.5505
GRMZM2G474119	581	2234	0.6334	69.9377
GRMZM2G005938	581	2210	0.8905	70.6972
GRMZM2G043724	580	2389	0.954	65.2875
GRMZM2G118098	579	3586	0.9044	43.4197
GRMZM2G013378	579	2332	0.819	66.768
GRMZM2G088511	579	659	0.4203	236.272
GRMZM2G111872	578	1563	0.8145	99.446
GRMZM2G167637	578	1952	0.5241	79.6281
GRMZM2G441903	578	1818	0.6667	85.4973
GRMZM2G047774	578	2313	0.9914	67.2002
GRMZM2G309025	577	2874	0.9158	53.9893
GRMZM2G064366	577	1928	0.9684	80.4798
GRMZM2G382785	576	1936	0.9644	80.0084
GRMZM2G156112	576	4633	0.8711	33.4332
GRMZM2G126290	576	2651	0.6703	58.4294
GRMZM2G040079	575	4099	0.9493	37.7232
GRMZM2G121516	575	2056	0.7763	75.2078
GRMZM2G151125	575	1755	0.8501	88.1067
GRMZM2G012453	574	3782	0.8234	40.814
GRMZM2G057623	574	3789	0.9509	40.7386
GRMZM2G045503	574	1672	0.9791	92.3196
GRMZM2G026043	573	2631	0.9624	58.5669
GRMZM2G065974	572	2001	0.94	76.8718
GRMZM2G466560	572	3870	0.9664	39.7469
GRMZM2G067910	572	2150	0.7577	71.5444
GRMZM2G134711	572	995	0.8784	154.594
GRMZM2G091293	571	1678	0.9076	91.5087
GRMZM2G044684	571	1484	0.8012	103.471
GRMZM2G127418	571	1662	0.8231	92.3897
GRMZM2G032258	571	1663	0.9459	92.3341
GRMZM2G063603	570	2675	0.8127	57.3019
GRMZM2G092981	570	1231	0.801	124.519
GRMZM2G327595	569	2335	0.7546	65.5305
GRMZM2G059556	569	1096	0.5575	139.611
GRMZM2G074530	569	1316	0.8701	116.272
GRMZM2G025731	568	1814	0.4724	84.2033
GRMZM2G429241	568	4994	0.9495	30.5857
GRMZM2G051890	568	1267	0.9108	120.556
GRMZM2G047720	568	955	0.845	159.942
GRMZM2G011746	568	1507	0.9628	101.357
GRMZM2G027592	568	5093	0.8828	29.9911
GRMZM2G046583	567	2292	0.9433	66.5253
GRMZM2G138800	567	999	0.9309	152.629
GRMZM2G397055	567	1661	0.9482	91.7977
GRMZM2G134426	567	2210	0.8593	68.9936
GRMZM2G139680	566	1510	0.7887	100.799
GRMZM2G150367	566	1325	0.5879	114.873
GRMZM2G148323	566	2736	0.9218	55.6312
GRMZM2G138255	565	1855	0.6523	81.9073
GRMZM2G137839	565	1354	0.1256	112.214
GRMZM2G328893	564	1817	0.5471	83.4723
AC234150.1_FG007	564	369	0.9566	411.028
AC210173.4_FG005	563	1557	0.9178	97.2385
GRMZM2G045314	563	1413	0.603	107.148
GRMZM2G145805	562	4495	0.3197	33.6221
GRMZM2G134889	562	2535	0.6718	59.6179
GRMZM2G378717	562	1297	0.9229	116.524
GRMZM2G140500	562	4766	0.8735	31.7103
GRMZM2G336456	562	3718	0.9083	40.6486
GRMZM2G084063	562	1162	0.3924	130.061
GRMZM2G073504	561	3018	0.3048	49.9876
GRMZM2G139467	561	1988	0.8209	75.8865
GRMZM2G105398	561	1883	0.9272	80.1181
GRMZM2G028070	561	2843	0.5758	53.0645
GRMZM2G102601	560	2507	0.8644	60.0692
GRMZM2G042118	560	1393	0.5513	108.107
GRMZM2G137985	560	1328	0.8208	113.399
GRMZM2G016803	560	1190	0.6303	126.549
GRMZM2G125138	559	1723	0.9675	87.2459
GRMZM2G074567	559	1820	0.7824	82.5959
GRMZM2G152548	559	1950	0.9287	77.0896
AC202707.3_FG001	558	1569	0.9433	95.6378
GRMZM2G504401	558	1340	0.741	111.982
GRMZM2G028216	558	1034	0.4023	145.122
GRMZM2G119393	558	1052	0.7395	142.639
GRMZM2G144726	558	2513	0.7493	59.7118
GRMZM2G121605	558	2242	0.8002	66.9294
GRMZM2G178192	557	1143	0.1382	131.047
GRMZM2G124319	557	1243	0.7578	120.504
GRMZM2G040559	556	857	0.7176	174.467
GRMZM2G439400	555	2275	0.8167	65.6039
GRMZM2G077253	555	2498	0.9091	59.7474
GRMZM2G423927	554	3651	0.691	40.8053
GRMZM2G142557	553	1811	0.9685	82.1155
GRMZM2G002130	553	1637	0.6206	90.8437
GRMZM2G021378	553	1519	0.8328	97.9007
GRMZM2G158021	553	2186	0.6372	68.0289
GRMZM2G074599	553	2347	0.9207	63.3622
GRMZM2G123540	553	1899	0.5124	78.3102
GRMZM2G122607	553	1774	0.9521	83.8281
GRMZM2G152549	552	2681	0.8243	55.3682
GRMZM2G353147	552	3885	0.705	38.2091
GRMZM2G066460	552	1365	0.4242	108.749
GRMZM2G091449	552	4566	0.9382	32.5103
GRMZM2G341036	552	1259	0.7673	117.905
GRMZM2G304712	552	2043	0.6814	72.6589
GRMZM2G084694	552	2522	0.8973	58.8589
GRMZM2G387394	551	1635	0.9394	90.6259
GRMZM2G024785	551	1855	0.7364	79.8778
GRMZM2G121851	551	2307	0.7187	64.2277
GRMZM2G049342	551	4146	0.8705	35.7389
AC155624.2_FG011	550	831	0.9651	177.984
GRMZM2G119650	550	1801	0.8978	82.1235
GRMZM2G078756	549	1890	0.5249	78.114
GRMZM2G003304	549	1651	0.9552	89.4218
GRMZM2G111491	549	4984	0.8979	29.6219
GRMZM2G166653	548	717	0.7476	205.532
GRMZM2G128399	548	1321	0.9054	111.557
GRMZM2G154870	548	1755	0.4467	83.9695
GRMZM2G420119	547	2178	0.9389	67.5379
GRMZM2G167253	546	3088	0.9271	47.5482
GRMZM2G139419	546	2748	0.933	53.4311
GRMZM2G047476	546	883	0.6116	166.284
GRMZM2G042889	545	5117	0.9338	28.6417
GRMZM2G057935	545	4151	0.8244	35.3071
GRMZM2G002642	545	4594	0.7597	31.9024
GRMZM2G035017	545	1469	0.5813	99.7684
GRMZM2G139462	545	1555	0.4109	94.2507
GRMZM2G325019	545	2651	0.9065	55.2847
GRMZM2G020766	544	2851	0.9569	51.3121
GRMZM2G152975	543	1849	0.8405	78.9735
GRMZM2G103909	543	1488	0.787	98.133
GRMZM2G177923	543	2864	0.8834	50.9853
GRMZM2G113911	543	3368	0.5537	43.3557
GRMZM2G180458	542	1865	0.9223	78.1518
GRMZM2G138342	542	2166	0.9806	67.2913
GRMZM2G155242	542	2268	0.392	64.265
GRMZM2G007229	542	2700	0.983	53.9826
AC208833.3_FG005	541	1887	0.8098	77.0981
GRMZM2G427444	541	13430	0.006	10.8328
GRMZM2G426917	541	3014	0.8046	48.2694
GRMZM2G120136	541	2685	0.9292	54.184
GRMZM2G027420	541	3077	0.9373	47.2812
GRMZM2G156145	540	3812	0.7476	38.0942
GRMZM2G352084	540	2005	0.9307	72.4265
AC203865.3_FG002	540	1551	0.9194	93.6268
GRMZM2G113158	539	3338	0.9341	43.4231
AC210013.4_FG014	539	1617	0.9332	89.639
GRMZM2G469969	538	3228	0.7249	44.8195
GRMZM2G075124	538	2440	0.707	59.294
GRMZM2G158136	538	2728	0.5982	53.0342
GRMZM2G316534	538	1707	0.7024	84.7553
GRMZM2G052812	538	1180	0.9203	122.608
GRMZM2G111014	537	2750	0.9331	52.5122
GRMZM2G302639	536	1279	0.7404	112.697
GRMZM2G056573	536	3051	0.9184	47.2434
GRMZM2G142690	536	1200	0.0408	120.116
GRMZM2G039396	536	2145	0.8121	67.1979
GRMZM2G128515	536	2348	0.8526	61.3882
GRMZM2G314647	535	2560	0.8543	56.1995
GRMZM2G065194	535	1352	0.9246	106.413
GRMZM2G061096	535	2608	0.2676	55.1651
GRMZM2G424582	534	5382	0.8363	26.6818
GRMZM2G015073	534	4496	0.8714	31.9399
GRMZM2G004909	534	741	0.83	193.794
GRMZM2G034626	534	3343	0.5752	42.9559
GRMZM2G022279	534	1459	0.7759	98.4247
GRMZM2G118459	534	1449	0.8288	99.104
GRMZM2G310283	534	4654	0.6444	30.8555
GRMZM2G090274	534	2020	0.249	71.0899
GRMZM2G070047	534	1605	0.6592	89.4715
GRMZM2G436084	533	1549	0.6766	92.5325
GRMZM2G004057	533	2592	0.8881	55.2981
GRMZM2G094698	533	2476	0.8279	57.8888
GRMZM2G065292	533	2545	0.6523	56.3194
GRMZM2G052149	533	4477	0.9254	32.0154
GRMZM2G115400	532	1595	0.8589	89.6952
GRMZM2G166507	532	4172	0.8001	34.2914
GRMZM2G134182	532	1243	0.8198	115.096
GRMZM2G047949	531	3544	0.9176	40.292
GRMZM2G099914	531	2338	0.8961	61.0757
GRMZM2G041842	531	3502	0.9192	40.7753
GRMZM2G179709	531	978	0.7648	146.007
GRMZM2G005592	531	2756	0.8643	51.8124
GRMZM2G021784	531	3199	0.5811	44.6374
GRMZM2G032505	531	1012	0.8379	141.102
GRMZM2G113232	531	4603	0.9264	31.0221
GRMZM2G153390	531	966	0.9089	147.821
GRMZM2G382581	531	972	0.2294	146.908
GRMZM2G002874	531	1267	0.9605	112.703
AC217050.4_FG006	531	771	0.9741	185.207
GRMZM2G458009	531	1840	0.9185	77.6059
GRMZM2G417072	530	2071	0.9097	68.8199
GRMZM2G139920	530	2195	0.8592	64.9321
GRMZM2G128918	529	1118	0.9132	127.242
GRMZM2G144367	529	1227	0.8802	115.939
GRMZM2G147046	529	1036	0.8127	137.314
GRMZM2G167548	529	1073	0.8742	132.579
GRMZM2G159643	528	998	0.3547	142.273
GRMZM2G137077	528	1718	0.9034	82.6474
GRMZM2G097040	528	937	0.9082	151.535
GRMZM2G107205	528	2815	0.9773	50.4399
GRMZM2G116908	528	2681	0.9265	52.9609
GRMZM2G159992	528	2415	0.6232	58.7943
GRMZM2G133844	528	968	0.6983	146.682
GRMZM2G050218	528	1869	0.595	75.9701
GRMZM2G061990	527	3962	0.9389	35.7696
GRMZM2G100146	527	1366	0.5512	103.748
GRMZM2G114739	527	1957	0.7885	72.4166
GRMZM2G027193	526	1046	0.8011	135.23
GRMZM2G172647	526	2205	0.829	64.1498
GRMZM2G107114	526	1565	0.7623	90.3836
GRMZM2G412888	526	1656	0.8684	85.4169
GRMZM2G180575	526	2327	0.6468	60.7866
GRMZM2G006948	525	4344	0.9031	32.5003
GRMZM2G086876	525	2028	0.825	69.6161
GRMZM2G155357	525	2048	0.8726	68.9363
GRMZM2G171466	525	1271	0.7939	111.079
GRMZM2G035948	525	1196	0.9114	118.045
AC235546.1_FG001	524	2229	0.7438	63.2178
GRMZM2G168149	524	1376	0.8423	102.407
GRMZM2G327174	524	1589	0.579	88.68
GRMZM2G469142	524	2107	0.7072	66.8783
AC195340.3_FG002	524	672	0.9747	209.691
GRMZM2G352695	524	3877	0.6595	36.3458
GRMZM2G094831	523	1076	0.777	130.71
GRMZM2G176028	523	1506	0.9469	93.3889
AC196978.5_FG001	523	1995	0.809	70.4981
GRMZM2G135978	523	2449	0.6962	57.429
GRMZM2G403797	522	2079	0.7576	67.5203
GRMZM2G137558	522	2697	0.947	52.0485
GRMZM2G076987	522	2444	0.9738	57.4365
GRMZM2G061634	522	3914	0.8886	35.8648
GRMZM2G336858	522	1877	0.9499	74.7867
AC205677.3_FG001	522	3429	0.9373	40.9375
GRMZM2G097959	522	2258	0.884	62.1677
GRMZM2G372398	521	2693	0.4345	52.0259
GRMZM2G461586	521	1052	0.9724	133.18
GRMZM2G440968	521	1749	0.2007	80.1062
GRMZM2G399484	521	2166	0.9095	64.6841
GRMZM2G133624	521	1561	0.6413	89.7539
GRMZM2G371944	520	2070	0.5179	67.554
GRMZM2G100288	520	3368	0.8762	41.5193
GRMZM2G041799	520	2991	0.8278	46.7525
GRMZM2G013318	519	2511	0.9192	55.5826
GRMZM2G126026	519	1710	0.3409	81.6187
GRMZM2G133620	519	1571	0.268	88.8402
GRMZM2G069649	519	2896	0.874	48.1934
GRMZM2G114423	518	1796	0.8179	77.5607
GRMZM2G163996	518	1087	0.8638	128.15
GRMZM2G083546	518	1945	0.5841	71.619
GRMZM2G078781	518	2157	0.7849	64.58
GRMZM2G142456	518	3071	0.9678	45.3595
GRMZM2G059106	518	1415	0.653	98.4445
GRMZM2G089528	518	2368	0.8045	58.8256
GRMZM2G085613	518	1997	0.6425	69.7541
GRMZM2G400837	518	4260	0.6035	32.6993
GRMZM2G060183	518	1913	0.7052	72.8171
GRMZM2G004511	518	1443	0.7976	96.5343
GRMZM2G021864	517	2271	0.9604	61.2198
GRMZM2G399821	516	1639	0.82	84.6621
GRMZM2G379044	516	1729	0.2493	80.2552
GRMZM2G702026	515	2832	0.8573	48.9026
GRMZM2G175728	515	1803	0.6112	76.8121
GRMZM2G099056	515	3073	0.8855	45.0674
AF466202.2_FG005	514	1362	0.862	101.486
GRMZM2G006287	514	2088	0.8937	66.1989
GRMZM2G396550	514	2251	0.9054	61.4053
GRMZM2G106903	513	4137	0.8095	33.3465
GRMZM2G153068	513	1283	0.6843	107.525
GRMZM2G452896	512	1905	0.9438	72.2759
GRMZM2G000836	512	1386	0.9199	99.3402
GRMZM2G179336	512	3320	0.9575	41.4715
GRMZM2G047274	512	1806	0.9269	76.2378
GRMZM2G077415	512	995	0.7508	138.377
GRMZM2G048013	512	857	0.6243	160.66
GRMZM2G054387	511	1315	0.8753	104.499
GRMZM2G115598	511	3131	0.4845	43.889
GRMZM2G063961	511	1731	0.8631	79.3857
GRMZM2G459581	511	2888	0.697	47.5819
GRMZM2G455587	510	2774	0.9546	49.4404
GRMZM2G143357	510	2280	0.925	60.1525
GRMZM2G140817	510	1879	0.8685	72.9897
GRMZM2G122164	510	2065	0.9128	66.4153
GRMZM2G361569	510	910	0.9055	150.712
GRMZM2G068862	510	1717	0.9418	79.8763
AF466202.2_FG008	509	3033	0.6848	45.1298
GRMZM2G107654	509	1511	0.8015	90.5882
GRMZM2G069528	509	1116	0.8656	122.651
GRMZM2G135038	508	2364	0.8274	57.7876
GRMZM2G337143	507	650	0.9846	209.755
AC231747.1_FG001	507	2913	0.9296	46.8043
GRMZM2G001805	507	1046	0.8709	130.345
GRMZM2G015955	507	1749	0.6083	77.9537
GRMZM2G157407	507	2958	0.905	46.0923
GRMZM2G170812	507	1541	0.6976	88.4756
GRMZM2G156069	506	2756	0.8734	49.373
GRMZM2G113618	506	1906	0.8966	71.3914
GRMZM2G146878	505	2474	0.8508	54.8921
GRMZM2G109830	505	1994	0.4027	68.1059
GRMZM2G139803	505	927	0.9072	146.497
GRMZM2G104357	504	2689	0.9078	50.4032
GRMZM2G134901	504	1523	0.6947	88.9916
GRMZM2G353103	504	1978	0.5384	68.5208
GRMZM2G098520	503	2278	0.1813	59.379
AC213654.3_FG002	503	1203	0.9809	112.44
GRMZM2G161658	502	1608	0.8937	83.953
GRMZM2G123204	502	1777	0.942	75.9687
GRMZM2G077206	502	1141	0.9518	118.314
GRMZM2G118286	502	2591	0.9186	52.102
GRMZM2G003157	502	2283	0.3728	59.1311
GRMZM2G116700	502	3346	0.8016	40.3456
GRMZM2G036034	501	3563	0.5195	37.8129
GRMZM2G029951	501	3196	0.9365	42.155
GRMZM2G145460	501	1952	0.623	69.0202
GRMZM2G176029	501	1494	0.6198	90.179
GRMZM2G113099	501	1552	0.9156	86.8089
GRMZM2G085243	501	2120	0.2726	63.5507
GRMZM2G128189	500	2247	0.7761	59.8391
GRMZM2G328094	500	1576	0.797	85.3163
AC206259.3_FG003	499	2301	0.6619	58.3179
GRMZM2G168855	499	2997	0.9429	44.7746
GRMZM2G003172	499	1433	0.8988	93.6424
GRMZM2G366077	498	1331	0.5289	100.617
GRMZM2G172997	498	1460	0.6705	91.7265
GRMZM2G096008	498	1450	0.9669	92.3591
GRMZM2G396397	498	1899	0.415	70.5217
GRMZM2G072054	497	1733	0.745	77.1216
GRMZM2G177508	497	957	0.7565	139.657
GRMZM2G063394	497	3272	0.7283	40.8471
GRMZM2G072529	496	1295	0.8494	102.998
AC234171.1_FG003	496	1656	0.9469	80.5452
GRMZM2G036590	496	1467	0.8187	90.9222
GRMZM2G152663	496	2688	0.811	49.6216
GRMZM2G139822	496	1876	0.9195	71.0996
GRMZM2G100431	496	2151	0.9321	62.0097
GRMZM2G465333	495	1062	0.7524	125.343
GRMZM2G428096	495	1385	0.9278	96.1111
GRMZM2G135968	495	2971	0.8617	44.8044
GRMZM2G122064	494	2406	0.7781	55.2141
AC149475.2_FG003	494	777	0.8803	170.972
GRMZM2G312521	494	3525	0.7643	37.6865
GRMZM2G163045	494	1483	0.9562	89.5786
GRMZM2G160556	493	2218	0.9369	59.7728
GRMZM2G058734	493	2876	0.9579	46.0974
GRMZM2G055682	493	1823	0.5337	72.7241
GRMZM2G036564	493	4240	0.8939	31.2679
AC185612.3_FG001	492	1980	0.8727	66.8218
GRMZM2G144440	492	1624	0.1613	81.4699
GRMZM2G009045	492	1667	0.7972	79.3684
GRMZM2G079904	491	3175	0.8044	41.5869
GRMZM2G140909	491	1618	0.83	81.6058
GRMZM2G106906	491	1157	0.4641	114.121
GRMZM2G067511	490	1050	0.7952	125.495
GRMZM2G099780	489	2579	0.8651	50.9889
GRMZM2G341405	489	3977	0.0262	33.0652
GRMZM2G087212	489	2271	0.9273	57.9042
GRMZM2G040493	489	2050	0.8683	64.1466
GRMZM2G454719	488	1559	0.4715	84.1767
AC190628.4_FG007	487	2664	0.7305	49.1601
AC152495.1_FG010	487	3885	0.5405	33.7098
AC217050.4_FG007	487	1536	0.9544	85.2621
GRMZM2G051750	487	686	0.9548	190.908
GRMZM2G141799	487	764	0.8927	171.417
GRMZM2G063492	487	2180	0.9454	60.0746
GRMZM2G005126	487	3789	0.8332	34.5639
GRMZM2G116638	486	2687	0.8441	48.6393
AC200881.4_FG004	485	1314	0.7466	99.2578
GRMZM2G045987	485	3151	0.4408	41.3915
GRMZM2G461793	485	1863	0.7499	70.0079
GRMZM2G469414	485	4509	0.8729	28.9254
GRMZM2G136341	485	1619	0.9364	80.5588
GRMZM2G134027	484	2749	0.8472	47.3466
GRMZM2G403562	483	6276	0.8469	20.6958
GRMZM2G400928	483	883	0.9434	147.097
GRMZM2G329300	483	4651	0.6543	27.9267
GRMZM2G379286	483	3048	0.9423	42.6138
GRMZM2G460090	483	3580	0.9358	36.2813
GRMZM2G053882	483	2840	0.9289	45.7348
GRMZM2G149717	483	2470	0.6453	52.5858
GRMZM2G318535	483	1396	0.7299	93.0422
GRMZM2G039841	482	1253	0.581	103.446
GRMZM2G381744	482	2412	0.8644	53.7388
GRMZM2G314656	482	1875	0.9781	69.1296
GRMZM2G352883	482	1910	0.9586	67.8628
GRMZM2G138455	482	2177	0.8723	59.5397
GRMZM2G159720	482	3098	0.9564	41.8393
GRMZM2G301823	482	769	0.9233	168.554
GRMZM2G072146	482	1757	0.9209	73.7723
AC199539.3_FG006	481	3540	0.9497	36.5393
GRMZM2G702426	481	1015	0.931	127.438
GRMZM2G017329	481	1462	0.8659	88.4741
GRMZM2G012284	481	1623	0.8669	79.6975
GRMZM2G140737	480	935	0.8663	138.054
GRMZM2G080001	480	2351	0.8179	54.9044
GRMZM2G064163	480	1741	0.8053	74.1414
AC217271.3_FG002	480	1491	0.8404	86.5729
GRMZM2G172826	480	2281	0.2345	56.5893
GRMZM2G322661	479	2090	0.1115	61.6322
GRMZM2G377641	479	3658	0.8177	35.2136
GRMZM2G100869	479	4563	0.8212	28.2295
AC209462.3_FG003	479	1110	0.8874	116.046
GRMZM2G039711	479	1456	0.9505	88.4693
GRMZM2G153594	479	3378	0.8822	38.1324
GRMZM2G119970	478	2247	0.9039	57.2062
GRMZM2G360021	478	1110	0.7387	115.804
GRMZM2G129080	478	1195	0.8184	107.567
AC217556.3_FG003	478	1380	0.758	93.1466
GRMZM2G104632	478	1414	0.7256	90.9069
GRMZM2G065888	477	2271	0.852	56.4832
GRMZM2G415491	477	2637	0.4171	48.6437
GRMZM2G023194	477	1564	0.7506	82.0163
GRMZM2G108027	477	1661	0.8808	77.2266
GRMZM2G701791	476	1205	0.6357	106.228
GRMZM2G412150	476	4110	0.9017	31.1446
GRMZM2G030529	476	6495	0.8765	19.7082
GRMZM2G403636	476	2875	0.7823	44.5233
GRMZM2G141679	476	2178	0.8714	58.7716
GRMZM2G045720	476	2061	0.935	62.108
GRMZM2G074462	476	1772	0.8076	72.2373
GRMZM2G150242	476	2485	0.9396	51.5109
GRMZM2G050375	476	1186	0.2816	107.93
GRMZM2G475867	476	3896	0.8599	32.8554
GRMZM2G165597	475	2323	0.9892	54.9873
GRMZM2G021816	475	1660	0.9319	76.9492
GRMZM2G028900	475	2298	0.7728	55.5855
GRMZM2G317770	474	2581	0.8129	49.3865
GRMZM2G035620	474	1486	0.247	85.7784
GRMZM2G029077	474	2374	0.9541	53.6928
GRMZM2G058760	473	1807	0.8307	70.3917
GRMZM2G115420	473	2450	0.6522	51.9175
GRMZM2G340048	473	2335	0.9208	54.4744
GRMZM2G107473	473	1440	0.9257	88.3318
GRMZM2G124466	472	1286	0.9114	98.7005
GRMZM2G148453	472	1485	0.8128	85.474
GRMZM2G056462	472	1414	0.9498	89.7658
GRMZM2G053726	472	1313	0.8203	96.6709
GRMZM2G329047	471	723	0.7414	175.187
AC203862.4_FG004	470	900	0.9278	140.434
GRMZM2G319402	470	3025	0.8205	41.7822
GRMZM2G156986	470	2458	0.9056	51.4203
AC195154.3_FG004	469	3546	0.7778	35.5674
GRMZM2G443445	469	1434	0.9365	87.9512
GRMZM2G038412	469	1575	0.8451	80.0775
GRMZM2G391364	469	775	0.8542	162.738
GRMZM2G049839	469	1701	0.6861	74.1458
GRMZM2G082222	468	1369	0.244	91.9307
GRMZM2G171600	468	3530	0.8133	35.6525
GRMZM2G132854	468	1401	0.9215	89.831
GRMZM2G170595	468	1867	0.6267	67.4093
GRMZM2G128665	468	2345	0.9126	53.6687
GRMZM2G321239	468	2870	0.6889	43.8513
GRMZM2G315769	468	4267	0.8767	29.4945
GRMZM2G122072	468	3306	0.5865	38.0681
GRMZM2G162616	467	1824	0.9211	68.851
GRMZM2G072231	467	2360	0.8805	53.2137
GRMZM2G179462	467	681	0.812	184.412
GRMZM2G081127	467	2860	0.472	43.9106
GRMZM2G034639	467	3242	0.8575	38.7367
GRMZM2G046870	467	1936	0.8595	64.8679
GRMZM2G058925	466	1761	0.925	71.1615
GRMZM2G151223	466	3577	0.4884	35.0336
GRMZM2G076673	466	1647	0.8318	76.087
GRMZM2G144705	466	2126	0.4892	58.9442
GRMZM2G474777	466	3710	0.9154	33.7777
GRMZM2G165387	466	1861	0.7362	67.3376
GRMZM2G055025	466	1424	0.8546	88.0023
GRMZM2G128434	466	3075	0.9821	40.753
GRMZM2G161285	466	2943	0.9314	42.5808
AC233870.1_FG003	465	1944	0.9954	64.3243
GRMZM2G339820	465	1924	0.8384	64.9929
GRMZM2G068212	465	2553	0.9318	48.9802
GRMZM2G449893	465	1326	0.9027	94.3035
GRMZM2G172427	465	5228	0.9677	23.9186
GRMZM2G113073	465	2594	0.8805	48.206
GRMZM2G151983	465	3920	0.948	31.8996
GRMZM2G027860	464	4000	0.7405	31.1944
GRMZM2G065276	464	2653	0.7637	47.0326
GRMZM2G028156	464	2843	0.8692	43.8894
GRMZM2G061988	464	2785	0.5641	44.8034
GRMZM2G306732	464	1827	0.4992	68.2964
GRMZM2G030784	464	1700	0.3694	73.3985
GRMZM2G142315	464	964	0.2459	129.437
GRMZM2G101938	463	1262	0.5055	98.6597
GRMZM2G005980	463	2363	0.8764	52.6909
GRMZM2G009681	463	1394	0.9254	89.3175
GRMZM2G010884	462	1676	0.1175	74.1287
GRMZM2G140160	462	1289	0.8588	96.3845
GRMZM2G117763	462	2657	0.9563	46.7594
GRMZM2G322506	462	3078	0.7986	40.3638
GRMZM2G133943	461	3575	0.9175	34.6771
GRMZM2G317652	461	2804	0.638	44.2121
GRMZM2G074404	460	1205	0.439	102.657
GRMZM2G136067	459	1892	0.954	65.2394
GRMZM2G143354	459	1351	0.9563	91.3641
GRMZM2G127139	459	2838	0.4137	43.4929
GRMZM2G175799	459	2424	0.6889	50.9212
GRMZM2G467640	459	2625	0.9451	47.0221
GRMZM2G176523	458	3505	0.6859	35.1395
GRMZM2G047474	458	2199	0.5284	56.0091
GRMZM2G003022	458	3360	0.8747	36.656
GRMZM2G165231	457	1750	0.8857	70.2258
GRMZM2G358311	457	3898	0.9061	31.5277
GRMZM2G125049	457	1367	0.5523	89.9013
GRMZM2G060824	457	4033	0.4768	30.4724
GRMZM2G030240	457	1122	0.9234	109.532
GRMZM2G000980	457	3370	0.946	36.4674
GRMZM2G130314	457	3348	0.658	36.707
GRMZM2G053500	456	2764	0.8962	44.3655
GRMZM2G177169	456	2903	0.7423	42.2412
GRMZM2G114850	456	1796	0.8363	68.2774
GRMZM2G131280	456	1672	0.7925	73.341
GRMZM2G033493	456	1536	0.0853	79.8347
GRMZM2G010987	455	2072	0.7751	59.0527
GRMZM2G093276	455	1430	0.807	85.5645
GRMZM2G139617	454	2195	0.5841	55.6211
GRMZM2G305822	454	2334	0.9636	52.3086
GRMZM2G327692	454	1561	0.6086	78.2116
GRMZM2G173962	454	3172	0.7308	38.4894
GRMZM2G012156	454	2968	0.935	41.1349
GRMZM2G053669	453	2492	0.7279	48.8842
GRMZM2G005996	453	3436	0.8009	35.4538
GRMZM2G158575	453	2933	0.866	41.5341
GRMZM2G019325	453	815	0.8699	149.472
GRMZM2G104133	453	850	0.62	143.317
GRMZM2G134067	453	1121	0.9697	108.67
GRMZM2G072018	453	778	0.9113	156.58
GRMZM2G318010	453	3001	0.6614	40.5929
GRMZM2G115660	453	2744	0.7012	44.3948
GRMZM2G145256	452	2344	0.7393	51.856
GRMZM2G091900	452	1304	0.9394	93.2136
GRMZM2G431900	452	2171	0.4924	55.9883
GRMZM2G020446	452	2359	0.7368	51.5263
GRMZM2G135341	452	2319	0.9215	52.415
GRMZM2G314661	452	6067	0.8347	20.0347
GRMZM2G076657	452	2212	0.7007	54.9505
GRMZM2G008108	452	1057	0.7815	114.996
GRMZM2G101635	451	2481	0.9714	48.8842
GRMZM2G417765	451	4500	0.554	26.9515
GRMZM2G408768	451	1413	0.4437	85.8327
GRMZM2G133016	451	3692	0.8424	32.8498
GRMZM2G173878	451	1388	0.8184	87.3787
GRMZM2G081615	451	570	0.3614	212.775
GRMZM2G174549	450	1863	0.8991	64.9558
GRMZM2G059151	450	2322	0.8368	52.1157
GRMZM2G022313	450	2303	0.931	52.5457
GRMZM2G020146	450	2028	0.7214	59.6709
GRMZM2G308687	450	1601	0.6408	75.5857
GRMZM2G381802	450	3472	0.924	34.8539
GRMZM2G449817	449	3132	0.9253	38.5516
GRMZM2G177326	449	1602	0.8752	75.3706
GRMZM2G134439	449	1965	0.914	61.4472
GRMZM2G072383	449	643	0.9222	187.782
GRMZM2G033521	449	2820	0.8947	42.8169
GRMZM2G140811	449	2805	0.9465	43.0459
GRMZM2G022987	448	3836	0.8569	31.4064
GRMZM2G068471	448	2420	0.5628	49.783
GRMZM2G169087	448	1937	0.9804	62.1966
GRMZM2G010349	448	1363	0.102	88.3895
GRMZM2G021170	448	1092	0.9551	110.325
GRMZM2G171159	447	840	0.869	143.102
GRMZM2G016323	447	3574	0.3833	33.6334
GRMZM2G035502	447	1205	0.8365	99.7559
GRMZM2G163421	447	2023	0.9081	59.4196
AC212112.4_FG002	446	1734	0.7734	69.1678
GRMZM2G702991	446	1154	0.8934	103.932
AY542798.1_FG003	446	1836	0.9063	65.3252
GRMZM2G024882	445	4365	0.9404	27.4154
GRMZM2G170457	445	780	0.5923	153.421
GRMZM2G107082	445	1660	0.3928	72.0892
GRMZM2G171181	444	855	0.7743	139.648
GRMZM2G309063	444	4445	0.1987	26.8615
GRMZM2G152127	443	2398	0.8912	49.679
GRMZM2G104955	443	3485	0.909	34.1837
GRMZM2G053315	442	1812	0.8797	65.5968
GRMZM2G178917	442	2993	0.9492	39.7131
GRMZM2G449165	442	2381	0.8904	49.9208
GRMZM2G103721	442	3079	0.4791	38.6039
GRMZM2G341658	442	2549	0.8701	46.6306
AC206223.3_FG002	442	2103	0.796	56.5199
GRMZM2G347766	442	2850	0.6358	41.7057
GRMZM2G014695	442	2130	0.2653	55.8034
GRMZM2G109130	441	2891	0.22	41.0212
GRMZM2G128219	441	1321	0.9326	89.7747
GRMZM2G016892	441	1469	0.7985	80.73
GRMZM2G065669	441	1588	0.8583	74.6804
GRMZM2G083418	441	1746	0.8551	67.9223
AC148152.3_FG008	440	1977	0.8462	59.85
AC155622.2_FG001	440	1194	0.995	99.0984
GRMZM2G335716	439	1129	0.5261	104.566
GRMZM2G063850	439	2761	0.3654	42.7579
GRMZM2G074037	439	1639	0.9646	72.0284
GRMZM2G048497	439	1874	0.8116	62.996
GRMZM2G081924	438	1406	0.9424	83.7736
GRMZM2G026203	438	2499	0.922	47.1331
GRMZM2G317900	438	3812	0.8901	30.8987
GRMZM2G082019	438	936	0.9744	125.839
GRMZM2G061446	438	1420	0.8831	82.9476
GRMZM2G145496	438	1082	0.342	108.859
GRMZM2G070138	438	2460	0.961	47.8804
GRMZM2G126691	437	3847	0.7239	30.5476
GRMZM2G043456	437	2381	0.7098	49.356
GRMZM2G179985	437	1822	0.865	64.4988
GRMZM2G150030	437	2933	0.8991	40.0671
GRMZM2G464326	437	647	0.9104	181.633
GRMZM2G303655	437	2632	0.9077	44.6492
GRMZM2G348956	436	3229	0.8154	36.3109
GRMZM2G155836	436	1304	0.8988	89.914
GRMZM2G077596	435	4192	0.8953	27.9053
GRMZM2G159759	435	1433	0.903	81.6322
GRMZM2G115013	434	2655	0.7774	43.9586
GRMZM2G430849	434	1905	0.8667	61.2651
GRMZM2G136918	434	1839	0.2403	63.4638
GRMZM2G406830	434	3654	0.795	31.9403
GRMZM2G146616	434	2883	0.8887	40.4821
GRMZM2G165939	434	1294	0.9119	90.1932
AC234160.1_FG006	434	1428	0.8508	81.7297
GRMZM2G438938	433	2529	0.4413	46.0423
GRMZM2G113244	433	2711	0.9115	42.9513
GRMZM2G300139	432	653	0.6294	177.905
GRMZM2G068382	432	1467	0.88	79.1903
GRMZM2G120373	431	3491	0.9639	33.2006
GRMZM2G142664	431	2685	0.8007	43.1669
GRMZM2G069687	431	4826	0.8531	24.0164
GRMZM2G433117	431	4353	0.9001	26.6261
GRMZM2G044085	431	2191	0.9283	52.8997
GRMZM2G324973	431	3300	0.2515	35.1222
GRMZM2G394732	431	2012	0.5924	57.606
GRMZM2G169998	430	1978	0.913	58.4602
GRMZM2G009719	430	1236	0.8228	93.5553
GRMZM2G319781	430	1212	0.9827	95.4079
GRMZM2G035256	430	1602	0.8571	72.1812
GRMZM2G013728	430	2241	0.9268	51.5994
GRMZM2G026391	429	3214	0.2399	35.8947
GRMZM2G012041	429	3955	0.778	29.1695
GRMZM2G058289	429	2640	0.8064	43.699
GRMZM2G537291	429	2607	0.8155	44.2522
GRMZM2G167957	429	1106	0.4114	104.309
GRMZM2G151169	429	3600	0.8778	32.0459
GRMZM2G153611	429	3189	0.5704	36.176
GRMZM2G088828	429	2232	0.8961	51.687
GRMZM2G163641	429	1775	0.8006	64.9946
GRMZM2G001191	429	2619	0.638	44.0494
GRMZM2G104288	429	2614	0.8083	44.1337
GRMZM2G044096	428	2835	0.8638	40.5984
GRMZM2G039811	428	2549	0.8588	45.1536
GRMZM2G113613	428	2217	0.8751	51.9154
GRMZM2G011980	428	2916	0.9208	39.4707
AC190623.3_FG001	428	465	0.7914	247.519
GRMZM2G122654	428	1809	0.9359	63.6244
GRMZM2G014313	428	1714	0.3291	67.1508
GRMZM2G040145	428	4978	0.8425	23.121
GRMZM2G132978	428	1105	0.5348	104.16
GRMZM2G168364	427	1608	0.5112	71.4102
GRMZM2G045999	427	840	0.7012	136.699
GRMZM2G334584	426	3944	0.8491	29.0463
GRMZM2G113967	426	1968	0.9014	58.2107
GRMZM2G301805	426	2379	0.6221	48.1541
GRMZM2G177259	426	3291	0.9128	34.8097
GRMZM2G073950	426	1660	0.7024	69.0112
GRMZM2G469175	425	2299	0.9574	49.7128
GRMZM2G033931	425	3814	0.935	29.9658
GRMZM2G147849	425	2007	0.8376	56.9456
GRMZM2G001255	425	1102	0.6987	103.711
GRMZM2G158462	424	1490	0.8174	76.524
GRMZM2G035477	424	2522	0.9362	45.2105
GRMZM2G117619	424	2874	0.9426	39.6732
[truncated: 18,431 more rows]
