# Supplementary material for: Transcriptional Analyses of Natural Leaf Senescence in Maize
Source: PLoS One. 2014 Dec 22;9(12):e115617. doi: 10.1371/journal.pone.0115617 (PMC4274115; doi:10.1371/journal.pone.0115617)
Supplement: S3 Table — Genes differentially expressed in maize natural leaf senescence. (A) Genes differentially expressed in the ESL/ML comparison. (B) Genes differentially expressed in the LSL/ML comparison. (C) Genes differentially expressed in the LSL/ESL comparison. (XLS) [file pone.0115617.s003.xls]

## Sheet: Table S3
	Table S3 Genes differentially expressed during leaf senescence in maize
GeneID	Annotation (MapMan)	RPKM (ML)	RPKM (ESL)	RPKM (LSL)	Expression change(ESL/ML-LSL/ML-LSL/ESL)
GRMZM2G181227	amino acid metabolism.degradation.aromatic aa.tryptophan	5.17603	4.52382	27.6425	Down-Up-Up
GRMZM2G531230	amino acid metabolism.degradation.aspartate family.asparagine.L-asparaginase	105.278	105.226	37.2185	Down-Down-Down
GRMZM2G082032	amino acid metabolism.degradation.aspartate family.asparagine.L-asparaginase	77.3957	173.561	33.9779	Up-Down-Down
GRMZM2G175071	amino acid metabolism.degradation.branched chain group.leucine	33.1914	48.7287	101.994	Up-Up-Up
GRMZM2G037614	amino acid metabolism.degradation.branched chain group.shared	3.91551	3.91551	10.4812	Up-Up-Up
GRMZM2G088689	amino acid metabolism.degradation.branched chain group.shared	1.37215	8.2446	5.67868	Up-Up-Down
GRMZM2G001898	amino acid metabolism.degradation.branched chain group.valine	68.0819	119.356	243.706	Up-Up-Up
GRMZM2G053720	amino acid metabolism.degradation.glutamate family.proline	4.20485	5.64379	18.4361	Up-Up-Up
AC217811.3_FG003	amino acid metabolism.degradation.histidine	3.68603	12.7209	10.3514	Up-Up-Down
GRMZM2G451314	amino acid metabolism.degradation.histidine	38.4908	79.753	51.4888	Up-Up-Down
GRMZM2G365160	amino acid metabolism.synthesis.aromatic aa.chorismate.3-deoxy-D-arabino-heptulosonate 7-phosphate synthase	6.96528	28.6152	30.4773	Up-Up-Up
GRMZM2G359822	amino acid metabolism.synthesis.aromatic aa.chorismate.3-deoxy-D-arabino-heptulosonate 7-phosphate synthase	5.42469	13.0547	15.4317	Up-Up-Up
GRMZM2G454719	amino acid metabolism.synthesis.aromatic aa.chorismate.3-deoxy-D-arabino-heptulosonate 7-phosphate synthase	43.3032	124.618	84.1767	Up-Up-Down
GRMZM2G164562	amino acid metabolism.synthesis.aromatic aa.chorismate.chorismate synthase	4.28163	11.6273	17.0072	Up-Up-Up
GRMZM2G014376	amino acid metabolism.synthesis.aromatic aa.chorismate.dehydroquinate/shikimate dehydrogenase	2.62665	9.94298	7.19091	Up-Up-Down
GRMZM2G314652	amino acid metabolism.synthesis.aromatic aa.chorismate.dehydroquinate/shikimate dehydrogenase	14.2444	15.6088	89.0178	Up-Up-Up
GRMZM2G107639	amino acid metabolism.synthesis.aromatic aa.phenylalanine and tyrosine	0.395441	0.395441	3.2764	Up-Up-Up
GRMZM2G026131	amino acid metabolism.synthesis.aromatic aa.phenylalanine and tyrosine	3.45377	12.1582	14.6749	Up-Up-Up
GRMZM2G029135	amino acid metabolism.synthesis.aromatic aa.phenylalanine and tyrosine	11.763	31.2496	24.447	Up-Up-Down
GRMZM2G115841	amino acid metabolism.synthesis.aromatic aa.phenylalanine.arogenate dehydratase / prephenate dehydratase	21.6523	97.4837	57.3787	Up-Up-Down
GRMZM2G466534	amino acid metabolism.synthesis.aromatic aa.phenylalanine.arogenate dehydratase / prephenate dehydratase	0.934963	0.934963	6.25685	Up-Up-Up
GRMZM2G123122	amino acid metabolism.synthesis.aromatic aa.tryptophan	14.5318	35.4646	49.5728	Up-Up-Up
GRMZM2G400173	amino acid metabolism.synthesis.aromatic aa.tryptophan	7.21257	4.37503	9.31222	Down-Up-Up
GRMZM2G051219	amino acid metabolism.synthesis.aromatic aa.tryptophan.anthranilate phosphoribosyltransferase	11.1292	58.6825	72.0836	Up-Up-Up
GRMZM2G138382	amino acid metabolism.synthesis.aromatic aa.tryptophan.anthranilate synthase	8.45456	64.7329	14.6498	Up-Up-Down
GRMZM2G171383	amino acid metabolism.synthesis.aromatic aa.tryptophan.anthranilate synthase	11.521	29.6824	13.2171	Up-Up-Down
GRMZM2G003109	amino acid metabolism.synthesis.aromatic aa.tryptophan.anthranilate synthase	1.43077	6.08721	1.09427	Up-Down-Down
GRMZM2G161337	amino acid metabolism.synthesis.aromatic aa.tryptophan.anthranilate synthase	3.09993	8.13832	5.53246	Up-Up-Down
GRMZM2G122198	amino acid metabolism.synthesis.aromatic aa.tryptophan.phosphoribosyanthranilate isomerase	4.39828	17.9162	15.2902	Up-Up-Down
GRMZM2G054465	amino acid metabolism.synthesis.aromatic aa.tryptophan.tryptophan synthase	8.7943	7.96069	22.7854	Down-Up-Up
GRMZM2G365961	amino acid metabolism.synthesis.aromatic aa.tyrosine.prephenate dehydrogenase	3.24816	18.5236	16.3027	Up-Up-Down
GRMZM2G085117	amino acid metabolism.synthesis.aromatic aa.tyrosine.prephenate dehydrogenase	2.18054	3.64403	0.481068	Up-Down-Down
GRMZM2G053669	amino acid metabolism.synthesis.aspartate family.asparagine.asparagine synthetase	12.6423	0.001	48.8842	Down-Up-Up
GRMZM2G130332	amino acid metabolism.synthesis.aspartate family.lysine.diaminopimelate epimerase	18.2477	21.3487	9.38083	Up-Down-Down
GRMZM2G090241	amino acid metabolism.synthesis.aspartate family.lysine.dihydrodipicolinate reductase	32.0871	80.1796	48.6769	Up-Up-Down
GRMZM2G044247	amino acid metabolism.synthesis.aspartate family.lysine.dihydrodipicolinate reductase	27.0227	78.1446	20.9793	Up-Down-Down
GRMZM2G331861	amino acid metabolism.synthesis.aspartate family.lysine.LL-diaminopimelic acid aminotransferase	6.70692	2.89966	5.4549	Down-Down-Up
GRMZM2G112149	amino acid metabolism.synthesis.aspartate family.methionine	0.582726	0.301422	2.14879	Down-Up-Up
AC199526.5_FG002	amino acid metabolism.synthesis.aspartate family.methionine	275.118	275.118	663.783	Up-Up-Up
GRMZM2G113873	amino acid metabolism.synthesis.aspartate family.methionine.cystathionine gamma-synthase	13.7526	22.2028	10.0302	Up-Down-Down
AC233893.1_FG001	amino acid metabolism.synthesis.aspartate family.methionine.homocysteine S-methyltransferase	135.322	83.0101	270.23	Down-Up-Up
GRMZM2G117240	amino acid metabolism.synthesis.aspartate family.methionine.homocysteine S-methyltransferase	1.02661	4.51372	3.64538	Up-Up-Down
GRMZM2G024686	amino acid metabolism.synthesis.aspartate family.misc.homoserine.aspartate kinase	18.0137	6.72771	6.98486	Down-Down-Up
GRMZM2G076885	amino acid metabolism.synthesis.aspartate family.misc.homoserine.aspartate semialdehyde dehydrogenase	24.795	51.2297	35.3556	Up-Up-Down
GRMZM2G365423	amino acid metabolism.synthesis.aspartate family.misc.homoserine.bifunctional aspartate kinase/homoserine dehydrogenase	26.7058	9.55393	27.2128	Down-Up-Up
GRMZM2G136712	amino acid metabolism.synthesis.aspartate family.misc.homoserine.bifunctional aspartate kinase/homoserine dehydrogenase	0.848111	5.11812	6.21617	Up-Up-Up
AC234575.1_FG003	amino acid metabolism.synthesis.aspartate family.threonine.threonine synthase	6.92711	25.9777	20.1037	Up-Up-Down
GRMZM2G179797	amino acid metabolism.synthesis.aspartate family.threonine.threonine synthase	8.1711	17.5668	26.1691	Up-Up-Up
GRMZM2G120833	amino acid metabolism.synthesis.aspartate family.threonine.threonine synthase	2.10658	12.8996	10.0696	Up-Up-Down
GRMZM2G050570	amino acid metabolism.synthesis.aspartate family.threonine.threonine synthase	107.826	41.0354	56.1896	Down-Down-Up
GRMZM2G055507	amino acid metabolism.synthesis.branched chain group.leucine specific.2-isopropylmalate synthase	2.84025	13.1408	9.45333	Up-Up-Down
GRMZM2G130062	amino acid metabolism.synthesis.branched chain group.leucine specific.2-isopropylmalate synthase	56.2126	56.2126	118.771	Up-Up-Up
GRMZM2G088018	amino acid metabolism.synthesis.central amino acid metabolism.alanine.alanine aminotransferase	9.19522	14.7555	37.9601	Up-Up-Up
GRMZM2G053999	amino acid metabolism.synthesis.central amino acid metabolism.alanine.alanine aminotransferase	57.7994	144.436	190.553	Up-Up-Up
GRMZM2G088064	amino acid metabolism.synthesis.central amino acid metabolism.alanine.alanine aminotransferase	2826.48	485.715	675.263	Down-Down-Up
GRMZM2G088028	amino acid metabolism.synthesis.central amino acid metabolism.alanine.alanine aminotransferase	0.001	1.21714	9.25527	Up-Up-Up
GRMZM2G124353	amino acid metabolism.synthesis.central amino acid metabolism.alanine.alanine-glyoxylate aminotransferase	5.21143	27.2691	76.1911	Up-Up-Up
GRMZM2G127350	amino acid metabolism.synthesis.central amino acid metabolism.alanine.alanine-glyoxylate aminotransferase	1.88009	20.4225	2.62695	Up-Up-Down
GRMZM2G094712	amino acid metabolism.synthesis.central amino acid metabolism.aspartate.aspartate aminotransferase	0.494359	0.001	2.36307	Down-Up-Up
GRMZM2G108125	amino acid metabolism.synthesis.central amino acid metabolism.GABA.GABA transaminase	5.56607	5.56607	13.4978	Up-Up-Up
GRMZM2G098875	amino acid metabolism.synthesis.central amino acid metabolism.GABA.Glutamate decarboxylase	0.29089	0.29089	5.14474	Up-Up-Up
GRMZM2G375504	amino acid metabolism.synthesis.glutamate family.proline.delta 1-pyrroline-5-carboxylate synthetase	1.7613	1.7613	5.84387	Up-Up-Up
GRMZM2G136347	amino acid metabolism.synthesis.serine-glycine-cysteine group.cysteine	4.24269	4.99268	13.5878	Up-Up-Up
GRMZM2G069203	amino acid metabolism.synthesis.serine-glycine-cysteine group.cysteine.SAT	47.5621	3.32604	19.9053	Down-Down-Up
GRMZM2G160747	amino acid metabolism.synthesis.serine-glycine-cysteine group.glycine.sarcosine oxidase	0.392316	3.90641	0.187529	Up-Down-Down
GRMZM2G300801	amino acid metabolism.synthesis.serine-glycine-cysteine group.serine.phosphoserine aminotransferase	74.957	162.115	194.021	Up-Up-Up
AC218900.3_FG001	Biodegradation of Xenobiotics	7.1466	7.1466	19.1303	Up-Up-Up
GRMZM2G062019	Biodegradation of Xenobiotics	3.38664	0.18033	0.001	Down-Down-Down
GRMZM2G067915	Biodegradation of Xenobiotics	14.9342	14.9342	5.87889	Down-Down-Down
GRMZM2G301934	Biodegradation of Xenobiotics	0.995969	6.82611	1.49625	Up-Up-Down
GRMZM2G106250	Biodegradation of Xenobiotics.3-hydroxybutyryl-CoA dehydrogenase	66.544	66.544	153.524	Up-Up-Up
GRMZM2G704005	Biodegradation of Xenobiotics.lactoylglutathione lyase	25.6184	57.9751	75.9238	Up-Up-Up
GRMZM2G181192	Biodegradation of Xenobiotics.lactoylglutathione lyase	9.63048	33.0542	21.8663	Up-Up-Down
GRMZM2G169927	C1-metabolism	23.8098	5.78899	3.48021	Down-Down-Down
GRMZM2G015588	C1-metabolism.dihydroneopterin aldolase	10.8995	44.7779	27.6532	Up-Up-Down
GRMZM2G365810	C1-metabolism.formate dehydrogenase	1.34161	1.48431	6.8405	Up-Up-Up
GRMZM2G170602	C1-metabolism.formate dehydrogenase	3.58883	1.12022	5.32392	Down-Up-Up
GRMZM2G034278	C1-metabolism.methylenetetrahydrofolate reductase	73.3888	121.034	317.164	Up-Up-Up
GRMZM2G010804	cell wall.cell wall proteins	3.71812	9.06145	4.785	Up-Up-Down
GRMZM2G051185	cell wall.cell wall proteins.AGPs.AGP	6.4247	6.4247	0.001	Down-Down-Down
GRMZM2G027825	cell wall.cell wall proteins.AGPs.AGP	2.22726	7.47158	8.51717	Up-Up-Up
GRMZM2G035933	cell wall.cell wall proteins.AGPs.AGP	3.81692	16.224	4.91825	Up-Up-Down
GRMZM2G177242	cell wall.cell wall proteins.AGPs.AGP	0.001	3.01228	0.187138	Up-Up-Down
GRMZM2G001514	cell wall.cell wall proteins.AGPs.AGP	0.399182	12.4061	4.07065	Up-Up-Down
GRMZM2G084812	cell wall.cell wall proteins.AGPs.AGP	14.7373	39.441	24.0943	Up-Up-Down
GRMZM2G099491	cell wall.cell wall proteins.LRR	1.09098	5.4316	7.99624	Up-Up-Up
GRMZM2G333811	cell wall.cell wall proteins.LRR	5.66244	3.7689	17.6731	Down-Up-Up
GRMZM2G341410	cell wall.cell wall proteins.LRR	0.305584	2.62787	0.146071	Up-Down-Down
GRMZM2G070322	cell wall.cell wall proteins.LRR	1.09269	9.18465	5.67084	Up-Up-Down
GRMZM2G046436	cell wall.cell wall proteins.RGP	2.06641	8.88504	2.71633	Up-Up-Down
GRMZM2G073725	cell wall.cell wall proteins.RGP	227.275	227.275	520.017	Up-Up-Up
GRMZM2G027794	cell wall.cellulose synthesis	0.547683	2.7763	0.733029	Up-Up-Down
GRMZM2G003379	cell wall.cellulose synthesis	0.235193	2.02254	0.112424	Up-Down-Down
GRMZM2G147849	cell wall.cellulose synthesis	17.7996	75.8678	56.9456	Up-Up-Down
GRMZM2G110735	cell wall.cellulose synthesis	14.8258	56.1303	58.6101	Up-Up-Up
GRMZM2G027723	cell wall.cellulose synthesis.cellulose synthase	8.24372	19.3371	20.2853	Up-Up-Up
GRMZM2G002523	cell wall.cellulose synthesis.cellulose synthase	0.242631	3.73374	0.695875	Up-Up-Down
GRMZM2G349834	cell wall.cellulose synthesis.cellulose synthase	1.94275	1.94275	0.195505	Down-Down-Down
GRMZM2G028353	cell wall.cellulose synthesis.cellulose synthase	1.06474	6.98762	6.87084	Up-Up-Down
GRMZM2G445905	cell wall.cellulose synthesis.cellulose synthase	0.383839	4.28528	0.244637	Up-Down-Down
GRMZM2G122431	cell wall.cellulose synthesis.cellulose synthase	6.14547	5.56294	13.1933	Down-Up-Up
GRMZM2G436299	cell wall.cellulose synthesis.cellulose synthase	4.07456	2.04176	4.59093	Down-Up-Up
GRMZM2G113137	cell wall.cellulose synthesis.cellulose synthase	25.9747	25.9747	59.7666	Up-Up-Up
GRMZM2G018241	cell wall.cellulose synthesis.cellulose synthase	1.52515	1.52515	4.62776	Up-Up-Up
GRMZM2G164761	cell wall.cellulose synthesis.cellulose synthase	0.106388	0.577821	6.1025	Up-Up-Up
GRMZM2G014558	cell wall.cellulose synthesis.cellulose synthase	246.962	16.6935	74.4514	Down-Down-Up
GRMZM2G177631	cell wall.cellulose synthesis.cellulose synthase	0.574583	0.574583	3.84516	Up-Up-Up
GRMZM2G103972	cell wall.cellulose synthesis.cellulose synthase	4.88669	2.21174	0.194656	Down-Down-Down
GRMZM2G151257	cell wall.degradation.cellulases and beta -1,4-glucanases	1.60891	1.60891	5.25529	Up-Up-Up
GRMZM2G181259	cell wall.degradation.cellulases and beta -1,4-glucanases	12.6423	37.939	34.2879	Up-Up-Down
GRMZM2G482256	cell wall.degradation.cellulases and beta -1,4-glucanases	0.395626	3.22312	10.7163	Up-Up-Up
GRMZM2G340257	cell wall.degradation.mannan-xylose-arabinose-fucose	0.772068	1.16481	22.6353	Up-Up-Up
GRMZM2G097277	cell wall.degradation.mannan-xylose-arabinose-fucose	1.6772	2.49421	10.0787	Up-Up-Up
GRMZM2G177923	cell wall.degradation.mannan-xylose-arabinose-fucose	16.3038	33.7843	50.9853	Up-Up-Up
GRMZM2G013255	cell wall.degradation.mannan-xylose-arabinose-fucose	0.999508	0.999508	5.05073	Up-Up-Up
GRMZM2G047414	cell wall.degradation.pectate lyases and polygalacturonases	0.269306	6.58202	1.80222	Up-Up-Down
GRMZM2G170388	cell wall.degradation.pectate lyases and polygalacturonases	23.7251	3.78992	14.2316	Down-Down-Up
GRMZM2G174708	cell wall.degradation.pectate lyases and polygalacturonases	9.3319	29.445	12.7449	Up-Up-Down
GRMZM2G154124	cell wall.degradation.pectate lyases and polygalacturonases	6.86641	17.3825	30.7079	Up-Up-Up
GRMZM2G015983	cell wall.hemicellulose synthesis	8.53536	31.7005	50.5194	Up-Up-Up
GRMZM2G118312	cell wall.hemicellulose synthesis	22.5682	3.26863	2.41646	Down-Down-Down
GRMZM2G135743	cell wall.hemicellulose synthesis.glucuronoxylan	0.408111	4.98725	6.145	Up-Up-Up
GRMZM2G031581	cell wall.hemicellulose synthesis.glucuronoxylan	2.5244	3.48207	14.0205	Up-Up-Up
GRMZM2G015654	cell wall.hemicellulose synthesis.xyloglucan	3.90247	11.0216	9.40165	Up-Up-Down
GRMZM2G333274	cell wall.hemicellulose synthesis.xyloglucan	2.05552	3.4351	9.97669	Up-Up-Up
GRMZM2G364748	cell wall.modification	3.83796	16.3575	3.21049	Up-Down-Down
GRMZM2G070271	cell wall.modification	61.2067	61.2067	22.2023	Down-Down-Down
AC209664.3_FG002	cell wall.pectin synthesis	1.8678	10.4826	5.71404	Up-Up-Down
GRMZM2G085042	cell wall.pectin synthesis.rhamnogalacturonan II.Xylose Transferase with Fucose Acceptor	3.16649	12.4208	5.71806	Up-Up-Down
GRMZM2G418635	cell wall.pectin*esterases.acetyl esterase	2.68196	5.99794	13.7249	Up-Up-Up
GRMZM2G066500	cell wall.pectin*esterases.acetyl esterase	8.90593	12.5267	5.23949	Up-Down-Down
GRMZM2G167637	cell wall.pectin*esterases.PME	20.0304	21.2624	79.6281	Up-Up-Up
GRMZM2G167872	cell wall.precursor synthesis.AXS	5.72002	18.7315	14.4752	Up-Up-Down
GRMZM2G063949	cell wall.precursor synthesis.AXS	12.0224	25.4925	25.0338	Up-Up-Down
GRMZM2G455306	cell wall.precursor synthesis.GAE	3.08263	17.5797	8.5464	Up-Up-Down
GRMZM2G029856	cell wall.precursor synthesis.GER	2.10232	2.10232	7.77139	Up-Up-Up
GRMZM2G074850	cell wall.precursor synthesis.GMD	8.04104	22.4982	33.2652	Up-Up-Up
GRMZM2G145460	cell wall.precursor synthesis.MUR4	9.79905	48.3947	69.0202	Up-Up-Up
GRMZM2G328500	cell wall.precursor synthesis.UDP-Glc dehydrogenase (UGD)	6.95811	6.95811	15.0193	Up-Up-Up
GRMZM2G072911	cell wall.precursor synthesis.UER	20.13	53.8664	42.0341	Up-Up-Down
GRMZM2G007195	cell wall.precursor synthesis.UXS	5.98098	15.6591	15.4823	Up-Up-Down
GRMZM2G044027	cell wall.precursor synthesis.UXS	8.05845	26.8988	22.5101	Up-Up-Down
GRMZM2G359234	cell wall.precursor synthesis.UXS	4.20566	4.20566	9.25688	Up-Up-Up
GRMZM2G007404	cell wall.precursor synthesis.UXS	1.80947	7.8476	14.9481	Up-Up-Up
GRMZM2G370048	cell wall.precursor synthesis.UXS	12.8205	25.9642	31.0569	Up-Up-Up
GRMZM2G058872	cell.cell death.plants	12.2532	68.9614	58.5709	Up-Up-Down
GRMZM2G339563	cell.cell death.plants	176.072	291.259	640.708	Up-Up-Up
GRMZM2G160563	cell.cycle	7.54752	7.54752	19.7039	Up-Up-Up
AC217358.3_FG005	cell.cycle	45.5884	117.362	79.4387	Up-Up-Down
GRMZM2G009703	cell.cycle	21.7599	45.0018	27.3321	Up-Up-Down
GRMZM2G008327	cell.cycle	6.96438	20.3017	15.7987	Up-Up-Down
GRMZM2G047637	cell.cycle	1.68163	6.36567	5.11527	Up-Up-Down
GRMZM2G340342	cell.cycle	8.08822	4.18373	9.69623	Down-Up-Up
GRMZM2G068340	cell.cycle	7.67953	4.36957	9.43937	Down-Up-Up
AC149818.2_FG004	cell.cycle	0.001	13.5029	7.13038	Up-Up-Down
GRMZM2G162388	cell.cycle.peptidylprolyl isomerase	89.4689	147.29	35.1257	Up-Down-Down
GRMZM2G329306	cell.cycle.peptidylprolyl isomerase	42.9931	86.3785	66.916	Up-Up-Down
GRMZM2G178287	cell.cycle.peptidylprolyl isomerase	7.94375	1.10627	1.94726	Down-Down-Up
GRMZM2G132811	cell.cycle.peptidylprolyl isomerase	11.2416	11.2416	3.58238	Down-Down-Down
GRMZM2G397044	cell.cycle.peptidylprolyl isomerase	10.9027	22.946	25.0155	Up-Up-Up
GRMZM2G326111	cell.cycle.peptidylprolyl isomerase	1397.15	3021.22	2264.68	Up-Up-Down
GRMZM2G401848	cell.cycle.peptidylprolyl isomerase	35.7854	91.4044	44.5543	Up-Up-Down
GRMZM2G117968	cell.cycle.peptidylprolyl isomerase	40.4011	54.6855	19.4026	Up-Down-Down
GRMZM2G076544	cell.cycle.peptidylprolyl isomerase	368.024	813.353	535.846	Up-Up-Down
AC191253.3_FG004	cell.division	17.9666	7.62355	11.272	Down-Down-Up
GRMZM2G074572	cell.division	16.4693	12.4234	34.9124	Down-Up-Up
GRMZM2G134183	cell.division	2.70358	8.51238	6.29309	Up-Up-Down
GRMZM2G152616	cell.division	1.20639	1.20639	4.13275	Up-Up-Up
GRMZM2G170289	cell.division	6.68677	21.7906	1.56265	Up-Down-Down
GRMZM2G402309	cell.division	7.07154	7.07154	15.2737	Up-Up-Up
AC217050.4_FG001	cell.division	7.38137	1.2641	2.28866	Down-Down-Up
GRMZM2G403493	cell.division	32.1751	15.8751	27.0633	Down-Down-Up
GRMZM2G124371	cell.division	2.68187	4.85532	12.0137	Up-Up-Up
GRMZM2G302245	cell.division	30.8777	3.87756	2.90075	Down-Down-Down
GRMZM2G348100	cell.division	10.2742	2.76495	6.90212	Down-Down-Up
GRMZM2G177224	cell.division	3.77752	9.64772	12.8977	Up-Up-Up
GRMZM2G168760	cell.organisation	11.52	4.96092	15.2903	Down-Up-Up
GRMZM2G036086	cell.organisation	11.9861	11.9861	26.331	Up-Up-Up
AC194389.3_FG001	cell.organisation	48.4671	22.9615	48.5003	Down-Up-Up
GRMZM2G128426	cell.organisation	0.711902	2.17492	0.425367	Up-Down-Down
GRMZM2G124473	cell.organisation	119.007	94.2893	41.8529	Down-Down-Down
GRMZM2G472231	cell.organisation	38.0392	38.0392	115.797	Up-Up-Up
GRMZM2G052685	cell.organisation	9.24877	9.33439	19.7165	Up-Up-Up
AC205703.4_FG010	cell.organisation	31.8503	8.67878	30.993	Down-Down-Up
GRMZM2G135362	cell.organisation	4.49908	4.49908	0.374015	Down-Down-Down
GRMZM2G022032	cell.organisation	72.642	110.898	227.692	Up-Up-Up
GRMZM2G061950	cell.organisation	47.3237	106.171	273.597	Up-Up-Up
GRMZM2G164669	cell.organisation	11.7866	29.6105	21.0171	Up-Up-Down
GRMZM2G062613	cell.organisation	13.1391	31.5439	25.5591	Up-Up-Down
GRMZM2G371606	cell.organisation	12.6016	12.6016	41.2752	Up-Up-Up
GRMZM2G115047	cell.organisation	8.6818	19.8614	14.1853	Up-Up-Down
GRMZM2G040878	cell.organisation	150.643	150.643	70.3789	Down-Down-Down
GRMZM2G142019	cell.organisation	7.7734	3.65625	4.44431	Down-Down-Up
GRMZM2G363813	cell.organisation	2.14984	2.14984	6.27401	Up-Up-Up
GRMZM2G346133	cell.organisation	3.24067	62.4833	57.9349	Up-Up-Down
GRMZM2G074957	cell.organisation	12.7042	29.8348	21.1971	Up-Up-Down
GRMZM2G060947	cell.organisation	4.06195	4.06195	11.2086	Up-Up-Up
GRMZM2G176605	cell.organisation	0.566546	3.71811	0.812438	Up-Up-Down
GRMZM2G104534	cell.organisation	1.2832	4.95192	10.3951	Up-Up-Up
GRMZM2G305332	cell.organisation	3.19862	0.26441	3.41767	Down-Up-Up
GRMZM2G037472	cell.organisation	16.6958	16.6958	8.17222	Down-Down-Down
GRMZM2G103116	cell.organisation	0.690565	5.41759	1.98057	Up-Up-Down
GRMZM2G006973	cell.organisation	1.60904	5.56127	21.8154	Up-Up-Up
GRMZM2G141922	cell.organisation	3.98209	22.4288	18.1886	Up-Up-Down
GRMZM2G110657	cell.organisation	128.4	162.784	80.6082	Up-Down-Down
GRMZM2G171871	cell.organisation	279.862	147.832	68.9356	Down-Down-Down
GRMZM2G410951	cell.organisation	6.62514	1.60229	3.62617	Down-Down-Up
GRMZM2G142779	cell.organisation	2.25333	6.03421	7.44997	Up-Up-Up
GRMZM2G026560	cell.organisation	10.1003	4.72084	9.34046	Down-Down-Up
GRMZM2G457003	cell.organisation	4.93982	19.6581	6.23731	Up-Up-Down
GRMZM2G142345	cell.organisation	0.443909	5.75957	0.001	Up-Down-Down
GRMZM2G015285	cell.organisation	136.194	108.297	48.6774	Down-Down-Down
GRMZM2G350802	cell.organisation	10.931	3.95793	11.4952	Down-Up-Up
GRMZM2G153444	cell.organisation	690.478	690.478	250.736	Down-Down-Down
GRMZM2G114861	cell.organisation	3.47904	10.7445	3.13035	Up-Down-Down
GRMZM2G017257	cell.organisation	51.1615	9.36912	15.7192	Down-Down-Up
GRMZM2G177867	cell.organisation	13.1467	4.71632	4.28599	Down-Down-Down
GRMZM2G451231	cell.organisation	1.64497	5.12893	7.86307	Up-Up-Up
GRMZM2G134502	cell.organisation	0.634394	0.634394	5.4584	Up-Up-Up
GRMZM2G053299	cell.organisation.cytoskeleton.actin.Actin	83.449	83.449	185.123	Up-Up-Up
GRMZM2G152328	cell.organisation.cytoskeleton.actin.Actin	3.677	1.02414	4.59687	Down-Up-Up
AC194350.3_FG001	cell.organisation.cytoskeleton.actin.Actin	0.001	3.60078	0.001	Up-unchange-Down
GRMZM2G053284	cell.organisation.cytoskeleton.actin.Actin	10.1132	9.67764	25.9663	Down-Up-Up
GRMZM2G047055	cell.organisation.cytoskeleton.actin.Actin	4.67343	0.571681	0.362259	Down-Down-Down
GRMZM2G081322	cell.organisation.cytoskeleton.actin.actin binding	4.80522	2.67676	6.64342	Down-Up-Up
GRMZM2G147775	cell.organisation.cytoskeleton.actin.actin depolymerizing factors	4.18679	0.421102	10.2289	Down-Up-Up
GRMZM2G083243	cell.organisation.cytoskeleton.mikrotubuli	8.39672	8.36087	19.8009	Down-Up-Up
GRMZM2G334899	cell.organisation.cytoskeleton.mikrotubuli	3.03863	8.77571	11.6199	Up-Up-Up
GRMZM2G099944	cell.organisation.cytoskeleton.mikrotubuli	1.98932	6.48271	2.15539	Up-Up-Down
GRMZM2G172523	cell.organisation.cytoskeleton.mikrotubuli	5.74504	14.6202	8.29031	Up-Up-Down
GRMZM2G112337	cell.organisation.cytoskeleton.mikrotubuli.MAP65	7.94533	7.94533	2.81781	Down-Down-Down
AC155377.1_FG001	cell.organisation.cytoskeleton.Myosin.Class XI	68.4997	22.6952	44.6972	Down-Down-Up
AC195154.3_FG004	cell.organisation.cytoskeleton.Myosin.Class XI	37.6799	17.449	35.5674	Down-Down-Up
GRMZM2G445423	cell.organisation.cytoskeleton.Myosin.Class XI	3.42202	0.826039	9.37829	Down-Up-Up
GRMZM2G139712	cell.organisation.cytoskeleton.Myosin.Class XI	5.56666	2.67697	9.31314	Down-Up-Up
GRMZM2G332687	cell.organisation.cytoskeleton.Myosin.Class XI	12.1387	4.64878	26.3338	Down-Up-Up
GRMZM2G110822	cell.vesicle transport	39.4634	85.1496	60.8851	Up-Up-Down
GRMZM2G067462	cell.vesicle transport	5.12835	10.445	1.71597	Up-Down-Down
GRMZM2G163172	cell.vesicle transport	3.06452	7.88408	6.32202	Up-Up-Down
GRMZM2G414540	cell.vesicle transport	15.4078	34.3317	40.2242	Up-Up-Up
GRMZM2G029270	cell.vesicle transport	2.87031	2.13972	7.74791	Down-Up-Up
GRMZM2G061099	cell.vesicle transport	17.1055	34.2943	35.3711	Up-Up-Up
GRMZM2G054193	cell.vesicle transport	9.19494	20.8933	15.4282	Up-Up-Down
GRMZM2G057853	cell.vesicle transport	4.36416	11.9712	10.7466	Up-Up-Down
GRMZM2G086136	cell.vesicle transport	0.001	0.001	2.78574	unchange-Up-Up
GRMZM2G022188	cell.vesicle transport	27.1388	9.12938	16.6539	Down-Down-Up
GRMZM2G437490	cell.vesicle transport	2.40316	2.61044	8.15596	Up-Up-Up
GRMZM2G141587	cell.vesicle transport	55.436	43.4077	87.3552	Down-Up-Up
GRMZM2G038623	cell.vesicle transport	9.23504	19.049	15.4866	Up-Up-Down
GRMZM2G157172	cell.vesicle transport	3.38602	3.38602	10.9101	Up-Up-Up
GRMZM2G478621	cell.vesicle transport	9.82398	9.82398	20.0762	Up-Up-Up
GRMZM2G000645	cell.vesicle transport	1.81424	4.62822	4.25726	Up-Up-Down
GRMZM2G130052	cell.vesicle transport	10.6978	43.2922	55.3476	Up-Up-Up
GRMZM2G448913	cell.vesicle transport	11.2097	1.4225	2.30357	Down-Down-Up
GRMZM2G039419	cell.vesicle transport	10.3031	10.3031	21.1069	Up-Up-Up
GRMZM2G146697	cell.vesicle transport	2.92352	6.07957	3.70139	Up-Up-Down
GRMZM2G167836	cell.vesicle transport	9.37634	7.8954	16.8855	Down-Up-Up
GRMZM2G120652	Co-factor and vitamine metabolism	989.095	989.095	487.803	Down-Down-Down
GRMZM2G452523	Co-factor and vitamine metabolism.biotin.biotin synthase	5.17931	12.5205	12.6664	Up-Up-Up
GRMZM2G095400	Co-factor and vitamine metabolism.biotin.biotin synthase	20.2285	58.9062	35.9407	Up-Up-Down
GRMZM2G097283	Co-factor and vitamine metabolism.folate & vitamine K.vitamine K.DHNA Phytyltransferase	69.3773	58.0388	17.7602	Down-Down-Down
GRMZM2G066426	Co-factor and vitamine metabolism.folate & vitamine K.vitamine K.o-Succinyl-BenzoylCoa Synthetase	4.31049	0.557414	1.41287	Down-Down-Up
GRMZM2G142836	Co-factor and vitamine metabolism.iron-sulphur clusters	36.32	82.3994	58.5487	Up-Up-Down
GRMZM2G061732	Co-factor and vitamine metabolism.iron-sulphur clusters	11.0257	28.7246	25.7091	Up-Up-Down
GRMZM2G165966	Co-factor and vitamine metabolism.molybdenum cofactor	17.4106	35.2143	22.3664	Up-Up-Down
AC192244.3_FG007	Co-factor and vitamine metabolism.pantothenate.pantetheine-phosphate adenylyltransferase (PPAT)	48.4387	41.0284	109.155	Down-Up-Up
GRMZM2G135586	Co-factor and vitamine metabolism.riboflavin	14.0787	13.5166	5.98198	Down-Down-Down
GRMZM2G027663	Co-factor and vitamine metabolism.thiamine	16.4411	50.5628	41.9144	Up-Up-Down
GRMZM2G018375	Co-factor and vitamine metabolism.thiamine	28.384	123.39	49.5587	Up-Up-Down
GRMZM2G074097	Co-factor and vitamine metabolism.thiamine	38.0122	1823.19	258.015	Up-Up-Down
GRMZM2G352415	development.late embryogenesis abundant	6.35781	13.3768	13.4705	Up-Up-Up
GRMZM2G096475	development.late embryogenesis abundant	0.258777	0.468494	21.7707	Up-Up-Up
GRMZM2G099003	development.late embryogenesis abundant	224.569	0.898154	6.00755	Down-Down-Up
GRMZM2G418263	development.multitarget.target of rapamycin	10.0146	0.939408	10.0701	Down-Up-Up
GRMZM2G035421	development.storage proteins	8.65079	8.65079	21.7873	Up-Up-Up
GRMZM2G414047	development.storage proteins	6.67846	6.67846	1.8242	Down-Down-Down
GRMZM2G316113	development.unspecified	1.50131	4.94181	4.3058	Up-Up-Down
GRMZM2G171752	development.unspecified	10.9078	18.5509	7.26803	Up-Down-Down
GRMZM2G316967	development.unspecified	147.078	40.3627	117.492	Down-Down-Up
GRMZM2G179106	development.unspecified	8.17235	4.0185	8.19869	Down-Up-Up
GRMZM2G062788	development.unspecified	756.295	854.113	395.08	Up-Down-Down
GRMZM2G079613	development.unspecified	64.5839	11.622	49.4688	Down-Down-Up
GRMZM2G141756	development.unspecified	36.6263	61.9989	7.3532	Up-Down-Down
GRMZM2G030252	development.unspecified	9.97188	2.63277	6.75272	Down-Down-Up
GRMZM2G103666	development.unspecified	107.666	117.655	14.2186	Up-Down-Down
GRMZM2G131638	development.unspecified	2.11345	2.11345	7.11981	Up-Up-Up
GRMZM2G442170	development.unspecified	0.116525	3.48081	0.668394	Up-Up-Down
GRMZM2G179679	development.unspecified	28.5367	19.6044	2.43584	Down-Down-Down
AC233979.1_FG006	development.unspecified	11.1739	11.1739	30.1893	Up-Up-Up
GRMZM2G404375	development.unspecified	9.85748	3.98352	18.8478	Down-Up-Up
GRMZM2G440005	development.unspecified	8.15334	8.15334	0.001	Down-Down-Down
GRMZM2G154460	development.unspecified	1.12124	2.79112	25.994	Up-Up-Up
GRMZM2G088356	development.unspecified	76.4155	10.3413	8.73738	Down-Down-Down
GRMZM2G022181	development.unspecified	22.8207	22.8207	5.92851	Down-Down-Down
GRMZM2G359314	development.unspecified	28.5642	11.9183	14.7206	Down-Down-Up
GRMZM2G099049	development.unspecified	8.68052	34.2371	52.9535	Up-Up-Up
GRMZM2G170567	development.unspecified	19.156	13.6896	37.7512	Down-Up-Up
GRMZM2G114751	development.unspecified	16.4177	0.155735	0.001	Down-Down-Down
GRMZM2G141725	development.unspecified	0.148125	3.21803	0.424829	Up-Up-Down
GRMZM2G063192	development.unspecified	0.543294	4.3032	2.98652	Up-Up-Down
GRMZM2G324903	development.unspecified	10.8943	40.4326	51.867	Up-Up-Up
GRMZM2G385182	development.unspecified	8.92985	3.10449	8.16587	Down-Down-Up
GRMZM2G123986	development.unspecified	2.47055	1.27793	37.6214	Down-Up-Up
GRMZM2G021706	development.unspecified	298.421	304.212	143.759	Up-Down-Down
GRMZM2G015314	development.unspecified	8.89081	15.2399	2.53183	Up-Down-Down
GRMZM2G009080	development.unspecified	0.001	0.001	10.1256	unchange-Up-Up
GRMZM2G179264	development.unspecified	41.0361	99.6917	8.04739	Up-Down-Down
GRMZM2G378121	development.unspecified	22.8302	21.1764	10.2393	Down-Down-Down
GRMZM2G389557	development.unspecified	4.7137	4.26689	1.01393	Down-Down-Down
GRMZM2G018926	development.unspecified	9.46426	3.55794	11.4706	Down-Up-Up
GRMZM2G005146	development.unspecified	14.1745	84.9493	18.2237	Up-Up-Down
GRMZM2G063163	development.unspecified	8.62922	4.00707	11.0352	Down-Up-Up
GRMZM2G180328	development.unspecified	4.35802	7.88984	35.4137	Up-Up-Up
GRMZM2G103617	development.unspecified	4.06627	4.06627	11.6622	Up-Up-Up
GRMZM2G467893	development.unspecified	16.8264	30.5678	119.925	Up-Up-Up
GRMZM2G106462	development.unspecified	1.00192	9.52299	0.001	Up-Down-Down
GRMZM2G058518	development.unspecified	0.463156	5.31054	0.885567	Up-Up-Down
GRMZM2G059428	development.unspecified	11.2886	28.3105	27.4225	Up-Up-Down
GRMZM2G366065	development.unspecified	2.2832	11.4706	9.05849	Up-Up-Down
GRMZM2G102737	development.unspecified	149.745	149.745	60.2953	Down-Down-Down
GRMZM2G180172	development.unspecified	8.22655	4.57257	10.4862	Down-Up-Up
GRMZM2G471089	development.unspecified	3.67515	20.2166	15.6756	Up-Up-Down
GRMZM2G031001	development.unspecified	11.6211	23.6015	21.0804	Up-Up-Down
GRMZM2G070061	development.unspecified	17.683	39.7206	35.6886	Up-Up-Down
GRMZM2G107101	development.unspecified	0.561038	0.444375	2.07839	Down-Up-Up
GRMZM2G108537	development.unspecified	1.03226	0.778675	19.737	Down-Up-Up
GRMZM2G021560	development.unspecified	7.12557	2.45719	2.91949	Down-Down-Up
GRMZM2G127537	development.unspecified	11.0171	12.0638	3.73732	Up-Down-Down
GRMZM2G071448	development.unspecified	6.1603	6.1603	12.6447	Up-Up-Up
GRMZM2G356545	development.unspecified	10.3844	9.7299	29.2604	Down-Up-Up
GRMZM2G163798	development.unspecified	80.2788	193.911	347.067	Up-Up-Up
GRMZM2G168502	development.unspecified	63.762	41.0308	126.476	Down-Up-Up
GRMZM2G019413	development.unspecified	158.073	44.3686	51.9351	Down-Down-Up
GRMZM2G049759	development.unspecified	10.2152	2.85814	4.88294	Down-Down-Up
GRMZM2G088053	development.unspecified	7.97609	9.78716	49.3099	Up-Up-Up
GRMZM2G357737	development.unspecified	4.61773	2.9756	6.13556	Down-Up-Up
GRMZM2G073755	development.unspecified	12.0894	12.0894	5.20905	Down-Down-Down
GRMZM2G309063	development.unspecified	71.5091	71.5091	26.8615	Down-Down-Down
GRMZM2G425482	development.unspecified	38.197	38.197	16.6805	Down-Down-Down
GRMZM2G076370	development.unspecified	57.5523	23.9297	7.50282	Down-Down-Down
GRMZM2G090262	development.unspecified	20.5451	8.95441	13.8217	Down-Down-Up
GRMZM2G390374	development.unspecified	11.3509	4.81639	10.1734	Down-Down-Up
GRMZM2G077752	development.unspecified	4.25243	15.9676	17.3155	Up-Up-Up
GRMZM2G041175	development.unspecified	17.1748	63.1353	36.443	Up-Up-Down
GRMZM2G458494	development.unspecified	2.23246	3.15757	10.1377	Up-Up-Up
GRMZM2G015080	development.unspecified	6.70475	6.70475	2.46532	Down-Down-Down
GRMZM2G118441	development.unspecified	0.549127	1.36696	7.6121	Up-Up-Up
GRMZM2G035805	development.unspecified	7.08053	0.58267	0.001	Down-Down-Down
AC214648.3_FG003	development.unspecified	40.26	43.1571	88.1197	Up-Up-Up
GRMZM2G111247	development.unspecified	19.3253	12.2454	24.6336	Down-Up-Up
GRMZM2G175447	development.unspecified	14.7055	74.067	52.2694	Up-Up-Down
GRMZM2G062129	development.unspecified	361.659	57.7071	53.523	Down-Down-Down
GRMZM2G053196	development.unspecified	7.71169	18.634	21.9985	Up-Up-Up
GRMZM2G159094	development.unspecified	14.2262	2.34139	9.47907	Down-Down-Up
GRMZM2G042992	development.unspecified	211.031	91.8344	100.603	Down-Down-Up
GRMZM2G039173	development.unspecified	37.9399	37.9399	11.824	Down-Down-Down
AC207628.4_FG010	development.unspecified	5.43556	7.07296	26.9567	Up-Up-Up
GRMZM2G136567	development.unspecified	0.001	3.09046	3.12199	Up-Up-Up
GRMZM2G075563	development.unspecified	0.213909	0.001	5.52149	Down-Up-Up
GRMZM2G153358	development.unspecified	46.4005	13.0673	23.4612	Down-Down-Up
GRMZM2G143535	DNA.repair	0.001	3.80937	0.001	Up-unchange-Down
AC214119.3_FG009	DNA.repair	15.2961	8.81123	23.3593	Down-Up-Up
GRMZM2G138161	DNA.repair	2.71306	6.87649	6.63993	Up-Up-Down
GRMZM2G132690	DNA.repair	271.162	132.784	209.574	Down-Down-Up
GRMZM2G060349	DNA.repair	6.96934	6.96934	2.96123	Down-Down-Down
GRMZM2G104608	DNA.repair	145.747	79.5935	29.4546	Down-Down-Down
GRMZM2G103740	DNA.synthesis/chromatin structure	4.01843	16.6995	13.9697	Up-Up-Down
GRMZM2G387890	DNA.synthesis/chromatin structure	7.32713	1.05151	9.73842	Down-Up-Up
GRMZM2G118467	DNA.synthesis/chromatin structure	3.77571	3.77571	1.06165	Down-Down-Down
GRMZM2G369130	DNA.synthesis/chromatin structure	3.47113	3.1421	0.614527	Down-Down-Down
GRMZM2G313020	DNA.synthesis/chromatin structure	2.0455	0.462901	0.325921	Down-Down-Down
GRMZM2G137211	DNA.synthesis/chromatin structure	1.4834	9.73523	1.06361	Up-Down-Down
GRMZM2G067735	DNA.synthesis/chromatin structure	8.75612	4.55752	12.3472	Down-Up-Up
GRMZM2G316191	DNA.synthesis/chromatin structure	2.59139	1.06041	2.7489	Down-Up-Up
GRMZM2G004878	DNA.synthesis/chromatin structure	4.37906	13.9905	14.7757	Up-Up-Up
GRMZM2G096458	DNA.synthesis/chromatin structure	4.25757	0.613136	4.1628	Down-Down-Up
GRMZM2G148811	DNA.synthesis/chromatin structure	50.2602	74.6536	36.8998	Up-Down-Down
GRMZM2G032977	DNA.synthesis/chromatin structure	0.001	0.001	5.69918	unchange-Up-Up
GRMZM2G071304	DNA.synthesis/chromatin structure	10.6366	10.6366	22.6486	Up-Up-Up
GRMZM2G096228	DNA.synthesis/chromatin structure	11.6301	11.6301	31.0941	Up-Up-Up
GRMZM2G099023	DNA.synthesis/chromatin structure	8.55229	2.41926	0.638758	Down-Down-Down
GRMZM2G427067	DNA.synthesis/chromatin structure	6.89486	3.16587	5.15862	Down-Down-Up
GRMZM2G040382	DNA.synthesis/chromatin structure	17.2739	68.4098	48.2287	Up-Up-Down
GRMZM2G151921	DNA.synthesis/chromatin structure	4.44266	3.80987	14.9771	Down-Up-Up
GRMZM2G021069	DNA.synthesis/chromatin structure	1.57924	1.09318	3.81884	Down-Up-Up
GRMZM2G046355	DNA.synthesis/chromatin structure	20.9794	12.9937	29.2932	Down-Up-Up
GRMZM2G113228	DNA.synthesis/chromatin structure	30.4213	30.4213	11.879	Down-Down-Down
GRMZM2G132704	DNA.synthesis/chromatin structure	24.3923	41.4356	19.2509	Up-Down-Down
GRMZM2G007441	DNA.synthesis/chromatin structure	30.3452	30.3452	14.3422	Down-Down-Down
GRMZM2G013283	DNA.synthesis/chromatin structure	7.07306	7.01824	15.0843	Down-Up-Up
GRMZM2G042855	DNA.synthesis/chromatin structure	9.77917	3.38255	5.5486	Down-Down-Up
GRMZM2G003002	DNA.synthesis/chromatin structure.histone	10.6549	2.98117	6.66736	Down-Down-Up
GRMZM2G042047	DNA.synthesis/chromatin structure.histone	7.85122	7.85122	17.6	Up-Up-Up
GRMZM2G057852	DNA.synthesis/chromatin structure.histone.core.H2B	58.6883	21.765	42.7598	Down-Down-Up
GRMZM2G304575	DNA.synthesis/chromatin structure.histone.core.H2B	2.74281	12.1382	8.15783	Up-Up-Down
GRMZM2G376957	DNA.synthesis/chromatin structure.histone.core.H3	0.001	4.0945	0.270268	Up-Up-Down
GRMZM2G332838	DNA.synthesis/chromatin structure.histone.core.H4	7.60691	7.48462	2.3714	Down-Down-Down
GRMZM2G164020	DNA.synthesis/chromatin structure.histone.H1	15.7814	15.6983	7.29491	Down-Down-Down
GRMZM2G046753	DNA.synthesis/chromatin structure.retrotransposon/transposase.hat-like transposase	7.1022	0.876679	5.65816	Down-Down-Up
GRMZM2G170281	DNA.unspecified	19.1124	27.1724	91.8961	Up-Up-Up
GRMZM2G468132	DNA.unspecified	28.9741	11.6847	19.7093	Down-Down-Up
GRMZM2G146951	DNA.unspecified	39.3079	93.6853	121.1	Up-Up-Up
GRMZM2G409104	DNA.unspecified	7.85985	7.85985	18.2107	Up-Up-Up
GRMZM2G061096	DNA.unspecified	28.7977	60.7277	55.1651	Up-Up-Down
GRMZM2G138744	DNA.unspecified	3.82881	3.82881	15.3737	Up-Up-Up
GRMZM2G385989	DNA.unspecified	17.3636	35.3648	34.6936	Up-Up-Down
GRMZM2G358418	DNA.unspecified	21.5402	48.1726	35.9364	Up-Up-Down
GRMZM2G422269	DNA.unspecified	14.2425	1.07437	7.9427	Down-Down-Up
GRMZM2G370920	DNA.unspecified	1.16961	8.82282	4.28627	Up-Up-Down
GRMZM2G117060	DNA.unspecified	6.45205	3.48684	10.4952	Down-Up-Up
GRMZM2G127846	DNA.unspecified	9.09435	0.001	0.202193	Down-Down-Up
GRMZM2G114131	DNA.unspecified	21.8086	7.3116	7.5289	Down-Down-Up
GRMZM2G128434	DNA.unspecified	64.0335	28.9819	40.753	Down-Down-Up
GRMZM2G098346	fermentation.ADH	1043.53	1043.53	490.754	Down-Down-Down
GRMZM2G060800	fermentation.aldehyde dehydrogenase	21.1113	21.1113	44.4683	Up-Up-Up
GRMZM2G118800	fermentation.aldehyde dehydrogenase	6.35528	6.87842	23.3783	Up-Up-Up
GRMZM2G130440	fermentation.aldehyde dehydrogenase	4.34425	4.66979	23.6211	Up-Up-Up
GRMZM2G331723	fermentation.PDC	12.0676	12.0676	28.5673	Up-Up-Up
GRMZM2G316073	fermentation.PDC	0.930984	5.77876	1.78007	Up-Up-Down
GRMZM2G038821	fermentation.PDC	16.773	16.773	35.7527	Up-Up-Up
GRMZM2G135588	gluconeogenesis / glyoxylate cycle.citrate synthase	4.33326	4.33326	14.1469	Up-Up-Up
GRMZM2G056369	gluconeogenesis / glyoxylate cycle.isocitrate lyase	0.001	0.230954	75.0041	Up-Up-Up
GRMZM2G102183	gluconeogenesis / glyoxylate cycle.malate synthase	0.001	0.50148	2.75751	Up-Up-Up
GRMZM2G001696	gluconeogenesis / glyoxylate cycle.PEPCK	43.9358	7.49709	4.81893	Down-Down-Down
GRMZM2G097457	gluconeogenesis / glyoxylate cycle.pyruvate dikinase	139.452	23.9195	28.3585	Down-Down-Up
GRMZM2G021846	glycolysis.cytosolic branch.fructose-2,6-bisphosphatase (Fru2,6BisPase)	8.31985	3.76561	5.01852	Down-Down-Up
GRMZM2G176307	glycolysis.cytosolic branch.glyceraldehyde 3-phosphate dehydrogenase (GAP-DH)	0.977672	0.977672	5.47448	Up-Up-Up
GRMZM2G083841	glycolysis.cytosolic branch.phospho-enol-pyruvate carboxylase (PEPC)	169.516	78.2982	45.5215	Down-Down-Down
GRMZM2G069542	glycolysis.cytosolic branch.phospho-enol-pyruvate carboxylase (PEPC)	39.2919	91.2995	192.297	Up-Up-Up
GRMZM2G109383	glycolysis.cytosolic branch.phosphoglucomutase (PGM)	7.70816	7.70816	3.51957	Down-Down-Down
GRMZM2G132882	glycolysis.cytosolic branch.pyrophosphate-fructose-6-P phosphotransferase	1.47504	1.73579	11.9863	Up-Up-Up
GRMZM2G314094	glycolysis.cytosolic branch.pyrophosphate-fructose-6-P phosphotransferase	245.249	53.0154	29.0721	Down-Down-Down
GRMZM2G450163	glycolysis.cytosolic branch.pyrophosphate-fructose-6-P phosphotransferase	21.2186	31.9257	95.8068	Up-Up-Up
GRMZM2G143862	glycolysis.cytosolic branch.pyrophosphate-fructose-6-P phosphotransferase	42.5387	96.5686	81.761	Up-Up-Down
GRMZM2G150098	glycolysis.cytosolic branch.pyruvate kinase (PK)	7.23618	16.9116	17.106	Up-Up-Up
GRMZM2G140614	glycolysis.plastid branch.glucose-6-phosphate isomerase	8.59089	21.2189	11.3809	Up-Up-Down
GRMZM2G104632	glycolysis.plastid branch.glyceraldehyde 3-phosphate dehydrogenase (GAP-DH)	35.4099	92.5588	90.9069	Up-Up-Down
GRMZM2G025854	glycolysis.plastid branch.phosphoglucomutase (PGM)	12.1039	14.7229	3.85717	Up-Down-Down
GRMZM2G078200	glycolysis.plastid branch.pyruvate kinase (PK)	9.12078	18.3073	22.3676	Up-Up-Up
GRMZM2G066024	glycolysis.unclear/dually targeted.aldolase	110.148	110.148	257.312	Up-Up-Up
GRMZM2G096753	glycolysis.unclear/dually targeted.phospho-enol-pyruvate carboxylase kinase (PEPCK)	9.60105	15.163	4.49172	Up-Down-Down
GRMZM2G367638	glycolysis.unclear/dually targeted.phosphoglycerate mutase	9.47922	9.47922	3.16125	Down-Down-Down
GRMZM2G314955	hormone metabolism.abscisic acid.induced-regulated-responsive-activated	7.22855	19.5172	22.6381	Up-Up-Up
GRMZM2G106622	hormone metabolism.abscisic acid.induced-regulated-responsive-activated	4.56344	16.193	27.3978	Up-Up-Up
GRMZM2G154735	hormone metabolism.abscisic acid.induced-regulated-responsive-activated	2.05321	10.8418	0.981449	Up-Down-Down
GRMZM2G111922	hormone metabolism.abscisic acid.induced-regulated-responsive-activated	8.02946	12.4265	25.0098	Up-Up-Up
GRMZM2G113167	hormone metabolism.abscisic acid.induced-regulated-responsive-activated	14.3029	24.0446	9.11583	Up-Down-Down
GRMZM2G703928	hormone metabolism.abscisic acid.signal transduction	15.8106	33.4994	29.8981	Up-Up-Down
GRMZM2G051866	hormone metabolism.abscisic acid.signal transduction	5.89196	2.66673	6.60396	Down-Up-Up
GRMZM2G129879	hormone metabolism.abscisic acid.signal transduction	65.4979	134.46	75.1961	Up-Up-Down
GRMZM2G027241	hormone metabolism.abscisic acid.synthesis-degradation	12.5182	12.5182	3.51986	Down-Down-Down
GRMZM2G180596	hormone metabolism.abscisic acid.synthesis-degradation	7.4075	5.82306	12.8588	Down-Up-Up
GRMZM2G061821	hormone metabolism.abscisic acid.synthesis-degradation	10.5841	3.79782	9.8451	Down-Down-Up
GRMZM2G313162	hormone metabolism.abscisic acid.synthesis-degradation	18.8449	11.268	29.4205	Down-Up-Up
GRMZM2G158657	hormone metabolism.abscisic acid.synthesis-degradation	5.00726	5.00726	1.12635	Down-Down-Down
GRMZM2G110192	hormone metabolism.abscisic acid.synthesis-degradation.synthesis.9-cis-epoxycarotenoid dioxygenase	1501.98	403.506	267.157	Down-Down-Down
GRMZM2G150363	hormone metabolism.abscisic acid.synthesis-degradation.synthesis.9-cis-epoxycarotenoid dioxygenase	630.68	33.7878	1.56607	Down-Down-Down
GRMZM2G127139	hormone metabolism.abscisic acid.synthesis-degradation.synthesis.zeaxanthin epoxidase	210.819	54.1912	43.4929	Down-Down-Down
GRMZM2G051491	hormone metabolism.auxin	9.06344	2.6371	10.831	Down-Up-Up
GRMZM2G060732	hormone metabolism.auxin	37.3985	7.01251	9.44913	Down-Down-Up
AC217977.3_FG001	hormone metabolism.auxin.induced-regulated-responsive-activated	2.28691	10.6957	1.82193	Up-Down-Down
GRMZM2G066219	hormone metabolism.auxin.induced-regulated-responsive-activated	2.59653	4.7008	0.66195	Up-Down-Down
GRMZM2G142664	hormone metabolism.auxin.induced-regulated-responsive-activated	7.33345	20.6736	43.1669	Up-Up-Up
GRMZM2G142802	hormone metabolism.auxin.induced-regulated-responsive-activated	4.79083	30.5635	161.612	Up-Up-Up
GRMZM2G050159	hormone metabolism.auxin.induced-regulated-responsive-activated	1.84857	1.84857	7.21628	Up-Up-Up
GRMZM2G020631	hormone metabolism.auxin.induced-regulated-responsive-activated	21.7129	21.7129	48.061	Up-Up-Up
GRMZM2G050080	hormone metabolism.auxin.induced-regulated-responsive-activated	16.8553	13.7568	2.64162	Down-Down-Down
GRMZM2G077401	hormone metabolism.auxin.induced-regulated-responsive-activated	0.939722	4.82033	2.84489	Up-Up-Down
GRMZM2G052812	hormone metabolism.auxin.induced-regulated-responsive-activated	53.8742	53.8742	122.608	Up-Up-Up
GRMZM2G065244	hormone metabolism.auxin.induced-regulated-responsive-activated	63.7248	9.46838	6.15371	Down-Down-Down
GRMZM2G425072	hormone metabolism.auxin.induced-regulated-responsive-activated	5.07482	5.25003	0.462057	Up-Down-Down
GRMZM2G154332	hormone metabolism.auxin.induced-regulated-responsive-activated	7.43031	18.5765	15.8982	Up-Up-Down
GRMZM2G081158	hormone metabolism.auxin.induced-regulated-responsive-activated	1.85106	11.9225	9.12045	Up-Up-Down
GRMZM2G429254	hormone metabolism.auxin.induced-regulated-responsive-activated	10.8968	0.68818	1.93814	Down-Down-Up
GRMZM2G475683	hormone metabolism.auxin.induced-regulated-responsive-activated	12.9052	10.2959	3.55489	Down-Down-Down
GRMZM2G012031	hormone metabolism.auxin.induced-regulated-responsive-activated	7.00414	7.00414	14.3696	Up-Up-Up
GRMZM2G113135	hormone metabolism.auxin.induced-regulated-responsive-activated	54.5993	25.9632	34.6883	Down-Down-Up
GRMZM2G465383	hormone metabolism.auxin.induced-regulated-responsive-activated	3.46986	0.001	0.001	Down-Down-unchange
GRMZM2G116204	hormone metabolism.auxin.signal transduction	18.7185	43.4049	20.1014	Up-Up-Down
GRMZM2G023952	hormone metabolism.auxin.signal transduction	9.63923	0.26441	1.39625	Down-Down-Up
GRMZM2G065593	hormone metabolism.auxin.signal transduction	13.0194	37.6264	23.7515	Up-Up-Down
GRMZM2G025742	hormone metabolism.auxin.signal transduction	22.888	11.8606	3.01263	Down-Down-Down
GRMZM2G074267	hormone metabolism.auxin.signal transduction	7.23138	1.70763	1.50289	Down-Down-Down
GRMZM2G126260	hormone metabolism.auxin.signal transduction	1.56583	6.27708	9.40942	Up-Up-Up
GRMZM2G421500	hormone metabolism.auxin.signal transduction	5.94037	2.74975	6.77617	Down-Up-Up
GRMZM2G312110	hormone metabolism.auxin.signal transduction	73.7313	29.9492	84.8513	Down-Up-Up
GRMZM2G003789	hormone metabolism.auxin.synthesis-degradation	2.60327	8.92992	28.5552	Up-Up-Up
GRMZM2G061527	hormone metabolism.brassinosteroid.signal transduction.BRI	1.9875	2.43409	17.1007	Up-Up-Up
GRMZM2G119766	hormone metabolism.brassinosteroid.signal transduction.other	0.905927	6.35542	1.0826	Up-Up-Down
GRMZM2G162737	hormone metabolism.brassinosteroid.synthesis-degradation.BRs.CPD	1.41116	3.12251	13.6407	Up-Up-Up
GRMZM2G105855	hormone metabolism.brassinosteroid.synthesis-degradation.BRs.DET2	9.41254	9.41254	21.458	Up-Up-Up
GRMZM2G394968	hormone metabolism.brassinosteroid.synthesis-degradation.BRs.DET2	63.4432	8.99496	12.91	Down-Down-Up
GRMZM2G047684	hormone metabolism.brassinosteroid.synthesis-degradation.BRs.metabolic regulation	0.500516	0.679608	5.86163	Up-Up-Up
GRMZM2G032896	hormone metabolism.brassinosteroid.synthesis-degradation.BRs.other	81.1442	30.3897	45.4796	Down-Down-Up
GRMZM2G143235	hormone metabolism.brassinosteroid.synthesis-degradation.BRs.other	12.3774	2.00073	1.54955	Down-Down-Down
GRMZM2G027886	hormone metabolism.brassinosteroid.synthesis-degradation.sterols.DWF5	165.339	165.339	353.903	Up-Up-Up
GRMZM2G075701	hormone metabolism.brassinosteroid.synthesis-degradation.sterols.SMT2	15.8011	13.4536	6.13215	Down-Down-Down
GRMZM2G122810	hormone metabolism.brassinosteroid.synthesis-degradation.sterols.SMT2	1.69248	5.9527	23.1039	Up-Up-Up
GRMZM2G126682	hormone metabolism.brassinosteroid.synthesis-degradation.sterols.SMT2	51.1709	49.4355	8.86854	Down-Down-Down
GRMZM2G125943	hormone metabolism.cytokinin.signal transduction	0.761158	1.14835	6.14483	Up-Up-Up
GRMZM2G151223	hormone metabolism.cytokinin.signal transduction	6.29109	15.2335	35.0336	Up-Up-Up
GRMZM2G428987	hormone metabolism.ethylene.induced-regulated-responsive-activated	5.87771	5.87771	16.3223	Up-Up-Up
GRMZM2G051135	hormone metabolism.ethylene.induced-regulated-responsive-activated	134.687	25.8222	24.855	Down-Down-Down
GRMZM2G101480	hormone metabolism.ethylene.induced-regulated-responsive-activated	26.3636	5.32692	5.40084	Down-Down-Up
GRMZM2G009719	hormone metabolism.ethylene.induced-regulated-responsive-activated	24.1236	96.824	93.5553	Up-Up-Down
AC198979.4_FG009	hormone metabolism.ethylene.signal transduction	22.904	5.83114	0.001	Down-Down-Down
GRMZM2G057386	hormone metabolism.ethylene.signal transduction	0.552995	3.83775	6.16782	Up-Up-Up
GRMZM2G075368	hormone metabolism.ethylene.signal transduction	3.26134	13.2849	11.3803	Up-Up-Down
AC148152.3_FG005	hormone metabolism.ethylene.synthesis-degradation	3.97303	31.169	5.06435	Up-Up-Down
GRMZM2G000423	hormone metabolism.ethylene.synthesis-degradation	16.8027	40.7478	24.9879	Up-Up-Down
GRMZM2G007249	hormone metabolism.ethylene.synthesis-degradation.1-aminocyclopropane-1-carboxylate oxidase	6.47615	17.5868	13.7285	Up-Up-Down
GRMZM2G052422	hormone metabolism.ethylene.synthesis-degradation.1-aminocyclopropane-1-carboxylate oxidase	88.6337	29.4478	18.8093	Down-Down-Down
GRMZM2G072529	hormone metabolism.ethylene.synthesis-degradation.1-aminocyclopropane-1-carboxylate oxidase	269.561	97.1317	102.998	Down-Down-Up
GRMZM2G172596	hormone metabolism.gibberelin.induced-regulated-responsive-activated	1.09879	0.745976	7.3532	Down-Up-Up
GRMZM2G173630	hormone metabolism.gibberelin.signal transduction	22.5803	51.4737	77.5292	Up-Up-Up
GRMZM2G161472	hormone metabolism.gibberelin.synthesis-degradation.ent-kaurene oxidase	18.0614	39.8138	171.231	Up-Up-Up
AC214360.3_FG001	hormone metabolism.gibberelin.synthesis-degradation.ent-kaurene synthase	6.79964	13.2821	154.074	Up-Up-Up
GRMZM2G093526	hormone metabolism.gibberelin.synthesis-degradation.ent-kaurene synthase	597.727	460.428	192.068	Down-Down-Down
GRMZM2G049538	hormone metabolism.gibberelin.synthesis-degradation.ent-kaurene synthase	5.51834	5.51834	1.52715	Down-Down-Down
GRMZM2G093603	hormone metabolism.gibberelin.synthesis-degradation.ent-kaurene synthase	5.32331	12.3145	16.4791	Up-Up-Up
GRMZM2G031432	hormone metabolism.gibberelin.synthesis-degradation.GA2 oxidase	0.001	25.4173	4.31418	Up-Up-Down
GRMZM2G022679	hormone metabolism.gibberelin.synthesis-degradation.GA2 oxidase	6.08389	35.6348	8.38227	Up-Up-Down
GRMZM2G049418	hormone metabolism.gibberelin.synthesis-degradation.GA20 oxidase	6.80286	1.00247	0.197733	Down-Down-Down
AC203966.5_FG005	hormone metabolism.gibberelin.synthesis-degradation.GA20 oxidase	1.76437	1.76437	9.15667	Up-Up-Up
GRMZM2G090675	hormone metabolism.jasmonate.synthesis-degradation	50.0483	149.126	67.34	Up-Up-Down
GRMZM2G000236	hormone metabolism.jasmonate.synthesis-degradation.12-Oxo-PDA-reductase	6.94753	4.90847	15.2278	Down-Up-Up
GRMZM2G106303	hormone metabolism.jasmonate.synthesis-degradation.12-Oxo-PDA-reductase	0.885675	3.36723	24.5548	Up-Up-Up
GRMZM2G068947	hormone metabolism.jasmonate.synthesis-degradation.12-Oxo-PDA-reductase	70.4808	35.1473	3.02607	Down-Down-Down
GRMZM2G082087	hormone metabolism.jasmonate.synthesis-degradation.12-Oxo-PDA-reductase	6.58088	6.58088	13.712	Up-Up-Up
GRMZM2G087192	hormone metabolism.jasmonate.synthesis-degradation.12-Oxo-PDA-reductase	27.9321	27.9321	68.4703	Up-Up-Up
GRMZM2G067225	hormone metabolism.jasmonate.synthesis-degradation.allene oxidase synthase	34.0385	56.7026	272.985	Up-Up-Up
GRMZM2G033098	hormone metabolism.jasmonate.synthesis-degradation.allene oxidase synthase	4.76532	16.2685	17.9625	Up-Up-Up
GRMZM2G109130	hormone metabolism.jasmonate.synthesis-degradation.lipoxygenase	0.972986	1.67344	41.0212	Up-Up-Up
GRMZM2G109056	hormone metabolism.jasmonate.synthesis-degradation.lipoxygenase	21.7927	10.8581	9.97934	Down-Down-Down
GRMZM2G106748	hormone metabolism.jasmonate.synthesis-degradation.lipoxygenase	0.91361	3.5837	0.485235	Up-Down-Down
GRMZM2G156861	hormone metabolism.jasmonate.synthesis-degradation.lipoxygenase	0.710553	10.2912	14.3502	Up-Up-Up
GRMZM2G303419	hormone metabolism.salicylic acid.synthesis-degradation	3.78333	2.73976	8.86142	Down-Up-Up
GRMZM2G050307	hormone metabolism.salicylic acid.synthesis-degradation	37.8622	22.4301	73.341	Down-Up-Up
GRMZM2G039009	hormone metabolism.salicylic acid.synthesis-degradation	0.510972	0.510972	5.6177	Up-Up-Up
GRMZM2G063438	hormone metabolism.salicylic acid.synthesis-degradation.synthesis.methyl-SA methylesterase	11.0793	61.103	14.5149	Up-Up-Down
GRMZM2G006937	lipid metabolism. exotics (steroids, squalene etc).cycloartenol synthase	41.1729	125.382	25.9104	Up-Down-Down
GRMZM2G127067	lipid metabolism. exotics (steroids, squalene etc).methylsterol monooxygenase	116.214	139.524	69.4387	Up-Down-Down
GRMZM2G062531	lipid metabolism. exotics (steroids, squalene etc).methylsterol monooxygenase	37.5205	24.2894	2.39134	Down-Down-Down
GRMZM2G152895	lipid metabolism. exotics (steroids, squalene etc).phosphatidylcholinesterol O-acyltransferase	0.759218	9.27789	2.17747	Up-Up-Down
AC234154.1_FG008	lipid metabolism. exotics (steroids, squalene etc).phosphatidylcholinesterol O-acyltransferase	48.9935	50.8489	141.727	Up-Up-Up
GRMZM2G376595	lipid metabolism. exotics (steroids, squalene etc).phosphatidylcholinesterol O-acyltransferase	0.852395	0.250124	2.02524	Down-Up-Up
GRMZM2G003526	lipid metabolism. exotics (steroids, squalene etc).sphingolipids	9.60764	28.5066	19.6457	Up-Up-Down
GRMZM2G417009	lipid metabolism. exotics (steroids, squalene etc).sphingolipids	0.165757	0.600181	3.80319	Up-Up-Up
GRMZM2G044337	lipid metabolism. exotics (steroids, squalene etc).sphingolipids	75.7856	189.111	191.427	Up-Up-Up
GRMZM2G167431	lipid metabolism. exotics (steroids, squalene etc).sphingolipids	0.199073	5.22588	0.761265	Up-Up-Down
GRMZM2G007289	lipid metabolism. exotics (steroids, squalene etc).sphingolipids	7.47076	20.2878	36.6423	Up-Up-Up
GRMZM2G044175	lipid metabolism. exotics (steroids, squalene etc).sphingolipids	11.2516	25.4627	8.23558	Up-Down-Down
GRMZM2G078373	lipid metabolism. exotics (steroids, squalene etc).sphingolipids	11.8639	26.1555	9.14684	Up-Down-Down
GRMZM2G138454	lipid metabolism. exotics (steroids, squalene etc).UDP-glucose:sterol glucosyltransferase	5.91498	13.4849	3.35099	Up-Down-Down
GRMZM2G149617	lipid metabolism. exotics (steroids, squalene etc).UDP-glucose:sterol glucosyltransferase	16.3609	16.3609	35.8631	Up-Up-Up
GRMZM2G174621	lipid metabolism. exotics (steroids, squalene etc)	0.278505	2.26895	11.4489	Up-Up-Up
GRMZM2G138800	lipid metabolism. exotics (steroids, squalene etc)	12.6707	66.779	152.629	Up-Up-Up
GRMZM2G106177	lipid metabolism. exotics (steroids, squalene etc)	6.73301	19.3002	334.358	Up-Up-Up
GRMZM2G159643	lipid metabolism. exotics (steroids, squalene etc)	34.3862	57.4058	142.273	Up-Up-Up
GRMZM2G129209	lipid metabolism.FA desaturation.omega 3 desaturase	53.1629	63.8188	28.6315	Up-Down-Down
GRMZM2G074401	lipid metabolism.FA desaturation.omega 3 desaturase	159.636	159.636	54.3732	Down-Down-Down
GRMZM2G169261	lipid metabolism.FA desaturation.omega 6 desaturase	0.387719	0.606615	6.8871	Up-Up-Up
GRMZM2G169240	lipid metabolism.FA desaturation.omega 6 desaturase	2.80046	2.39417	30.0449	Down-Up-Up
GRMZM2G377341	lipid metabolism.FA synthesis and FA elongation.Acetyl CoA Carboxylation.homomeric Enzyme	50.021	42.7326	149.178	Down-Up-Up
AC215690.3_FG002	lipid metabolism.FA synthesis and FA elongation.ACP desaturase	89.9461	198.691	567.714	Up-Up-Up
GRMZM2G026793	lipid metabolism.FA synthesis and FA elongation.ACP desaturase	5.73727	20.7737	37.2974	Up-Up-Up
GRMZM2G180399	lipid metabolism.FA synthesis and FA elongation.ACP desaturase	73.9449	27.5883	34.3908	Down-Down-Up
GRMZM2G351023	lipid metabolism.FA synthesis and FA elongation.ACP oxoacyl reductase	0.290589	12.6261	0.277807	Up-Down-Down
GRMZM2G149580	lipid metabolism.FA synthesis and FA elongation.ACP protein	17.2769	17.2769	4.90348	Down-Down-Down
GRMZM2G175818	lipid metabolism.FA synthesis and FA elongation.ACP protein	5.15561	5.15561	13.9979	Up-Up-Up
GRMZM2G122324	lipid metabolism.FA synthesis and FA elongation.ACP protein	48.197	103.586	60.0887	Up-Up-Down
GRMZM2G079308	lipid metabolism.FA synthesis and FA elongation.ACP thioesterase	12.4377	12.4377	27.3007	Up-Up-Up
GRMZM2G102878	lipid metabolism.FA synthesis and FA elongation.ACP thioesterase	4.63506	14.685	14.1244	Up-Up-Down
GRMZM2G152417	lipid metabolism.FA synthesis and FA elongation.acyl coa ligase	31.6997	31.6997	94.5209	Up-Up-Up
GRMZM2G157269	lipid metabolism.FA synthesis and FA elongation.acyl coa ligase	230.281	111.986	174.422	Down-Down-Up
GRMZM2G157113	lipid metabolism.FA synthesis and FA elongation.acyl coa ligase	1.80492	10.5571	7.69851	Up-Up-Down
GRMZM2G074759	lipid metabolism.FA synthesis and FA elongation.acyl coa ligase	9.64346	9.64346	22.9833	Up-Up-Up
GRMZM2G024482	lipid metabolism.FA synthesis and FA elongation.beta hydroxyacyl ACP dehydratase	0.699379	3.54527	1.20351	Up-Up-Down
GRMZM2G055667	lipid metabolism.FA synthesis and FA elongation.beta hydroxyacyl ACP dehydratase	4.91848	18.4451	10.9716	Up-Up-Down
GRMZM2G104626	lipid metabolism.FA synthesis and FA elongation.beta ketoacyl CoA synthase	1.09335	3.95886	2.66066	Up-Up-Down
GRMZM2G063024	lipid metabolism.FA synthesis and FA elongation.beta ketoacyl CoA synthase	1.25763	2.27684	8.28259	Up-Up-Up
GRMZM2G003138	lipid metabolism.FA synthesis and FA elongation.beta ketoacyl CoA synthase	0.001	2.72397	0.136993	Up-Up-Down
GRMZM2G079236	lipid metabolism.FA synthesis and FA elongation.long chain fatty acid CoA ligase	26.0436	26.0436	53.1339	Up-Up-Up
GRMZM2G104847	lipid metabolism.FA synthesis and FA elongation.long chain fatty acid CoA ligase	0.573827	2.07774	0.001	Up-Down-Down
GRMZM2G117786	lipid metabolism.FA synthesis and FA elongation.pyruvate DH	8.39013	25.5826	13.3685	Up-Up-Down
GRMZM2G152686	lipid metabolism.FA synthesis and FA elongation.pyruvate kinase	18.282	41.772	38.0895	Up-Up-Down
GRMZM2G173195	lipid metabolism.glyceral metabolism.Glycerol-3-phosphate dehydrogenase (NAD+)	6.00985	10.7477	22.1412	Up-Up-Up
AC233887.1_FG006	lipid metabolism.glycolipid synthesis.DGDG synthase	216.267	23.5223	27.7045	Down-Down-Up
GRMZM2G175453	lipid metabolism.glycolipid synthesis.DGDG synthase	8.7799	2.91749	2.01874	Down-Down-Down
GRMZM2G178892	lipid metabolism.glycolipid synthesis.MGDG synthase	10.7892	23.9512	15.2264	Up-Up-Down
GRMZM2G142873	lipid metabolism.glycolipid synthesis.MGDG synthase	32.1695	32.1695	11.4407	Down-Down-Down
GRMZM2G477503	lipid metabolism.glycolipid synthesis.sulfolipid synthase	128.59	34.8701	22.7851	Down-Down-Down
GRMZM2G380286	lipid metabolism.lipid degradation	1.70544	3.08755	0.407604	Up-Down-Down
GRMZM2G066618	lipid metabolism.lipid degradation	0.107692	2.04715	0.102954	Up-Down-Down
GRMZM2G014136	lipid metabolism.lipid degradation.beta-oxidation.acyl CoA DH	64.6436	64.6436	154.176	Up-Up-Up
GRMZM2G001297	lipid metabolism.lipid degradation.beta-oxidation.acyl CoA DH	65.5375	65.5375	142.171	Up-Up-Up
GRMZM2G099666	lipid metabolism.lipid degradation.beta-oxidation.acyl CoA DH	32.5594	32.5594	65.8119	Up-Up-Up
GRMZM2G009888	lipid metabolism.lipid degradation.beta-oxidation.acyl-CoA thioesterase	15.0401	15.0401	33.8089	Up-Up-Up
GRMZM2G042818	lipid metabolism.lipid degradation.beta-oxidation.enoyl CoA hydratase	28.5144	28.5144	69.5009	Up-Up-Up
GRMZM2G146885	lipid metabolism.lipid degradation.beta-oxidation.enoyl isomerase	27.6361	61.8242	58.5627	Up-Up-Down
GRMZM2G033491	lipid metabolism.lipid degradation.beta-oxidation.hydroxybutyryl CoA DH	5.28435	5.28435	13.7956	Up-Up-Up
GRMZM2G132903	lipid metabolism.lipid degradation.beta-oxidation.multifunctional	5.14133	8.05497	19.7552	Up-Up-Up
GRMZM2G331720	lipid metabolism.lipid degradation.lipases	22.4006	62.6892	33.349	Up-Up-Down
GRMZM2G048904	lipid metabolism.lipid degradation.lipases	8.01251	1.54319	1.95576	Down-Down-Up
GRMZM2G461040	lipid metabolism.lipid degradation.lipases	0.238584	14.9018	0.001	Up-Down-Down
GRMZM2G172098	lipid metabolism.lipid degradation.lipases.acylglycerol lipase	11.9065	24.8489	23.3978	Up-Up-Down
GRMZM2G126083	lipid metabolism.lipid degradation.lipases.acylglycerol lipase	1.15283	12.0008	2.20424	Up-Up-Down
GRMZM2G416817	lipid metabolism.lipid degradation.lipases.triacylglycerol lipase	0.340031	3.84749	7.9643	Up-Up-Up
GRMZM2G322892	lipid metabolism.lipid degradation.lipases.triacylglycerol lipase	4.35434	0.788318	1.99815	Down-Down-Up
GRMZM2G169562	lipid metabolism.lipid degradation.lipases.triacylglycerol lipase	6.25736	1.44899	3.47798	Down-Down-Up
GRMZM2G011141	lipid metabolism.lipid degradation.lipases.triacylglycerol lipase	1.19698	5.63429	7.43813	Up-Up-Up
GRMZM2G377641	lipid metabolism.lipid degradation.lipases.triacylglycerol lipase	144.721	48.2385	35.2136	Down-Down-Down
GRMZM2G045714	lipid metabolism.lipid degradation.lipases.triacylglycerol lipase	101.106	43.8299	86.6985	Down-Down-Up
GRMZM2G353444	lipid metabolism.lipid degradation.lipases.triacylglycerol lipase	36.2311	122.148	21.5461	Up-Down-Down
GRMZM2G321290	lipid metabolism.lipid degradation.lipases.triacylglycerol lipase	0.159552	1.15542	5.49122	Up-Up-Up
GRMZM2G064949	lipid metabolism.lipid degradation.lysophospholipases.carboxylesterase	4.30986	4.30986	14.009	Up-Up-Up
GRMZM2G128219	lipid metabolism.lipid degradation.lysophospholipases.carboxylesterase	166.517	52.6216	89.7747	Down-Down-Up
GRMZM2G064193	lipid metabolism.lipid degradation.lysophospholipases.carboxylesterase	9.24838	23.6935	20.3523	Up-Up-Down
GRMZM2G481362	lipid metabolism.lipid degradation.lysophospholipases.carboxylesterase	9.98664	64.3562	15.2303	Up-Up-Down
GRMZM2G049675	lipid metabolism.lipid degradation.lysophospholipases.carboxylesterase	13.0978	3.1993	12.3229	Down-Down-Up
GRMZM2G026095	lipid metabolism.lipid degradation.lysophospholipases.carboxylesterase	23.188	20.2053	9.53019	Down-Down-Down
GRMZM2G003246	lipid metabolism.lipid degradation.lysophospholipases.carboxylesterase	22.5596	41.0019	16.5124	Up-Down-Down
GRMZM2G013324	lipid metabolism.lipid degradation.lysophospholipases.glycerophosphodiester phosphodiesterase	1.8832	5.47295	1.32658	Up-Down-Down
GRMZM2G058227	lipid metabolism.lipid degradation.lysophospholipases.glycerophosphodiester phosphodiesterase	8.38629	19.1365	61.9678	Up-Up-Up
GRMZM2G018416	lipid metabolism.lipid degradation.lysophospholipases.glycerophosphodiester phosphodiesterase	27.5946	88.6576	116.949	Up-Up-Up
GRMZM2G081719	lipid metabolism.lipid degradation.lysophospholipases.phosphoinositide phospholipase C	16.4122	5.29665	8.18621	Down-Down-Up
GRMZM2G061969	lipid metabolism.lipid degradation.lysophospholipases.phospholipase D	3.57876	3.64447	8.80994	Up-Up-Up
GRMZM2G054559	lipid metabolism.lipid degradation.lysophospholipases.phospholipase D	2.66341	2.66341	6.16029	Up-Up-Up
GRMZM2G140811	lipid metabolism.lipid degradation.lysophospholipases.phospholipase D	12.1341	20.6061	43.0459	Up-Up-Up
GRMZM2G442551	lipid metabolism.lipid degradation.lysophospholipases.phospholipase D	0.240282	0.240282	2.90969	Up-Up-Up
GRMZM2G133943	lipid metabolism.lipid degradation.lysophospholipases.phospholipase D	14.3989	14.3989	34.6771	Up-Up-Up
GRMZM2G145944	lipid metabolism.lipid degradation.lysophospholipases.phospholipase D	6.53047	2.17332	4.03972	Down-Down-Up
GRMZM2G344205	lipid metabolism.lipid transfer proteins etc	5.61989	0.803239	1.55525	Down-Down-Up
GRMZM2G107839	lipid metabolism.lipid transfer proteins etc	41.6536	112.417	33.074	Up-Down-Down
GRMZM2G060886	lipid metabolism.Phospholipid synthesis	0.255951	7.76159	1.21743	Up-Up-Down
GRMZM2G095757	lipid metabolism.Phospholipid synthesis	2.2861	0.359896	1.04526	Down-Down-Up
GRMZM2G002135	lipid metabolism.Phospholipid synthesis	6.70064	22.6527	22.7475	Up-Up-Up
GRMZM2G059637	lipid metabolism.Phospholipid synthesis	2.98692	8.11137	3.10384	Up-Up-Down
GRMZM2G065203	lipid metabolism.Phospholipid synthesis	2.69306	2.69306	0.38619	Down-Down-Down
GRMZM2G070304	lipid metabolism.Phospholipid synthesis	0.554266	1.00345	20.798	Up-Up-Up
GRMZM2G072298	lipid metabolism.Phospholipid synthesis	0.253872	5.17067	0.242705	Up-Down-Down
GRMZM2G083195	lipid metabolism.Phospholipid synthesis	111.611	331.974	423.639	Up-Up-Up
GRMZM2G020320	lipid metabolism.Phospholipid synthesis	0.872218	4.47406	8.19954	Up-Up-Up
GRMZM2G166176	lipid metabolism.Phospholipid synthesis	0.378248	0.378248	4.21878	Up-Up-Up
GRMZM2G425249	lipid metabolism.Phospholipid synthesis.choline kinase	29.4373	88.8232	50.2917	Up-Up-Down
GRMZM2G014303	lipid metabolism.Phospholipid synthesis.choline kinase	2.55409	2.55409	8.13914	Up-Up-Up
GRMZM2G062416	lipid metabolism.Phospholipid synthesis.phosphatidate cytidylyltransferase	0.878574	0.662745	4.05965	Down-Up-Up
GRMZM2G027043	lipid metabolism.Phospholipid synthesis.phosphatidate cytidylyltransferase	17.511	30.6935	12.6316	Up-Down-Down
GRMZM2G124313	lipid metabolism.Phospholipid synthesis.phosphatidate cytidylyltransferase	13.5503	28.6695	19.6654	Up-Up-Down
GRMZM2G063220	lipid metabolism.TAG synthesis	6.91068	16.2183	21.7776	Up-Up-Up
GRMZM2G130749	lipid metabolism.TAG synthesis	0.970444	7.52113	6.66207	Up-Up-Down
GRMZM2G031568	lipid metabolism.unassigned	188.64	228.829	75.3515	Up-Down-Down
GRMZM2G013811	major CHO metabolism.degradation.starch.D enzyme	15.8677	15.8677	7.10747	Down-Down-Down
GRMZM2G074462	major CHO metabolism.degradation.starch.D enzyme	38.4155	20.8357	72.2373	Down-Up-Up
GRMZM2G412611	major CHO metabolism.degradation.starch.glucan water dikinase	103.475	103.475	222.328	Up-Up-Up
GRMZM2G074781	major CHO metabolism.degradation.starch.starch cleavage.alpha amylase	2.07467	0.469502	29.7511	Down-Up-Up
GRMZM2G103055	major CHO metabolism.degradation.starch.starch cleavage.alpha amylase	0.001	0.001	4.70958	unchange-Up-Up
GRMZM2G450125	major CHO metabolism.degradation.starch.starch cleavage.beta amylase	4.32301	4.32301	9.39284	Up-Up-Up
GRMZM2G035749	major CHO metabolism.degradation.starch.starch cleavage.beta amylase	1.98278	5.26484	0.517148	Up-Down-Down
GRMZM2G082034	major CHO metabolism.degradation.starch.starch cleavage.beta amylase	6.66214	0.67007	2.68917	Down-Down-Up
GRMZM2G074158	major CHO metabolism.degradation.starch.starch phosphorylase	0.240693	12.8548	2.83797	Up-Up-Down
GRMZM2G085577	major CHO metabolism.degradation.starch.starch phosphorylase	22.5108	91.9533	147.931	Up-Up-Up
GRMZM2G086845	major CHO metabolism.degradation.sucrose.fructokinase	1.02768	1.02768	4.78873	Up-Up-Up
GRMZM2G026969	major CHO metabolism.degradation.sucrose.fructokinase	16.1008	36.8651	23.2397	Up-Up-Down
GRMZM2G051806	major CHO metabolism.degradation.sucrose.hexokinase	19.0119	19.0119	8.39935	Down-Down-Down
GRMZM2G104081	major CHO metabolism.degradation.sucrose.hexokinase	2.47088	2.00123	5.96765	Down-Up-Up
GRMZM2G139300	major CHO metabolism.degradation.sucrose.invertases.cell wall	54.9795	24.5367	38.3818	Down-Down-Up
GRMZM2G118737	major CHO metabolism.degradation.sucrose.invertases.neutral	13.4778	28.397	31.1015	Up-Up-Up
GRMZM2G084694	major CHO metabolism.degradation.sucrose.invertases.neutral	40.1525	135.188	58.8589	Up-Up-Down
GRMZM2G394450	major CHO metabolism.degradation.sucrose.invertases.vacuolar	12.859	12.3676	3.73191	Down-Down-Down
GRMZM2G089836	major CHO metabolism.degradation.sucrose.invertases.vacuolar	7.98139	2.05029	4.02138	Down-Down-Up
GRMZM2G045171	major CHO metabolism.degradation.sucrose.Susy	1.75355	9.80411	4.43757	Up-Up-Down
GRMZM2G318780	major CHO metabolism.degradation.sucrose.Susy	7.24821	3.68503	9.58723	Down-Up-Up
GRMZM2G321023	major CHO metabolism.synthesis.starch.debranching	7.69487	2.6658	4.35934	Down-Down-Up
GRMZM2G348551	major CHO metabolism.synthesis.starch.starch synthase	1.47324	6.31232	10.6102	Up-Up-Up
GRMZM2G121612	major CHO metabolism.synthesis.starch.starch synthase	12.3521	9.59297	4.0257	Down-Down-Down
GRMZM2G044744	major CHO metabolism.synthesis.starch.starch synthase	109.664	109.664	54.608	Down-Down-Down
GRMZM2G008263	major CHO metabolism.synthesis.starch.starch synthase	4.64109	4.64109	0.482276	Down-Down-Down
GRMZM2G055489	major CHO metabolism.synthesis.sucrose.SPP	19.0509	8.84745	12.0363	Down-Down-Up
GRMZM2G462613	major CHO metabolism.synthesis.sucrose.SPS	155.666	76.9235	98.7963	Down-Down-Up
GRMZM2G049076	major CHO metabolism.synthesis.sucrose.SPS	58.5481	28.6178	23.8211	Down-Down-Down
GRMZM2G032807	metal handling	152.215	311.911	494.392	Up-Up-Up
GRMZM2G003762	metal handling	109.887	20.423	27.9314	Down-Down-Up
GRMZM2G169726	metal handling	12.701	81.494	34.9985	Up-Up-Down
GRMZM2G119967	metal handling	16.8163	16.8163	2.92301	Down-Down-Down
GRMZM2G173874	metal handling	40.8112	40.8112	94.3937	Up-Up-Up
GRMZM2G103812	metal handling	6.43869	4.61412	16.0299	Down-Up-Up
GRMZM2G068557	metal handling.acquisition	2076.7	256.628	217.082	Down-Down-Down
GRMZM2G160064	metal handling.binding, chelation and storage	12.0366	64.4265	13.7585	Up-Up-Down
GRMZM2G094742	metal handling.binding, chelation and storage	87.7801	216.383	298.634	Up-Up-Up
GRMZM2G439195	metal handling.binding, chelation and storage	36.555	12.6483	17.0013	Down-Down-Up
GRMZM2G075502	metal handling.binding, chelation and storage	690.304	154.696	93.8282	Down-Down-Down
GRMZM2G059836	metal handling.binding, chelation and storage	12.1859	39.8333	38.5092	Up-Up-Down
GRMZM2G096008	metal handling.binding, chelation and storage	17.8474	15.4532	92.3591	Down-Up-Up
GRMZM2G054123	metal handling.binding, chelation and storage	2.44866	2.44866	7.31548	Up-Up-Up
GRMZM2G013430	metal handling.binding, chelation and storage	41.2585	2.4433	1.84316	Down-Down-Down
GRMZM2G111872	metal handling.binding, chelation and storage	27.7151	76.5672	99.446	Up-Up-Up
GRMZM2G117198	metal handling.binding, chelation and storage	13.7803	13.7803	30.9592	Up-Up-Up
GRMZM2G091228	metal handling.binding, chelation and storage	13.1364	29.0817	27.5742	Up-Up-Down
GRMZM2G371486	metal handling.binding, chelation and storage	9.43249	1.82965	0.644113	Down-Down-Down
GRMZM2G059392	mino acid metabolism.degradation.aspartate family.lysine.lysine decarboxylase	5.34719	5.34719	0.807155	Down-Down-Down
GRMZM2G084802	minor CHO metabolism.callose	0.648433	0.648433	5.45521	Up-Up-Up
GRMZM2G341918	minor CHO metabolism.callose	16.4218	2.39761	13.6737	Down-Down-Up
GRMZM2G111529	minor CHO metabolism.callose	1.53757	1.53757	4.57314	Up-Up-Up
GRMZM2G180951	minor CHO metabolism.callose	43.766	8.38212	13.8634	Down-Down-Up
GRMZM2G053554	minor CHO metabolism.galactose.alpha-galactosidases	22.3029	10.1631	10.8785	Down-Down-Up
GRMZM2G077389	minor CHO metabolism.galactose.alpha-galactosidases	0.843028	4.83307	1.74621	Up-Up-Down
GRMZM2G165931	minor CHO metabolism.galactose.galactokinases	25.2235	25.2235	87.7058	Up-Up-Up
GRMZM2G458549	minor CHO metabolism.galactose.galactokinases	14.2833	9.31845	18.8217	Down-Up-Up
GRMZM2G422045	minor CHO metabolism.myo-inositol.inositol phosphatase	4.22041	2.61058	7.32982	Down-Up-Up
GRMZM2G065225	minor CHO metabolism.myo-inositol.inositol phosphatase	38.7883	18.3723	14.7322	Down-Down-Down
GRMZM2G329909	minor CHO metabolism.myo-inositol.inositol phosphatase	10.4093	6.82326	15.6706	Down-Up-Up
GRMZM2G010768	minor CHO metabolism.myo-inositol.InsP Synthases	86.4767	86.4767	31.6554	Down-Down-Down
GRMZM2G392513	minor CHO metabolism.myo-inositol.InsP Synthases	50.2865	23.2341	17.3603	Down-Down-Down
GRMZM2G158972	minor CHO metabolism.myo-inositol.poly-phosphatases	25.6556	52.5212	34.5894	Up-Up-Down
GRMZM2G111954	minor CHO metabolism.others	8.47887	76.2129	6.68382	Up-Down-Down
GRMZM2G077214	minor CHO metabolism.others	8.80867	8.80867	3.42751	Down-Down-Down
GRMZM2G016236	minor CHO metabolism.others	8.75839	8.75839	3.62836	Down-Down-Down
GRMZM2G119578	minor CHO metabolism.others	3.61849	5.86141	19.1173	Up-Up-Up
GRMZM2G018716	minor CHO metabolism.others	12.5047	4.78446	8.13406	Down-Down-Up
GRMZM2G171400	minor CHO metabolism.others	26.6521	73.7603	41.3843	Up-Up-Down
GRMZM2G174481	minor CHO metabolism.others	32.691	76.2375	59.1512	Up-Up-Down
GRMZM2G093945	minor CHO metabolism.others	4.57829	16.2457	7.70335	Up-Up-Down
GRMZM2G315401	minor CHO metabolism.others	2.14862	2.14862	7.87408	Up-Up-Up
GRMZM2G111164	minor CHO metabolism.others	5.01984	5.01984	0.171394	Down-Down-Down
GRMZM2G119941	minor CHO metabolism.others	9.64561	22.2648	16.5984	Up-Up-Down
GRMZM2G005493	minor CHO metabolism.others.Xylose isomerase	57.2901	99.2876	206.305	Up-Up-Up
GRMZM2G081682	minor CHO metabolism.others.Xylose isomerase	1.68943	1.68943	5.07608	Up-Up-Up
GRMZM2G165919	minor CHO metabolism.raffinose family.galactinol synthases.putative	57.2737	26.9439	13.3514	Down-Down-Down
GRMZM2G150906	minor CHO metabolism.raffinose family.raffinose synthases.known	42.1099	18.7029	5.07923	Down-Down-Down
GRMZM2G047292	minor CHO metabolism.raffinose family.raffinose synthases.putative	2.57054	0.001	1.75533	Down-Down-Up
GRMZM2G175423	minor CHO metabolism.sugar alcohols	22.4962	10.7344	16.3384	Down-Down-Up
GRMZM2G141510	minor CHO metabolism.sugar kinases	20.7021	20.7021	48.8603	Up-Up-Up
GRMZM2G123277	minor CHO metabolism.trehalose.potential TPS/TPP	1.47101	2.88508	12.1099	Up-Up-Up
GRMZM2G008226	minor CHO metabolism.trehalose.potential TPS/TPP	31.1154	25.7378	53.5099	Down-Up-Up
GRMZM2G122231	minor CHO metabolism.trehalose.potential TPS/TPP	12.3397	12.3397	27.6408	Up-Up-Up
GRMZM2G312521	minor CHO metabolism.trehalose.potential TPS/TPP	3.98993	10.1128	37.6865	Up-Up-Up
GRMZM2G366659	minor CHO metabolism.trehalose.potential TPS/TPP	6.71271	10.3216	25.4939	Up-Up-Up
GRMZM2G099860	minor CHO metabolism.trehalose.potential TPS/TPP	0.344972	3.12272	1.84687	Up-Up-Down
GRMZM2G112830	minor CHO metabolism.trehalose.TPP	0.304262	2.36984	0.163774	Up-Down-Down
GRMZM2G347280	minor CHO metabolism.trehalose.TPP	19.048	16.3068	3.24677	Down-Down-Down
GRMZM2G001304	minor CHO metabolism.trehalose.TPS	47.45	10.6737	5.84012	Down-Down-Down
AC203535.4_FG004	misc. other Ferredoxins and Rieske domain	1361.43	813.212	391.564	Down-Down-Down
GRMZM2G073860	misc.acid and other phosphatases	26.4173	62.2231	110.556	Up-Up-Up
GRMZM2G122362	misc.acid and other phosphatases	4.09873	1.37808	5.37386	Down-Up-Up
GRMZM2G155998	misc.acid and other phosphatases	0.300203	0.300203	2.67865	Up-Up-Up
GRMZM2G087896	misc.acid and other phosphatases	10.468	1.35368	0.85779	Down-Down-Down
GRMZM2G004949	misc.acid and other phosphatases	16.6501	16.6501	33.3659	Up-Up-Up
GRMZM2G371793	misc.acid and other phosphatases	18.8866	24.0077	8.06751	Up-Down-Down
GRMZM2G045976	misc.acid and other phosphatases	18.1279	14.3236	30.5487	Down-Up-Up
GRMZM2G021106	misc.acid and other phosphatases	19.0061	6.8818	4.7816	Down-Down-Down
AC211394.4_FG004	misc.acid and other phosphatases	291.421	292.674	655.292	Up-Up-Up
GRMZM2G157027	misc.acid and other phosphatases	7.75163	5.63474	17.2915	Down-Up-Up
GRMZM2G351232	misc.acid and other phosphatases	85.8383	64.2855	19.1873	Down-Down-Down
GRMZM2G347836	misc.acid and other phosphatases	56.2176	34.414	3.86653	Down-Down-Down
GRMZM2G169293	misc.acid and other phosphatases	14.0333	14.0333	39.5028	Up-Up-Up
AC196779.3_FG003	misc.acid and other phosphatases	12.8143	3.39502	4.18315	Down-Down-Up
GRMZM2G022997	misc.acid and other phosphatases	23.332	8.78605	14.2756	Down-Down-Up
GRMZM2G152447	misc.acid and other phosphatases	27.9717	21.5222	5.68252	Down-Down-Down
GRMZM2G093101	misc.acid and other phosphatases	21.8426	21.8426	48.7667	Up-Up-Up
GRMZM2G109405	misc.acid and other phosphatases	11.3042	23.6779	38.8296	Up-Up-Up
GRMZM2G025072	misc.acid and other phosphatases	9.92205	26.0465	18.0227	Up-Up-Down
GRMZM2G140989	misc.acid and other phosphatases	0.474031	1.45893	8.97296	Up-Up-Up
GRMZM2G396477	misc.acid and other phosphatases	144.787	67.7235	33.3862	Down-Down-Down
GRMZM2G442387	misc.acid and other phosphatases	0.668148	0.831619	3.7527	Up-Up-Up
GRMZM2G092888	misc.acid and other phosphatases	6.11202	6.11202	13.262	Up-Up-Up
GRMZM2G141277	misc.acid and other phosphatases	3.46494	12.2609	0.001	Up-Down-Down
GRMZM2G015908	misc.acid and other phosphatases	316.822	47.6265	28.5248	Down-Down-Down
GRMZM2G068690	misc.acid and other phosphatases	7.99533	2.6318	5.83696	Down-Down-Up
GRMZM2G042356	misc.acyl transferases	14.2458	14.2458	37.8861	Up-Up-Up
GRMZM2G397055	misc.alcohol dehydrogenases	25.9105	22.2281	91.7977	Down-Up-Up
GRMZM2G152975	misc.alcohol dehydrogenases	34.3816	83.728	78.9735	Up-Up-Down
GRMZM2G055101	misc.beta 1,3 glucan hydrolases	0.665933	1.08506	9.54961	Up-Up-Up
GRMZM2G137535	misc.beta 1,3 glucan hydrolases.glucan endo-1,3-beta-glucosidase	0.556735	0.001	7.5845	Down-Up-Up
GRMZM2G127117	misc.beta 1,3 glucan hydrolases.glucan endo-1,3-beta-glucosidase	9.81619	39.3302	24.9225	Up-Up-Down
GRMZM2G065585	misc.beta 1,3 glucan hydrolases.glucan endo-1,3-beta-glucosidase	419.755	372.071	4212.83	Down-Up-Up
GRMZM2G111143	misc.beta 1,3 glucan hydrolases.glucan endo-1,3-beta-glucosidase	0.437692	0.437692	3.20804	Up-Up-Up
GRMZM2G458164	misc.beta 1,3 glucan hydrolases.glucan endo-1,3-beta-glucosidase	0.422781	4.08219	1.48201	Up-Up-Down
GRMZM2G061403	misc.beta 1,3 glucan hydrolases.glucan endo-1,3-beta-glucosidase	11.9991	11.9991	40.9957	Up-Up-Up
GRMZM2G125032	misc.beta 1,3 glucan hydrolases.glucan endo-1,3-beta-glucosidase	31.0101	85.4064	760.705	Up-Up-Up
GRMZM2G097207	misc.beta 1,3 glucan hydrolases.glucan endo-1,3-beta-glucosidase	0.843449	6.87148	3.83015	Up-Up-Down
GRMZM2G062600	misc.beta 1,3 glucan hydrolases.glucan endo-1,3-beta-glucosidase	2.92757	6.84599	17.9589	Up-Up-Up
GRMZM2G096591	misc.beta 1,3 glucan hydrolases.glucan endo-1,3-beta-glucosidase	1.3755	4.85596	2.893	Up-Up-Down
GRMZM2G046459	misc.beta 1,3 glucan hydrolases.glucan endo-1,3-beta-glucosidase	4.06032	32.058	17.5756	Up-Up-Down
GRMZM2G012140	misc.beta 1,3 glucan hydrolases.glucan endo-1,3-beta-glucosidase	2.56267	14.7372	41.0725	Up-Up-Up
GRMZM2G018356	misc.calcineurin-like phosphoesterase family protein	7.6181	4.7972	12.6661	Down-Up-Up
GRMZM2G135839	misc.calcineurin-like phosphoesterase family protein	48.5035	14.1345	11.899	Down-Down-Down
GRMZM2G084407	misc.cytochrome P450	78.019	78.019	165.301	Up-Up-Up
GRMZM2G057514	misc.cytochrome P450	0.833864	1.13223	48.894	Up-Up-Up
GRMZM2G308666	misc.cytochrome P450	4.78792	0.481563	4.32302	Down-Down-Up
GRMZM2G180082	misc.cytochrome P450	30.1916	30.1916	96.1643	Up-Up-Up
AC186603.6_FG003	misc.cytochrome P450	6.4062	17.2211	24.1264	Up-Up-Up
GRMZM2G133720	misc.cytochrome P450	4.38411	3.32845	18.3875	Down-Up-Up
GRMZM2G104783	misc.cytochrome P450	23.2375	3.57592	3.44338	Down-Down-Down
GRMZM2G034471	misc.cytochrome P450	932.462	175.905	19.4989	Down-Down-Down
GRMZM2G132478	misc.cytochrome P450	0.478792	0.478792	3.77628	Up-Up-Up
GRMZM2G161169	misc.cytochrome P450	4.40228	4.40228	0.725626	Down-Down-Down
GRMZM2G106408	misc.cytochrome P450	4.7061	7.42458	2.18527	Up-Down-Down
GRMZM2G052825	misc.cytochrome P450	228.903	188.368	39.9272	Down-Down-Down
GRMZM2G171118	misc.cytochrome P450	0.591256	0.591256	3.95674	Up-Up-Up
GRMZM2G181236	misc.cytochrome P450	2.55332	6.93386	5.96689	Up-Up-Down
GRMZM2G062946	misc.cytochrome P450	4.65272	15.6434	3.43136	Up-Down-Down
GRMZM2G167673	misc.cytochrome P450	1.09965	1.09965	7.14869	Up-Up-Up
GRMZM2G172491	misc.cytochrome P450	42.0142	24.4887	9.79661	Down-Down-Down
GRMZM2G040728	misc.cytochrome P450	18.6103	43.4964	21	Up-Up-Down
GRMZM2G093286	misc.cytochrome P450	2.64449	0.001	0.001	Down-Down-unchange
GRMZM2G321033	misc.cytochrome P450	2.38382	13.5225	3.34247	Up-Up-Down
GRMZM2G020761	misc.cytochrome P450	155.587	299.67	656.304	Up-Up-Up
GRMZM2G177668	misc.cytochrome P450	7.48737	16.479	10.6669	Up-Up-Down
GRMZM2G171139	misc.cytochrome P450	0.646644	4.58523	1.64853	Up-Up-Down
GRMZM2G349187	misc.cytochrome P450	6.3826	6.3826	14.8188	Up-Up-Up
GRMZM2G066441	misc.cytochrome P450	1.53041	2.49362	15.5088	Up-Up-Up
GRMZM2G065928	misc.cytochrome P450	187.078	98.0357	44.2729	Down-Down-Down
GRMZM2G168858	misc.cytochrome P450	229.505	77.3777	142.631	Down-Down-Up
GRMZM2G126505	misc.cytochrome P450	4.37368	0.904937	0.836259	Down-Down-Down
GRMZM2G063756	misc.cytochrome P450	179.448	78.2469	24.997	Down-Down-Down
GRMZM2G012865	misc.cytochrome P450	6.51135	6.51135	0.46687	Down-Down-Down
GRMZM2G129860	misc.cytochrome P450	63.5036	30.1348	48.6752	Down-Down-Up
GRMZM2G021436	misc.cytochrome P450	18.504	42.3296	14.2618	Up-Down-Down
GRMZM2G154752	misc.cytochrome P450	16.751	8.43987	37.1649	Down-Up-Up
GRMZM2G010221	misc.cytochrome P450	33.2979	56.6257	27.4378	Up-Down-Down
GRMZM2G121264	misc.cytochrome P450	30.1198	3.04241	14.5828	Down-Down-Up
GRMZM2G170047	misc.cytochrome P450	4.25939	5.3979	20.8488	Up-Up-Up
GRMZM2G114988	misc.cytochrome P450	15.2532	47.7658	34.4193	Up-Up-Down
GRMZM2G370745	misc.cytochrome P450	7.87292	1.81186	0.510279	Down-Down-Down
GRMZM2G099305	misc.GCN5-related N-acetyltransferase	22.7874	5.545	0.585621	Down-Down-Down
GRMZM2G114184	misc.GCN5-related N-acetyltransferase	5.32747	5.32747	1.01863	Down-Down-Down
GRMZM2G057554	misc.GCN5-related N-acetyltransferase	5.61973	1.78734	1.16163	Down-Down-Down
AC149475.2_FG007	misc.GCN5-related N-acetyltransferase	2.07441	12.7689	10.7091	Up-Up-Down
GRMZM2G105189	misc.GDSL-motif lipase	1.56056	7.59289	8.57849	Up-Up-Up
GRMZM2G022279	misc.GDSL-motif lipase	256.227	101.222	98.4247	Down-Down-Down
GRMZM2G170646	misc.GDSL-motif lipase	4.4028	4.13307	23.2282	Down-Up-Up
GRMZM2G152777	misc.GDSL-motif lipase	3.75281	42.9267	0.163079	Up-Down-Down
GRMZM2G074517	misc.GDSL-motif lipase	5.24985	11.4973	5.66652	Up-Up-Down
GRMZM2G022402	misc.GDSL-motif lipase	16.7668	64.4236	55.7615	Up-Up-Down
GRMZM2G085176	misc.GDSL-motif lipase	45.7025	45.7025	117.731	Up-Up-Up
GRMZM2G070178	misc.GDSL-motif lipase	0.351833	9.71371	3.53174	Up-Up-Down
GRMZM2G459874	misc.GDSL-motif lipase	2.82704	10.6628	12.3873	Up-Up-Up
GRMZM2G069503	misc.GDSL-motif lipase	6.62318	1.58701	7.44923	Down-Up-Up
GRMZM2G148460	misc.GDSL-motif lipase	19.4659	47.2129	30.5426	Up-Up-Down
GRMZM2G117030	misc.GDSL-motif lipase	1.4522	14.7229	8.46873	Up-Up-Down
AC231745.1_FG003	misc.GDSL-motif lipase	169.458	433.44	332.411	Up-Up-Down
GRMZM2G100822	misc.GDSL-motif lipase	0.466872	1.05654	9.81938	Up-Up-Up
GRMZM2G159759	misc.GDSL-motif lipase	34.7442	34.7442	81.6322	Up-Up-Up
GRMZM2G087827	misc.GDSL-motif lipase	0.572893	0.572893	5.47693	Up-Up-Up
AC155376.2_FG005	misc.gluco-, galacto- and mannosidases	27.4287	27.4287	56.5358	Up-Up-Up
AC217401.3_FG002	misc.gluco-, galacto- and mannosidases	41.136	41.136	134.857	Up-Up-Up
AC217887.3_FG004	misc.gluco-, galacto- and mannosidases	1.67768	1.67768	6.77193	Up-Up-Up
GRMZM2G031660	misc.gluco-, galacto- and mannosidases	13.2984	54.432	20.8666	Up-Up-Down
GRMZM2G426467	misc.gluco-, galacto- and mannosidases	0.639659	0.001	2.29321	Down-Up-Up
GRMZM2G055699	misc.gluco-, galacto- and mannosidases	105.658	105.658	236.802	Up-Up-Up
GRMZM2G108133	misc.gluco-, galacto- and mannosidases	58.8129	58.8129	153.08	Up-Up-Up
AC217401.3_FG001	misc.gluco-, galacto- and mannosidases	9.98664	21.2607	26.6972	Up-Up-Up
AC197578.4_FG001	misc.gluco-, galacto- and mannosidases	2.32088	8.54358	7.6918	Up-Up-Down
GRMZM2G147687	misc.gluco-, galacto- and mannosidases	0.570376	0.860516	7.27048	Up-Up-Up
GRMZM2G337242	misc.gluco-, galacto- and mannosidases.alpha-mannosidase	15.3456	5.5812	4.97752	Down-Down-Down
GRMZM2G172369	misc.gluco-, galacto- and mannosidases.alpha-mannosidase	2.39853	1.27276	3.63722	Down-Up-Up
GRMZM2G178025	misc.gluco-, galacto- and mannosidases.endoglucanase	1.7724	5.00193	15.4493	Up-Up-Up
GRMZM2G147422	misc.gluco-, galacto- and mannosidases.endoglucanase	7.13633	17.011	20.581	Up-Up-Up
GRMZM2G477603	misc.gluco-, galacto- and mannosidases.endoglucanase	2.17148	10.8866	26.6681	Up-Up-Up
GRMZM2G019090	misc.glutathione S transferases	11.7946	29.6124	22.5516	Up-Up-Down
GRMZM2G308687	misc.glutathione S transferases	315.727	136.776	75.5857	Down-Down-Down
GRMZM2G146475	misc.glutathione S transferases	19.0607	7.58129	19.3267	Down-Up-Up
GRMZM2G077206	misc.glutathione S transferases	292.631	266.9	118.314	Down-Down-Down
GRMZM2G096153	misc.glutathione S transferases	2.18337	5.76451	1.39155	Up-Down-Down
GRMZM2G064255	misc.glutathione S transferases	45.2781	100.416	113.627	Up-Up-Up
GRMZM2G161860	misc.glutathione S transferases	6.40266	16.6145	51.4166	Up-Up-Up
GRMZM2G129357	misc.glutathione S transferases	2.02235	11.3167	3.16373	Up-Up-Down
GRMZM2G016241	misc.glutathione S transferases	0.415495	1.50444	9.33464	Up-Up-Up
GRMZM2G056388	misc.glutathione S transferases	10.2069	12.2286	57.3996	Up-Up-Up
GRMZM2G028821	misc.glutathione S transferases	200.491	351.32	768.783	Up-Up-Up
GRMZM2G335618	misc.glutathione S transferases	51.9945	68.7162	268.42	Up-Up-Up
GRMZM2G146246	misc.glutathione S transferases	19.2007	19.2007	41.9131	Up-Up-Up
GRMZM2G025190	misc.glutathione S transferases	2.99245	1.23127	7.80224	Down-Up-Up
GRMZM2G032856	misc.glutathione S transferases	11.6118	32.1769	17.4445	Up-Up-Down
GRMZM2G052571	misc.glutathione S transferases	5.25285	13.5516	16.0697	Up-Up-Up
GRMZM2G161905	misc.glutathione S transferases	1.55123	12.4037	9.88666	Up-Up-Down
GRMZM2G122488	misc.glutathione S transferases	6.67468	6.67468	19.599	Up-Up-Up
GRMZM2G300141	misc.invertase/pectin methylesterase inhibitor family protein	0.001	7.96666	2.91246	Up-Up-Down
GRMZM2G414834	misc.invertase/pectin methylesterase inhibitor family protein	25.6439	4.06828	0.252742	Down-Down-Down
GRMZM2G048616	misc.misc2	12.2528	46.7423	104.421	Up-Up-Up
GRMZM2G370510	misc.misc2	4.69528	5.60256	36.9302	Up-Up-Up
GRMZM2G094273	misc.misc2	27.1862	24.3247	10.8168	Down-Down-Down
GRMZM2G165815	misc.misc2	3.30458	3.35393	8.23313	Up-Up-Up
GRMZM2G424857	misc.misc2	23.4134	204.104	177.019	Up-Up-Down
GRMZM2G089944	misc.misc2	96.9277	258.999	153.326	Up-Up-Down
GRMZM2G392791	misc.misc2	17.6162	34.5932	93.9851	Up-Up-Up
GRMZM2G073693	misc.myrosinases-lectin-jacalin	7.25325	15.7988	29.6871	Up-Up-Up
GRMZM2G106493	misc.myrosinases-lectin-jacalin	8.79032	43.6434	60.0989	Up-Up-Up
GRMZM2G081032	misc.myrosinases-lectin-jacalin	0.774371	6.83444	3.14631	Up-Up-Down
GRMZM2G348846	misc.nitrilases, *nitrile lyases, berberine bridge enzymes, reticuline oxidases, troponine reductases	7.27145	38.1074	41.8315	Up-Up-Up
GRMZM2G031941	misc.nitrilases, *nitrile lyases, berberine bridge enzymes, reticuline oxidases, troponine reductases	16.2678	30.4523	4.52976	Up-Down-Down
GRMZM2G005583	misc.nitrilases, *nitrile lyases, berberine bridge enzymes, reticuline oxidases, troponine reductases	19.3993	43.4265	38.3451	Up-Up-Down
GRMZM2G429540	misc.nitrilases, *nitrile lyases, berberine bridge enzymes, reticuline oxidases, troponine reductases	26.3897	68.0452	67.6593	Up-Up-Down
GRMZM2G145578	misc.nitrilases, *nitrile lyases, berberine bridge enzymes, reticuline oxidases, troponine reductases	1.48718	1.48718	6.2964	Up-Up-Up
GRMZM2G080839	misc.nitrilases, *nitrile lyases, berberine bridge enzymes, reticuline oxidases, troponine reductases	2.89205	3.16905	10.7683	Up-Up-Up
GRMZM2G135970	misc.nitrilases, *nitrile lyases, berberine bridge enzymes, reticuline oxidases, troponine reductases	71.1309	149.264	183.67	Up-Up-Up
GRMZM2G166906	misc.nitrilases, *nitrile lyases, berberine bridge enzymes, reticuline oxidases, troponine reductases	14.5155	3.82705	0.67364	Down-Down-Down
AC203909.3_FG003	misc.nitrilases, *nitrile lyases, berberine bridge enzymes, reticuline oxidases, troponine reductases	13.4924	46.6893	28.2469	Up-Up-Down
GRMZM2G141026	misc.O-methyl transferases	8.1162	1.54671	0.612567	Down-Down-Down
GRMZM2G140996	misc.O-methyl transferases	73.2416	6.72599	3.45026	Down-Down-Down
GRMZM2G023152	misc.O-methyl transferases	18.5648	10.6532	3.01086	Down-Down-Down
GRMZM2G349791	misc.O-methyl transferases	31.7876	17.0113	0.764512	Down-Down-Down
AC196475.3_FG004	misc.O-methyl transferases	228.629	228.629	619.86	Up-Up-Up
GRMZM2G423331	misc.O-methyl transferases	2.77818	1.25742	18.2598	Down-Up-Up
GRMZM2G093092	misc.O-methyl transferases	48.4685	111.84	1027.06	Up-Up-Up
GRMZM2G085924	misc.O-methyl transferases	274.952	131.785	1.60388	Down-Down-Down
GRMZM2G127418	misc.O-methyl transferases	0.507744	0.459615	92.3897	Down-Up-Up
GRMZM2G053315	misc.oxidases - copper, flavone etc	11.4876	106.516	65.5968	Up-Up-Down
GRMZM2G125196	misc.oxidases - copper, flavone etc	7.58487	0.784674	3.52203	Down-Down-Up
GRMZM2G127361	misc.oxidases - copper, flavone etc	4.26197	4.26197	0.48894	Down-Down-Down
GRMZM2G359298	misc.oxidases - copper, flavone etc	107.227	325.912	330.127	Up-Up-Up
GRMZM2G520535	misc.oxidases - copper, flavone etc	15.8452	32.2381	28.421	Up-Up-Down
GRMZM2G004128	misc.oxidases - copper, flavone etc	23.5976	23.5976	11.1163	Down-Down-Down
GRMZM2G328094	misc.oxidases - copper, flavone etc	36.2322	36.2322	85.3163	Up-Up-Up
GRMZM2G128935	misc.oxidases - copper, flavone etc	31.1171	35.256	17.1398	Up-Down-Down
GRMZM2G058261	misc.oxidases - copper, flavone etc	19.7718	43.9139	18.3175	Up-Down-Down
GRMZM2G150248	misc.oxidases - copper, flavone etc	53.4	256.102	70.3451	Up-Up-Down
GRMZM2G171328	misc.oxidases - copper, flavone etc	4.52235	2.14431	3.58227	Down-Down-Up
GRMZM2G148884	misc.oxidases - copper, flavone etc	4.57382	4.57382	0.001	Down-Down-Down
GRMZM2G132489	misc.oxidases - copper, flavone etc	5.1046	1.58078	1.54107	Down-Down-Down
GRMZM2G030529	misc.oxidases - copper, flavone etc	24.686	9.29123	19.7082	Down-Down-Up
GRMZM2G348578	misc.oxidases - copper, flavone etc	7.46074	16.9751	39.3255	Up-Up-Up
AC205154.3_FG005	misc.peroxidases	0.001	0.001	24.3045	unchange-Up-Up
GRMZM2G313184	misc.peroxidases	5.33758	16.2665	35.8896	Up-Up-Up
GRMZM2G116902	misc.peroxidases	6.33002	13.4297	59.9485	Up-Up-Up
GRMZM2G080183	misc.peroxidases	0.310646	0.310646	3.56378	Up-Up-Up
GRMZM2G171078	misc.peroxidases	0.001	0.590324	6.44237	Up-Up-Up
GRMZM2G176085	misc.peroxidases	13.3055	44.9541	17.7367	Up-Up-Down
AC197758.3_FG004	misc.peroxidases	6.73749	18.5506	67.3634	Up-Up-Up
GRMZM2G130904	misc.peroxidases	4.00939	32.091	71.8188	Up-Up-Up
GRMZM2G408963	misc.peroxidases	8.09339	13.8384	6.36185	Up-Down-Down
GRMZM2G108153	misc.peroxidases	6.94544	12.5742	3.63615	Up-Down-Down
GRMZM2G103342	misc.peroxidases	16.7182	25.7029	74.079	Up-Up-Up
GRMZM2G133434	misc.peroxidases	3.18583	2.88385	0.179159	Down-Down-Down
GRMZM2G081928	misc.peroxidases	7.37298	0.606735	0.001	Down-Down-Down
GRMZM2G427815	misc.peroxidases	0.567499	0.567499	6.69128	Up-Up-Up
AC209987.4_FG010	misc.plastocyanin-like	10.7654	32.0641	75.0312	Up-Up-Up
GRMZM2G107562	misc.plastocyanin-like	41.4202	27.2899	6.26554	Down-Down-Down
GRMZM2G101916	misc.plastocyanin-like	4.05382	4.05382	0.430612	Down-Down-Down
GRMZM2G027198	misc.plastocyanin-like	5.39387	11.2299	27.5878	Up-Up-Up
GRMZM2G004106	misc.plastocyanin-like	11.8511	29.6591	32.3234	Up-Up-Up
GRMZM2G023847	misc.plastocyanin-like	99.474	158.329	406.017	Up-Up-Up
GRMZM2G122302	misc.plastocyanin-like	0.001	3.52948	1.86378	Up-Up-Down
GRMZM2G320373	misc.protease inhibitor/seed storage/lipid transfer protein (LTP) family protein	1.35889	1.35889	10.7177	Up-Up-Up
GRMZM2G170044	misc.protease inhibitor/seed storage/lipid transfer protein (LTP) family protein	17.304	17.304	5.38604	Down-Down-Down
GRMZM2G387360	misc.protease inhibitor/seed storage/lipid transfer protein (LTP) family protein	0.416726	4.90392	40.6364	Up-Up-Up
GRMZM2G345700	misc.protease inhibitor/seed storage/lipid transfer protein (LTP) family protein	19.0061	35.556	615.117	Up-Up-Up
GRMZM2G137329	misc.protease inhibitor/seed storage/lipid transfer protein (LTP) family protein	92.0798	339.033	28.6003	Up-Down-Down
GRMZM2G031354	misc.protease inhibitor/seed storage/lipid transfer protein (LTP) family protein	944.926	416.055	529.878	Down-Down-Up
GRMZM2G059964	misc.protease inhibitor/seed storage/lipid transfer protein (LTP) family protein	0.431427	19.9171	1.23735	Up-Up-Down
GRMZM2G000221	misc.protease inhibitor/seed storage/lipid transfer protein (LTP) family protein	1.25763	14.42	2.40462	Up-Up-Down
GRMZM2G164440	misc.protease inhibitor/seed storage/lipid transfer protein (LTP) family protein	3.61014	3.61014	0.001	Down-Down-Down
GRMZM2G070279	misc.short chain dehydrogenase/reductase (SDR)	3.01779	3.01779	7.89593	Up-Up-Up
GRMZM2G170013	misc.short chain dehydrogenase/reductase (SDR)	1.80193	12.1905	7.52533	Up-Up-Down
GRMZM2G135277	misc.short chain dehydrogenase/reductase (SDR)	3.61954	9.36127	9.22755	Up-Up-Down
GRMZM2G170017	misc.short chain dehydrogenase/reductase (SDR)	12.5443	12.5443	40.0428	Up-Up-Up
GRMZM2G455809	misc.short chain dehydrogenase/reductase (SDR)	18.1887	3.82897	3.23509	Down-Down-Down
GRMZM2G162527	misc.short chain dehydrogenase/reductase (SDR)	3.88975	16.308	6.26299	Up-Up-Down
GRMZM2G143373	misc.short chain dehydrogenase/reductase (SDR)	0.569413	2.92082	0.001	Up-Down-Down
GRMZM2G003563	misc.short chain dehydrogenase/reductase (SDR)	0.604405	0.604405	3.12022	Up-Up-Up
AC210013.4_FG006	misc.short chain dehydrogenase/reductase (SDR)	25.3776	2.65992	9.19374	Down-Down-Up
GRMZM2G152179	misc.sulfotransferase	6.28901	12.2483	26.7824	Up-Up-Up
GRMZM2G083935	misc.UDP glucosyl and glucoronyl transferases	6.77264	96.8644	96.6893	Up-Up-Down
GRMZM2G127416	misc.UDP glucosyl and glucoronyl transferases	21.0931	21.0931	54.8551	Up-Up-Up
GRMZM2G059825	misc.UDP glucosyl and glucoronyl transferases	58.3237	58.3237	134.459	Up-Up-Up
GRMZM2G166940	misc.UDP glucosyl and glucoronyl transferases	1.53292	6.10549	3.37062	Up-Up-Down
GRMZM2G449019	misc.UDP glucosyl and glucoronyl transferases	10.0201	20.944	34.3113	Up-Up-Up
GRMZM2G161335	misc.UDP glucosyl and glucoronyl transferases	25.473	28.2606	91.1734	Up-Up-Up
GRMZM2G004858	misc.UDP glucosyl and glucoronyl transferases	10.4285	29.4526	34.4288	Up-Up-Up
GRMZM2G158496	misc.UDP glucosyl and glucoronyl transferases	12.8801	12.8801	5.51988	Down-Down-Down
GRMZM2G007012	misc.UDP glucosyl and glucoronyl transferases	73.7612	12.1772	9.68159	Down-Down-Down
GRMZM2G036409	misc.UDP glucosyl and glucoronyl transferases	0.66617	10.4022	25.1562	Up-Up-Up
GRMZM2G316030	misc.UDP glucosyl and glucoronyl transferases	0.49234	1.78268	7.68783	Up-Up-Up
GRMZM2G160585	misc.UDP glucosyl and glucoronyl transferases	4.58363	17.0333	26.8686	Up-Up-Up
GRMZM2G018869	misc.UDP glucosyl and glucoronyl transferases	3.01844	5.33454	11.2679	Up-Up-Up
GRMZM2G476049	misc.UDP glucosyl and glucoronyl transferases	10.3352	22.7651	6.42239	Up-Down-Down
GRMZM2G060061	misc.UDP glucosyl and glucoronyl transferases	2.57093	7.39239	4.33737	Up-Up-Down
GRMZM2G363554	misc.UDP glucosyl and glucoronyl transferases	0.148752	12.1187	2.70197	Up-Up-Down
GRMZM2G470524	misc.UDP glucosyl and glucoronyl transferases	5.34337	5.34337	21.7104	Up-Up-Up
GRMZM2G178209	misc.UDP glucosyl and glucoronyl transferases	6.29363	6.29363	17.0476	Up-Up-Up
GRMZM2G022470	misc.UDP glucosyl and glucoronyl transferases	8.52395	0.350725	2.03725	Down-Down-Up
GRMZM2G083130	misc.UDP glucosyl and glucoronyl transferases	5.44803	23.49	9.1832	Up-Up-Down
GRMZM2G463996	misc.UDP glucosyl and glucoronyl transferases	10.8756	0.333718	0.001	Down-Down-Down
GRMZM2G135195	misc.UDP glucosyl and glucoronyl transferases	14.0859	3.73504	8.43341	Down-Down-Up
GRMZM2G132706	misc.UDP glucosyl and glucoronyl transferases	1.22035	4.97102	11.6667	Up-Up-Up
GRMZM2G059845	misc.UDP glucosyl and glucoronyl transferases	11.3163	34.2673	85.5177	Up-Up-Up
GRMZM2G457929	misc.UDP glucosyl and glucoronyl transferases	89.6847	4.02771	3.32325	Down-Down-Down
GRMZM2G322047	misc.UDP glucosyl and glucoronyl transferases	5.03303	5.03303	10.4252	Up-Up-Up
GRMZM2G041699	misc.UDP glucosyl and glucoronyl transferases	11.7535	3.16306	44.3387	Down-Up-Up
GRMZM2G175910	misc.UDP glucosyl and glucoronyl transferases	0.482212	2.03701	6.45401	Up-Up-Up
GRMZM2G130119	misc.UDP glucosyl and glucoronyl transferases	0.962773	1.88828	8.43721	Up-Up-Up
GRMZM2G149935	misc.UDP glucosyl and glucoronyl transferases	3.78842	2.31479	6.42866	Down-Up-Up
GRMZM2G162755	misc.UDP glucosyl and glucoronyl transferases	10.0247	13.2731	1.28737	Up-Down-Down
GRMZM2G095261	misc.UDP glucosyl and glucoronyl transferases	25.8257	25.8257	55.5517	Up-Up-Up
GRMZM2G074514	misc.UDP glucosyl and glucoronyl transferases	8.09775	16.3	18.1315	Up-Up-Up
GRMZM2G481201	misc.UDP glucosyl and glucoronyl transferases	11.8658	10.7411	23.6887	Down-Up-Up
GRMZM2G099740	misc.UDP glucosyl and glucoronyl transferases	0.447914	2.02728	15.7011	Up-Up-Up
GRMZM2G008539	misc.UDP glucosyl and glucoronyl transferases	1.28737	3.05902	14.6151	Up-Up-Up
GRMZM2G338465	misc.UDP glucosyl and glucoronyl transferases	16.928	16.928	46.5841	Up-Up-Up
GRMZM2G159544	misc.UDP glucosyl and glucoronyl transferases	1.13883	10.996	18.1455	Up-Up-Up
GRMZM2G081883	mitochondrial electron transport / ATP synthesis.cytochrome c	50.6178	50.6178	13.8261	Down-Down-Down
GRMZM2G142109	mitochondrial electron transport / ATP synthesis.cytochrome c oxidase	4.58047	9.25511	3.83162	Up-Down-Down
GRMZM2G122481	mitochondrial electron transport / ATP synthesis.cytochrome c oxidase	60.1405	161.597	100.798	Up-Up-Down
GRMZM2G042981	mitochondrial electron transport / ATP synthesis.cytochrome c oxidase	3.16649	3.16649	7.94642	Up-Up-Up
GRMZM2G173040	mitochondrial electron transport / ATP synthesis.electron transfer flavoprotein	11.9757	36.8074	42.6007	Up-Up-Up
GRMZM2G077530	mitochondrial electron transport / ATP synthesis.F1-ATPase	11.8282	30.1135	30.0367	Up-Up-Down
GRMZM2G701801	mitochondrial electron transport / ATP synthesis.NADH-DH.complex I	19.5088	27.3108	60.7232	Up-Up-Up
GRMZM2G442129	mitochondrial electron transport / ATP synthesis.NADH-DH.localisation not clear	21.6446	38.5354	14.3388	Up-Down-Down
GRMZM2G137312	mitochondrial electron transport / ATP synthesis.NADH-DH.localisation not clear	43.7363	103.044	82.193	Up-Up-Down
GRMZM2G051613	mitochondrial electron transport / ATP synthesis.NADH-DH.localisation not clear	4.21514	15.2623	11.5519	Up-Up-Down
GRMZM2G141605	mitochondrial electron transport / ATP synthesis.NADH-DH.localisation not clear	4.66517	7.49427	3.20364	Up-Down-Down
GRMZM2G149414	mitochondrial electron transport / ATP synthesis.NADH-DH.localisation not clear	45.3972	93.3718	107.127	Up-Up-Up
GRMZM2G090487	mitochondrial electron transport / ATP synthesis.NADH-DH.type II.external	8.36818	3.46284	0.571434	Down-Down-Down
GRMZM2G077054	N-metabolism.ammonia metabolism.glutamate synthase.NADH dependent	18.5283	18.5283	7.50632	Down-Down-Down
GRMZM2G036464	N-metabolism.ammonia metabolism.glutamine synthetase	2.41747	2.41747	9.40962	Up-Up-Up
GRMZM2G062585	N-metabolism.ammonia metabolism.unspecified	11.0729	11.0729	23.9574	Up-Up-Up
GRMZM2G115805	N-metabolism.misc	8.31641	11.8088	3.27377	Up-Down-Down
GRMZM2G427097	N-metabolism.N-degradation.glutamate dehydrogenase	7.19554	48.2999	77.4684	Up-Up-Up
GRMZM2G079381	N-metabolism.nitrate metabolism.nitrite reductase	4.55346	1.50188	1.46416	Down-Down-Down
GRMZM2G102959	N-metabolism.nitrate metabolism.nitrite reductase	25.798	6.75685	14.1469	Down-Down-Up
GRMZM2G428027	N-metabolism.nitrate metabolism.NR	0.349537	0.395506	3.17454	Up-Up-Up
GRMZM2G134862	not assigned.no ontology	14.1544	31.93	12.4578	Up-Down-Down
GRMZM2G440614	not assigned.no ontology	3.45972	8.306	5.03321	Up-Up-Down
GRMZM2G099010	not assigned.no ontology	1.96903	10.6943	6.45401	Up-Up-Down
GRMZM2G152611	not assigned.no ontology	1.46125	1.9841	25.844	Up-Up-Up
GRMZM2G077375	not assigned.no ontology	0.001	0.001	4.19587	unchange-Up-Up
GRMZM2G026889	not assigned.no ontology	7.20377	7.20377	14.7576	Up-Up-Up
GRMZM2G050270	not assigned.no ontology	12.4172	39.1157	29.5983	Up-Up-Down
GRMZM2G017249	not assigned.no ontology	1414.16	452.037	505.215	Down-Down-Up
GRMZM2G123544	not assigned.no ontology	4.32754	4.02321	9.61616	Down-Up-Up
GRMZM2G031169	not assigned.no ontology	32.6454	27.329	9.38628	Down-Down-Down
GRMZM2G446050	not assigned.no ontology	31.8612	31.8612	84.4338	Up-Up-Up
GRMZM2G156568	not assigned.no ontology	17.2975	30.073	14.3055	Up-Down-Down
GRMZM2G472651	not assigned.no ontology	6.51831	19.8962	9.44397	Up-Up-Down
GRMZM2G086430	not assigned.no ontology	32.7057	9.99667	10.5577	Down-Down-Up
GRMZM2G033117	not assigned.no ontology	43.7916	18.7014	32.243	Down-Down-Up
GRMZM2G045135	not assigned.no ontology	4.84983	14.2948	8.68083	Up-Up-Down
GRMZM2G164454	not assigned.no ontology	42.1287	0.586697	2.06542	Down-Down-Up
GRMZM2G088669	not assigned.no ontology	103.582	169.653	83.8625	Up-Down-Down
GRMZM2G100955	not assigned.no ontology	10.6434	24.2239	15.9897	Up-Up-Down
GRMZM2G027193	not assigned.no ontology	56.4732	56.4732	135.23	Up-Up-Up
GRMZM2G153725	not assigned.no ontology	15.2824	7.91366	23.4146	Down-Up-Up
GRMZM2G007160	not assigned.no ontology	41.2465	16.5051	20.9853	Down-Down-Up
GRMZM2G123996	not assigned.no ontology	8.12616	21.1246	6.37433	Up-Down-Down
GRMZM2G109070	not assigned.no ontology	38.6808	84.2569	91.4684	Up-Up-Up
GRMZM2G139837	not assigned.no ontology	7.37398	14.8152	10.8323	Up-Up-Down
GRMZM2G021410	not assigned.no ontology	0.001	4.84832	0.001	Up-unchange-Down
GRMZM2G401831	not assigned.no ontology	9.91331	0.560852	13.821	Down-Up-Up
GRMZM2G429213	not assigned.no ontology	2.53472	0.91778	2.96845	Down-Up-Up
GRMZM2G113287	not assigned.no ontology	22.6414	30.9165	13.2074	Up-Down-Down
GRMZM2G143878	not assigned.no ontology	5.31677	12.9344	15.8841	Up-Up-Up
AC197705.4_FG003	not assigned.no ontology	3.75054	13.5801	2.04889	Up-Down-Down
GRMZM2G141526	not assigned.no ontology	37.3024	10.6812	1.09168	Down-Down-Down
GRMZM2G160606	not assigned.no ontology	2.1993	2.1993	12.6153	Up-Up-Up
GRMZM2G028521	not assigned.no ontology	2.69607	7.40288	12.8874	Up-Up-Up
GRMZM2G322129	not assigned.no ontology	1.3593	3.15303	8.8529	Up-Up-Up
GRMZM2G124229	not assigned.no ontology	0.386919	2.80194	8.32274	Up-Up-Up
GRMZM2G034025	not assigned.no ontology	27.45	14.4947	37.663	Down-Up-Up
GRMZM2G064268	not assigned.no ontology	16.4305	16.4305	33.9288	Up-Up-Up
GRMZM2G101711	not assigned.no ontology	12.0131	29.054	51.7103	Up-Up-Up
GRMZM2G097282	not assigned.no ontology	14.7885	36.5346	30.3378	Up-Up-Down
GRMZM2G002559	not assigned.no ontology	2.34586	8.20442	2.03879	Up-Down-Down
GRMZM2G147288	not assigned.no ontology	2.57727	5.59912	11.4747	Up-Up-Up
GRMZM2G138572	not assigned.no ontology	4.41817	16.5307	10.7004	Up-Up-Down
GRMZM2G060079	not assigned.no ontology	8.67024	2.22966	4.70958	Down-Down-Up
GRMZM2G025882	not assigned.no ontology	663.058	342.886	151.635	Down-Down-Down
GRMZM2G318635	not assigned.no ontology	286.15	97.2919	90.8043	Down-Down-Down
GRMZM2G149556	not assigned.no ontology	44.0731	35.2018	16.42	Down-Down-Down
GRMZM2G700806	not assigned.no ontology	9.86342	24.1399	26.1932	Up-Up-Up
AC196059.3_FG003	not assigned.no ontology	53.1851	68.471	33.5205	Up-Down-Down
GRMZM2G060213	not assigned.no ontology	24.1795	10.5265	25.0818	Down-Up-Up
GRMZM2G117755	not assigned.no ontology	17.3874	9.96821	25.1186	Down-Up-Up
GRMZM2G074238	not assigned.no ontology	0.926516	4.60935	3.52513	Up-Up-Down
GRMZM2G118037	not assigned.no ontology	115.048	115.048	271.285	Up-Up-Up
GRMZM2G568912	not assigned.no ontology	7.78413	2.40214	3.88999	Down-Down-Up
GRMZM2G059013	not assigned.no ontology	2.13179	2.13179	0.560456	Down-Down-Down
GRMZM2G024245	not assigned.no ontology	2.64848	2.64848	0.527495	Down-Down-Down
GRMZM2G052479	not assigned.no ontology	110.444	110.444	47.8403	Down-Down-Down
GRMZM2G055469	not assigned.no ontology	12.0892	31.0711	56.1362	Up-Up-Up
GRMZM2G133050	not assigned.no ontology	33.1471	71.4705	47.3136	Up-Up-Down
GRMZM2G368410	not assigned.no ontology	0.580698	0.001	1.66546	Down-Up-Up
GRMZM2G164131	not assigned.no ontology	9.97188	50.5868	16.0874	Up-Up-Down
GRMZM2G085974	not assigned.no ontology	5.56349	7.05058	30.8489	Up-Up-Up
GRMZM2G091756	not assigned.no ontology	4.23524	17.5715	9.11011	Up-Up-Down
GRMZM2G047791	not assigned.no ontology	12.641	13.2983	35.2749	Up-Up-Up
GRMZM2G440221	not assigned.no ontology	27.1187	70.997	78.2859	Up-Up-Up
GRMZM2G061202	not assigned.no ontology	20.586	27.2566	9.10587	Up-Down-Down
GRMZM2G098973	not assigned.no ontology	92.4723	157.553	77.9906	Up-Down-Down
AC233898.1_FG004	not assigned.no ontology	23.6198	25.5922	11.9747	Up-Down-Down
GRMZM2G108480	not assigned.no ontology	68.4445	30.4746	44.9525	Down-Down-Up
GRMZM2G456132	not assigned.no ontology	4.39356	10.174	6.25161	Up-Up-Down
GRMZM2G180166	not assigned.no ontology	1.88591	1.57582	5.27016	Down-Up-Up
GRMZM2G001724	not assigned.no ontology	16.9554	2.14875	2.43144	Down-Down-Up
GRMZM2G064001	not assigned.no ontology	12.5873	11.7106	4.75454	Down-Down-Down
GRMZM2G011269	not assigned.no ontology	297.632	31.2291	19.5287	Down-Down-Down
GRMZM2G093761	not assigned.no ontology	2.74095	2.74095	10.8091	Up-Up-Up
GRMZM2G076303	not assigned.no ontology	3.91839	1.28294	3.26781	Down-Down-Up
GRMZM2G164854	not assigned.no ontology	7.40447	5.33325	14.9948	Down-Up-Up
AC193324.3_FG002	not assigned.no ontology	1.48335	0.777378	2.68693	Down-Up-Up
GRMZM2G150762	not assigned.no ontology	0.001	1.32519	7.93053	Up-Up-Up
GRMZM2G050693	not assigned.no ontology	4.07936	2.85343	8.50891	Down-Up-Up
GRMZM2G047961	not assigned.no ontology	1.01978	0.923118	6.17453	Down-Up-Up
GRMZM2G094698	not assigned.no ontology	34.8773	28.3833	57.8888	Down-Up-Up
GRMZM2G080501	not assigned.no ontology	21.2295	55.3905	51.336	Up-Up-Down
AC155434.2_FG001	not assigned.no ontology	1.81478	8.21376	16.7712	Up-Up-Up
GRMZM2G011553	not assigned.no ontology	2.12028	2.12028	7.6576	Up-Up-Up
GRMZM2G363470	not assigned.no ontology	14.2496	5.02553	10.4382	Down-Down-Up
GRMZM2G023023	not assigned.no ontology	27.3659	16.6734	44.0229	Down-Up-Up
GRMZM2G109753	not assigned.no ontology	27.1591	14.801	32.0581	Down-Up-Up
GRMZM2G144146	not assigned.no ontology	6.16324	13.6128	11.4307	Up-Up-Down
GRMZM2G143917	not assigned.no ontology	339.076	339.076	150.968	Down-Down-Down
GRMZM2G074138	not assigned.no ontology	14.9561	31.9368	21.814	Up-Up-Down
GRMZM2G048672	not assigned.no ontology	33.5696	171.148	66.0304	Up-Up-Down
GRMZM2G177895	not assigned.no ontology	26.3105	3.15219	0.739799	Down-Down-Down
GRMZM2G076631	not assigned.no ontology	40.9241	40.9241	19.1627	Down-Down-Down
GRMZM2G108714	not assigned.no ontology	4.37105	16.176	42.7711	Up-Up-Up
GRMZM2G074454	not assigned.no ontology	17.5603	12.9521	37.9282	Down-Up-Up
GRMZM2G024350	not assigned.no ontology	0.141565	1.28146	6.22556	Up-Up-Up
GRMZM2G094589	not assigned.no ontology	4.35931	16.4074	10.5286	Up-Up-Down
GRMZM2G014069	not assigned.no ontology	9.15509	23.2044	17.5048	Up-Up-Down
GRMZM2G159581	not assigned.no ontology	42.165	43.8419	13.6184	Up-Down-Down
GRMZM2G008751	not assigned.no ontology	5.63747	5.63747	16.5402	Up-Up-Up
GRMZM2G086237	not assigned.no ontology	2.24036	9.76444	14.6754	Up-Up-Up
GRMZM2G168375	not assigned.no ontology	2.94545	11.9981	15.4874	Up-Up-Up
GRMZM2G122543	not assigned.no ontology	5.01026	12.8285	19.57	Up-Up-Up
GRMZM2G044143	not assigned.no ontology	21.9481	17.284	43.9413	Down-Up-Up
GRMZM2G146446	not assigned.no ontology	0.001	1.9416	0.48823	Up-Up-Down
GRMZM2G063478	not assigned.no ontology	9.05374	3.67386	5.5216	Down-Down-Up
GRMZM2G107499	not assigned.no ontology	18.4542	2.15014	3.84292	Down-Down-Up
GRMZM2G173067	not assigned.no ontology	3.53913	3.53913	8.79698	Up-Up-Up
GRMZM2G027499	not assigned.no ontology	2.63423	2.63423	8.65002	Up-Up-Up
GRMZM2G080524	not assigned.no ontology	0.437465	4.15798	4.80956	Up-Up-Up
GRMZM2G097739	not assigned.no ontology	0.951269	6.02768	4.72901	Up-Up-Down
GRMZM2G070252	not assigned.no ontology	2.87765	15.8463	21.3208	Up-Up-Up
GRMZM2G177259	not assigned.no ontology	11.026	11.026	34.8097	Up-Up-Up
GRMZM2G004908	not assigned.no ontology	17.2983	5.02476	18.7588	Down-Up-Up
GRMZM2G381404	not assigned.no ontology	4.97683	4.32487	10.1819	Down-Up-Up
GRMZM2G126586	not assigned.no ontology	6.66565	14.4811	30.5877	Up-Up-Up
GRMZM2G181000	not assigned.no ontology	76.9164	18.6735	12.819	Down-Down-Down
GRMZM2G326270	not assigned.no ontology	151.26	30.4271	56.0244	Down-Down-Up
GRMZM2G472827	not assigned.no ontology	0.361556	0.361556	2.41956	Up-Up-Up
GRMZM2G424577	not assigned.no ontology	19.7039	12.6083	4.38452	Down-Down-Down
GRMZM2G014672	not assigned.no ontology	8.52395	3.85798	18.3353	Down-Up-Up
AC198206.5_FG001	not assigned.no ontology	4.49551	4.49551	0.613966	Down-Down-Down
GRMZM2G035131	not assigned.no ontology	3.07048	11.581	18.1018	Up-Up-Up
GRMZM2G025659	not assigned.no ontology	187.852	185.283	32.6525	Down-Down-Down
GRMZM2G124872	not assigned.no ontology	2.93868	10.4277	9.1025	Up-Up-Down
GRMZM2G020943	not assigned.no ontology	1.56128	11.5418	6.09479	Up-Up-Down
GRMZM2G038108	not assigned.no ontology	26.1334	7.45528	6.81378	Down-Down-Down
GRMZM2G166145	not assigned.no ontology	5.65024	11.8881	16.2051	Up-Up-Up
GRMZM2G349603	not assigned.no ontology	22.5923	54.4394	45.9349	Up-Up-Down
GRMZM2G012546	not assigned.no ontology	25.7885	18.0475	42.2643	Down-Up-Up
GRMZM2G409133	not assigned.no ontology	177.027	177.027	68.611	Down-Down-Down
GRMZM2G145573	not assigned.no ontology	19.348	19.348	44.4638	Up-Up-Up
GRMZM2G434696	not assigned.no ontology	2.27734	0.56868	1.50149	Down-Down-Up
GRMZM2G054803	not assigned.no ontology	36.9649	123.718	201.339	Up-Up-Up
GRMZM2G095492	not assigned.no ontology	130.736	131.062	58.2512	Up-Down-Down
GRMZM2G057910	not assigned.no ontology	14.6997	14.6997	36.0869	Up-Up-Up
GRMZM2G092718	not assigned.no ontology	1.54768	1.54768	12.9465	Up-Up-Up
GRMZM2G011213	not assigned.no ontology	193.075	540.678	298.468	Up-Up-Down
GRMZM2G050085	not assigned.no ontology	1.7456	4.74039	13.8273	Up-Up-Up
GRMZM2G128737	not assigned.no ontology	2.1143	5.18344	4.71637	Up-Up-Down
GRMZM2G166976	not assigned.no ontology	713.157	437.984	84.0793	Down-Down-Down
GRMZM2G079616	not assigned.no ontology	60.1756	27.4754	4.72376	Down-Down-Down
GRMZM2G055857	not assigned.no ontology	11.1699	2.58942	5.20905	Down-Down-Up
AC204611.4_FG001	not assigned.no ontology	9.6038	11.4388	2.41615	Up-Down-Down
GRMZM2G040945	not assigned.no ontology	8.05241	34.5741	29.8566	Up-Up-Down
AC233967.1_FG001	not assigned.no ontology	62.5089	127.742	95.0717	Up-Up-Down
GRMZM2G115504	not assigned.no ontology	13.057	13.057	34.8282	Up-Up-Up
GRMZM2G088397	not assigned.no ontology	78.9008	84.0566	38.9198	Up-Down-Down
GRMZM2G102944	not assigned.no ontology	6.01515	2.17799	4.80956	Down-Down-Up
GRMZM2G007025	not assigned.no ontology	13.4936	29.6908	49.0203	Up-Up-Up
GRMZM2G157869	not assigned.no ontology	1.51231	4.10688	28.9158	Up-Up-Up
GRMZM2G337191	not assigned.no ontology	5.77814	14.0271	8.53705	Up-Up-Down
GRMZM2G464393	not assigned.no ontology	1.06833	4.35177	6.94507	Up-Up-Up
GRMZM2G039757	not assigned.no ontology	12.5018	18.9722	117.761	Up-Up-Up
GRMZM2G460860	not assigned.no ontology	12.9939	30.648	24.3198	Up-Up-Down
GRMZM2G057557	not assigned.no ontology	13.5717	13.5717	27.9575	Up-Up-Up
GRMZM2G021885	not assigned.no ontology	4.43476	3.4409	8.07559	Down-Up-Up
GRMZM2G010783	not assigned.no ontology	1.42353	0.515439	6.5324	Down-Up-Up
GRMZM2G064663	not assigned.no ontology	38.465	55.1121	22.7858	Up-Down-Down
GRMZM2G022897	not assigned.no ontology	15.3488	5.86	3.69337	Down-Down-Down
GRMZM2G150834	not assigned.no ontology	6.92213	17.4688	12.2326	Up-Up-Down
GRMZM2G124820	not assigned.no ontology	2.41063	12.6836	13.5395	Up-Up-Up
GRMZM2G024303	not assigned.no ontology	6.76706	44.7004	66.2676	Up-Up-Up
GRMZM2G052654	not assigned.no ontology	2.4346	11.3582	6.26638	Up-Up-Down
GRMZM2G384661	not assigned.no ontology	55.5635	60.1763	10.9085	Up-Down-Down
GRMZM2G060210	not assigned.no ontology	2.91427	6.8818	25.4381	Up-Up-Up
GRMZM2G020140	not assigned.no ontology	10.5221	24.3409	28.613	Up-Up-Up
AC202439.3_FG001	not assigned.no ontology	0.992205	13.9214	7.58849	Up-Up-Down
GRMZM2G118979	not assigned.no ontology	26.4041	4.20374	11.7968	Down-Down-Up
GRMZM2G351832	not assigned.no ontology	2.48929	12.0178	5.28844	Up-Up-Down
GRMZM2G049077	not assigned.no ontology	5.25776	11.2639	3.51854	Up-Down-Down
GRMZM2G047372	not assigned.no ontology	0.724975	0.724975	6.69982	Up-Up-Up
GRMZM2G021470	not assigned.no ontology	15.1676	6.24085	13.1822	Down-Down-Up
AC204711.3_FG002	not assigned.no ontology	0.001	0.589413	5.44681	Up-Up-Up
GRMZM2G113129	not assigned.no ontology	25.2033	86.6941	100.883	Up-Up-Up
GRMZM2G039094	not assigned.no ontology	8.74239	6.52533	0.733144	Down-Down-Down
GRMZM2G007475	not assigned.no ontology	5.34471	13.9767	6.05584	Up-Up-Down
GRMZM2G120579	not assigned.no ontology	53.6423	121.136	129.928	Up-Up-Up
GRMZM2G065021	not assigned.no ontology	0.001	2.12189	0.001	Up-unchange-Down
GRMZM2G362785	not assigned.no ontology	3.25039	0.71569	3.1914	Down-Down-Up
GRMZM2G086242	not assigned.no ontology	52.9891	52.9891	22.3047	Down-Down-Down
GRMZM2G101393	not assigned.no ontology	1.37783	5.75644	22.7982	Up-Up-Up
GRMZM2G019177	not assigned.no ontology	94.1961	218.036	224.954	Up-Up-Up
GRMZM2G094428	not assigned.no ontology	3.86432	11.8058	10.7752	Up-Up-Down
GRMZM2G116327	not assigned.no ontology	3.13751	0.445736	2.0007	Down-Down-Up
GRMZM2G416388	not assigned.no ontology	2.35982	17.8011	35.1938	Up-Up-Up
GRMZM2G034360	not assigned.no ontology	0.337076	3.20381	0.161125	Up-Down-Down
GRMZM2G305864	not assigned.no ontology	10.3416	24.5733	12.3583	Up-Up-Down
GRMZM2G350225	not assigned.no ontology	23.6742	23.6742	10.2213	Down-Down-Down
GRMZM2G080530	not assigned.no ontology	29.9735	10.5349	14.0651	Down-Down-Up
GRMZM2G147390	not assigned.no ontology	0.001	4.45479	0.247622	Up-Up-Down
GRMZM2G174196	not assigned.no ontology	14.3567	5.98039	4.85848	Down-Down-Down
GRMZM2G079559	not assigned.no ontology	9.71013	0.274678	1.16038	Down-Down-Up
GRMZM2G157369	not assigned.no ontology.ABC1 family protein	842.429	193.21	228.4	Down-Down-Up
GRMZM2G033478	not assigned.no ontology.agenet domain-containing protein	3.79488	0.964933	3.17956	Down-Down-Up
GRMZM2G012178	not assigned.no ontology.armadillo/beta-catenin repeat family protein	9.53526	21.7224	23.2454	Up-Up-Up
GRMZM2G178829	not assigned.no ontology.armadillo/beta-catenin repeat family protein	5.08611	22.7642	7.42865	Up-Up-Down
GRMZM2G448330	not assigned.no ontology.armadillo/beta-catenin repeat family protein	1.6993	6.66562	5.84838	Up-Up-Down
GRMZM2G011513	not assigned.no ontology.C2 domain-containing protein	21.1606	31.3742	146.841	Up-Up-Up
GRMZM2G180272	not assigned.no ontology.C2 domain-containing protein	41.2236	52.4375	13.9095	Up-Down-Down
GRMZM2G553687	not assigned.no ontology.C2 domain-containing protein	31.0088	25.8452	59.5714	Down-Up-Up
GRMZM2G066153	not assigned.no ontology.C2 domain-containing protein	0.653729	6.50938	8.30322	Up-Up-Up
GRMZM2G335126	not assigned.no ontology.C2 domain-containing protein	0.641666	2.61379	1.3419	Up-Up-Down
GRMZM2G331105	not assigned.no ontology.C2 domain-containing protein	32.0077	2.21327	26.9873	Down-Down-Up
GRMZM2G082199	not assigned.no ontology.C2 domain-containing protein	19.171	52.3767	44.6529	Up-Up-Down
GRMZM2G106344	not assigned.no ontology.DC1 domain containing protein	0.153208	0.970799	4.54054	Up-Up-Up
GRMZM2G025109	not assigned.no ontology.DC1 domain containing protein	10.2081	25.4113	37.6809	Up-Up-Up
GRMZM2G178955	not assigned.no ontology.epsin N-terminal homology (ENTH) domain-containing protein	4.83631	11.8321	12.6211	Up-Up-Up
GRMZM2G021909	not assigned.no ontology.epsin N-terminal homology (ENTH) domain-containing protein	1.72193	1.72193	6.70235	Up-Up-Up
GRMZM2G057247	not assigned.no ontology.formin homology 2 domain-containing protein	16.7777	40.5285	36.2956	Up-Up-Down
GRMZM2G111201	not assigned.no ontology.formin homology 2 domain-containing protein	2.98678	2.31742	6.01673	Down-Up-Up
GRMZM2G090693	not assigned.no ontology.formin homology 2 domain-containing protein	0.10315	0.466862	6.31122	Up-Up-Up
GRMZM2G129083	not assigned.no ontology.glycine rich proteins	20.072	33.0119	10.2702	Up-Down-Down
GRMZM2G385413	not assigned.no ontology.glycine rich proteins	6.24204	2.40441	10.9192	Down-Up-Up
GRMZM2G044174	not assigned.no ontology.glycine rich proteins	17.8737	46.6815	12.6055	Up-Down-Down
GRMZM2G423643	not assigned.no ontology.hydroxyproline rich proteins	3.7099	3.7099	10.5135	Up-Up-Up
GRMZM2G020940	not assigned.no ontology.hydroxyproline rich proteins	15.0691	42.0047	68.83	Up-Up-Up
GRMZM2G348125	not assigned.no ontology.hydroxyproline rich proteins	352.53	392.338	180.139	Up-Down-Down
GRMZM2G151700	not assigned.no ontology.hydroxyproline rich proteins	0.57998	4.02503	3.14199	Up-Up-Down
GRMZM2G062738	not assigned.no ontology.hydroxyproline rich proteins	814.76	173.177	281.812	Down-Down-Up
GRMZM2G019373	not assigned.no ontology.hydroxyproline rich proteins	0.234018	37.7068	11.8574	Up-Up-Down
GRMZM2G139773	not assigned.no ontology.hydroxyproline rich proteins	1.45276	1.15067	7.81231	Down-Up-Up
GRMZM2G096602	not assigned.no ontology.pentatricopeptide (PPR) repeat-containing protein	2.935	7.86409	5.9485	Up-Up-Down
GRMZM2G147900	not assigned.no ontology.pentatricopeptide (PPR) repeat-containing protein	0.72826	4.28498	2.43679	Up-Up-Down
GRMZM2G167568	not assigned.no ontology.pentatricopeptide (PPR) repeat-containing protein	0.35986	3.36607	0.917414	Up-Up-Down
GRMZM2G019571	not assigned.no ontology.pentatricopeptide (PPR) repeat-containing protein	1.76358	5.58742	1.405	Up-Down-Down
GRMZM2G020008	not assigned.no ontology.pentatricopeptide (PPR) repeat-containing protein	0.432754	6.39831	3.86137	Up-Up-Down
GRMZM2G168378	not assigned.no ontology.pentatricopeptide (PPR) repeat-containing protein	9.65467	24.3289	13.9697	Up-Up-Down
GRMZM2G071162	not assigned.no ontology.pentatricopeptide (PPR) repeat-containing protein	21.353	66.2338	35.5199	Up-Up-Down
GRMZM2G056116	not assigned.no ontology.pentatricopeptide (PPR) repeat-containing protein	67.4691	9.41361	12.0031	Down-Down-Up
GRMZM2G168240	not assigned.no ontology.pentatricopeptide (PPR) repeat-containing protein	11.424	6.92662	14.0125	Down-Up-Up
GRMZM2G105542	not assigned.no ontology.pentatricopeptide (PPR) repeat-containing protein	6.38475	5.56144	2.07302	Down-Down-Down
GRMZM2G399433	not assigned.no ontology.pentatricopeptide (PPR) repeat-containing protein	2.4697	10.0987	5.37346	Up-Up-Down
GRMZM2G111113	not assigned.no ontology.pentatricopeptide (PPR) repeat-containing protein	0.243331	3.52424	1.39576	Up-Up-Down
GRMZM2G126664	not assigned.no ontology.pentatricopeptide (PPR) repeat-containing protein	1.27345	7.94107	7.03405	Up-Up-Down
GRMZM2G145504	not assigned.no ontology.pentatricopeptide (PPR) repeat-containing protein	5.51549	20.7803	10.4033	Up-Up-Down
GRMZM2G177894	not assigned.no ontology.pentatricopeptide (PPR) repeat-containing protein	0.396556	3.58966	3.91749	Up-Up-Up
AC215198.3_FG002	not assigned.no ontology.pentatricopeptide (PPR) repeat-containing protein	1.42787	8.72452	4.89147	Up-Up-Down
GRMZM2G383854	not assigned.no ontology.pentatricopeptide (PPR) repeat-containing protein	0.547524	3.84108	1.17774	Up-Up-Down
GRMZM2G041955	not assigned.no ontology.pentatricopeptide (PPR) repeat-containing protein	1.29078	4.40406	3.03754	Up-Up-Down
GRMZM2G100518	not assigned.no ontology.pentatricopeptide (PPR) repeat-containing protein	2.1989	13.0146	5.17459	Up-Up-Down
GRMZM2G474918	not assigned.no ontology.pentatricopeptide (PPR) repeat-containing protein	0.218478	2.07657	1.04434	Up-Up-Down
GRMZM2G143377	not assigned.no ontology.pentatricopeptide (PPR) repeat-containing protein	3.03055	11.9707	8.69174	Up-Up-Down
GRMZM2G304965	not assigned.no ontology.pentatricopeptide (PPR) repeat-containing protein	0.913939	3.67692	4.75702	Up-Up-Up
GRMZM2G033884	not assigned.no ontology.pentatricopeptide (PPR) repeat-containing protein	0.982673	5.33715	3.05321	Up-Up-Down
GRMZM2G312434	not assigned.no ontology.pentatricopeptide (PPR) repeat-containing protein	1.40537	7.82864	5.99431	Up-Up-Down
GRMZM2G079231	not assigned.no ontology.pentatricopeptide (PPR) repeat-containing protein	0.945286	0.945286	4.77673	Up-Up-Up
GRMZM2G430710	not assigned.no ontology.pentatricopeptide (PPR) repeat-containing protein	1.31176	5.71444	3.44866	Up-Up-Down
GRMZM2G077420	not assigned.no ontology.pentatricopeptide (PPR) repeat-containing protein	3.75054	22.0676	14.1793	Up-Up-Down
GRMZM2G056594	not assigned.no ontology.pentatricopeptide (PPR) repeat-containing protein	2.71158	9.94736	4.50242	Up-Up-Down
GRMZM2G078995	not assigned.no ontology.pentatricopeptide (PPR) repeat-containing protein	6.49534	6.49534	13.4208	Up-Up-Up
GRMZM2G423538	not assigned.no ontology.pentatricopeptide (PPR) repeat-containing protein	5.56666	14.6446	9.64576	Up-Up-Down
GRMZM2G100058	not assigned.no ontology.pentatricopeptide (PPR) repeat-containing protein	12.5683	39.0066	19.6443	Up-Up-Down
GRMZM2G156472	not assigned.no ontology.pentatricopeptide (PPR) repeat-containing protein	3.33716	0.001	0.001	Down-Down-unchange
GRMZM2G163396	not assigned.no ontology.pentatricopeptide (PPR) repeat-containing protein	1.22224	5.05776	4.2566	Up-Up-Down
GRMZM2G165963	not assigned.no ontology.pentatricopeptide (PPR) repeat-containing protein	16.8551	5.65837	7.3632	Down-Down-Up
GRMZM2G092198	not assigned.no ontology.pentatricopeptide (PPR) repeat-containing protein	0.939984	5.1053	2.13426	Up-Up-Down
GRMZM2G168170	not assigned.no ontology.pentatricopeptide (PPR) repeat-containing protein	0.6131	3.77389	2.6962	Up-Up-Down
GRMZM2G150030	not assigned.no ontology.pentatricopeptide (PPR) repeat-containing protein	4.02802	47.5743	40.0671	Up-Up-Down
GRMZM2G006763	not assigned.no ontology.pentatricopeptide (PPR) repeat-containing protein	0.954497	7.17136	4.38005	Up-Up-Down
GRMZM2G372632	not assigned.no ontology.pentatricopeptide (PPR) repeat-containing protein	59.2018	137.158	77.3136	Up-Up-Down
GRMZM2G072600	not assigned.no ontology.pentatricopeptide (PPR) repeat-containing protein	0.688172	4.20484	3.94741	Up-Up-Down
GRMZM2G098712	not assigned.no ontology.pentatricopeptide (PPR) repeat-containing protein	4.10643	4.10643	9.22562	Up-Up-Up
GRMZM2G060337	not assigned.no ontology.pentatricopeptide (PPR) repeat-containing protein	1.16192	4.11151	3.43341	Up-Up-Down
GRMZM2G019874	not assigned.no ontology.pentatricopeptide (PPR) repeat-containing protein	1.08606	3.85683	2.31618	Up-Up-Down
GRMZM2G131820	not assigned.no ontology.pentatricopeptide (PPR) repeat-containing protein	6.70537	27.5163	16.5602	Up-Up-Down
GRMZM2G471348	not assigned.no ontology.pentatricopeptide (PPR) repeat-containing protein	1.47321	7.08454	5.01744	Up-Up-Down
GRMZM2G464818	not assigned.no ontology.pentatricopeptide (PPR) repeat-containing protein	0.001	5.1053	2.47125	Up-Up-Down
GRMZM2G053396	not assigned.no ontology.pentatricopeptide (PPR) repeat-containing protein	3.25738	3.25738	7.63455	Up-Up-Up
GRMZM2G029859	not assigned.no ontology.pentatricopeptide (PPR) repeat-containing protein	1.10267	5.19035	4.84915	Up-Up-Down
GRMZM2G087495	not assigned.no ontology.pentatricopeptide (PPR) repeat-containing protein	1.39105	5.12671	3.41964	Up-Up-Down
GRMZM2G332843	not assigned.no ontology.pentatricopeptide (PPR) repeat-containing protein	1.528	5.1554	4.64795	Up-Up-Down
GRMZM2G365768	not assigned.no ontology.pentatricopeptide (PPR) repeat-containing protein	0.960972	6.46197	4.33102	Up-Up-Down
GRMZM2G317285	not assigned.no ontology.pentatricopeptide (PPR) repeat-containing protein	0.91775	7.06142	4.16756	Up-Up-Down
GRMZM2G341741	not assigned.no ontology.pentatricopeptide (PPR) repeat-containing protein	2.42382	6.46671	2.92699	Up-Up-Down
GRMZM2G328961	not assigned.no ontology.pentatricopeptide (PPR) repeat-containing protein	0.416932	3.64831	1.59437	Up-Up-Down
GRMZM2G029514	not assigned.no ontology.pentatricopeptide (PPR) repeat-containing protein	0.867644	6.91152	3.48381	Up-Up-Down
GRMZM2G176523	not assigned.no ontology.pentatricopeptide (PPR) repeat-containing protein	16.5323	36.7592	35.1395	Up-Up-Down
GRMZM2G016844	not assigned.no ontology.pentatricopeptide (PPR) repeat-containing protein	4.87482	11.4493	4.9123	Up-Up-Down
GRMZM2G022787	not assigned.no ontology.pentatricopeptide (PPR) repeat-containing protein	2.30084	0.531765	1.77843	Down-Down-Up
GRMZM2G410623	not assigned.no ontology.pentatricopeptide (PPR) repeat-containing protein	0.767766	2.56277	2.20198	Up-Up-Down
GRMZM2G102548	not assigned.no ontology.pentatricopeptide (PPR) repeat-containing protein	2.36776	11.5739	6.70029	Up-Up-Down
GRMZM2G383154	not assigned.no ontology.pentatricopeptide (PPR) repeat-containing protein	7.87613	11.9311	5.53201	Up-Down-Down
GRMZM2G045154	not assigned.no ontology.pentatricopeptide (PPR) repeat-containing protein	11.3603	0.894211	1.1805	Down-Down-Up
GRMZM2G085089	not assigned.no ontology.pentatricopeptide (PPR) repeat-containing protein	3.70119	9.59419	3.86005	Up-Up-Down
GRMZM2G466578	not assigned.no ontology.pentatricopeptide (PPR) repeat-containing protein	1.61106	5.63892	4.51789	Up-Up-Down
GRMZM2G138012	not assigned.no ontology.pentatricopeptide (PPR) repeat-containing protein	0.498521	3.15886	1.42978	Up-Up-Down
GRMZM2G329293	not assigned.no ontology.pentatricopeptide (PPR) repeat-containing protein	4.66075	10.1751	7.33887	Up-Up-Down
GRMZM2G166407	not assigned.no ontology.pentatricopeptide (PPR) repeat-containing protein	14.2399	21.4835	8.28651	Up-Down-Down
GRMZM2G326263	not assigned.no ontology.pentatricopeptide (PPR) repeat-containing protein	1.56396	4.65164	3.09714	Up-Up-Down
GRMZM2G098869	not assigned.no ontology.pentatricopeptide (PPR) repeat-containing protein	1.47988	4.63707	3.70019	Up-Up-Down
GRMZM2G162988	not assigned.no ontology.pentatricopeptide (PPR) repeat-containing protein	2.61998	12.1815	5.23716	Up-Up-Down
GRMZM2G094586	not assigned.no ontology.pentatricopeptide (PPR) repeat-containing protein	2.06563	8.02926	5.92431	Up-Up-Down
GRMZM2G106384	not assigned.no ontology.pentatricopeptide (PPR) repeat-containing protein	3.22729	7.94613	4.44287	Up-Up-Down
GRMZM2G146518	not assigned.no ontology.pentatricopeptide (PPR) repeat-containing protein	0.338225	2.34726	1.94008	Up-Up-Down
GRMZM2G102692	not assigned.no ontology.pentatricopeptide (PPR) repeat-containing protein	1.80636	7.8123	7.00355	Up-Up-Down
GRMZM2G076771	not assigned.no ontology.pentatricopeptide (PPR) repeat-containing protein	475.329	120.75	197.191	Down-Down-Up
GRMZM2G164563	not assigned.no ontology.pentatricopeptide (PPR) repeat-containing protein	10.8749	5.68318	11.4684	Down-Up-Up
AC204292.4_FG002	not assigned.no ontology.pentatricopeptide (PPR) repeat-containing protein	1.26707	6.62692	3.9032	Up-Up-Down
GRMZM2G111984	not assigned.no ontology.pentatricopeptide (PPR) repeat-containing protein	5.2306	2.76196	8.0564	Down-Up-Up
GRMZM2G110483	not assigned.no ontology.pentatricopeptide (PPR) repeat-containing protein	0.583186	2.17028	1.42481	Up-Up-Down
GRMZM2G315121	not assigned.no ontology.pentatricopeptide (PPR) repeat-containing protein	68.0056	98.7443	48.1321	Up-Down-Down
GRMZM2G076257	not assigned.no ontology.pentatricopeptide (PPR) repeat-containing protein	29.3533	12.8318	20.191	Down-Down-Up
GRMZM2G306482	not assigned.no ontology.pentatricopeptide (PPR) repeat-containing protein	5.65338	6.11603	12.2595	Up-Up-Up
GRMZM2G465444	not assigned.no ontology.pentatricopeptide (PPR) repeat-containing protein	5.88635	13.714	11.0703	Up-Up-Down
GRMZM2G022884	not assigned.no ontology.pentatricopeptide (PPR) repeat-containing protein	1.71606	7.76695	5.33186	Up-Up-Down
GRMZM2G003742	not assigned.no ontology.pentatricopeptide (PPR) repeat-containing protein	2.24882	2.24882	5.73307	Up-Up-Up
AC205735.3_FG006	not assigned.no ontology.pentatricopeptide (PPR) repeat-containing protein	1.6201	6.41608	5.22733	Up-Up-Down
GRMZM2G141202	not assigned.no ontology.pentatricopeptide (PPR) repeat-containing protein	2.97072	8.90773	8.34264	Up-Up-Down
GRMZM2G404864	not assigned.no ontology.pentatricopeptide (PPR) repeat-containing protein	10.4959	21.1133	38.13	Up-Up-Up
GRMZM2G341216	not assigned.no ontology.pentatricopeptide (PPR) repeat-containing protein	0.341786	0.341786	2.72293	Up-Up-Up
GRMZM2G065696	not assigned.no ontology.proline rich family	17.0479	14.0816	30.355	Down-Up-Up
GRMZM2G147279	not assigned.no ontology.proline rich family	103.855	103.855	46.1351	Down-Down-Down
GRMZM2G094768	not assigned.no ontology.proline rich family	3.31859	10.7287	9.2157	Up-Up-Down
AC206223.3_FG001	not assigned.no ontology.proline rich family	4.45432	11.2899	1.49043	Up-Down-Down
GRMZM2G123537	not assigned.no ontology.pumilio/Puf RNA-binding domain-containing protein	3.11418	1.96674	4.70813	Down-Up-Up
GRMZM2G049623	not assigned.no ontology.pumilio/Puf RNA-binding domain-containing protein	1.55141	0.789948	3.42983	Down-Up-Up
GRMZM2G035118	not assigned.no ontology.pumilio/Puf RNA-binding domain-containing protein	12.2234	12.2234	30.049	Up-Up-Up
GRMZM2G160279	not assigned.no ontology.pumilio/Puf RNA-binding domain-containing protein	1.2647	2.38504	7.65744	Up-Up-Up
GRMZM2G006287	not assigned.no ontology.pumilio/Puf RNA-binding domain-containing protein	5.3887	229.14	66.1989	Up-Up-Down
GRMZM2G016084	not assigned.no ontology.S RNA-binding domain-containing protein	737.973	248.935	139.679	Down-Down-Down
GRMZM2G398527	not assigned.no ontology.S RNA-binding domain-containing protein	24.3014	9.48788	24.2716	Down-Down-Up
GRMZM2G010973	not assigned.no ontology.tetratricopeptide repeat (TPR)	328.516	134.789	85.8561	Down-Down-Down
GRMZM2G040513	not assigned.no ontology.tetratricopeptide repeat (TPR)	2.55564	9.40777	5.70085	Up-Up-Down
GRMZM2G398825	not assigned.no ontology.tetratricopeptide repeat (TPR)	5.57731	1.31703	8.11388	Down-Up-Up
GRMZM2G419777	not assigned.unknown	7.80419	52.8297	122.943	Up-Up-Up
GRMZM2G145158	not assigned.unknown	6.20493	0.001	0.001	Down-Down-unchange
GRMZM2G408174	not assigned.unknown	5.90636	27.7349	14.4693	Up-Up-Down
GRMZM2G028007	not assigned.unknown	19.1168	43.3569	47.3969	Up-Up-Up
GRMZM2G005419	not assigned.unknown	14.6417	49.7019	70.2576	Up-Up-Up
GRMZM2G163086	not assigned.unknown	0.001	5.56674	0.001	Up-unchange-Down
GRMZM2G003835	not assigned.unknown	14.0207	49.1802	29.3212	Up-Up-Down
GRMZM2G099615	not assigned.unknown	2.45454	9.10968	5.16246	Up-Up-Down
GRMZM2G122577	not assigned.unknown	1.19444	2.70304	9.70614	Up-Up-Up
GRMZM2G154505	not assigned.unknown	55.6549	22.0875	21.4924	Down-Down-Down
GRMZM2G046933	not assigned.unknown	0.848538	8.44915	13.385	Up-Up-Up
GRMZM2G339866	not assigned.unknown	71.8853	6.91578	1.32799	Down-Down-Down
GRMZM2G373859	not assigned.unknown	12.692	4.54213	3.95051	Down-Down-Down
GRMZM2G090112	not assigned.unknown	113.503	40.7626	63.1011	Down-Down-Up
GRMZM2G070847	not assigned.unknown	44.0618	34.1417	2.02193	Down-Down-Down
GRMZM2G031580	not assigned.unknown	8.69625	3.48181	4.95626	Down-Down-Up
GRMZM2G463953	not assigned.unknown	32.4154	32.4952	71.7112	Up-Up-Up
AC205471.4_FG007	not assigned.unknown	4.19836	17.7352	303.702	Up-Up-Up
GRMZM2G013704	not assigned.unknown	93.2555	238.075	268.917	Up-Up-Up
GRMZM2G426336	not assigned.unknown	8.39672	28.503	13.7134	Up-Up-Down
GRMZM2G302913	not assigned.unknown	41.9578	14.225	69.2574	Down-Up-Up
AC205376.4_FG003	not assigned.unknown	38.0569	157.269	83.8388	Up-Up-Down
GRMZM2G023652	not assigned.unknown	13.9772	13.1794	27.9774	Down-Up-Up
GRMZM2G101527	not assigned.unknown	2.17277	3.47975	10.8653	Up-Up-Up
GRMZM2G091487	not assigned.unknown	5.52452	13.3356	22.153	Up-Up-Up
GRMZM2G116520	not assigned.unknown	20.8363	35.1209	655.979	Up-Up-Up
GRMZM2G052908	not assigned.unknown	1.31829	30.8774	18.4319	Up-Up-Down
GRMZM2G314386	not assigned.unknown	2.80301	2.80301	8.82729	Up-Up-Up
GRMZM2G080487	not assigned.unknown	10.1252	85.3529	3.32743	Up-Down-Down
GRMZM2G036465	not assigned.unknown	20.309	2.46382	10.4084	Down-Down-Up
GRMZM2G091592	not assigned.unknown	29.5593	9.20684	42.8444	Down-Up-Up
GRMZM2G126865	not assigned.unknown	56.8427	56.8427	131.146	Up-Up-Up
GRMZM2G181219	not assigned.unknown	0.001	1.66035	1.00202	Up-Up-Down
GRMZM2G060148	not assigned.unknown	3.77163	1.43172	10.7009	Down-Up-Up
GRMZM2G082216	not assigned.unknown	6.60508	1.42976	1.37273	Down-Down-Down
GRMZM2G006791	not assigned.unknown	7.1542	7.1542	2.04389	Down-Down-Down
GRMZM2G057093	not assigned.unknown	6.94544	18.4122	32.7254	Up-Up-Up
GRMZM2G349670	not assigned.unknown	0.001	9.3221	4.21941	Up-Up-Down
GRMZM2G302601	not assigned.unknown	1.87868	14.0686	5.55141	Up-Up-Down
GRMZM2G018695	not assigned.unknown	3.68255	11.2825	14.3531	Up-Up-Up
GRMZM2G072041	not assigned.unknown	60.8484	136.01	38.7812	Up-Down-Down
AC233888.1_FG001	not assigned.unknown	7.4485	4.75938	0.628311	Down-Down-Down
GRMZM2G417004	not assigned.unknown	0.001	1.57631	0.001	Up-unchange-Down
GRMZM2G369839	not assigned.unknown	62.7119	91.4892	33.7601	Up-Down-Down
GRMZM2G081826	not assigned.unknown	158.291	36.6915	32.0696	Down-Down-Down
GRMZM2G039592	not assigned.unknown	18.1478	42.7599	41.5877	Up-Up-Down
GRMZM2G021439	not assigned.unknown	0.664465	5.81431	3.59968	Up-Up-Down
GRMZM2G012464	not assigned.unknown	0.903018	18.392	2.15824	Up-Up-Down
GRMZM2G363447	not assigned.unknown	2.30162	11.3101	6.60112	Up-Up-Down
GRMZM2G025648	not assigned.unknown	578.699	786.707	376.036	Up-Down-Down
GRMZM2G175989	not assigned.unknown	260.561	314.847	156.465	Up-Down-Down
GRMZM2G086269	not assigned.unknown	25.8712	8.30304	9.1063	Down-Down-Up
GRMZM2G087824	not assigned.unknown	2.93011	4.12589	65.0505	Up-Up-Up
GRMZM2G119950	not assigned.unknown	64.4257	174	106.355	Up-Up-Down
GRMZM2G142409	not assigned.unknown	3.85329	6.64388	15.086	Up-Up-Up
GRMZM2G179827	not assigned.unknown	9.35685	4.76432	0.931798	Down-Down-Down
GRMZM2G004191	not assigned.unknown	0.340751	8.03469	6.7885	Up-Up-Down
GRMZM2G401026	not assigned.unknown	18.9085	9.42349	10.3586	Down-Down-Up
GRMZM2G417439	not assigned.unknown	8.52901	3.33043	7.03469	Down-Down-Up
GRMZM2G109332	not assigned.unknown	1.90705	4.96306	1.25343	Up-Down-Down
GRMZM2G097021	not assigned.unknown	51.5918	103.219	85.7644	Up-Up-Down
GRMZM2G056513	not assigned.unknown	2.19269	33.4587	29.0478	Up-Up-Down
GRMZM2G146173	not assigned.unknown	11.2516	25.8756	13.9546	Up-Up-Down
GRMZM2G084021	not assigned.unknown	13.8882	46.0962	39.8318	Up-Up-Down
GRMZM2G006676	not assigned.unknown	2.61665	10.6588	11.5697	Up-Up-Up
GRMZM2G044132	not assigned.unknown	37.6088	54.7509	124.729	Up-Up-Up
GRMZM2G319357	not assigned.unknown	6.85091	6.85091	2.60056	Down-Down-Down
GRMZM2G031317	not assigned.unknown	22.5806	25.6963	122.123	Up-Up-Up
GRMZM2G164912	not assigned.unknown	5.9849	5.9849	19.3105	Up-Up-Up
GRMZM2G700655	not assigned.unknown	12.6532	5.84704	10.0664	Down-Down-Up
AC191009.3_FG004	not assigned.unknown	38.3578	38.3578	123.865	Up-Up-Up
GRMZM2G454056	not assigned.unknown	30.4792	8.97509	11.2341	Down-Down-Up
GRMZM2G348863	not assigned.unknown	43.0471	7.39022	2.12863	Down-Down-Down
GRMZM2G060567	not assigned.unknown	115.214	52.3115	47.4047	Down-Down-Down
GRMZM2G340935	not assigned.unknown	10.8441	1.63604	3.76986	Down-Down-Up
GRMZM2G003426	not assigned.unknown	55.0424	11.3099	1.29132	Down-Down-Down
GRMZM2G444692	not assigned.unknown	8.32836	5.55994	13.3364	Down-Up-Up
GRMZM2G165325	not assigned.unknown	3.90294	41.3863	39.7112	Up-Up-Down
GRMZM2G356256	not assigned.unknown	4.42002	23.2061	17.2404	Up-Up-Down
GRMZM2G403797	not assigned.unknown	48.1671	117.087	67.5203	Up-Up-Down
GRMZM2G004583	not assigned.unknown	88.9295	136.869	62.1832	Up-Down-Down
GRMZM2G048129	not assigned.unknown	1.19698	5.14671	4.43427	Up-Up-Down
GRMZM2G701746	not assigned.unknown	7.78506	1.72854	0.561707	Down-Down-Down
GRMZM2G301961	not assigned.unknown	18.933	7.345	8.49601	Down-Down-Up
GRMZM2G165944	not assigned.unknown	1.79298	1.79298	6.46087	Up-Up-Up
GRMZM2G007134	not assigned.unknown	0.645161	6.8134	2.46713	Up-Up-Down
GRMZM2G044968	not assigned.unknown	1.53963	14.0762	8.09548	Up-Up-Down
GRMZM2G039536	not assigned.unknown	161.47	184.445	84.228	Up-Down-Down
GRMZM2G032314	not assigned.unknown	3.69235	16.1041	12.5152	Up-Up-Down
GRMZM2G119370	not assigned.unknown	4.84341	0.001	0.001	Down-Down-unchange
GRMZM2G114380	not assigned.unknown	7.61769	22.2192	10.2496	Up-Up-Down
GRMZM2G430646	not assigned.unknown	0.789587	9.82769	3.01942	Up-Up-Down
GRMZM2G438178	not assigned.unknown	5.74726	14.9203	13.8916	Up-Up-Down
GRMZM2G029243	not assigned.unknown	0.585006	1.32388	14.075	Up-Up-Up
GRMZM2G171333	not assigned.unknown	23.3141	18.5809	8.2371	Down-Down-Down
GRMZM2G093139	not assigned.unknown	6.76806	2.57959	2.83788	Down-Down-Up
AC233901.1_FG010	not assigned.unknown	69.4398	151.64	83.263	Up-Up-Down
GRMZM2G087172	not assigned.unknown	5.70307	16.6531	14.7737	Up-Up-Down
GRMZM2G425545	not assigned.unknown	6.09843	26.9118	9.47404	Up-Up-Down
GRMZM2G071808	not assigned.unknown	25.8894	0.001	0.001	Down-Down-unchange
GRMZM2G042323	not assigned.unknown	0.263792	0.795957	4.87564	Up-Up-Up
GRMZM2G122003	not assigned.unknown	3.5066	8.97059	7.43348	Up-Up-Down
GRMZM2G023711	not assigned.unknown	9.87809	156.693	56.6614	Up-Up-Down
GRMZM2G043878	not assigned.unknown	1.62439	3.43097	11.9059	Up-Up-Up
GRMZM2G170262	not assigned.unknown	5.06178	16.6915	12.0978	Up-Up-Down
GRMZM2G069317	not assigned.unknown	0.745633	7.76198	3.20776	Up-Up-Down
GRMZM2G139293	not assigned.unknown	22.691	40.372	100.236	Up-Up-Up
GRMZM2G076029	not assigned.unknown	0.743171	6.22271	3.37478	Up-Up-Down
GRMZM2G089119	not assigned.unknown	24.1199	25.9642	12.4643	Up-Down-Down
GRMZM2G047299	not assigned.unknown	12.0043	11.4538	114.763	Down-Up-Up
GRMZM2G421240	not assigned.unknown	7.39353	1.21685	5.30123	Down-Down-Up
GRMZM2G091124	not assigned.unknown	215.24	105.154	178.836	Down-Down-Up
GRMZM2G043843	not assigned.unknown	10.5957	19.8677	6.99425	Up-Down-Down
GRMZM2G055898	not assigned.unknown	3.37999	7.30904	1.79517	Up-Down-Down
GRMZM2G168552	not assigned.unknown	6823.68	8383.05	3788.01	Up-Down-Down
GRMZM2G023013	not assigned.unknown	8.65508	0.870518	0.919374	Down-Down-Up
GRMZM2G112524	not assigned.unknown	2.03649	1.25928	12.1682	Down-Up-Up
GRMZM2G092525	not assigned.unknown	0.473154	0.473154	4.74959	Up-Up-Up
GRMZM2G012566	not assigned.unknown	0.001	10.2696	9.05391	Up-Up-Down
GRMZM2G084005	not assigned.unknown	4.71107	11.1943	13.5115	Up-Up-Up
GRMZM2G101818	not assigned.unknown	47.5264	45.2725	12.1515	Down-Down-Down
GRMZM2G013546	not assigned.unknown	11.9077	11.9077	4.08101	Down-Down-Down
GRMZM2G122447	not assigned.unknown	0.682743	26.1116	12.2383	Up-Up-Down
GRMZM2G082149	not assigned.unknown	5.29238	27.0676	19.2264	Up-Up-Down
GRMZM2G169405	not assigned.unknown	378.014	177.208	73.643	Down-Down-Down
GRMZM2G410352	not assigned.unknown	5.33758	32.855	3.57195	Up-Down-Down
GRMZM2G164558	not assigned.unknown	526.711	526.711	229.211	Down-Down-Down
GRMZM2G138259	not assigned.unknown	4.34985	4.34985	11.7824	Up-Up-Up
AC234160.1_FG004	not assigned.unknown	2.29938	6.93806	17.0974	Up-Up-Up
GRMZM2G006463	not assigned.unknown	1.44251	9.92391	5.24043	Up-Up-Down
GRMZM2G064042	not assigned.unknown	25.828	58.6619	16.6109	Up-Down-Down
GRMZM2G474019	not assigned.unknown	4.5756	35.5018	14.9977	Up-Up-Down
GRMZM2G172891	not assigned.unknown	12.0553	39.2853	15.3667	Up-Up-Down
GRMZM2G038116	not assigned.unknown	0.001	1.89313	0.999692	Up-Up-Down
GRMZM2G455784	not assigned.unknown	3.47792	12.116	9.16877	Up-Up-Down
GRMZM2G009928	not assigned.unknown	21.7112	44.4979	20.234	Up-Down-Down
GRMZM2G052750	not assigned.unknown	1.94502	3.76415	1.41063	Up-Down-Down
GRMZM2G084935	not assigned.unknown	75.3261	59.2921	24.7	Down-Down-Down
GRMZM2G026881	not assigned.unknown	0.683573	6.65185	9.80257	Up-Up-Up
GRMZM2G028986	not assigned.unknown	42.1354	8.41741	17.5018	Down-Down-Up
GRMZM2G134878	not assigned.unknown	15.3772	35.3082	18.6449	Up-Up-Down
GRMZM2G324248	not assigned.unknown	3.17643	43.13	24.9685	Up-Up-Down
GRMZM2G172529	not assigned.unknown	5.34913	14.8602	10.5803	Up-Up-Down
GRMZM2G033175	not assigned.unknown	0.166345	1.50578	7.79239	Up-Up-Up
GRMZM2G104833	not assigned.unknown	11.9301	29.2762	19.6921	Up-Up-Down
GRMZM2G359102	not assigned.unknown	208.021	208.021	433.374	Up-Up-Up
GRMZM2G124573	not assigned.unknown	9.45513	9.45513	22.7864	Up-Up-Up
GRMZM2G119802	not assigned.unknown	8.2654	10.1368	36.3229	Up-Up-Up
GRMZM2G113569	not assigned.unknown	18.3222	18.3222	49.1028	Up-Up-Up
AC234165.1_FG002	not assigned.unknown	315.71	141.996	130.109	Down-Down-Down
GRMZM2G043348	not assigned.unknown	16.277	16.277	35.2716	Up-Up-Up
GRMZM2G388823	not assigned.unknown	50.2464	21.9296	72.0543	Down-Up-Up
AC226235.2_FG003	not assigned.unknown	38.6525	167.042	78.1957	Up-Up-Down
GRMZM2G019284	not assigned.unknown	9.28464	19.9219	13.8075	Up-Up-Down
GRMZM2G147814	not assigned.unknown	10.0186	4.74373	11.0514	Down-Up-Up
GRMZM2G099960	not assigned.unknown	44.8491	134.614	52.6551	Up-Up-Down
GRMZM2G056961	not assigned.unknown	14.3029	14.3029	4.20731	Down-Down-Down
GRMZM2G086450	not assigned.unknown	29.2204	10.8352	28.9448	Down-Down-Up
GRMZM2G038034	not assigned.unknown	2.07771	12.008	7.94528	Up-Up-Down
GRMZM2G032047	not assigned.unknown	17.5645	17.5645	42.2266	Up-Up-Up
GRMZM2G111261	not assigned.unknown	0.535111	6.78143	1.3642	Up-Up-Down
GRMZM2G163296	not assigned.unknown	11.9646	11.9646	26.1447	Up-Up-Up
GRMZM2G172695	not assigned.unknown	0.001	0.566592	9.45458	Up-Up-Up
GRMZM2G082564	not assigned.unknown	12.0963	35.4473	28.6165	Up-Up-Down
GRMZM2G315769	not assigned.unknown	14.0414	14.0414	29.4945	Up-Up-Up
GRMZM2G061492	not assigned.unknown	5.15038	8.15881	1.13627	Up-Down-Down
GRMZM2G149326	not assigned.unknown	1.43515	20.0772	9.72891	Up-Up-Down
GRMZM2G023982	not assigned.unknown	6.1822	28.9136	10.343	Up-Up-Down
GRMZM2G162675	not assigned.unknown	1.09239	5.93305	4.87358	Up-Up-Down
GRMZM2G004516	not assigned.unknown	16.17	30.0368	13.8484	Up-Down-Down
GRMZM2G151580	not assigned.unknown	14.684	48.1838	59.2232	Up-Up-Up
GRMZM2G057451	not assigned.unknown	10.931	1.48422	1.30627	Down-Down-Down
GRMZM2G366681	not assigned.unknown	37.8067	440.621	447.475	Up-Up-Up
GRMZM2G069316	not assigned.unknown	29.7737	79.8275	56.3858	Up-Up-Down
GRMZM2G123499	not assigned.unknown	3.28634	0.743707	3.0436	Down-Down-Up
GRMZM2G107226	not assigned.unknown	0.564273	5.36325	0.269726	Up-Down-Down
GRMZM2G097135	not assigned.unknown	32.2763	0.489667	0.689531	Down-Down-Up
GRMZM2G410757	not assigned.unknown	91.9006	157.385	54.9113	Up-Down-Down
GRMZM2G059753	not assigned.unknown	8.22486	21.2721	17.9727	Up-Up-Down
GRMZM2G154508	not assigned.unknown	51.2632	51.2632	25.1324	Down-Down-Down
GRMZM2G129815	not assigned.unknown	45.2619	23.6277	6.90212	Down-Down-Down
GRMZM2G011373	not assigned.unknown	98.5796	389.059	202.649	Up-Up-Down
GRMZM2G121928	not assigned.unknown	0.676178	72.5319	35.2307	Up-Up-Down
GRMZM2G105579	not assigned.unknown	7.23023	2.3894	3.94982	Down-Down-Up
GRMZM2G094352	not assigned.unknown	4.81897	19.5675	6.4498	Up-Up-Down
GRMZM2G322634	not assigned.unknown	25.0903	76.4637	46.6407	Up-Up-Down
GRMZM2G451112	not assigned.unknown	42.6393	42.6393	21.123	Down-Down-Down
GRMZM2G373522	not assigned.unknown	6.43068	21.5944	142.788	Up-Up-Up
GRMZM2G048537	not assigned.unknown	9.78401	3.0998	8.18443	Down-Down-Up
GRMZM2G701781	not assigned.unknown	0.001	23.8539	9.95989	Up-Up-Down
AC205419.3_FG001	not assigned.unknown	2.63227	6.90179	12.8428	Up-Up-Up
GRMZM2G419994	not assigned.unknown	21.3042	69.9711	27.0359	Up-Up-Down
GRMZM2G052100	not assigned.unknown	1292.85	1051.7	3923.14	Down-Up-Up
GRMZM2G038714	not assigned.unknown	1.89294	2.3989	10.4961	Up-Up-Up
GRMZM2G078033	not assigned.unknown	0.583348	0.211221	2.23075	Down-Up-Up
GRMZM2G091717	not assigned.unknown	12.9003	27.0576	21.9585	Up-Up-Down
GRMZM2G022088	not assigned.unknown	13.6549	27.8995	37.8573	Up-Up-Up
GRMZM2G115260	not assigned.unknown	1.9712	11.5983	7.16107	Up-Up-Down
GRMZM2G169064	not assigned.unknown	7.09135	0.611348	3.87395	Down-Down-Up
GRMZM2G072612	not assigned.unknown	4.10393	8.66814	20.4344	Up-Up-Up
GRMZM2G031591	not assigned.unknown	0.001	23.7878	16.4068	Up-Up-Down
GRMZM2G334181	not assigned.unknown	23.6235	10.8023	24.447	Down-Up-Up
GRMZM2G014988	not assigned.unknown	14.3029	31.8987	38.445	Up-Up-Up
GRMZM2G162623	not assigned.unknown	28.9897	12.3008	27.7145	Down-Down-Up
GRMZM2G042118	not assigned.unknown	57.9543	190.102	108.107	Up-Up-Down
GRMZM2G069596	not assigned.unknown	4.25206	4.25206	9.84987	Up-Up-Up
GRMZM2G031143	not assigned.unknown	0.313241	6.48842	1.11123	Up-Up-Down
GRMZM2G108723	not assigned.unknown	24.5751	3.4224	0.361448	Down-Down-Down
GRMZM2G143367	not assigned.unknown	1.64585	5.41759	3.86211	Up-Up-Down
GRMZM2G701767	not assigned.unknown	110.537	23.2875	44.0537	Down-Down-Up
GRMZM2G107591	not assigned.unknown	6.26761	0.68082	0.71903	Down-Down-Up
GRMZM2G409722	not assigned.unknown	4.29607	8.14805	21.1222	Up-Up-Up
GRMZM2G062429	not assigned.unknown	6.46471	8.84593	2.44339	Up-Down-Down
GRMZM2G157153	not assigned.unknown	14.3908	4.08978	0.319949	Down-Down-Down
GRMZM2G056038	not assigned.unknown	3.31229	5.65068	13.7625	Up-Up-Up
GRMZM2G165426	not assigned.unknown	11.4461	27.9658	33.6025	Up-Up-Up
GRMZM2G178752	not assigned.unknown	6.98858	10.28	3.75816	Up-Down-Down
GRMZM2G123143	not assigned.unknown	13.5388	13.5388	5.37008	Down-Down-Down
GRMZM2G115480	not assigned.unknown	16.044	3.77225	2.78877	Down-Down-Down
GRMZM2G386091	not assigned.unknown	0.669739	19.2486	9.44411	Up-Up-Down
GRMZM2G135617	not assigned.unknown	5.12001	25.4205	5.78476	Up-Up-Down
GRMZM2G009208	not assigned.unknown	7.06012	15.9772	15.6306	Up-Up-Down
GRMZM2G300424	not assigned.unknown	2.701	15.7177	7.56214	Up-Up-Down
AC205730.3_FG002	not assigned.unknown	17.3831	2.38414	14.6041	Down-Down-Up
GRMZM2G145632	not assigned.unknown	4.38988	11.9213	10.0077	Up-Up-Down
GRMZM2G134889	not assigned.unknown	25.7433	25.7433	59.6179	Up-Up-Up
GRMZM2G397261	not assigned.unknown	16.3356	15.5084	102.082	Down-Up-Up
GRMZM2G058250	not assigned.unknown	110.962	120.983	57.052	Up-Down-Down
GRMZM2G161780	not assigned.unknown	1.62502	1.62502	5.59273	Up-Up-Up
GRMZM2G097048	not assigned.unknown	2.21863	8.75055	9.99917	Up-Up-Up
GRMZM2G131340	not assigned.unknown	7.688	16.7841	11.2409	Up-Up-Down
GRMZM2G056068	not assigned.unknown	18.0342	38.1554	28.6668	Up-Up-Down
GRMZM2G139462	not assigned.unknown	56.0772	206.485	94.2507	Up-Up-Down
GRMZM2G096391	not assigned.unknown	507.069	507.069	144.932	Down-Down-Down
GRMZM2G009448	not assigned.unknown	29.5089	64.1851	45.4622	Up-Up-Down
GRMZM2G465860	not assigned.unknown	0.001	56.1042	18.646	Up-Up-Down
GRMZM2G127841	not assigned.unknown	0.18349	9.46753	1.05251	Up-Up-Down
GRMZM2G016346	not assigned.unknown	14.0062	14.0062	4.09141	Down-Down-Down
GRMZM2G125342	not assigned.unknown	2.48422	2.48422	5.96781	Up-Up-Up
GRMZM2G472852	not assigned.unknown	628.254	323.028	151.668	Down-Down-Down
AC195340.3_FG004	not assigned.unknown	4.41047	12.0511	16.1631	Up-Up-Up
GRMZM2G364528	not assigned.unknown	0.001	8.01185	13.2211	Up-Up-Up
GRMZM2G437675	not assigned.unknown	2.58856	11.7159	10.9987	Up-Up-Down
GRMZM2G700571	not assigned.unknown	0.001	2.81459	0.792681	Up-Up-Down
GRMZM2G307567	not assigned.unknown	6.1822	2.92245	8.73406	Down-Up-Up
GRMZM2G047298	not assigned.unknown	1.09168	8.39971	1.21761	Up-Up-Down
GRMZM2G377168	not assigned.unknown	820.875	211.301	325.154	Down-Down-Up
GRMZM2G077436	not assigned.unknown	129.133	21.4454	26.3175	Down-Down-Up
GRMZM2G176433	not assigned.unknown	8.48111	0.639765	0.675671	Down-Down-Up
GRMZM2G054267	not assigned.unknown	120.787	30.0307	1.78682	Down-Down-Down
GRMZM2G171565	not assigned.unknown	16.9815	6.69418	5.76064	Down-Down-Down
GRMZM2G430029	not assigned.unknown	0.981245	12.4353	10.1626	Up-Up-Down
GRMZM2G351786	not assigned.unknown	0.001	0.001	5.7043	unchange-Up-Up
GRMZM2G042789	not assigned.unknown	46.0871	667.975	126.609	Up-Up-Down
GRMZM2G319057	not assigned.unknown	30.393	30.393	9.78419	Down-Down-Down
GRMZM2G181415	not assigned.unknown	0.651638	9.4379	3.9455	Up-Up-Down
GRMZM2G102238	not assigned.unknown	14.5122	50.3104	15.645	Up-Up-Down
GRMZM2G329944	not assigned.unknown	18.7527	3.43213	20.9648	Down-Up-Up
GRMZM2G472087	not assigned.unknown	1.07912	16.9317	14.0992	Up-Up-Down
GRMZM2G169398	not assigned.unknown	8.83104	18.0846	10.7954	Up-Up-Down
GRMZM2G101142	not assigned.unknown	147.177	147.177	53.6169	Down-Down-Down
GRMZM2G029267	not assigned.unknown	0.781362	4.95107	4.2952	Up-Up-Down
GRMZM2G008095	not assigned.unknown	9.99385	27.8015	25.6333	Up-Up-Down
GRMZM2G096171	not assigned.unknown	38.9674	13.4532	6.41104	Down-Down-Down
GRMZM2G318652	not assigned.unknown	0.001	3.59896	1.90047	Up-Up-Down
GRMZM2G175401	not assigned.unknown	9.69966	0.237303	1.50373	Down-Down-Up
GRMZM2G094304	not assigned.unknown	0.672541	1.21758	4.98292	Up-Up-Up
GRMZM2G034963	not assigned.unknown	3.2938	0.596315	7.55739	Down-Up-Up
GRMZM2G059502	not assigned.unknown	5.23331	5.23331	0.625388	Down-Down-Down
AC194914.3_FG002	not assigned.unknown	9.68448	9.68448	24.8296	Up-Up-Up
GRMZM2G103900	not assigned.unknown	5.28836	5.28836	15.6487	Up-Up-Up
GRMZM2G061442	not assigned.unknown	125.688	125.688	58.4788	Down-Down-Down
GRMZM2G313481	not assigned.unknown	0.326512	0.326512	3.90187	Up-Up-Up
GRMZM2G167387	not assigned.unknown	2.2971	2.2971	7.78602	Up-Up-Up
GRMZM2G153582	not assigned.unknown	827.554	356.323	300.277	Down-Down-Down
GRMZM2G174726	not assigned.unknown	21.5982	39.1017	164.202	Up-Up-Up
GRMZM2G505380	not assigned.unknown	22.9007	32.0728	70.0176	Up-Up-Up
GRMZM2G337143	not assigned.unknown	875.895	202.134	209.755	Down-Down-Up
GRMZM2G403190	not assigned.unknown	2.43893	0.735915	9.71521	Down-Up-Up
GRMZM2G474798	not assigned.unknown	51.3649	24.8133	41.9724	Down-Down-Up
GRMZM2G083875	not assigned.unknown	3.39533	26.9521	3.49567	Up-Up-Down
GRMZM2G035401	not assigned.unknown	213.928	55.7368	47.5447	Down-Down-Down
GRMZM2G067707	not assigned.unknown	44.9587	100.122	100.416	Up-Up-Up
GRMZM2G117642	not assigned.unknown	23.9752	49.9664	21.8854	Up-Down-Down
GRMZM2G079440	not assigned.unknown	1.47961	5.50625	18.8603	Up-Up-Up
GRMZM2G343636	not assigned.unknown	60.3972	57.7307	23.4192	Down-Down-Down
GRMZM2G073969	not assigned.unknown	3571.53	5388.31	861.078	Up-Down-Down
GRMZM2G016462	not assigned.unknown	81.515	25.9979	12.5172	Down-Down-Down
GRMZM2G341366	not assigned.unknown	76.2548	11.8867	16.0778	Down-Down-Up
GRMZM2G051571	not assigned.unknown	0.79912	0.79912	5.34778	Up-Up-Up
GRMZM2G014055	not assigned.unknown	73.7174	176.658	54.8962	Up-Down-Down
GRMZM2G047002	not assigned.unknown	11.3358	23.1612	9.75347	Up-Down-Down
GRMZM2G133838	not assigned.unknown	30.7211	52.0304	23.404	Up-Down-Down
GRMZM2G337410	not assigned.unknown	5.72798	5.46529	11.396	Down-Up-Up
GRMZM2G420715	not assigned.unknown	24.7497	38.991	15.6982	Up-Down-Down
GRMZM2G111846	not assigned.unknown	2.21292	0.387707	1.74023	Down-Down-Up
GRMZM2G150471	not assigned.unknown	0.910914	5.27724	3.65755	Up-Up-Down
GRMZM2G389070	not assigned.unknown	13.7039	66.9211	71.7112	Up-Up-Up
GRMZM2G103079	not assigned.unknown	25.0938	16.5415	36.9804	Down-Up-Up
GRMZM2G101130	not assigned.unknown	38.2584	38.2584	17.4169	Down-Down-Down
GRMZM2G080169	not assigned.unknown	9.99321	24.4576	17.3381	Up-Up-Down
GRMZM2G103914	not assigned.unknown	1.32595	11.4882	5.97593	Up-Up-Down
GRMZM2G400938	not assigned.unknown	43.8827	16.7867	32.6492	Down-Down-Up
AC234166.1_FG002	not assigned.unknown	14.6705	4.61908	20.7328	Down-Up-Up
GRMZM2G317931	not assigned.unknown	14.5746	31.3336	36.9238	Up-Up-Up
GRMZM2G055135	not assigned.unknown	36.0013	11.0802	8.9486	Down-Down-Down
GRMZM2G469224	not assigned.unknown	1.77751	1.77751	0.001	Down-Down-Down
GRMZM2G129065	not assigned.unknown	7.86677	7.86677	16.6676	Up-Up-Up
GRMZM2G049779	not assigned.unknown	0.001	12.9051	5.24205	Up-Up-Down
GRMZM2G138258	not assigned.unknown	1469.52	1469.52	396.345	Down-Down-Down
GRMZM2G094510	not assigned.unknown	2.48563	11.6251	22.9708	Up-Up-Up
GRMZM2G168590	not assigned.unknown	126.679	126.679	62.998	Down-Down-Down
GRMZM2G108586	not assigned.unknown	39.6518	39.6518	87.479	Up-Up-Up
GRMZM2G325683	not assigned.unknown	3.57194	14.9543	44.8195	Up-Up-Up
GRMZM2G015739	not assigned.unknown	4.27193	14.5756	5.96895	Up-Up-Down
GRMZM2G322593	not assigned.unknown	660.362	251.194	176.991	Down-Down-Down
GRMZM2G459110	not assigned.unknown	4.63596	14.6311	23.957	Up-Up-Up
GRMZM2G134264	not assigned.unknown	230.343	916.834	538.962	Up-Up-Down
GRMZM2G178775	not assigned.unknown	81.7704	54.1822	23.7648	Down-Down-Down
GRMZM2G014313	not assigned.unknown	40.8642	83.7861	67.1508	Up-Up-Down
GRMZM2G039968	not assigned.unknown	0.451147	4.28802	0.862605	Up-Up-Down
GRMZM2G120475	not assigned.unknown	3.96982	26.748	40.7228	Up-Up-Up
GRMZM2G014009	not assigned.unknown	9.40108	34.1909	6.14938	Up-Down-Down
GRMZM2G380195	not assigned.unknown	3.97138	17.887	12.4087	Up-Up-Down
GRMZM2G300784	not assigned.unknown	1.25576	10.862	6.66957	Up-Up-Down
GRMZM2G573732	not assigned.unknown	36.4837	13.246	17.4867	Down-Down-Up
GRMZM2G040618	not assigned.unknown	88.9796	183.175	72.7174	Up-Down-Down
GRMZM2G089974	not assigned.unknown	175.002	345.249	158.201	Up-Down-Down
GRMZM2G053170	not assigned.unknown	6.37915	31.3471	11.0355	Up-Up-Down
GRMZM2G102421	not assigned.unknown	9.75041	1.83185	8.61801	Down-Down-Up
GRMZM2G080567	not assigned.unknown	37.4637	20.9127	42.6805	Down-Up-Up
GRMZM2G080519	not assigned.unknown	7.44674	25.0557	22.2978	Up-Up-Down
GRMZM2G100568	not assigned.unknown	68.5543	24.7896	57.9099	Down-Down-Up
GRMZM2G037015	not assigned.unknown	4.77225	3.33249	10.2978	Down-Up-Up
GRMZM2G038931	not assigned.unknown	8.91852	4.35949	24.385	Down-Up-Up
GRMZM2G442472	not assigned.unknown	25.6626	11.8731	18.6729	Down-Down-Up
GRMZM2G396959	not assigned.unknown	16.6258	53.2845	35.6551	Up-Up-Down
GRMZM2G099483	not assigned.unknown	10.5302	10.5302	4.28138	Down-Down-Down
GRMZM2G109352	not assigned.unknown	3.68784	3.68784	7.49195	Up-Up-Up
AC197705.4_FG011	not assigned.unknown	131.949	72.9138	30.2822	Down-Down-Down
GRMZM2G307553	not assigned.unknown	1.79373	20.2225	11.5362	Up-Up-Down
GRMZM2G089750	not assigned.unknown	1.78534	40.9414	4.74113	Up-Up-Down
GRMZM2G098739	not assigned.unknown	10.1366	12.2343	2.82646	Up-Down-Down
GRMZM2G310505	not assigned.unknown	1.50961	30.5188	0.001	Up-Down-Down
GRMZM2G123901	not assigned.unknown	3.0911	8.9539	12.6086	Up-Up-Up
GRMZM2G033971	not assigned.unknown	15.7523	19.6911	8.36631	Up-Down-Down
GRMZM2G306741	not assigned.unknown	14.6791	6.91392	5.81874	Down-Down-Down
GRMZM2G068519	not assigned.unknown	15.4367	6.21041	2.18632	Down-Down-Down
GRMZM2G164715	not assigned.unknown	1.85425	3.86052	13.827	Up-Up-Up
GRMZM2G136081	not assigned.unknown	0.323508	18.0098	0.309278	Up-Down-Down
AC208110.2_FG006	not assigned.unknown	2.51152	0.001	0.001	Down-Down-unchange
GRMZM2G058402	not assigned.unknown	3.53676	11.9523	14.4264	Up-Up-Up
GRMZM2G047781	not assigned.unknown	6.66339	13.9305	13.8023	Up-Up-Down
GRMZM2G166082	not assigned.unknown	22.472	5.83722	10.8351	Down-Down-Up
GRMZM2G443180	not assigned.unknown	23.4409	4.40392	3.80543	Down-Down-Down
GRMZM2G110681	not assigned.unknown	111.165	111.165	46.7767	Down-Down-Down
GRMZM2G088443	not assigned.unknown	0.194261	3.3411	14.1144	Up-Up-Up
GRMZM2G436295	not assigned.unknown	85.4768	97.1034	26.6964	Up-Down-Down
GRMZM2G098058	not assigned.unknown	9.50305	2.65888	1.98219	Down-Down-Down
GRMZM2G456547	not assigned.unknown	4.33087	15.6814	16.5615	Up-Up-Up
GRMZM2G001247	not assigned.unknown	5.61604	28.2918	3.96839	Up-Down-Down
GRMZM2G086464	not assigned.unknown	24.6778	16.6595	7.40818	Down-Down-Down
GRMZM2G148495	not assigned.unknown	47.5899	8.20549	5.14544	Down-Down-Down
GRMZM2G108003	not assigned.unknown	6.60195	34.1494	41.2505	Up-Up-Up
GRMZM2G154218	not assigned.unknown	5.68263	13.8601	4.52722	Up-Down-Down
GRMZM2G047512	not assigned.unknown	36.9405	77.0015	47.6275	Up-Up-Down
GRMZM2G135228	not assigned.unknown	1.62194	6.92148	3.10118	Up-Up-Down
GRMZM2G081803	not assigned.unknown	59.7459	40.635	11.1148	Down-Down-Down
GRMZM2G162266	not assigned.unknown	19.6864	19.6864	43.1985	Up-Up-Up
GRMZM2G157247	not assigned.unknown	13.2535	13.2535	6.05158	Down-Down-Down
GRMZM2G071869	not assigned.unknown	7.32064	7.32064	15.6939	Up-Up-Up
GRMZM2G179138	not assigned.unknown	0.001	3.38535	0.001	Up-unchange-Down
GRMZM2G121704	not assigned.unknown	16.0835	6.1953	7.19729	Down-Down-Up
GRMZM2G302639	not assigned.unknown	316.259	280.308	112.697	Down-Down-Down
GRMZM2G178924	not assigned.unknown	0.406783	6.90419	1.84722	Up-Up-Down
GRMZM2G150806	not assigned.unknown	6.3281	15.9493	8.54081	Up-Up-Down
GRMZM2G037452	not assigned.unknown	2.59121	10.1642	5.50495	Up-Up-Down
GRMZM2G067315	not assigned.unknown	70.1826	476.981	722.882	Up-Up-Up
GRMZM2G125504	not assigned.unknown	12.0009	12.0009	2.23864	Down-Down-Down
GRMZM2G144483	not assigned.unknown	12.3152	12.3152	0.802737	Down-Down-Down
GRMZM2G052869	not assigned.unknown	6.9762	67.8854	7.86029	Up-Up-Down
GRMZM2G062752	not assigned.unknown	1.69112	9.01484	7.7244	Up-Up-Down
GRMZM2G012102	not assigned.unknown	153.945	153.945	50.5411	Down-Down-Down
GRMZM2G000812	not assigned.unknown	8.29765	9.76444	70.0057	Up-Up-Up
GRMZM2G067277	not assigned.unknown	16.9452	23.5984	5.98147	Up-Down-Down
GRMZM2G040750	not assigned.unknown	6.66277	6.66277	21.657	Up-Up-Up
GRMZM2G035531	not assigned.unknown	1.2918	2.63104	24.6996	Up-Up-Up
GRMZM2G370924	not assigned.unknown	2.2334	6.80991	5.39407	Up-Up-Down
GRMZM2G055752	not assigned.unknown	4.43413	14.5501	7.4184	Up-Up-Down
GRMZM2G034791	not assigned.unknown	3.29315	0.372624	1.83651	Down-Down-Up
GRMZM2G048912	not assigned.unknown	20.0621	20.0621	8.18152	Down-Down-Down
GRMZM2G128358	not assigned.unknown	12.4886	29.6077	11.9392	Up-Down-Down
GRMZM2G063503	not assigned.unknown	0.376728	3.06916	1.20052	Up-Up-Down
GRMZM2G007928	not assigned.unknown	47.059	77.7357	2.54175	Up-Down-Down
GRMZM2G145313	not assigned.unknown	3.69887	8.29091	2.02067	Up-Down-Down
GRMZM2G054387	not assigned.unknown	355.944	167.492	104.499	Down-Down-Down
GRMZM2G108527	not assigned.unknown	1.42185	26.5996	2.71862	Up-Up-Down
GRMZM2G150058	not assigned.unknown	16.1324	24.9582	10.9361	Up-Down-Down
GRMZM2G075283	not assigned.unknown	1.91354	0.433038	5.25943	Down-Up-Up
GRMZM2G415772	not assigned.unknown	3.72001	12.1744	10.122	Up-Up-Down
GRMZM2G041806	not assigned.unknown	74.9753	26.9548	39.1429	Down-Down-Up
GRMZM2G152089	not assigned.unknown	103.478	39.7615	39.5704	Down-Down-Down
GRMZM2G072513	not assigned.unknown	1.47788	5.01672	2.82575	Up-Up-Down
GRMZM2G179507	not assigned.unknown	6.35855	6.35855	15.9208	Up-Up-Up
GRMZM2G466270	not assigned.unknown	16.6233	7.83467	14.71	Down-Down-Up
GRMZM2G170457	not assigned.unknown	78.774	167.442	153.421	Up-Up-Down
GRMZM2G333049	not assigned.unknown	136.902	136.902	56.7487	Down-Down-Down
GRMZM2G047720	not assigned.unknown	561.108	349.812	159.942	Down-Down-Down
GRMZM2G124138	not assigned.unknown	3.83927	65.5681	60.9284	Up-Up-Down
GRMZM2G152703	not assigned.unknown	53.054	139.178	58.4775	Up-Up-Down
GRMZM2G181484	not assigned.unknown	13.6671	13.6671	5.86631	Down-Down-Down
GRMZM2G136889	not assigned.unknown	66.6941	135.134	89.5289	Up-Up-Down
GRMZM2G408263	not assigned.unknown	0.464175	6.9329	8.43139	Up-Up-Up
GRMZM2G701288	not assigned.unknown	0.001	2.34319	0.001	Up-unchange-Down
GRMZM2G132753	not assigned.unknown	0.852912	0.852912	4.40313	Up-Up-Up
GRMZM2G430152	not assigned.unknown	15.5955	15.5955	31.8191	Up-Up-Up
GRMZM2G430871	not assigned.unknown	9.33429	4.11056	0.001	Down-Down-Down
GRMZM2G135795	not assigned.unknown	6.09607	6.09607	15.2636	Up-Up-Up
AC211467.4_FG002	not assigned.unknown	30.575	5.53536	4.54691	Down-Down-Down
GRMZM2G443447	not assigned.unknown	22.6325	5.42778	18.4336	Down-Down-Up
GRMZM2G423636	not assigned.unknown	7.97825	30.3323	20.0489	Up-Up-Down
GRMZM2G002910	not assigned.unknown	17.1257	3.8756	11.4607	Down-Down-Up
GRMZM2G113065	not assigned.unknown	1.90705	9.78227	10.939	Up-Up-Up
GRMZM2G149576	not assigned.unknown	59.8571	67.8157	29.0391	Up-Down-Down
GRMZM2G142456	not assigned.unknown	33.7072	22.6353	45.3595	Down-Up-Up
GRMZM2G133175	not assigned.unknown	71.2602	74.0115	36.2142	Up-Down-Down
GRMZM2G413788	not assigned.unknown	4.24683	16.7339	8.35888	Up-Up-Down
GRMZM2G129675	not assigned.unknown	18.5127	18.5127	37.732	Up-Up-Up
GRMZM2G052893	not assigned.unknown	48.9097	48.9097	23.9494	Down-Down-Down
GRMZM2G122357	not assigned.unknown	7.56635	20.9503	11.914	Up-Up-Down
GRMZM2G130739	not assigned.unknown	7.57786	2.46944	11.0117	Down-Up-Up
GRMZM2G055273	not assigned.unknown	3.82881	15.0188	4.39247	Up-Up-Down
GRMZM2G051919	not assigned.unknown	9.61676	2.44833	4.30957	Down-Down-Up
GRMZM2G039848	not assigned.unknown	3.26575	3.35035	9.57445	Up-Up-Up
GRMZM2G041068	not assigned.unknown	35.2708	35.2708	82.3087	Up-Up-Up
GRMZM2G139650	not assigned.unknown	5.9219	2.41225	10.1905	Down-Up-Up
GRMZM2G010628	not assigned.unknown	15.6272	9.74497	4.64795	Down-Down-Down
GRMZM2G327059	not assigned.unknown	6.4497	12.9186	15.0277	Up-Up-Up
GRMZM2G077914	not assigned.unknown	6.76403	2.8503	10.2572	Down-Up-Up
GRMZM2G023293	not assigned.unknown	8.24976	19.0308	13.2296	Up-Up-Down
GRMZM2G087256	not assigned.unknown	9.6674	40.0853	7.15522	Up-Down-Down
GRMZM2G118951	not assigned.unknown	0.668545	6.8082	7.98922	Up-Up-Up
GRMZM2G009901	not assigned.unknown	14.0758	4.07729	4.41377	Down-Down-Up
GRMZM2G164547	not assigned.unknown	9.95131	9.95131	37.4201	Up-Up-Up
GRMZM2G122715	not assigned.unknown	74.7033	26.7149	5.99553	Down-Down-Down
GRMZM2G075002	not assigned.unknown	54.7509	17.6805	37.7866	Down-Down-Up
GRMZM2G339562	not assigned.unknown	41.2952	7.52471	66.6525	Down-Up-Up
GRMZM2G112538	not assigned.unknown	41.4565	68.9382	425.981	Up-Up-Up
GRMZM2G017805	not assigned.unknown	2.5156	3.31222	8.9639	Up-Up-Up
GRMZM2G337594	not assigned.unknown	369.651	338.871	1379.57	Down-Up-Up
GRMZM2G097109	not assigned.unknown	250.558	250.558	117.842	Down-Down-Down
GRMZM2G067235	not assigned.unknown	1.99279	4.30159	0.586195	Up-Down-Down
GRMZM2G023791	not assigned.unknown	2.81478	18.5152	30.3182	Up-Up-Up
GRMZM2G015599	not assigned.unknown	0.78082	9.89527	5.0387	Up-Up-Down
GRMZM2G024655	not assigned.unknown	2.29938	15.6106	9.89204	Up-Up-Down
GRMZM2G055107	not assigned.unknown	67.4862	189.819	178.779	Up-Up-Down
GRMZM2G412986	not assigned.unknown	5.42866	19.0097	19.3937	Up-Up-Up
GRMZM2G479249	not assigned.unknown	26.6939	55.862	31.2822	Up-Up-Down
GRMZM2G099820	not assigned.unknown	0.667197	3.62372	1.65841	Up-Up-Down
AC233863.1_FG001	not assigned.unknown	0.001	0.001	10.4579	unchange-Up-Up
GRMZM2G084274	not assigned.unknown	57.3034	135.462	67.9233	Up-Up-Down
GRMZM2G063420	not assigned.unknown	17.3272	34.0392	14.4503	Up-Down-Down
GRMZM2G128644	not assigned.unknown	12.8044	29.0686	18.0703	Up-Up-Down
GRMZM2G097929	not assigned.unknown	35.5084	3.80836	10.5379	Down-Down-Up
GRMZM2G087662	not assigned.unknown	2.60235	2.60235	10.1777	Up-Up-Up
GRMZM2G079162	not assigned.unknown	7.91056	1.89548	3.55887	Down-Down-Up
AC216870.3_FG005	not assigned.unknown	27.5175	12.9158	37.2197	Down-Up-Up
GRMZM2G008789	not assigned.unknown	4.48718	21.5785	16.0868	Up-Up-Down
GRMZM2G135940	not assigned.unknown	17.4058	37.7016	25.7031	Up-Up-Down
GRMZM2G164963	not assigned.unknown	19.4111	35.1422	14.976	Up-Down-Down
GRMZM2G097983	not assigned.unknown	7.32145	16.4361	7.41937	Up-Up-Down
GRMZM2G085856	not assigned.unknown	1.66007	14.5262	7.75892	Up-Up-Down
GRMZM2G353753	not assigned.unknown	1559.95	1559.95	529.159	Down-Down-Down
GRMZM2G400382	not assigned.unknown	7.30097	21.8461	18.419	Up-Up-Down
GRMZM2G124617	not assigned.unknown	14.0319	14.0319	28.7011	Up-Up-Up
GRMZM2G148675	not assigned.unknown	1.03721	71.3555	66.2377	Up-Up-Down
GRMZM2G436455	not assigned.unknown	11.7124	6.77846	15.4191	Down-Up-Up
GRMZM2G057495	not assigned.unknown	8.78634	9.33669	2.79995	Up-Down-Down
GRMZM2G127457	not assigned.unknown	4.75867	21.0593	7.07676	Up-Up-Down
GRMZM2G078876	not assigned.unknown	5.33362	23.0906	12.8584	Up-Up-Down
GRMZM2G091837	not assigned.unknown	6.04368	21.258	35.3273	Up-Up-Up
GRMZM2G023833	not assigned.unknown	93.079	204.755	111.231	Up-Up-Down
GRMZM2G164542	not assigned.unknown	8.31692	25.0056	19.8777	Up-Up-Down
GRMZM2G000093	not assigned.unknown	0.649331	3.29157	2.48308	Up-Up-Down
GRMZM2G129674	not assigned.unknown	1.36454	1.05874	15.2815	Down-Up-Up
GRMZM2G032430	not assigned.unknown	15.5282	69.5903	34.3143	Up-Up-Down
GRMZM2G037420	not assigned.unknown	11.3525	2.66425	6.63248	Down-Down-Up
GRMZM2G135256	not assigned.unknown	12.9542	26.4305	33.2215	Up-Up-Up
GRMZM2G158131	not assigned.unknown	135.764	23.4743	16.3334	Down-Down-Down
GRMZM2G373717	not assigned.unknown	9.53065	23.4168	23.4294	Up-Up-Up
GRMZM2G075315	not assigned.unknown	0.95677	4.5469	64.9425	Up-Up-Up
GRMZM2G128518	not assigned.unknown	12.1444	3.71392	3.60857	Down-Down-Down
GRMZM2G090728	not assigned.unknown	0.201569	1.82463	0.192703	Up-Down-Down
GRMZM2G152496	not assigned.unknown	0.446847	0.446847	4.9127	Up-Up-Up
GRMZM2G701359	not assigned.unknown	0.001	10.8231	0.001	Up-unchange-Down
GRMZM2G157953	not assigned.unknown	134.495	194.601	84.3561	Up-Down-Down
GRMZM2G479987	not assigned.unknown	10.3338	3.40876	3.01401	Down-Down-Down
GRMZM2G022090	not assigned.unknown	1.8337	0.001	5.93636	Down-Up-Up
GRMZM2G032484	not assigned.unknown	3.84221	14.8273	9.47299	Up-Up-Down
GRMZM2G345081	not assigned.unknown	6.90391	6.90391	19.6315	Up-Up-Up
AC210595.3_FG004	not assigned.unknown	22.3822	22.3822	49.7352	Up-Up-Up
GRMZM2G105657	not assigned.unknown	0.559596	6.92287	3.20989	Up-Up-Down
GRMZM2G371167	not assigned.unknown	775.418	15.1006	89.914	Down-Down-Up
GRMZM2G032348	not assigned.unknown	1.72836	3.78094	1.3081	Up-Down-Down
GRMZM2G039036	not assigned.unknown	4.09827	17.1999	7.83599	Up-Up-Down
GRMZM2G091419	not assigned.unknown	107.995	262.447	166.152	Up-Up-Down
GRMZM2G009544	not assigned.unknown	8.07077	17.8346	8.16963	Up-Up-Down
AC198174.4_FG001	not assigned.unknown	0.158117	0.572516	9.67436	Up-Up-Up
GRMZM2G409753	not assigned.unknown	4.67059	12.0017	6.33763	Up-Up-Down
GRMZM2G023520	not assigned.unknown	0.001	20.411	0.001	Up-unchange-Down
GRMZM2G323888	not assigned.unknown	0.001	4.21867	0.954735	Up-Up-Down
GRMZM2G007680	not assigned.unknown	13.4811	5.74269	9.09748	Down-Down-Up
GRMZM2G125571	not assigned.unknown	390.732	128.144	129.194	Down-Down-Up
GRMZM2G048117	not assigned.unknown	29.6095	60.4239	49.6615	Up-Up-Down
GRMZM2G155709	not assigned.unknown	1.80443	9.07436	8.43361	Up-Up-Down
GRMZM2G170400	not assigned.unknown	0.882183	0.882183	3.73496	Up-Up-Up
GRMZM2G024109	not assigned.unknown	6.35171	21.8486	17.3495	Up-Up-Down
GRMZM2G128072	not assigned.unknown	17.234	17.234	7.00699	Down-Down-Down
GRMZM2G105522	not assigned.unknown	0.397865	0.397865	4.37418	Down-Up-Up
GRMZM2G070111	not assigned.unknown	22.31	10.4099	14.7322	Down-Down-Up
GRMZM2G027626	not assigned.unknown	1.31181	10.3479	8.59961	Up-Up-Down
GRMZM2G105283	not assigned.unknown	14.511	14.511	32.3696	Up-Up-Up
GRMZM2G377131	not assigned.unknown	4.16833	4.16833	10.4434	Up-Up-Up
GRMZM2G091169	not assigned.unknown	4.7228	1.88106	6.68229	Down-Up-Up
GRMZM2G147659	not assigned.unknown	4.51095	5.25003	19.0983	Up-Up-Up
GRMZM2G049954	not assigned.unknown	10.7746	2.53138	8.9639	Down-Down-Up
GRMZM2G385999	not assigned.unknown	32.4894	86.4234	80.1029	Up-Up-Down
GRMZM2G115574	not assigned.unknown	6.55549	6.55549	1.70922	Down-Down-Down
GRMZM2G018760	not assigned.unknown	20.0081	40.1294	72.0113	Up-Up-Up
GRMZM2G031991	not assigned.unknown	1.60345	3.31761	12.4823	Up-Up-Up
AC234575.1_FG008	not assigned.unknown	17.9873	5.88932	6.58572	Down-Down-Up
GRMZM2G168651	not assigned.unknown	0.175041	1.74293	15.228	Up-Up-Up
GRMZM2G044460	not assigned.unknown	17.2175	143.386	70.7785	Up-Up-Down
AC210013.4_FG018	not assigned.unknown	214.146	214.146	95.3364	Down-Down-Down
GRMZM2G022958	not assigned.unknown	3499.25	3094.9	1345.66	Down-Down-Down
GRMZM2G416156	not assigned.unknown	31.7226	13.0118	33.6442	Down-Up-Up
GRMZM2G358877	not assigned.unknown	13.1968	5.56382	14.6902	Down-Up-Up
GRMZM2G394876	not assigned.unknown	24.3637	24.3637	7.62285	Down-Down-Down
GRMZM2G163059	not assigned.unknown	158.74	41.9959	61.3351	Down-Down-Up
GRMZM2G460617	not assigned.unknown	1.25436	17.0319	2.69816	Up-Up-Down
GRMZM2G151997	not assigned.unknown	2.34083	8.2992	4.10276	Up-Up-Down
GRMZM2G004060	not assigned.unknown	11.1909	30.3904	3.08266	Up-Down-Down
GRMZM2G048806	not assigned.unknown	79.3711	25.2846	37.9869	Down-Down-Up
GRMZM2G139882	not assigned.unknown	22.1198	44.3845	23.6139	Up-Up-Down
GRMZM2G179777	not assigned.unknown	0.637365	11.3467	4.46841	Up-Up-Down
GRMZM2G136453	not assigned.unknown	65.1313	229.873	6.50868	Up-Down-Down
GRMZM2G084940	not assigned.unknown	8.09626	2.47595	5.6482	Down-Down-Up
GRMZM2G172751	not assigned.unknown	4.92905	18.4523	15.4146	Up-Up-Down
GRMZM2G172450	not assigned.unknown	2.2971	8.31743	4.39211	Up-Up-Down
GRMZM2G107408	not assigned.unknown	32.6274	28.1365	8.67474	Down-Down-Down
GRMZM2G015226	not assigned.unknown	3.41522	33.4443	37.1022	Up-Up-Up
GRMZM2G457789	not assigned.unknown	20.7361	1.63222	27.5812	Down-Up-Up
GRMZM2G441656	not assigned.unknown	23.5748	174.116	171.082	Up-Up-Down
GRMZM2G423137	not assigned.unknown	31.4972	10.0532	10.9655	Down-Down-Up
GRMZM2G366383	not assigned.unknown	2.28548	1.43227	6.05063	Down-Up-Up
GRMZM2G446234	not assigned.unknown	9.86387	7.08151	15.8521	Down-Up-Up
GRMZM2G071310	not assigned.unknown	3.78842	0.214332	1.58453	Down-Down-Up
GRMZM2G000076	not assigned.unknown	1.07951	10.1906	11.942	Up-Up-Up
GRMZM2G430371	not assigned.unknown	2.51844	17.3609	14.8164	Up-Up-Down
GRMZM2G073180	not assigned.unknown	6.90754	6.90754	0.733744	Down-Down-Down
GRMZM2G063431	not assigned.unknown	1165.89	460.863	239.308	Down-Down-Down
GRMZM2G364208	not assigned.unknown	1.58028	7.62926	17.3739	Up-Up-Up
GRMZM2G309534	not assigned.unknown	11.5676	2.80932	12.1377	Down-Up-Up
GRMZM2G010474	not assigned.unknown	0.001	4.91334	0.610481	Up-Up-Down
GRMZM2G020840	not assigned.unknown	20.3971	20.3971	48.0695	Up-Up-Up
GRMZM2G086841	not assigned.unknown	0.780639	7.48235	1.99014	Up-Up-Down
GRMZM2G119322	not assigned.unknown	5.46195	29.3562	90.0742	Up-Up-Up
GRMZM2G156376	not assigned.unknown	9.68112	21.7463	17.9964	Up-Up-Down
GRMZM2G071288	not assigned.unknown	3.98844	10.846	8.8854	Up-Up-Down
GRMZM2G360626	not assigned.unknown	8.54244	2.66962	8.36112	Down-Down-Up
GRMZM2G029184	not assigned.unknown	2.07786	14.1067	9.43569	Up-Up-Down
GRMZM2G300624	not assigned.unknown	1.04756	0.910329	2.24331	Down-Up-Up
GRMZM2G122863	not assigned.unknown	19.8979	13.7606	28.8294	Down-Up-Up
GRMZM2G013920	not assigned.unknown	2.84978	25.3413	25.3212	Up-Up-Down
GRMZM2G360615	not assigned.unknown	11.5227	26.9966	19.1158	Up-Up-Down
GRMZM2G027478	not assigned.unknown	637.972	67.9866	113.027	Down-Down-Up
GRMZM2G016351	not assigned.unknown	5.76651	12.5278	13.3411	Up-Up-Up
GRMZM2G028640	not assigned.unknown	612.579	599.426	236.443	Down-Down-Down
GRMZM2G084116	not assigned.unknown	43.9802	17.141	4.08777	Down-Down-Down
GRMZM2G114459	not assigned.unknown	48.2721	17.609	42.9223	Down-Down-Up
GRMZM2G150791	not assigned.unknown	31.9044	79.9017	34.3136	Up-Up-Down
GRMZM2G322950	not assigned.unknown	0.334471	2.7249	10.8718	Up-Up-Up
GRMZM2G349745	not assigned.unknown	87.1652	76.388	23.5717	Down-Down-Down
GRMZM2G343563	not assigned.unknown	9.79024	9.79024	2.51111	Down-Down-Down
GRMZM2G145850	not assigned.unknown	8.36178	24.2213	9.273	Up-Up-Down
GRMZM2G094867	not assigned.unknown	8.30377	18.9795	18.6555	Up-Up-Down
GRMZM2G139786	not assigned.unknown	16.5465	57.8152	6.32746	Up-Down-Down
GRMZM2G069198	not assigned.unknown	15.3012	6.92539	13.025	Down-Down-Up
GRMZM2G152451	not assigned.unknown	1.66051	1.66051	14.9222	Up-Up-Up
GRMZM2G701310	not assigned.unknown	28.5453	78.0568	43.7772	Up-Up-Down
GRMZM2G401883	not assigned.unknown	10.3091	10.3091	35.1986	Up-Up-Up
GRMZM2G154036	not assigned.unknown	11.3603	32.4152	37.0676	Up-Up-Up
GRMZM2G022242	not assigned.unknown	11.0573	2.72977	3.36347	Down-Down-Up
GRMZM2G067575	not assigned.unknown	172.736	60.9669	57.571	Down-Down-Down
GRMZM2G353834	not assigned.unknown	0.375805	5.61301	4.85021	Up-Up-Down
GRMZM2G099207	not assigned.unknown	13.8909	13.8909	29.1682	Up-Up-Up
GRMZM2G119272	not assigned.unknown	32.6774	10.3929	5.27702	Down-Down-Down
GRMZM2G051808	not assigned.unknown	1.14279	4.72899	0.780374	Up-Down-Down
GRMZM2G161310	not assigned.unknown	62.742	144.835	237.559	Up-Up-Up
GRMZM2G103864	not assigned.unknown	48.7242	22.6088	18.789	Down-Down-Down
GRMZM2G073123	not assigned.unknown	18.9392	43.4443	26.9534	Up-Up-Down
GRMZM2G364735	not assigned.unknown	4.1902	11.379	3.65755	Up-Down-Down
GRMZM2G143759	not assigned.unknown	1.26352	7.29139	4.98274	Up-Up-Down
GRMZM2G096909	not assigned.unknown	4.3438	15.6219	12.2337	Up-Up-Down
GRMZM2G113340	not assigned.unknown	22.4918	18.8135	4.08275	Down-Down-Down
GRMZM2G154223	not assigned.unknown	5.27072	0.502222	0.265204	Down-Down-Down
GRMZM2G100629	not assigned.unknown	15.5148	5.49554	4.08427	Down-Down-Down
GRMZM2G154532	not assigned.unknown	20.4634	45.8681	24.8422	Up-Up-Down
GRMZM2G029382	not assigned.unknown	5.72713	14.3564	5.05404	Up-Down-Down
GRMZM2G032266	not assigned.unknown	34.6333	126.676	59.7593	Up-Up-Down
GRMZM2G042797	not assigned.unknown	2.59553	11.7475	10.5458	Up-Up-Down
GRMZM2G701979	not assigned.unknown	1.86285	21.4999	30.2754	Up-Up-Up
GRMZM2G018579	not assigned.unknown	242.023	855.984	255.459	Up-Up-Down
GRMZM2G049915	not assigned.unknown	1296.82	3124.04	417.614	Up-Down-Down
GRMZM2G161560	not assigned.unknown	14.4588	29.0322	22.8705	Up-Up-Down
GRMZM2G008250	not assigned.unknown	1.18438	4.69049	4.67066	Up-Up-Down
GRMZM2G079746	not assigned.unknown	9.38886	20.2963	16.8746	Up-Up-Down
GRMZM2G180903	not assigned.unknown	17.1825	17.1825	34.699	Up-Up-Up
GRMZM2G430463	not assigned.unknown	10.8283	0.891082	0.941092	Down-Down-Up
GRMZM2G094396	not assigned.unknown	7.66619	25.089	14.658	Up-Up-Down
GRMZM2G024551	not assigned.unknown	2.59653	31.861	21.2376	Up-Up-Down
GRMZM2G124918	not assigned.unknown	42.7914	90.9516	80.2139	Up-Up-Down
GRMZM2G038916	not assigned.unknown	1.53851	13.2304	10.541	Up-Up-Down
GRMZM2G039542	not assigned.unknown	27.7616	63.1947	42.1525	Up-Up-Down
GRMZM2G051752	not assigned.unknown	109.093	32.8401	19.0513	Down-Down-Down
GRMZM2G091293	not assigned.unknown	44.2554	44.2554	91.5087	Up-Up-Up
GRMZM2G095144	not assigned.unknown	97.9	33.4926	11.4246	Down-Down-Down
GRMZM2G061695	not assigned.unknown	4.33808	4.33808	12.4418	Up-Up-Up
GRMZM2G010925	not assigned.unknown	0.569798	0.569798	4.35787	Up-Up-Up
GRMZM2G041258	not assigned.unknown	14.8203	57.1501	60.0742	Up-Up-Up
GRMZM2G140153	not assigned.unknown	4.48038	4.48038	12.6637	Up-Up-Up
GRMZM2G117558	not assigned.unknown	72.664	72.664	24.0821	Down-Down-Down
GRMZM2G018369	not assigned.unknown	11.7204	26.6596	14.9398	Up-Up-Down
GRMZM2G057006	not assigned.unknown	7.67004	7.67004	18.0128	Up-Up-Up
GRMZM2G364272	not assigned.unknown	5.093	8.5112	31.0865	Up-Up-Up
GRMZM2G417082	not assigned.unknown	9.12672	20.3362	6.93546	Up-Down-Down
GRMZM2G701513	not assigned.unknown	14.8786	5.84472	6.70951	Down-Down-Up
GRMZM2G001805	not assigned.unknown	198.732	270.693	130.345	Up-Down-Down
GRMZM2G047956	not assigned.unknown	4.38147	35.1004	47.7516	Up-Up-Up
GRMZM2G110395	not assigned.unknown	3.3607	9.58272	8.03217	Up-Up-Down
GRMZM2G473709	not assigned.unknown	12.101	29.7616	43.1488	Up-Up-Up
GRMZM2G170812	not assigned.unknown	265.592	265.592	88.4756	Down-Down-Down
GRMZM2G118369	not assigned.unknown	1.29032	1.16801	6.16782	Down-Up-Up
GRMZM2G061465	not assigned.unknown	9.5677	23.0954	26.0177	Up-Up-Up
GRMZM2G149543	not assigned.unknown	39.1546	39.1546	12.0598	Down-Down-Down
GRMZM2G122443	not assigned.unknown	11.6762	33.2456	29.0227	Up-Up-Down
GRMZM2G045638	not assigned.unknown	21.8861	96.7841	70.6593	Up-Up-Down
GRMZM2G175396	not assigned.unknown	4.51107	8.07618	19.4548	Up-Up-Up
GRMZM2G081090	not assigned.unknown	4.33867	0.001	0.230434	Down-Down-Up
GRMZM2G035465	not assigned.unknown	3.69656	3.69656	0.2096	Down-Down-Down
[truncated: 2,554 more rows]

## Sheet: Table S3A
Table S3A Genes differentially expressed between ESL and ML
GeneID	Gene_length	L-Expression	LJ-Expression	L-RPKM	LJ-RPKM	log2 Ratio(LJ/L)	Up- or Down-Regulation(LJ/L)	P-value	FDR	GO Component	GO Function	GO Process	Blast nr
GRMZM2G465860	649	0	143	0.001	56.1042	15.7758	Up	1.11e-15	2.85e-14	-	-	-	gi|195615336|gb|ACG29498.1|/1.22763e-12/hypothetical protein [Zea mays]
GRMZM2G038137	1411	0	143	0.001	25.8055	14.6554	Up	1.11e-15	2.86e-14	-	-	-	-
GRMZM2G031432	1122	0	112	0.001	25.4173	14.6335	Up	1.11e-15	2.86e-14	-	-	GO:0009685//gibberellin metabolic process	gi|226496031|ref|NP_001150737.1|/1.49072e-127/gibberellin 2-beta-dioxygenase [Zea mays]
GRMZM2G701781	459	0	43	0.001	23.8539	14.5419	Up	9.64e-13	1.45e-11	-	-	-	-
GRMZM2G031591	1049	0	98	0.001	23.7878	14.5379	Up	1.11e-15	2.85e-14	-	-	-	gi|226533492|ref|NP_001145209.1|/1.36335e-95/hypothetical protein LOC100278465 [Zea mays]
GRMZM2G023520	998	0	80	0.001	20.411	14.3171	Up	1.11e-15	2.85e-14	GO:0016023//cytoplasmic membrane-bounded vesicle	-	-	gi|195606590|gb|ACG25125.1|/3.93322e-81/hypothetical protein [Zea mays]
GRMZM2G072808	2219	0	156	0.001	17.9007	14.1277	Up	1.11e-15	2.86e-14	GO:0016023//cytoplasmic membrane-bounded vesicle;GO:0048046//apoplast	GO:0005507//copper ion binding;GO:0008471//laccase activity	GO:0055114//oxidation reduction;GO:0046274//lignin catabolic process	gi|224030573|gb|ACN34362.1|/0/unknown [Zea mays]
GRMZM2G149082	466	0	31	0.001	16.9387	14.048	Up	2.2e-09	2.27e-08	-	GO:0003824//catalytic activity	-	gi|242084188|ref|XP_002442519.1|/2.39323e-57/hypothetical protein SORBIDRAFT_08g021260 [Sorghum bicolor]
AC149818.2_FG004	264	0	14	0.001	13.5029	13.721	Up	0.000126441	0.000642935	-	GO:0005515//protein binding;GO:0016538//cyclin-dependent protein kinase regulator activity	GO:0007049//cell cycle	gi|226506878|ref|NP_001147261.1|/2.09576e-38/cyclin-dependent kinases regulatory subunit [Zea mays]
GRMZM2G049779	513	0	26	0.001	12.9051	13.6556	Up	5.53e-08	4.83e-07	-	-	-	-
GRMZM2G701359	447	0	19	0.001	10.8231	13.4018	Up	5.04e-06	3.33e-05	-	-	-	-
GRMZM2G012566	1693	0	102	0.001	10.2696	13.3261	Up	1.11e-15	2.85e-14	-	-	-	gi|226499822|ref|NP_001142885.1|/6.36659e-77/hypothetical protein LOC100275298 [Zea mays]
GRMZM2G114834	772	0	29	0.001	9.56499	13.2235	Up	7.99e-09	7.76e-08	-	-	-	gi|226493269|ref|NP_001144111.1|/4.658e-39/hypothetical protein LOC100276951 [Zea mays]
GRMZM2G349670	956	0	35	0.001	9.3221	13.1864	Up	1.67e-10	1.93e-09	-	-	-	gi|226491358|ref|NP_001143015.1|/6.60435e-38/hypothetical protein LOC100275479 [Zea mays]
AC152495.1_FG018	1143	0	36	0.001	8.01974	12.9693	Up	8.77e-11	1.04e-09	-	GO:0005524//ATP binding	GO:0006915//apoptosis	gi|12744963|gb|AAK06861.1|/1.47109e-154/rust resistance protein Rp1-dp8 [Zea mays]
GRMZM2G364528	1017	0	32	0.001	8.01185	12.9679	Up	1.16e-09	1.23e-08	-	-	-	gi|226509022|ref|NP_001142754.1|/7.17823e-62/hypothetical protein LOC100275101 [Zea mays]
GRMZM2G300141	831	0	26	0.001	7.96666	12.9598	Up	5.53e-08	4.83e-07	-	-	-	gi|242080229|ref|XP_002444883.1|/4.00618e-30/hypothetical protein SORBIDRAFT_07g000850 [Sorghum bicolor]
GRMZM2G449944	1073	0	30	0.001	7.1191	12.7975	Up	4.2e-09	4.19e-08	-	-	-	gi|55741070|gb|AAV64212.1|/4.47236e-33/putative caltractin [Zea mays]
GRMZM2G179462	681	0	17	0.001	6.35632	12.634	Up	1.83e-05	0.000110028	GO:0016023//cytoplasmic membrane-bounded vesicle;GO:0016021//integral to membrane	-	-	gi|242036063|ref|XP_002465426.1|/2.54179e-15/hypothetical protein SORBIDRAFT_01g038670 [Sorghum bicolor]
GRMZM2G327427	1335	0	33	0.001	6.29414	12.6198	Up	6.07e-10	6.6e-09	GO:0016023//cytoplasmic membrane-bounded vesicle	-	-	gi|226491314|ref|NP_001140692.1|/3.64591e-54/hypothetical protein LOC100272767 [Zea mays]
GRMZM2G447566	608	0	14	0.001	5.86311	12.5175	Up	0.000126441	0.000643072	-	-	-	gi|242096026|ref|XP_002438503.1|/1.30554e-30/hypothetical protein SORBIDRAFT_10g021020 [Sorghum bicolor]
GRMZM2G163086	1235	0	27	0.001	5.56674	12.4426	Up	2.9e-08	2.62e-07	-	-	-	gi|242074994|ref|XP_002447433.1|/7.746e-80/hypothetical protein SORBIDRAFT_06g001000 [Sorghum bicolor]
GRMZM2G021095	1008	0	21	0.001	5.30472	12.3731	Up	1.39e-06	9.97e-06	-	-	-	gi|226507332|ref|NP_001147202.1|/1.45856e-99/LOB domain protein 11 [Zea mays]
GRMZM2G464818	1197	0	24	0.001	5.1053	12.3178	Up	2.01e-07	1.63e-06	-	-	-	gi|242042081|ref|XP_002468435.1|/0/hypothetical protein SORBIDRAFT_01g045890 [Sorghum bicolor]
GRMZM2G103197	1154	0	23	0.001	5.07488	12.3092	Up	3.82e-07	2.98e-06	-	-	-	gi|223975685|gb|ACN32030.1|/4.02537e-176/unknown [Zea mays]
GRMZM2G152189	1181	0	23	0.001	4.95886	12.2758	Up	3.82e-07	2.98e-06	-	-	-	-
GRMZM2G010474	1762	0	34	0.001	4.91334	12.2625	Up	3.18e-10	3.59e-09	-	-	-	gi|293337253|ref|NP_001167989.1|/4.31989e-133/hypothetical protein LOC100381709 [Zea mays]
GRMZM2G021410	1418	0	27	0.001	4.84832	12.2433	Up	2.9e-08	2.62e-07	-	GO:0003824//catalytic activity	-	gi|226528794|ref|NP_001151552.1|/9.09028e-133/hydrolase [Zea mays]
GRMZM2G378762	1380	0	26	0.001	4.79731	12.228	Up	5.53e-08	4.83e-07	-	-	-	gi|226504004|ref|NP_001144411.1|/1.34575e-83/hypothetical protein LOC100277347 [Zea mays]
GRMZM2G439337	1651	0	29	0.001	4.47255	12.1269	Up	7.99e-09	7.76e-08	-	-	-	gi|293333464|ref|NP_001170165.1|/6.05656e-57/hypothetical protein LOC100384104 [Zea mays]
GRMZM2G147390	1086	0	19	0.001	4.45479	12.1211	Up	5.04e-06	3.33e-05	-	-	-	gi|226499352|ref|NP_001144188.1|/8.15055e-67/hypothetical protein LOC100277048 [Zea mays]
GRMZM2G323888	845	0	14	0.001	4.21867	12.0426	Up	0.000126441	0.000643209	GO:0009536//plastid	-	-	gi|195652245|gb|ACG45590.1|/1.05472e-25/hypothetical protein [Zea mays]
GRMZM2G036783	1209	0	20	0.001	4.21219	12.0404	Up	2.64e-06	1.82e-05	GO:0005739//mitochondrion	-	-	gi|242044734|ref|XP_002460238.1|/3.00275e-129/hypothetical protein SORBIDRAFT_02g025100 [Sorghum bicolor]
GRMZM2G148693	1594	0	26	0.001	4.15326	12.02	Up	5.53e-08	4.83e-07	-	GO:0003677//DNA binding;GO:0003677//DNA binding	GO:0006350//transcription	gi|194688176|gb|ACF78172.1|/4.09191e-111/unknown [Zea mays]
GRMZM2G376957	1990	0	32	0.001	4.0945	11.9995	Up	1.16e-09	1.23e-08	GO:0000786//nucleosome;GO:0005634//nucleus;GO:0009536//plastid	GO:0003677//DNA binding	GO:0006334//nucleosome assembly	gi|116060503|emb|CAL55839.1|/8.17033e-59/Histones H3 and H4 (ISS) [Ostreococcus tauri]
AC232238.2_FG006	1428	0	22	0.001	3.92282	11.9377	Up	7.28e-07	5.46e-06	GO:0016023//cytoplasmic membrane-bounded vesicle	-	-	gi|194702980|gb|ACF85574.1|/0/unknown [Zea mays]
GRMZM2G100133	1332	0	20	0.001	3.82322	11.9006	Up	2.64e-06	1.82e-05	-	-	-	gi|293336104|ref|NP_001169777.1|/6.09422e-102/hypothetical protein LOC100383662 [Zea mays]
GRMZM2G143535	1270	0	19	0.001	3.80937	11.8953	Up	5.04e-06	3.33e-05	-	-	-	gi|226493974|ref|NP_001151800.1|/3.12405e-132/DNA-3-methyladenine glycosylase [Zea mays]
GRMZM2G141353	1078	0	16	0.001	3.77924	11.8839	Up	3.48e-05	0.000199675	GO:0009536//plastid	-	-	gi|242091491|ref|XP_002441578.1|/8.89529e-16/hypothetical protein SORBIDRAFT_09g029710 [Sorghum bicolor]
GRMZM2G098697	2490	0	36	0.001	3.68135	11.846	Up	8.77e-11	1.04e-09	-	-	-	gi|115484949|ref|NP_001067618.1|/1.178e-49/Os11g0249000 [Oryza sativa (japonica cultivar-group)]
GRMZM2G065088	1122	0	16	0.001	3.63104	11.8262	Up	3.48e-05	0.000199723	GO:0016023//cytoplasmic membrane-bounded vesicle	-	-	gi|242055589|ref|XP_002456940.1|/1.57999e-90/hypothetical protein SORBIDRAFT_03g045980 [Sorghum bicolor]
AC194350.3_FG001	990	0	14	0.001	3.60078	11.8141	Up	0.000126441	0.000644168	-	-	-	gi|226530373|ref|NP_001148203.1|/1.22209e-50/actin-7 [Zea mays]
GRMZM2G318652	1132	0	16	0.001	3.59896	11.8134	Up	3.48e-05	0.000199915	-	-	-	gi|242041113|ref|XP_002467951.1|/5.72336e-18/hypothetical protein SORBIDRAFT_01g037040 [Sorghum bicolor]
GRMZM2G122302	1010	0	14	0.001	3.52948	11.7852	Up	0.000126441	0.000643483	GO:0016023//cytoplasmic membrane-bounded vesicle	-	-	gi|226495261|ref|NP_001152236.1|/5.63399e-59/blue copper protein [Zea mays]
GRMZM2G083182	1397	0	19	0.001	3.46307	11.7578	Up	5.04e-06	3.33e-05	GO:0016023//cytoplasmic membrane-bounded vesicle;GO:0009536//plastid	-	-	gi|242067052|ref|XP_002454815.1|/8.7168e-22/hypothetical protein SORBIDRAFT_04g037970 [Sorghum bicolor]
GRMZM2G179138	1053	0	14	0.001	3.38535	11.7251	Up	0.000126441	0.000644306	-	-	-	gi|226504168|ref|NP_001144618.1|/4.64427e-27/hypothetical protein LOC100277634 [Zea mays]
GRMZM2G154743	2113	0	28	0.001	3.37413	11.7203	Up	1.52e-08	1.43e-07	GO:0005739//mitochondrion	-	-	gi|242085086|ref|XP_002442968.1|/3.21997e-170/hypothetical protein SORBIDRAFT_08g005540 [Sorghum bicolor]
GRMZM2G144782	1569	0	20	0.001	3.34156	11.7063	Up	2.64e-06	1.82e-05	-	-	-	gi|212723002|ref|NP_001131624.1|/3.38507e-32/hypothetical protein LOC100192978 [Zea mays]
GRMZM2G035960	1241	0	16	0.001	3.28286	11.6807	Up	3.48e-05	0.000199771	-	-	-	gi|242056717|ref|XP_002457504.1|/6.5599e-09/hypothetical protein SORBIDRAFT_03g008450 [Sorghum bicolor]
GRMZM2G396540	1165	0	15	0.001	3.27845	11.6788	Up	6.64e-05	0.000357294	GO:0016023//cytoplasmic membrane-bounded vesicle	-	-	gi|226502184|ref|NP_001152560.1|/5.50254e-72/fiber protein Fb34 [Zea mays]
GRMZM2G409916	1108	0	14	0.001	3.2173	11.6516	Up	0.000126441	0.000644031	GO:0016023//cytoplasmic membrane-bounded vesicle	-	-	gi|242057551|ref|XP_002457921.1|/1.9164e-111/hypothetical protein SORBIDRAFT_03g021850 [Sorghum bicolor]
AC208201.3_FG003	1668	0	21	0.001	3.20573	11.6464	Up	1.39e-06	9.98e-06	-	-	-	gi|242041287|ref|XP_002468038.1|/0/hypothetical protein SORBIDRAFT_01g038450 [Sorghum bicolor]
GRMZM2G369391	1309	0	16	0.001	3.11232	11.6038	Up	3.48e-05	0.000199963	-	-	-	gi|219363503|ref|NP_001137050.1|/1.91324e-15/hypothetical protein LOC100217222 [Zea mays]
GRMZM2G136567	1895	0	23	0.001	3.09046	11.5936	Up	3.82e-07	2.98e-06	GO:0005739//mitochondrion;GO:0005739//mitochondrion	-	-	gi|293331123|ref|NP_001170095.1|/0/hypothetical protein LOC100384013 [Zea mays]
GRMZM2G082487	1415	0	17	0.001	3.05912	11.5789	Up	1.83e-05	0.00011	-	-	-	gi|226491253|ref|NP_001151216.1|/1.09156e-112/protein phosphatase 2C [Zea mays]
GRMZM2G177242	1437	0	17	0.001	3.01228	11.5566	Up	1.83e-05	0.000109973	-	-	-	gi|194703164|gb|ACF85666.1|/6.2012e-71/unknown [Zea mays]
GRMZM2G028665	2096	0	24	0.001	2.91557	11.5096	Up	2.01e-07	1.63e-06	-	-	-	gi|238014240|gb|ACR38155.1|/6.20121e-124/unknown [Zea mays]
GRMZM2G072417	1683	0	19	0.001	2.87457	11.4891	Up	5.04e-06	3.34e-05	-	-	-	gi|259490663|ref|NP_001158964.1|/3.87513e-67/hypothetical protein LOC100303911 [Zea mays]
GRMZM2G141517	3722	0	42	0.001	2.87327	11.4885	Up	1.84e-12	2.64e-11	GO:0016023//cytoplasmic membrane-bounded vesicle	-	-	gi|242047362|ref|XP_002461427.1|/0/hypothetical protein SORBIDRAFT_02g002450 [Sorghum bicolor]
GRMZM2G068330	2253	0	25	0.001	2.82542	11.4642	Up	1.05e-07	8.88e-07	-	-	-	gi|242068001|ref|XP_002449277.1|/1.9481e-104/hypothetical protein SORBIDRAFT_05g007050 [Sorghum bicolor]
GRMZM2G700571	1357	0	15	0.001	2.81459	11.4587	Up	6.64e-05	0.000357134	-	-	-	gi|212275684|ref|NP_001130687.1|/4.01872e-24/hypothetical protein LOC100191790 [Zea mays]
GRMZM2G003138	1963	0	21	0.001	2.72397	11.4115	Up	1.39e-06	9.98e-06	GO:0005739//mitochondrion	-	-	gi|226498698|ref|NP_001148161.1|/0/acyltransferase [Zea mays]
GRMZM2G063144	1593	0	17	0.001	2.7173	11.408	Up	1.83e-05	0.000109917	-	-	-	gi|194690280|gb|ACF79224.1|/0/unknown [Zea mays]
GRMZM2G139284	1445	0	14	0.001	2.46697	11.2685	Up	0.000126441	0.000643757	-	-	-	gi|226497788|ref|NP_001150967.1|/7.00446e-131/MYB94 [Zea mays]
GRMZM2G063824	1658	0	16	0.001	2.45719	11.2628	Up	3.48e-05	0.000200011	GO:0016020//membrane	GO:0005351//sugar:hydrogen symporter activity	GO:0008643//carbohydrate transport	gi|226491229|ref|NP_001151390.1|/0/carbohydrate transporter/ sugar porter [Zea mays]
GRMZM2G054332	3119	0	30	0.001	2.44912	11.258	Up	4.2e-09	4.2e-08	GO:0016020//membrane	-	-	gi|226496263|ref|NP_001151504.1|/0/ATPase, coupled to transmembrane movement of substances [Zea mays]
GRMZM2G701288	1630	0	15	0.001	2.34319	11.1943	Up	6.64e-05	0.000357053	-	-	-	gi|226504944|ref|NP_001145162.1|/4.02844e-45/hypothetical protein LOC100278397 [Zea mays]
GRMZM2G122073	1741	0	16	0.001	2.34005	11.1923	Up	3.48e-05	0.000199819	GO:0005739//mitochondrion	-	-	gi|242069569|ref|XP_002450061.1|/6.26886e-169/hypothetical protein SORBIDRAFT_05g027710 [Sorghum bicolor]
GRMZM2G307262	1912	0	16	0.001	2.13077	11.0572	Up	3.48e-05	0.000199628	GO:0016023//cytoplasmic membrane-bounded vesicle	-	-	gi|242075860|ref|XP_002447866.1|/0/hypothetical protein SORBIDRAFT_06g017160 [Sorghum bicolor]
GRMZM2G065021	1800	0	15	0.001	2.12189	11.0511	Up	6.64e-05	0.000357214	GO:0016023//cytoplasmic membrane-bounded vesicle	-	-	gi|238009908|gb|ACR35989.1|/0/unknown [Zea mays]
GRMZM2G475265	2455	0	20	0.001	2.07435	11.0184	Up	2.64e-06	1.82e-05	GO:0016023//cytoplasmic membrane-bounded vesicle	-	-	gi|226492465|ref|NP_001150925.1|/0/aspartic proteinase nepenthesin-1 [Zea mays]
GRMZM2G094490	2109	0	17	0.001	2.05247	11.0031	Up	1.83e-05	0.000109945	-	-	-	gi|242058021|ref|XP_002458156.1|/0/hypothetical protein SORBIDRAFT_03g027870 [Sorghum bicolor]
GRMZM2G021704	1822	0	14	0.001	1.95652	10.9341	Up	0.000126441	0.000643894	-	-	-	gi|195651319|gb|ACG45127.1|/4.83289e-161/dihydroorotase [Zea mays]
GRMZM2G137713	2736	0	21	0.001	1.95437	10.9325	Up	1.39e-06	9.97e-06	-	-	-	gi|115443641|ref|NP_001045600.1|/0/Os02g0102800 [Oryza sativa (japonica cultivar-group)]
GRMZM2G146446	2754	0	21	0.001	1.9416	10.923	Up	1.39e-06	9.97e-06	-	-	-	gi|110289153|gb|ABB47721.2|/0/transmembrane protein, putative, expressed [Oryza sativa (japonica cultivar-group)]
GRMZM2G447271	2532	0	19	0.001	1.91071	10.8999	Up	5.04e-06	3.34e-05	GO:0016023//cytoplasmic membrane-bounded vesicle;GO:0048046//apoplast	GO:0005507//copper ion binding;GO:0008471//laccase activity	GO:0055114//oxidation reduction;GO:0046274//lignin catabolic process	gi|226494660|ref|NP_001146658.1|/0/hypothetical protein LOC100280258 [Zea mays]
GRMZM2G038116	2152	0	16	0.001	1.89313	10.8866	Up	3.48e-05	0.000199867	-	-	-	gi|219363387|ref|NP_001136961.1|/2.85508e-81/hypothetical protein LOC100217121 [Zea mays]
GRMZM2G379770	3430	0	23	0.001	1.70741	10.7376	Up	3.82e-07	2.98e-06	-	-	-	gi|242046778|ref|XP_002461135.1|/0/hypothetical protein SORBIDRAFT_02g041290 [Sorghum bicolor]
GRMZM2G181219	2147	0	14	0.001	1.66035	10.6973	Up	0.000126441	0.000643346	-	-	-	gi|226491760|ref|NP_001144794.1|/1.6288e-60/hypothetical protein LOC100277866 [Zea mays]
GRMZM2G075562	2324	0	15	0.001	1.64346	10.6825	Up	6.64e-05	0.000356973	GO:0005622//intracellular;GO:0005622//intracellular	GO:0008270//zinc ion binding;GO:0003677//DNA binding;GO:0008270//zinc ion binding;GO:0003677//DNA binding	-	gi|259490659|ref|NP_001159328.1|/0/hypothetical protein LOC100304421 [Zea mays]
GRMZM2G417004	2423	0	15	0.001	1.57631	10.6223	Up	6.64e-05	0.000357375	-	-	-	gi|242050106|ref|XP_002462797.1|/1.6372e-64/hypothetical protein SORBIDRAFT_02g032160 [Sorghum bicolor]
GRMZM2G024799	2469	0	14	0.001	1.44381	10.4957	Up	0.000126441	0.00064362	-	-	-	gi|242055265|ref|XP_002456778.1|/0/hypothetical protein SORBIDRAFT_03g042570 [Sorghum bicolor]
GRMZM2G032214	2586	0	14	0.001	1.37849	10.4289	Up	0.000126441	0.000644443	GO:0016020//membrane	-	-	gi|242094988|ref|XP_002437984.1|/0/hypothetical protein SORBIDRAFT_10g005900 [Sorghum bicolor]
GRMZM2G312997	2094	6	817	0.805989	99.3457	6.94555	Up	1.19e-05	7.44e-05	-	-	-	gi|125536489|gb|EAY82977.1|/0/hypothetical protein OsI_38200 [Oryza sativa Indica Group]
GRMZM2G121928	832	2	237	0.676178	72.5319	6.74507	Up	0.000104763	0.000542159	-	-	-	-
GRMZM2G094224	1040	4	472	1.08189	115.561	6.73897	Up	3.74e-05	0.000213237	GO:0016021//integral to membrane;GO:0009579//thylakoid;GO:0009538//photosystem I reaction center;GO:0009536//plastid;GO:0016021//integral to membrane;GO:0009579//thylakoid;GO:0009538//photosystem I reaction center;GO:0009536//plastid	-	GO:0015979//photosynthesis;GO:0015979//photosynthesis	gi|195612630|gb|ACG28145.1|/2.98943e-103/photosystem I reaction center subunit XI [Zea mays]
GRMZM2G343149	2119	39	3740	5.17712	449.412	6.43974	Up	9.66e-14	2.01e-12	GO:0009536//plastid	-	-	gi|238009782|gb|ACR35926.1|/0/unknown [Zea mays]
GRMZM2G068707	1176	3	279	0.717577	60.4089	6.39548	Up	6.31e-05	0.00034355	-	-	-	gi|226532688|ref|NP_001141334.1|/5.66694e-125/hypothetical protein LOC100273425 [Zea mays]
GRMZM2G148675	1356	5	380	1.03721	71.3555	6.10425	Up	2.14e-05	0.000127352	-	-	-	gi|53791575|dbj|BAD52697.1|/8.39244e-06/splicing coactivator subunit-like protein [Oryza sativa Japonica Group]
GRMZM2G148453	1485	12	816	2.27305	139.916	5.94379	Up	2.61e-07	2.09e-06	-	-	-	gi|242062346|ref|XP_002452462.1|/9.00303e-174/hypothetical protein SORBIDRAFT_04g026190 [Sorghum bicolor]
GRMZM2G136353	3302	2	130	0.170376	10.0247	5.87869	Up	0.000104763	0.000541924	GO:0016023//cytoplasmic membrane-bounded vesicle	GO:0004713//protein tyrosine kinase activity;GO:0005524//ATP binding;GO:0004674//protein serine/threonine kinase activity	GO:0006468//protein amino acid phosphorylation	gi|242081331|ref|XP_002445434.1|/0/hypothetical protein SORBIDRAFT_07g019130 [Sorghum bicolor]
GRMZM2G136081	1739	2	123	0.323508	18.0098	5.79884	Up	0.000104763	0.000542042	GO:0009536//plastid	-	-	gi|226501894|ref|NP_001150834.1|/5.9497e-119/LOC100284467 [Zea mays]
GRMZM2G074158	3506	3	177	0.240693	12.8548	5.73897	Up	6.31e-05	0.000344334	-	-	-	gi|194740442|gb|ACF94692.1|/0/starch phosphorylase 1 precursor [Zea mays]
GRMZM2G125072	1232	14	802	3.19648	165.755	5.69643	Up	6.87e-08	5.91e-07	GO:0005739//mitochondrion;GO:0005739//mitochondrion	-	-	gi|226506232|ref|NP_001150750.1|/3.66316e-116/3Fe-4S ferredoxin [Zea mays]
GRMZM2G160354	776	3	164	1.08746	53.8128	5.62891	Up	6.31e-05	0.000343628	-	-	-	gi|195648444|gb|ACG43690.1|/2.55909e-28/hypothetical protein [Zea mays]
GRMZM2G074097	1554	210	11127	38.0122	1823.19	5.58386	Up	3.02e-14	7e-13	GO:0016020//membrane;GO:0009507//chloroplast	-	GO:0009228//thiamin biosynthetic process	gi|194707248|gb|ACF87708.1|/0/unknown [Zea mays]
GRMZM2G006287	2088	40	1879	5.3887	229.14	5.41015	Up	9.86e-14	2.03e-12	-	-	-	gi|212275350|ref|NP_001130994.1|/0/hypothetical protein LOC100192099 [Zea mays]
GRMZM2G122447	1648	4	169	0.682743	26.1116	5.2572	Up	3.74e-05	0.000213492	-	-	-	gi|259490541|ref|NP_001158900.1|/1.37677e-85/hypothetical protein LOC100303794 [Zea mays]
GRMZM2G042253	2296	39	1616	4.77801	179.215	5.22913	Up	9.66e-14	2.01e-12	GO:0009536//plastid	-	-	gi|218185439|gb|EEC67866.1|/0/hypothetical protein OsI_35492 [Oryza sativa Indica Group]
GRMZM2G309327	1030	2	78	0.546195	19.2824	5.14173	Up	0.000104763	0.000542511	-	-	-	gi|226499912|ref|NP_001141189.1|/2.20204e-74/hypothetical protein LOC100273276 [Zea mays]
GRMZM2G058036	688	3	109	1.22656	40.3406	5.03955	Up	6.31e-05	0.00034402	-	-	-	-
GRMZM2G081838	1230	3	105	0.686074	21.7364	4.98561	Up	6.31e-05	0.000344177	-	-	-	gi|293334833|ref|NP_001170557.1|/8.96473e-12/hypothetical protein LOC100384580 [Zea mays]
GRMZM2G001514	2114	3	103	0.399182	12.4061	4.95786	Up	6.31e-05	0.000343472	-	-	-	gi|242088831|ref|XP_002440248.1|/3.42619e-71/hypothetical protein SORBIDRAFT_09g028490 [Sorghum bicolor]
GRMZM2G060886	1988	2	67	0.255951	7.76159	4.92241	Up	0.000104763	0.000541573	-	GO:0000234//phosphoethanolamine N-methyltransferase activity;GO:0000234//phosphoethanolamine N-methyltransferase activity	GO:0008152//metabolic process;GO:0008152//metabolic process	gi|226510341|ref|NP_001148925.1|/1.61623e-180/LOC100282545 [Zea mays]
GRMZM2G410515	4372	23	759	1.4798	44.2044	4.90072	Up	1.47e-10	1.71e-09	GO:0009509//chromoplast;GO:0009507//chloroplast;GO:0009509//chromoplast;GO:0009507//chloroplast;GO:0009509//chromoplast;GO:0009507//chloroplast;GO:0009509//chromoplast;GO:0009507//chloroplast	GO:0009055//electron carrier activity;GO:0016705//oxidoreductase activity, acting on paired donors, with incorporation or reduction of molecular oxygen;GO:0009055//electron carrier activity;GO:0016705//oxidoreductase activity, acting on paired donors, with incorporation or reduction of molecular oxygen;GO:0009055//electron carrier activity;GO:0016705//oxidoreductase activity, acting on paired don…	GO:0016117//carotenoid biosynthetic process;GO:0055114//oxidation reduction;GO:0016117//carotenoid biosynthetic process;GO:0055114//oxidation reduction;GO:0016117//carotenoid biosynthetic process;GO:0055114//oxidation reduction;GO:0016117//carotenoid biosynthetic process;GO:0055114//oxidation reduction	gi|238006946|gb|ACR34508.1|/3.68789e-84/unknown [Zea mays]
GRMZM2G330945	1618	8	255	1.3908	40.1297	4.85068	Up	3.48e-06	2.36e-05	-	-	-	gi|212720752|ref|NP_001132442.1|/1.93878e-108/hypothetical protein LOC100193895 [Zea mays]
GRMZM2G386091	1680	4	127	0.669739	19.2486	4.84501	Up	3.74e-05	0.000213288	-	-	-	gi|293335799|ref|NP_001170606.1|/5.22518e-64/hypothetical protein LOC100384645 [Zea mays]
GRMZM2G070178	1599	2	61	0.351833	9.71371	4.78706	Up	0.000104763	0.000542394	-	-	-	gi|226510379|ref|NP_001148291.1|/0/anther-specific proline-rich protein APG [Zea mays]
GRMZM2G020081	2332	3	89	0.361866	9.71774	4.74709	Up	6.31e-05	0.000343942	-	-	-	gi|226532758|ref|NP_001147823.1|/0/LOC100281433 [Zea mays]
GRMZM2G146981	1059	7	206	1.85933	49.5308	4.73547	Up	6.49e-06	4.22e-05	-	-	-	gi|52077373|dbj|BAD46413.1|/5.17967e-34/ribosomal protein-like [Oryza sativa Japonica Group]
GRMZM2G371079	815	2	56	0.690283	17.4958	4.66368	Up	0.000104763	0.000542276	-	-	-	gi|226508362|ref|NP_001144183.1|/6.91024e-27/hypothetical protein LOC100277040 [Zea mays]
GRMZM2G047414	2089	2	54	0.269306	6.58202	4.61121	Up	0.000104763	0.00054169	GO:0009536//plastid	-	-	gi|226492991|ref|NP_001140630.1|/0/hypothetical protein LOC100272705 [Zea mays]
GRMZM2G004191	1743	2	55	0.340751	8.03469	4.55945	Up	0.000104763	0.000542629	-	-	-	gi|226530926|ref|NP_001142615.1|/2.02918e-145/hypothetical protein LOC100274884 [Zea mays]
GRMZM2G052908	1707	8	207	1.31829	30.8774	4.54981	Up	3.48e-06	2.36e-05	-	-	-	gi|226497194|ref|NP_001140556.1|/0/hypothetical protein LOC100272621 [Zea mays]
GRMZM2G089750	1418	9	228	1.78534	40.9414	4.51929	Up	1.85e-06	1.3e-05	-	-	-	gi|212721104|ref|NP_001131699.1|/1.01755e-134/hypothetical protein LOC100193060 [Zea mays]
GRMZM2G008108	1057	38	944	10.1126	227.405	4.49104	Up	8.88e-14	1.87e-12	-	-	-	gi|195611074|gb|ACG27367.1|/9.18032e-33/hypothetical protein [Zea mays]
GRMZM2G105941	1874	8	194	1.20081	26.3594	4.45624	Up	3.48e-06	2.36e-05	-	-	-	gi|293334141|ref|NP_001168996.1|/2.86338e-74/hypothetical protein LOC100382827 [Zea mays]
GRMZM2G072298	2216	2	45	0.253872	5.17067	4.34818	Up	0.000104763	0.000541807	GO:0005739//mitochondrion	-	-	gi|226529536|ref|NP_001148130.1|/0/glycerol-3-phosphate acyltransferase 1 [Zea mays]
GRMZM2G012464	623	2	45	0.903018	18.392	4.34818	Up	0.000104763	0.000542746	-	-	-	gi|242050106|ref|XP_002462797.1|/5.37472e-19/hypothetical protein SORBIDRAFT_02g032160 [Sorghum bicolor]
GRMZM2G310505	559	3	67	1.50961	30.5188	4.33745	Up	6.31e-05	0.000344413	-	-	-	gi|226491808|ref|NP_001145263.1|/7.35808e-16/hypothetical protein LOC100278551 [Zea mays]
GRMZM2G162336	1174	4	89	0.958399	19.303	4.33206	Up	3.74e-05	0.000212882	-	-	-	gi|195609932|gb|ACG26796.1|/8.41398e-28/hypothetical protein [Zea mays]
GRMZM2G377595	1506	2	43	0.373559	7.27022	4.28259	Up	0.000104763	0.000541457	-	-	-	gi|259490182|ref|NP_001158999.1|/2.01316e-120/wound responsive protein [Zea mays]
GRMZM2G346133	868	10	213	3.24067	62.4833	4.26911	Up	9.69e-07	7.14e-06	-	-	-	gi|226507542|ref|NP_001152219.1|/1.6449e-45/dynein light chain LC6, flagellar outer arm [Zea mays]
GRMZM2G121208	1278	4	85	0.880408	16.9353	4.26571	Up	3.74e-05	0.000212983	-	-	-	gi|224036043|gb|ACN37097.1|/7.25094e-129/unknown [Zea mays]
GRMZM2G145213	1531	77	1626	14.1472	270.426	4.25665	Up	0	0	-	-	-	gi|212722298|ref|NP_001131998.1|/2.41798e-137/hypothetical protein LOC100193401 [Zea mays]
GRMZM2G108527	1187	6	124	1.42185	26.5996	4.22556	Up	1.19e-05	7.44e-05	-	-	-	-
GRMZM2G179777	1324	3	59	0.637365	11.3467	4.154	Up	6.31e-05	0.000343785	-	-	-	gi|226499728|ref|NP_001149039.1|/1.69708e-104/triacylglycerol lipase [Zea mays]
GRMZM2G112284	2300	5	96	0.611501	10.6279	4.11936	Up	2.14e-05	0.00012732	GO:0009536//plastid	-	-	gi|242090723|ref|XP_002441194.1|/3.12713e-166/hypothetical protein SORBIDRAFT_09g022010 [Sorghum bicolor]
GRMZM2G124138	1099	15	283	3.83927	65.5681	4.09409	Up	3.5e-08	3.13e-07	-	-	-	gi|238013842|gb|ACR37956.1|/1.28489e-51/unknown [Zea mays]
GRMZM2G178924	2766	4	75	0.406783	6.90419	4.08514	Up	3.74e-05	0.000212932	-	-	-	gi|125603655|gb|EAZ42980.1|/0/hypothetical protein OsJ_27569 [Oryza sativa Japonica Group]
GRMZM2G429396	793	3	56	1.06415	17.9812	4.07872	Up	6.31e-05	0.000343707	-	-	-	gi|226508016|ref|NP_001147410.1|/1.75959e-64/hsp20/alpha crystallin family protein [Zea mays]
GRMZM2G457309	810	19	349	6.59817	109.709	4.05548	Up	2.3e-09	2.36e-08	GO:0016023//cytoplasmic membrane-bounded vesicle	-	-	gi|226502160|ref|NP_001147393.1|/5.40132e-24/LOC100281002 [Zea mays]
GRMZM2G476230	1414	3	55	0.596797	9.90415	4.05272	Up	6.31e-05	0.000344099	-	-	-	gi|242093374|ref|XP_002437177.1|/3.55239e-71/hypothetical protein SORBIDRAFT_10g022400 [Sorghum bicolor]
GRMZM2G134794	1083	16	293	4.15572	68.8879	4.05108	Up	1.78e-08	1.65e-07	-	-	-	gi|195611074|gb|ACG27367.1|/8.80969e-29/hypothetical protein [Zea mays]
GRMZM2G023711	1196	42	736	9.87809	156.693	3.98757	Up	1.09e-13	2.21e-12	GO:0009536//plastid	-	-	gi|223948769|gb|ACN28468.1|/5.76066e-29/unknown [Zea mays]
GRMZM2G701791	1205	26	452	6.06933	95.5114	3.97606	Up	1.89e-11	2.42e-10	-	-	-	gi|238013646|gb|ACR37858.1|/4.30248e-27/unknown [Zea mays]
GRMZM2G472087	782	3	52	1.07912	16.9317	3.9718	Up	6.31e-05	0.000343863	-	-	-	gi|238005612|gb|ACR33841.1|/3.1235e-82/unknown [Zea mays]
GRMZM2G036409	1689	4	69	0.66617	10.4022	3.96485	Up	3.74e-05	0.00021339	-	GO:0016758//transferase activity, transferring hexosyl groups	GO:0008152//metabolic process	gi|226499048|ref|NP_001148567.1|/0/anthocyanidin 5,3-O-glucosyltransferase [Zea mays]
GRMZM2G002523	3478	3	51	0.242631	3.73374	3.94379	Up	6.31e-05	0.000344256	GO:0016021//integral to membrane	GO:0016760//cellulose synthase (UDP-forming) activity;GO:0005515//protein binding;GO:0008270//zinc ion binding	GO:0030244//cellulose biosynthetic process	gi|242044716|ref|XP_002460229.1|/0/hypothetical protein SORBIDRAFT_02g025020 [Sorghum bicolor]
GRMZM2G032694	2073	2	34	0.271778	4.17622	3.9417	Up	0.000104814	0.000541602	GO:0005634//nucleus;GO:0005634//nucleus;GO:0005634//nucleus	-	GO:0009826//unidimensional cell growth;GO:0048364//root development;GO:0009741//response to brassinosteroid stimulus;GO:0009850//auxin metabolic process;GO:0009826//unidimensional cell growth;GO:0048364//root development;GO:0009741//response to brassinosteroid stimulus;GO:0009850//auxin metabolic process;GO:0009826//unidimensional cell growth;GO:0048364//root development;GO:0009741//response to b…	gi|293331081|ref|NP_001169641.1|/0/hypothetical protein LOC100383522 [Zea mays]
GRMZM2G056513	898	7	118	2.19269	33.4587	3.93161	Up	6.49e-06	4.23e-05	-	-	-	gi|293335161|ref|NP_001170256.1|/6.53299e-50/hypothetical protein LOC100384213 [Zea mays]
GRMZM2G045720	2061	30	499	4.09447	61.649	3.91233	Up	1.42e-12	2.07e-11	-	-	-	gi|226496309|ref|NP_001147586.1|/0/eukaryotic peptide chain release factor subunit 1-1 [Zea mays]
GRMZM2G353834	1497	2	33	0.375805	5.61301	3.90072	Up	0.000104855	0.00054158	-	-	-	gi|293335685|ref|NP_001167776.1|/1.57945e-08/hypothetical protein LOC100381469 [Zea mays]
GRMZM2G408263	1212	2	33	0.464175	6.9329	3.90072	Up	0.000104855	0.000541697	-	-	-	gi|226510032|ref|NP_001145940.1|/4.27411e-75/hypothetical protein LOC100279463 [Zea mays]
GRMZM2G020008	1950	3	49	0.432754	6.39831	3.88607	Up	6.31e-05	0.000343395	-	-	-	gi|242053821|ref|XP_002456056.1|/0/hypothetical protein SORBIDRAFT_03g029620 [Sorghum bicolor]
GRMZM2G042789	531	87	1393	46.0871	667.975	3.85736	Up	0	0	-	GO:0004867//serine-type endopeptidase inhibitor activity;GO:0008233//peptidase activity	GO:0009611//response to wounding	gi|195649357|gb|ACG44146.1|/1.76255e-29/hypothetical protein [Zea mays]
GRMZM2G156861	3167	8	128	0.710553	10.2912	3.85632	Up	3.48e-06	2.36e-05	GO:0005737//cytoplasm;GO:0005737//cytoplasm	GO:0009055//electron carrier activity;GO:0005506//iron ion binding;GO:0016165//lipoxygenase activity;GO:0009055//electron carrier activity;GO:0005506//iron ion binding;GO:0016165//lipoxygenase activity	GO:0031408//oxylipin biosynthetic process;GO:0009611//response to wounding;GO:0051707//response to other organism;GO:0022900//electron transport chain;GO:0031408//oxylipin biosynthetic process;GO:0009611//response to wounding;GO:0051707//response to other organism;GO:0022900//electron transport chain	gi|162461114|ref|NP_001105003.1|/0/lipoxygenase [Zea mays]
GRMZM2G111113	2312	2	32	0.243331	3.52424	3.85632	Up	0.000104928	0.000541843	-	-	-	gi|242051555|ref|XP_002454923.1|/0/hypothetical protein SORBIDRAFT_03g001460 [Sorghum bicolor]
GRMZM2G181415	1295	3	48	0.651638	9.4379	3.85632	Up	6.31e-05	0.000343316	-	-	-	gi|293331359|ref|NP_001170264.1|/7.74443e-86/hypothetical protein LOC100384221 [Zea mays]
GRMZM2G051943	1246	11	174	2.4833	35.5578	3.83984	Up	5.05e-07	3.87e-06	-	-	-	gi|259490577|ref|NP_001158904.1|/2.16805e-146/endochitinase A [Zea mays]
GRMZM2G083935	1869	45	711	6.77264	96.8644	3.83818	Up	8.88e-15	2.2e-13	-	-	-	gi|293331219|ref|NP_001168449.1|/0/hypothetical protein LOC100382222 [Zea mays]
AC202439.3_FG001	567	2	31	0.992205	13.9214	3.81052	Up	0.000105061	0.000542411	-	-	-	gi|51535190|dbj|BAD38163.1|/6.12117e-45/NHL repeat-containing protein-like [Oryza sativa Japonica Group]
GRMZM2G149326	2156	11	170	1.43515	20.0772	3.80628	Up	5.05e-07	3.87e-06	-	-	-	gi|212721744|ref|NP_001132326.1|/2.06744e-55/hypothetical protein LOC100193768 [Zea mays]
GRMZM2G075958	1278	20	309	4.40204	61.5647	3.80586	Up	1.16e-09	1.23e-08	-	-	-	gi|219363091|ref|NP_001136651.1|/1.54655e-163/hypothetical protein LOC100216780 [Zea mays]
GRMZM2G171716	1502	3	46	0.561831	7.79815	3.79492	Up	6.31e-05	0.000343239	GO:0016023//cytoplasmic membrane-bounded vesicle;GO:0009536//plastid	-	-	gi|226502496|ref|NP_001141064.1|/2.66266e-173/hypothetical protein LOC100273145 [Zea mays]
GRMZM2G701576	1646	6	91	1.02536	14.0772	3.77916	Up	1.19e-05	7.44e-05	-	-	-	gi|238013274|gb|ACR37672.1|/9.36265e-28/unknown [Zea mays]
GRMZM2G050305	1536	8	121	1.46505	20.0585	3.77519	Up	3.48e-06	2.36e-05	GO:0005634//nucleus	-	GO:0045449//regulation of transcription	gi|194699466|gb|ACF83817.1|/3.99729e-148/unknown [Zea mays]
GRMZM2G324248	797	9	135	3.17643	43.13	3.76321	Up	1.85e-06	1.3e-05	-	-	-	gi|226529258|ref|NP_001142543.1|/1.09539e-21/hypothetical protein LOC100274790 [Zea mays]
GRMZM2G460617	897	4	60	1.25436	17.0319	3.76321	Up	3.74e-05	0.000213339	-	-	-	gi|194708298|gb|ACF88233.1|/9.26198e-23/unknown [Zea mays]
GRMZM2G045849	1490	9	132	1.69907	22.5575	3.73079	Up	1.85e-06	1.3e-05	GO:0016023//cytoplasmic membrane-bounded vesicle;GO:0005886//plasma membrane	GO:0008270//zinc ion binding;GO:0005385//zinc ion transmembrane transporter activity	GO:0006829//zinc ion transport;GO:0010043//response to zinc ion	gi|226500030|ref|NP_001149008.1|/3.67527e-175/zinc transporter 1 [Zea mays]
GRMZM2G428386	4630	8	117	0.486031	6.43441	3.72669	Up	3.48e-06	2.36e-05	-	-	-	gi|242074894|ref|XP_002447383.1|/0/hypothetical protein SORBIDRAFT_06g034080 [Sorghum bicolor]
AF466202.2_FG004	1758	2	29	0.320012	4.20033	3.7143	Up	0.000105724	0.000545244	GO:0005634//nucleus	GO:0030528//transcription regulator activity;GO:0003677//DNA binding	GO:0006355//regulation of transcription, DNA-dependent	gi|18542170|gb|AAL75479.1|AF466202_5/0/r1-B73 [Zea mays]
GRMZM2G146395	798	3	43	1.05748	13.7205	3.69763	Up	6.31e-05	0.000343169	GO:0009536//plastid	GO:0005488//binding	-	gi|212274627|ref|NP_001130605.1|/1.41421e-85/hypothetical protein LOC100191704 [Zea mays]
GRMZM2G142345	1901	3	43	0.443909	5.75957	3.69763	Up	6.31e-05	0.000343091	-	-	-	gi|226505084|ref|NP_001146546.1|/5.36037e-161/hypothetical protein LOC100280142 [Zea mays]
GRMZM2G104538	1309	7	99	1.50884	19.2575	3.67391	Up	6.49e-06	4.23e-05	GO:0016021//integral to membrane;GO:0009507//chloroplast;GO:0016020//membrane;GO:0009536//plastid;GO:0016021//integral to membrane;GO:0009507//chloroplast;GO:0016021//integral to membrane;GO:0009507//chloroplast;GO:0016020//membrane;GO:0009536//plastid	GO:0016301//kinase activity;GO:0016301//kinase activity;GO:0016301//kinase activity;GO:0016772//transferase activity, transferring phosphorus-containing groups	-	gi|162464255|ref|NP_001105847.1|/9.67998e-90/probable phytol kinase, chloroplastic precursor [Zea mays]
GRMZM2G405094	1125	4	56	1.00014	12.6747	3.66368	Up	3.74e-05	0.000213441	-	-	-	gi|242055147|ref|XP_002456719.1|/1.27373e-94/hypothetical protein SORBIDRAFT_03g041360 [Sorghum bicolor]
GRMZM2G111261	1577	3	42	0.535111	6.78143	3.66368	Up	6.31e-05	0.000342944	-	-	-	gi|226500590|ref|NP_001152150.1|/0/F-box domain containing protein [Zea mays]
GRMZM2G094074	891	2	28	0.631403	8.00173	3.66368	Up	0.000106483	0.000548924	-	-	-	gi|194696114|gb|ACF82141.1|/1.39621e-63/unknown [Zea mays]
GRMZM2G015599	1441	4	56	0.78082	9.89527	3.66368	Up	3.74e-05	0.000213085	-	-	-	gi|226491110|ref|NP_001140544.1|/1.40734e-131/hypothetical protein LOC100272609 [Zea mays]
GRMZM2G430029	1720	6	84	0.981245	12.4353	3.66368	Up	1.19e-05	7.44e-05	-	-	-	gi|212276227|ref|NP_001130138.1|/1.99995e-34/hypothetical protein LOC100191232 [Zea mays]
AC193786.3_FG005	744	3	42	1.13423	14.3741	3.66368	Up	6.31e-05	0.000343022	-	GO:0005515//protein binding	-	gi|15528806|dbj|BAB64701.1|/4.78527e-61/bHLH transcription factor-like [Oryza sativa Japonica Group]
GRMZM2G430646	1425	4	55	0.789587	9.82769	3.63768	Up	3.74e-05	0.000213543	-	-	-	gi|212720735|ref|NP_001132378.1|/6.79362e-62/hypothetical protein LOC100193824 [Zea mays]
GRMZM2G105657	1508	3	41	0.559596	6.92287	3.62891	Up	6.31e-05	0.000342879	-	-	-	gi|226531057|ref|NP_001142374.1|/3.72889e-66/hypothetical protein LOC100274546 [Zea mays]
AC194242.4_FG001	1596	5	68	0.881235	10.8488	3.62186	Up	2.14e-05	0.000127384	GO:0009536//plastid	GO:0005515//protein binding	-	gi|219886347|gb|ACL53548.1|/0/unknown [Zea mays]
GRMZM2G024551	975	9	122	2.59653	31.861	3.61714	Up	1.85e-06	1.3e-05	GO:0009536//plastid	-	-	gi|226506616|ref|NP_001144682.1|/2.19059e-36/hypothetical protein LOC100277712 [Zea mays]
GRMZM2G152895	1482	4	54	0.759218	9.27789	3.61121	Up	3.74e-05	0.000213034	-	-	-	gi|224035371|gb|ACN36761.1|/0/unknown [Zea mays]
GRMZM2G135743	2757	4	54	0.408111	4.98725	3.61121	Up	3.74e-05	0.000213135	-	-	-	gi|242055181|ref|XP_002456736.1|/0/hypothetical protein SORBIDRAFT_03g041660 [Sorghum bicolor]
GRMZM2G308615	1594	4	53	0.705873	8.46626	3.58424	Up	3.74e-05	0.000213186	-	-	-	gi|226503515|ref|NP_001146047.1|/3.6845e-136/hypothetical protein LOC100279578 [Zea mays]
GRMZM2G046743	1679	6	79	1.00521	11.9806	3.57514	Up	1.19e-05	7.44e-05	-	GO:0005275//amine transmembrane transporter activity;GO:0005275//amine transmembrane transporter activity	-	gi|226510305|ref|NP_001141837.1|/0/hypothetical protein LOC100273979 [Zea mays]
GRMZM2G150030	2933	42	548	4.02802	47.5743	3.56204	Up	1.09e-13	2.21e-12	GO:0045275//respiratory chain complex III;GO:0009536//plastid	-	-	gi|293330959|ref|NP_001169662.1|/0/hypothetical protein LOC100383543 [Zea mays]
GRMZM2G071759	2540	3	39	0.332233	3.90962	3.55676	Up	6.31e-05	0.000342869	GO:0016020//membrane;GO:0016020//membrane;GO:0016020//membrane;GO:0016020//membrane;GO:0016020//membrane;GO:0016020//membrane	-	-	gi|225426631|ref|XP_002272972.1|/0/PREDICTED: hypothetical protein [Vitis vinifera]
GRMZM2G366681	1369	184	2369	37.8067	440.621	3.54282	Up	3.64e-13	6.24e-12	-	-	-	gi|194700752|gb|ACF84460.1|/1.21932e-36/unknown [Zea mays]
GRMZM2G701979	604	4	51	1.86285	21.4999	3.52875	Up	3.74e-05	0.000212782	-	-	-	-
GRMZM2G000221	671	3	38	1.25763	14.42	3.51929	Up	6.31e-05	0.000342634	GO:0016023//cytoplasmic membrane-bounded vesicle	-	-	gi|226528986|ref|NP_001151008.1|/2.99048e-45/PVR3-like protein [Zea mays]
GRMZM2G127379	1824	3	38	0.462648	5.30472	3.51929	Up	6.31e-05	0.000342789	-	-	-	gi|238014694|gb|ACR38382.1|/0/unknown [Zea mays]
GRMZM2G149761	1103	3	38	0.765069	8.77227	3.51929	Up	6.31e-05	0.000342712	GO:0016023//cytoplasmic membrane-bounded vesicle	-	-	gi|242048414|ref|XP_002461953.1|/1.30326e-74/hypothetical protein SORBIDRAFT_02g011110 [Sorghum bicolor]
GRMZM2G058518	1822	3	38	0.463156	5.31054	3.51929	Up	6.31e-05	0.000342867	-	-	-	gi|226528930|ref|NP_001148826.1|/4.46772e-165/ANAC010 [Zea mays]
GRMZM2G152777	1649	22	278	3.75281	42.9267	3.51583	Up	2.92e-10	3.32e-09	GO:0016023//cytoplasmic membrane-bounded vesicle;GO:0016023//cytoplasmic membrane-bounded vesicle	-	-	gi|226491756|ref|NP_001140661.1|/2.80514e-171/hypothetical protein LOC100272736 [Zea mays]
GRMZM2G416817	3309	4	50	0.340031	3.84749	3.50018	Up	3.74e-05	0.000212832	-	-	-	gi|293333732|ref|NP_001169446.1|/0/hypothetical protein LOC100383317 [Zea mays]
GRMZM2G307553	1725	11	137	1.79373	20.2225	3.49492	Up	5.05e-07	3.87e-06	-	-	-	gi|293331385|ref|NP_001170685.1|/1.38163e-59/hypothetical protein LOC100384753 [Zea mays]
GRMZM2G445905	4397	6	74	0.383839	4.28528	3.48081	Up	1.19e-05	7.45e-05	GO:0005737//cytoplasm;GO:0005737//cytoplasm;GO:0016021//integral to membrane	GO:0003723//RNA binding;GO:0003743//translation initiation factor activity;GO:0003723//RNA binding;GO:0003743//translation initiation factor activity;GO:0016760//cellulose synthase (UDP-forming) activity;GO:0005515//protein binding;GO:0008270//zinc ion binding	GO:0006413//translational initiation;GO:0006417//regulation of translation;GO:0006413//translational initiation;GO:0030244//cellulose biosynthetic process	gi|195604350|gb|ACG24005.1|/4.2275e-88/eukaryotic translation initiation factor 4E-2 [Zea mays]
GRMZM2G106363	2367	44	537	5.22888	57.767	3.46567	Up	7.26e-14	1.57e-12	-	GO:0005515//protein binding	-	gi|226497550|ref|NP_001146157.1|/0/hypothetical protein LOC100279726 [Zea mays]
GRMZM2G127350	1945	13	156	1.88009	20.4225	3.44129	Up	1.34e-07	1.12e-06	-	-	-	gi|242090851|ref|XP_002441258.1|/0/hypothetical protein SORBIDRAFT_09g023310 [Sorghum bicolor]
GRMZM2G318843	2028	2	24	0.277407	3.01333	3.44129	Up	0.000122069	0.000624687	-	-	-	gi|242046422|ref|XP_002461082.1|/0/hypothetical protein SORBIDRAFT_02g040370 [Sorghum bicolor]
GRMZM2G054304	1252	2	24	0.449345	4.88102	3.44129	Up	0.000122069	0.000624553	-	-	-	gi|212721178|ref|NP_001131989.1|/3.45516e-59/hypothetical protein LOC100193388 [Zea mays]
GRMZM2G056638	1888	17	203	2.5328	27.3778	3.4342	Up	9.01e-09	8.67e-08	-	-	-	gi|226505472|ref|NP_001141101.1|/4.79478e-139/hypothetical protein LOC100273184 [Zea mays]
GRMZM2G019777	2514	8	95	0.895116	9.62193	3.42618	Up	3.48e-06	2.36e-05	GO:0009536//plastid	-	-	gi|242059095|ref|XP_002458693.1|/0/hypothetical protein SORBIDRAFT_03g038360 [Sorghum bicolor]
GRMZM2G165325	1009	14	164	3.90294	41.3863	3.40652	Up	6.87e-08	5.92e-07	-	-	-	gi|226509523|ref|NP_001143002.1|/1.97374e-74/hypothetical protein LOC100275463 [Zea mays]
GRMZM2G007134	1308	3	35	0.645161	6.8134	3.40064	Up	6.33e-05	0.000343276	-	-	-	gi|238013074|gb|ACR37572.1|/1.20496e-102/unknown [Zea mays]
GRMZM2G126083	976	4	46	1.15283	12.0008	3.37989	Up	3.74e-05	0.000212741	-	-	-	gi|218189330|gb|EEC71757.1|/7.32506e-149/hypothetical protein OsI_04349 [Oryza sativa Indica Group]
GRMZM2G069317	1509	4	46	0.745633	7.76198	3.37989	Up	3.74e-05	0.000212691	-	-	-	gi|293333622|ref|NP_001167972.1|/1.26389e-114/hypothetical protein LOC100381689 [Zea mays]
GRMZM2G066358	1244	4	46	0.90447	9.41545	3.37989	Up	3.74e-05	0.00021264	-	-	-	gi|242095082|ref|XP_002438031.1|/7.70205e-136/hypothetical protein SORBIDRAFT_10g006910 [Sorghum bicolor]
GRMZM2G053485	564	2	23	0.997483	10.3837	3.37989	Up	0.000135395	0.000684966	-	-	-	gi|195655229|gb|ACG47082.1|/6.63841e-12/hypothetical protein [Zea mays]
GRMZM2G162278	1377	12	137	2.45133	25.3332	3.36939	Up	2.61e-07	2.09e-06	-	-	-	gi|219362513|ref|NP_001136840.1|/2.10603e-129/hypothetical protein LOC100216990 [Zea mays]
GRMZM2G377647	1660	3	34	0.508356	5.21524	3.35882	Up	6.34e-05	0.000343863	GO:0016020//membrane	-	-	gi|226491384|ref|NP_001143812.1|/2.41416e-146/hypothetical protein LOC100276586 [Zea mays]
GRMZM2G147360	1967	3	34	0.429014	4.40127	3.35882	Up	6.34e-05	0.000343785	GO:0009536//plastid	-	-	gi|194698000|gb|ACF83084.1|/0/unknown [Zea mays]
GRMZM2G343139	3369	4	45	0.333975	3.40107	3.34818	Up	3.74e-05	0.000212547	-	-	-	gi|242060946|ref|XP_002451762.1|/0/hypothetical protein SORBIDRAFT_04g007390 [Sorghum bicolor]
GRMZM2G118951	1683	4	45	0.668545	6.8082	3.34818	Up	3.74e-05	0.000212597	-	-	-	gi|195644404|gb|ACG41670.1|/2.85393e-86/NDR1/HIN1-Like protein 2 [Zea mays]
GRMZM2G117030	1937	10	112	1.4522	14.7229	3.34175	Up	9.69e-07	7.14e-06	GO:0005739//mitochondrion;GO:0005739//mitochondrion	-	-	gi|224028651|gb|ACN33401.1|/0/unknown [Zea mays]
GRMZM2G000674	2051	8	89	1.09718	11.0491	3.33206	Up	3.48e-06	2.36e-05	-	-	-	gi|242095158|ref|XP_002438069.1|/1.36357e-94/hypothetical protein SORBIDRAFT_10g007640 [Sorghum bicolor]
GRMZM2G160747	1434	2	22	0.392316	3.90641	3.31576	Up	0.000158831	0.000791638	-	-	-	gi|226494213|ref|NP_001149528.1|/0/sarcosine oxidase [Zea mays]
GRMZM2G021517	1980	2	22	0.284132	2.82918	3.31576	Up	0.000158831	0.000792298	-	GO:0005524//ATP binding;GO:0004674//protein serine/threonine kinase activity;GO:0005524//ATP binding;GO:0004674//protein serine/threonine kinase activity	GO:0006468//protein amino acid phosphorylation;GO:0007165//signal transduction;GO:0006468//protein amino acid phosphorylation;GO:0007165//signal transduction	gi|293334681|ref|NP_001168497.1|/0/hypothetical protein LOC100382276 [Zea mays]
GRMZM2G115635	2641	3	33	0.319527	3.18163	3.31576	Up	6.36e-05	0.000344775	GO:0016020//membrane	-	-	gi|226529578|ref|NP_001141421.1|/0/hypothetical protein LOC100273531 [Zea mays]
GRMZM2G371345	876	2	22	0.642215	6.39473	3.31576	Up	0.000158831	0.000792133	GO:0016023//cytoplasmic membrane-bounded vesicle;GO:0016020//membrane	GO:0009678//hydrogen-translocating pyrophosphatase activity	GO:0015992//proton transport	gi|254973563|gb|ACT98610.1|/1.86033e-28/vacuolar proton-inorganic pyrophosphatase [Leptochloa fusca]
GRMZM2G046933	663	2	22	0.848538	8.44915	3.31576	Up	0.000158831	0.000792464	-	-	-	gi|242050416|ref|XP_002462952.1|/4.05954e-39/hypothetical protein SORBIDRAFT_02g035220 [Sorghum bicolor]
GRMZM2G066153	3012	7	77	0.653729	6.50938	3.31576	Up	6.49e-06	4.22e-05	GO:0016020//membrane	-	-	gi|226533126|ref|NP_001152458.1|/0/phosphoribosylanthranilate transferase [Zea mays]
GRMZM2G109843	2809	2	22	0.200278	1.99423	3.31576	Up	0.000158831	0.000791803	-	GO:0005524//ATP binding;GO:0004674//protein serine/threonine kinase activity;GO:0005524//ATP binding;GO:0004674//protein serine/threonine kinase activity	GO:0006468//protein amino acid phosphorylation;GO:0006468//protein amino acid phosphorylation	gi|55741069|gb|AAV64211.1|/0/putative CDPK-related protein kinase [Zea mays]
GRMZM2G084347	2191	2	22	0.256769	2.55673	3.31576	Up	0.000158831	0.000791968	GO:0009536//plastid	GO:0005524//ATP binding;GO:0004674//protein serine/threonine kinase activity;GO:0005524//ATP binding;GO:0004674//protein serine/threonine kinase activity	GO:0006468//protein amino acid phosphorylation;GO:0006468//protein amino acid phosphorylation	gi|293332741|ref|NP_001168769.1|/8.70593e-22/hypothetical protein LOC100382566 [Zea mays]
GRMZM2G093246	2465	10	110	1.14114	11.3626	3.31576	Up	9.69e-07	7.15e-06	GO:0005739//mitochondrion;GO:0016020//membrane	-	-	gi|242032451|ref|XP_002463620.1|/0/hypothetical protein SORBIDRAFT_01g003020 [Sorghum bicolor]
GRMZM2G107945	2349	57	619	6.82569	67.0983	3.29723	Up	4.02e-14	9.07e-13	-	GO:0005515//protein binding	-	gi|226497550|ref|NP_001146157.1|/0/hypothetical protein LOC100279726 [Zea mays]
GRMZM2G015226	906	11	119	3.41522	33.4443	3.29171	Up	5.05e-07	3.87e-06	-	-	-	gi|293333110|ref|NP_001170101.1|/8.06465e-67/hypothetical protein LOC100384020 [Zea mays]
GRMZM2G026881	1646	4	43	0.683573	6.65185	3.28259	Up	3.74e-05	0.000212537	-	-	-	gi|242093986|ref|XP_002437483.1|/6.51156e-136/hypothetical protein SORBIDRAFT_10g027930 [Sorghum bicolor]
GRMZM2G052869	1129	28	301	6.9762	67.8854	3.28259	Up	4.98e-12	6.71e-11	-	-	-	gi|195622896|gb|ACG33278.1|/4.22755e-13/metallothionein-like protein type 2 [Zea mays]
GRMZM2G159544	741	3	32	1.13883	10.996	3.27136	Up	6.41e-05	0.000346426	-	-	-	gi|226508296|ref|NP_001141161.1|/1.20443e-72/hypothetical protein LOC100273247 [Zea mays]
GRMZM2G458164	1996	3	32	0.422781	4.08219	3.27136	Up	6.41e-05	0.000346504	GO:0016023//cytoplasmic membrane-bounded vesicle	-	-	gi|226497900|ref|NP_001149815.1|/0/glucan endo-1,3-beta-glucosidase A6 [Zea mays]
GRMZM2G317938	2014	13	138	1.81568	17.4471	3.26441	Up	1.34e-07	1.12e-06	-	-	-	gi|238010562|gb|ACR36316.1|/0/unknown [Zea mays]
GRMZM2G086841	1081	3	33	0.780639	7.48235	3.26076	Up	6.36e-05	0.000344697	-	-	-	gi|242096546|ref|XP_002438763.1|/7.48876e-37/hypothetical protein SORBIDRAFT_10g025730 [Sorghum bicolor]
GRMZM2G106462	1123	4	42	1.00192	9.52299	3.24864	Up	3.74e-05	0.000212532	-	-	-	gi|195613130|gb|ACG28395.1|/3.80851e-115/cytochrome c oxidoreductase [Zea mays]
GRMZM2G080524	1286	2	21	0.437465	4.15798	3.24864	Up	0.000199909	0.000979032	-	-	-	gi|226533182|ref|NP_001152422.1|/1.41292e-164/catalytic/ hydrolase [Zea mays]
GRMZM2G474918	2575	2	21	0.218478	2.07657	3.24864	Up	0.000199909	0.000978831	-	-	-	gi|223946989|gb|ACN27578.1|/0/unknown [Zea mays]
GRMZM2G034360	1669	2	21	0.337076	3.20381	3.24864	Up	0.000199909	0.000978431	-	-	-	gi|223948577|gb|ACN28372.1|/0/unknown [Zea mays]
GRMZM2G039968	1247	2	21	0.451147	4.28802	3.24864	Up	0.000199909	0.000979233	GO:0005739//mitochondrion	-	GO:0010200//response to chitin	gi|259490705|ref|NP_001159236.1|/6.24179e-33/hypothetical protein LOC100304323 [Zea mays]
GRMZM2G107226	997	2	21	0.564273	5.36325	3.24864	Up	0.000199909	0.000978631	-	-	-	gi|226496679|ref|NP_001145282.1|/7.30226e-19/hypothetical protein LOC100278578 [Zea mays]
GRMZM2G000076	1824	7	73	1.07951	10.1906	3.23879	Up	6.49e-06	4.22e-05	-	-	-	gi|226508448|ref|NP_001144573.1|/0/hypothetical protein LOC100277583 [Zea mays]
GRMZM2G162359	1736	14	146	2.26847	21.4145	3.23879	Up	6.87e-08	5.91e-07	GO:0016023//cytoplasmic membrane-bounded vesicle	-	-	gi|226491894|ref|NP_001142312.1|/8.16911e-169/hypothetical protein LOC100274481 [Zea mays]
GRMZM2G122584	853	81	843	26.711	251.642	3.23586	Up	6.53e-14	1.42e-12	-	-	-	gi|242053965|ref|XP_002456128.1|/1.26091e-50/hypothetical protein SORBIDRAFT_03g031010 [Sorghum bicolor]
GRMZM2G167568	2345	3	31	0.35986	3.36607	3.22556	Up	6.48e-05	0.000350318	-	-	-	gi|293332843|ref|NP_001167893.1|/0/hypothetical protein LOC100381604 [Zea mays]
GRMZM2G053315	1812	74	758	11.4876	106.516	3.21292	Up	2.09e-14	4.98e-13	-	-	-	gi|242050080|ref|XP_002462784.1|/0/hypothetical protein SORBIDRAFT_02g031940 [Sorghum bicolor]
GRMZM2G044968	1827	10	101	1.53963	14.0762	3.19261	Up	9.69e-07	7.15e-06	-	-	-	gi|226508014|ref|NP_001143681.1|/0/hypothetical protein LOC100276406 [Zea mays]
GRMZM2G099860	4077	5	50	0.344972	3.12272	3.17825	Up	2.14e-05	0.000127294	GO:0005739//mitochondrion;GO:0005739//mitochondrion;GO:0005739//mitochondrion	GO:0003824//catalytic activity;GO:0003824//catalytic activity;GO:0003824//catalytic activity	GO:0005992//trehalose biosynthetic process;GO:0005992//trehalose biosynthetic process;GO:0005992//trehalose biosynthetic process	gi|281398322|gb|ADA67991.1|/0/trehalose-6-phosphate synthase [Zea mays]
GRMZM2G034645	1844	3	30	0.457631	4.14252	3.17825	Up	6.61e-05	0.000356109	-	-	-	gi|242086084|ref|XP_002443467.1|/0/hypothetical protein SORBIDRAFT_08g019910 [Sorghum bicolor]
GRMZM2G177894	2128	3	30	0.396556	3.58966	3.17825	Up	6.61e-05	0.000356029	-	-	-	gi|242094040|ref|XP_002437510.1|/0/hypothetical protein SORBIDRAFT_10g028370 [Sorghum bicolor]
AC213600.3_FG002	1059	6	60	1.59371	14.4264	3.17825	Up	1.19e-05	7.44e-05	GO:0016023//cytoplasmic membrane-bounded vesicle	-	-	gi|226502722|ref|NP_001146004.1|/8.36115e-117/hypothetical protein LOC100279534 [Zea mays]
GRMZM2G111954	1891	57	566	8.47887	76.2129	3.16809	Up	4.02e-14	9.06e-13	GO:0009536//plastid;GO:0009536//plastid	-	-	gi|224030739|gb|ACN34445.1|/2.76541e-105/unknown [Zea mays]
GRMZM2G087507	1330	14	138	2.96095	26.4199	3.15749	Up	6.87e-08	5.92e-07	-	-	-	gi|242073246|ref|XP_002446559.1|/5.47378e-127/hypothetical protein SORBIDRAFT_06g018090 [Sorghum bicolor]
GRMZM2G013920	1678	17	167	2.84978	25.3413	3.15257	Up	9.01e-09	8.68e-08	-	-	-	gi|293335689|ref|NP_001170544.1|/1.538e-15/hypothetical protein LOC100384561 [Zea mays]
GRMZM2G067122	2217	14	137	1.7763	15.7347	3.147	Up	6.87e-08	5.92e-07	GO:0009536//plastid;GO:0009536//plastid	-	-	gi|226503765|ref|NP_001144777.1|/3.89445e-174/hypothetical protein LOC100277843 [Zea mays]
GRMZM2G362131	2607	4	39	0.431592	3.80914	3.14173	Up	3.75e-05	0.000212933	-	-	-	gi|242049230|ref|XP_002462359.1|/5.65926e-119/hypothetical protein SORBIDRAFT_02g024350 [Sorghum bicolor]
GRMZM2G081032	1453	4	39	0.774371	6.83444	3.14173	Up	3.75e-05	0.000212882	-	-	-	gi|242074040|ref|XP_002446956.1|/1.15574e-149/hypothetical protein SORBIDRAFT_06g025860 [Sorghum bicolor]
GRMZM2G017266	914	7	68	2.1543	18.9438	3.13643	Up	6.49e-06	4.22e-05	GO:0016020//membrane	-	-	gi|226496267|ref|NP_001143178.1|/1.55765e-41/hypothetical protein LOC100275677 [Zea mays]
GRMZM2G328961	2024	3	29	0.416932	3.64831	3.12934	Up	6.83e-05	0.000365697	-	-	-	gi|242061516|ref|XP_002452047.1|/0/hypothetical protein SORBIDRAFT_04g017510 [Sorghum bicolor]
GRMZM2G122503	1471	3	29	0.573671	5.01983	3.12934	Up	6.83e-05	0.000365615	-	-	-	gi|226501390|ref|NP_001152518.1|/9.91337e-149/10-deacetylbaccatin III 10-O-acetyltransferase [Zea mays]
GRMZM2G021439	1270	3	29	0.664465	5.81431	3.12934	Up	6.83e-05	0.000365779	-	-	-	gi|226495495|ref|NP_001149448.1|/8.98895e-99/rad1-like protein [Zea mays]
GRMZM2G085856	1525	9	87	1.66007	14.5262	3.12934	Up	1.85e-06	1.3e-05	-	-	-	gi|242063556|ref|XP_002453067.1|/6.00735e-88/hypothetical protein SORBIDRAFT_04g037750 [Sorghum bicolor]
GRMZM2G424857	3412	284	2735	23.4134	204.104	3.1239	Up	9.7e-14	2.01e-12	-	-	-	gi|218189110|gb|EEC71537.1|/0/hypothetical protein OsI_03858 [Oryza sativa Indica Group]
GRMZM2G103914	1485	7	67	1.32595	11.4882	3.11506	Up	6.49e-06	4.22e-05	-	-	-	gi|293335461|ref|NP_001170559.1|/1.65693e-26/hypothetical protein LOC100384582 [Zea mays]
GRMZM2G300784	2016	9	86	1.25576	10.862	3.11266	Up	1.85e-06	1.3e-05	-	-	-	gi|195613992|gb|ACG28826.1|/2.88366e-19/hypothetical protein [Zea mays]
GRMZM2G038916	1097	6	57	1.53851	13.2304	3.10425	Up	1.19e-05	7.43e-05	-	-	-	-
GRMZM2G119970	2247	31	289	3.88073	32.749	3.07705	Up	8.09e-13	1.24e-11	GO:0016020//membrane	-	-	gi|226491608|ref|NP_001146825.1|/0/hypothetical protein LOC100280431 [Zea mays]
GRMZM2G080487	889	32	298	10.1252	85.3529	3.07549	Up	4.93e-13	8.06e-12	-	-	-	gi|194705312|gb|ACF86740.1|/1.00291e-53/unknown [Zea mays]
GRMZM2G070322	1802	7	65	1.09269	9.18465	3.07134	Up	6.49e-06	4.22e-05	GO:0016023//cytoplasmic membrane-bounded vesicle	-	-	gi|226503243|ref|NP_001152233.1|/0/systemin receptor SR160 [Zea mays]
GRMZM2G076029	1514	4	37	0.743171	6.22271	3.06578	Up	3.77e-05	0.000213797	-	-	-	-
GRMZM2G036996	834	9	83	3.03551	25.3405	3.06144	Up	1.85e-06	1.3e-05	-	-	-	gi|226531704|ref|NP_001144577.1|/3.92225e-33/hypothetical protein LOC100277587 [Zea mays]
GRMZM2G044460	1307	80	736	17.2175	143.386	3.05796	Up	0	0	-	GO:0005515//protein binding	-	gi|238014524|gb|ACR38297.1|/1.50585e-18/unknown [Zea mays]
GRMZM2G422782	1486	12	110	2.27152	18.8485	3.05272	Up	2.61e-07	2.09e-06	-	-	-	gi|226496525|ref|NP_001140608.1|/6.66777e-68/hypothetical protein LOC100272680 [Zea mays]
GRMZM2G358540	1321	24	218	5.1105	42.0201	3.03955	Up	7.4e-11	8.85e-10	-	-	-	gi|226532782|ref|NP_001150642.1|/2.37358e-98/LOC100284275 [Zea mays]
GRMZM2G429714	3481	33	299	2.66664	21.8711	3.03593	Up	3.1e-13	5.43e-12	-	-	-	gi|242090901|ref|XP_002441283.1|/0/hypothetical protein SORBIDRAFT_09g023790 [Sorghum bicolor]
GRMZM2G441144	789	5	45	1.78257	14.5224	3.02625	Up	2.14e-05	0.000127358	-	-	-	gi|223948769|gb|ACN28468.1|/3.40163e-68/unknown [Zea mays]
GRMZM2G169363	1762	14	126	2.235	18.2083	3.02625	Up	6.87e-08	5.91e-07	GO:0005743//mitochondrial inner membrane	GO:0005488//binding	GO:0006810//transport	gi|242042033|ref|XP_002468411.1|/2.07658e-127/hypothetical protein SORBIDRAFT_01g045490 [Sorghum bicolor]
GRMZM2G063503	2240	3	27	0.376728	3.06916	3.02625	Up	7.88e-05	0.000417968	-	-	-	gi|226494305|ref|NP_001145855.1|/5.50911e-59/hypothetical protein LOC100279366 [Zea mays]
GRMZM2G482256	2133	3	27	0.395626	3.22312	3.02625	Up	7.88e-05	0.000417875	GO:0016023//cytoplasmic membrane-bounded vesicle;GO:0016023//cytoplasmic membrane-bounded vesicle	-	-	gi|242064034|ref|XP_002453306.1|/1.09183e-109/hypothetical protein SORBIDRAFT_04g003690 [Sorghum bicolor]
GRMZM2G097207	2668	8	72	0.843449	6.87148	3.02625	Up	3.48e-06	2.36e-05	GO:0016023//cytoplasmic membrane-bounded vesicle	-	-	gi|226505616|ref|NP_001151032.1|/0/glucan endo-1,3-beta-glucosidase 6 [Zea mays]
GRMZM2G032763	1292	3	27	0.653151	5.32114	3.02625	Up	7.88e-05	0.000418153	-	-	-	gi|223943859|gb|ACN26013.1|/6.07362e-107/unknown [Zea mays]
GRMZM2G181030	1889	3	27	0.446729	3.63945	3.02625	Up	7.88e-05	0.00041806	-	-	-	gi|226491750|ref|NP_001141392.1|/0/hypothetical protein LOC100273483 [Zea mays]
GRMZM2G100060	1075	3	27	0.784996	6.39527	3.02625	Up	7.88e-05	0.000417782	-	-	-	gi|242086008|ref|XP_002443429.1|/1.593e-155/hypothetical protein SORBIDRAFT_08g019310 [Sorghum bicolor]
GRMZM2G022499	2501	9	81	1.01224	8.2466	3.02625	Up	1.85e-06	1.3e-05	-	-	-	gi|242079999|ref|XP_002444768.1|/7.6643e-166/hypothetical protein SORBIDRAFT_07g027680 [Sorghum bicolor]
GRMZM2G057231	1141	9	80	2.21877	17.8529	3.00833	Up	1.85e-06	1.3e-05	GO:0009316//3-isopropylmalate dehydratase complex;GO:0009536//plastid;GO:0009316//3-isopropylmalate dehydratase complex;GO:0009536//plastid	-	GO:0009098//leucine biosynthetic process;GO:0009098//leucine biosynthetic process	gi|226508518|ref|NP_001152605.1|/4.35445e-120/3-isopropylmalate dehydratase small subunit 2 [Zea mays]
GRMZM2G047956	1284	20	177	4.38147	35.1004	3.002	Up	1.16e-09	1.23e-08	-	-	-	gi|219363205|ref|NP_001136658.1|/6.67938e-90/hypothetical protein LOC100216787 [Zea mays]
GRMZM2G130904	1333	19	168	4.00939	32.091	3.00071	Up	2.3e-09	2.36e-08	GO:0016023//cytoplasmic membrane-bounded vesicle	GO:0004601//peroxidase activity	-	gi|226530587|ref|NP_001140689.1|/3.62398e-179/hypothetical protein LOC100272764 [Zea mays]
GRMZM2G161905	1088	6	53	1.55123	12.4037	2.99928	Up	1.19e-05	7.43e-05	-	GO:0016740//transferase activity	-	gi|11385501|gb|AAG34833.1|AF244690_1/8.96643e-98/glutathione S-transferase GST 25 [Zea mays]
AC219006.2_FG006	1020	5	44	1.37887	10.9839	2.99383	Up	2.14e-05	0.000127305	GO:0016020//membrane	-	-	gi|226529256|ref|NP_001152642.1|/1.3321e-148/LOC100286283 [Zea mays]
GRMZM2G085086	1010	5	44	1.39253	11.0926	2.99383	Up	2.14e-05	0.000127273	-	GO:0005515//protein binding	-	gi|226492698|ref|NP_001151691.1|/1.33169e-84/farnesylated protein 1 [Zea mays]
GRMZM2G029514	1621	5	44	0.867644	6.91152	2.99383	Up	2.14e-05	0.000127337	-	-	-	gi|219363531|ref|NP_001137052.1|/0/hypothetical protein LOC100217224 [Zea mays]
GRMZM2G083875	1077	13	114	3.39533	26.9521	2.98877	Up	1.34e-07	1.12e-06	-	-	-	gi|226532562|ref|NP_001142472.1|/3.30691e-68/hypothetical protein LOC100274682 [Zea mays]
GRMZM2G107065	982	4	35	1.14579	9.07529	2.98561	Up	3.83e-05	0.000216755	-	-	-	gi|226499208|ref|NP_001144581.1|/5.98374e-58/hypothetical protein LOC100277591 [Zea mays]
GRMZM2G063192	2071	4	35	0.543294	4.3032	2.98561	Up	3.83e-05	0.000216806	-	-	-	gi|226504840|ref|NP_001151581.1|/4.6448e-121/cell division cycle protein 20 [Zea mays]
GRMZM2G046459	2494	36	314	4.06032	32.058	2.98102	Up	1.17e-13	2.35e-12	GO:0016023//cytoplasmic membrane-bounded vesicle	-	-	gi|219362541|ref|NP_001136613.1|/0/hypothetical protein LOC100216736 [Zea mays]
GRMZM2G027626	1501	7	61	1.31181	10.3479	2.97971	Up	6.49e-06	4.22e-05	-	-	-	gi|226490857|ref|NP_001140267.1|/8.00283e-61/hypothetical protein LOC100272311 [Zea mays]
AC148152.3_FG005	1062	15	130	3.97303	31.169	2.9718	Up	3.5e-08	3.13e-07	-	-	-	gi|226504346|ref|NP_001149209.1|/0/1-aminocyclopropane-1-carboxylate oxidase [Zea mays]
GRMZM2G103116	1222	3	26	0.690565	5.41759	2.9718	Up	9.02e-05	0.000474849	-	-	-	gi|226508780|ref|NP_001152199.1|/4.94985e-79/microtubule motor [Zea mays]
GRMZM2G082118	815	9	78	3.10627	24.3692	2.9718	Up	1.85e-06	1.3e-05	-	-	-	gi|226495113|ref|NP_001148186.1|/1.24194e-76/VQ motif family protein [Zea mays]
GRMZM2G339206	1073	7	60	1.83507	14.2382	2.95586	Up	6.49e-06	4.21e-05	-	-	-	gi|226497350|ref|NP_001149756.1|/1.97522e-89/ZAC [Zea mays]
GRMZM2G474019	1291	21	180	4.5756	35.5018	2.95586	Up	5.81e-10	6.35e-09	-	-	-	gi|212723466|ref|NP_001131657.1|/6.36693e-48/hypothetical protein LOC100193017 [Zea mays]
GRMZM2G130749	2099	7	62	0.970444	7.52113	2.95423	Up	6.49e-06	4.22e-05	GO:0016020//membrane;GO:0016020//membrane	-	-	gi|242087173|ref|XP_002439419.1|/0/hypothetical protein SORBIDRAFT_09g006110 [Sorghum bicolor]
GRMZM2G074307	1988	79	674	11.178	86.3271	2.94915	Up	0	0	-	-	-	gi|226500686|ref|NP_001142929.1|/4.00988e-90/hypothetical protein LOC100275365 [Zea mays]
GRMZM2G047298	1546	6	51	1.09168	8.39971	2.94379	Up	1.19e-05	7.43e-05	-	-	-	gi|226502270|ref|NP_001144145.1|/5.39464e-177/hypothetical protein LOC100276997 [Zea mays]
GRMZM2G301848	1158	6	51	1.45746	11.2141	2.94379	Up	1.19e-05	7.43e-05	-	-	-	gi|219363305|ref|NP_001137039.1|/4.4911e-42/hypothetical protein LOC100217210 [Zea mays]
GRMZM2G317285	1226	4	34	0.91775	7.06142	2.94379	Up	3.89e-05	0.000220189	GO:0005739//mitochondrion	-	-	gi|293332247|ref|NP_001170072.1|/1.51232e-152/hypothetical protein LOC100383988 [Zea mays]
GRMZM2G138382	1597	48	406	8.45456	64.7329	2.9367	Up	9.59e-14	2e-12	GO:0009536//plastid	GO:0004049//anthranilate synthase activity	GO:0000162//tryptophan biosynthetic process	gi|242032417|ref|XP_002463603.1|/0/hypothetical protein SORBIDRAFT_01g002760 [Sorghum bicolor]
GRMZM2G378604	2153	9	76	1.17585	8.98821	2.93433	Up	1.85e-06	1.3e-05	GO:0005739//mitochondrion;GO:0016020//membrane;GO:0016020//membrane	-	-	gi|219885249|gb|ACL52999.1|/0/unknown [Zea mays]
GRMZM2G416388	1788	15	125	2.35982	17.8011	2.91522	Up	3.5e-08	3.13e-07	-	-	-	gi|226490863|ref|NP_001150216.1|/1.3961e-102/CBS domain protein [Zea mays]
GRMZM2G370920	1443	6	50	1.16961	8.82282	2.91522	Up	1.19e-05	7.43e-05	GO:0016023//cytoplasmic membrane-bounded vesicle	-	-	gi|242081881|ref|XP_002445709.1|/0/hypothetical protein SORBIDRAFT_07g024530 [Sorghum bicolor]
GRMZM2G119169	1536	9	75	1.64818	12.4329	2.91522	Up	1.85e-06	1.3e-05	GO:0015934//large ribosomal subunit;GO:0015934//large ribosomal subunit;GO:0015934//large ribosomal subunit;GO:0015934//large ribosomal subunit	GO:0003735//structural constituent of ribosome;GO:0003735//structural constituent of ribosome;GO:0003735//structural constituent of ribosome;GO:0003735//structural constituent of ribosome	GO:0006412//translation;GO:0006412//translation;GO:0006412//translation;GO:0006412//translation	gi|195620896|gb|ACG32278.1|/4.13063e-93/60S ribosomal protein L17 [Zea mays]
AC198725.4_FG009	1059	3	25	0.796856	6.01102	2.91522	Up	0.000109839	0.000565489	-	-	-	gi|226499378|ref|NP_001147623.1|/7.98652e-160/WRKY11 - superfamily of TFs having WRKY and zinc finger domains [Zea mays]
GRMZM2G006763	2947	10	83	0.954497	7.17136	2.90944	Up	9.69e-07	7.14e-06	-	-	-	gi|224031691|gb|ACN34921.1|/0/unknown [Zea mays]
GRMZM2G302601	1647	11	91	1.87868	14.0686	2.90469	Up	5.05e-07	3.87e-06	-	-	-	gi|226503105|ref|NP_001144496.1|/7.47212e-15/hypothetical protein LOC100277476 [Zea mays]
GRMZM2G020943	2162	12	98	1.56128	11.5418	2.88607	Up	2.61e-07	2.09e-06	-	-	-	gi|195621162|gb|ACG32411.1|/2.1327e-76/hypothetical protein [Zea mays]
GRMZM2G441656	1050	88	718	23.5748	174.116	2.88473	Up	4.11e-14	9.21e-13	-	-	-	gi|195628174|gb|ACG35917.1|/9.64066e-25/hypothetical protein [Zea mays]
GRMZM2G125775	1177	11	89	2.62888	19.2538	2.87263	Up	5.05e-07	3.87e-06	-	-	-	gi|163838752|ref|NP_001106261.1|/9.79338e-93/AN17 [Zea mays]
GRMZM2G326235	1029	546	4396	149.256	1087.79	2.86554	Up	5.08e-13	8.26e-12	-	-	-	gi|293333925|ref|NP_001168457.1|/2.50199e-94/hypothetical protein LOC100382231 [Zea mays]
GRMZM2G058491	3099	3	24	0.272304	1.97194	2.85632	Up	0.000143338	0.000721638	-	-	-	gi|242051511|ref|XP_002454901.1|/0/hypothetical protein SORBIDRAFT_03g001130 [Sorghum bicolor]
GRMZM2G476699	2192	4	32	0.513303	3.71718	2.85632	Up	4.19e-05	0.00023561	-	GO:0016757//transferase activity, transferring glycosyl groups;GO:0016757//transferase activity, transferring glycosyl groups	-	gi|212274959|ref|NP_001130300.1|/0/hypothetical protein LOC100191394 [Zea mays]
GRMZM2G345622	2535	14	112	1.55348	11.2498	2.85632	Up	6.87e-08	5.91e-07	GO:0016023//cytoplasmic membrane-bounded vesicle	GO:0008233//peptidase activity	-	gi|224031295|gb|ACN34723.1|/0/unknown [Zea mays]
GRMZM2G021379	1854	56	445	8.49636	61.1159	2.84663	Up	0	0	GO:0016023//cytoplasmic membrane-bounded vesicle	-	-	gi|242076466|ref|XP_002448169.1|/0/hypothetical protein SORBIDRAFT_06g022410 [Sorghum bicolor]
GRMZM2G171139	2610	6	47	0.646644	4.58523	2.82595	Up	1.19e-05	7.44e-05	GO:0016023//cytoplasmic membrane-bounded vesicle	-	-	gi|242088095|ref|XP_002439880.1|/0/hypothetical protein SORBIDRAFT_09g021890 [Sorghum bicolor]
GRMZM2G383854	2055	4	31	0.547524	3.84108	2.81052	Up	4.5e-05	0.000251339	-	-	-	gi|242035229|ref|XP_002465009.1|/0/hypothetical protein SORBIDRAFT_01g030410 [Sorghum bicolor]
GRMZM2G119766	1242	4	31	0.905927	6.35542	2.81052	Up	4.5e-05	0.000251281	GO:0016023//cytoplasmic membrane-bounded vesicle	-	-	gi|242040365|ref|XP_002467577.1|/2.45188e-158/hypothetical protein SORBIDRAFT_01g030360 [Sorghum bicolor]
GRMZM2G421256	2026	8	62	1.11072	7.79213	2.81052	Up	3.48e-06	2.36e-05	GO:0005634//nucleus	GO:0003677//DNA binding	-	gi|226499036|ref|NP_001145595.1|/3.81736e-50/hypothetical protein LOC100279070 [Zea mays]
GRMZM2G113017	1198	74	573	17.3752	121.787	2.80926	Up	2.09e-14	4.97e-13	GO:0009536//plastid;GO:0009536//plastid	-	-	gi|226497192|ref|NP_001149228.1|/3.02549e-65/iron-sulfur assembly protein IscA [Zea mays]
GRMZM2G079915	695	3	23	1.2142	8.42649	2.79492	Up	0.000200322	0.000980249	-	-	-	gi|212274571|ref|NP_001130854.1|/1.00719e-30/hypothetical protein LOC100191958 [Zea mays]
GRMZM2G151700	1455	3	23	0.57998	4.02503	2.79492	Up	0.000200322	0.000979848	GO:0009536//plastid	-	-	gi|226503857|ref|NP_001147614.1|/1.81799e-76/actin associated protein [Zea mays]
GRMZM2G146518	2495	3	23	0.338225	2.34726	2.79492	Up	0.000200322	0.000979648	-	-	-	gi|242079087|ref|XP_002444312.1|/0/hypothetical protein SORBIDRAFT_07g020010 [Sorghum bicolor]
GRMZM2G057386	1526	3	23	0.552995	3.83775	2.79492	Up	0.000200322	0.000980049	-	-	-	gi|293335213|ref|NP_001170666.1|/2.57576e-131/hypothetical protein LOC100384725 [Zea mays]
GRMZM2G021256	900	3	23	0.937634	6.50712	2.79492	Up	0.000200322	0.000979448	GO:0009536//plastid	-	-	gi|195613404|gb|ACG28532.1|/2.84544e-72/oxygen evolving enhancer protein 3 [Zea mays]
GRMZM2G426613	1362	26	199	5.36971	37.2032	2.79251	Up	1.89e-11	2.42e-10	-	-	-	gi|293335021|ref|NP_001170698.1|/8.89756e-56/hypothetical protein LOC100384773 [Zea mays]
GRMZM2G430371	1452	13	99	2.51844	17.3609	2.78524	Up	1.34e-07	1.12e-06	-	-	-	gi|226500974|ref|NP_001146566.1|/3.79632e-76/hypothetical protein LOC100280162 [Zea mays]
GRMZM2G006463	975	5	38	1.44251	9.92391	2.78232	Up	2.21e-05	0.000131263	-	-	-	gi|223974319|gb|ACN31347.1|/4.20793e-104/unknown [Zea mays]
GRMZM2G101245	1829	7	53	1.07656	7.37846	2.77689	Up	6.49e-06	4.22e-05	GO:0009536//plastid	-	-	gi|212276193|ref|NP_001130591.1|/0/hypothetical protein LOC100191690 [Zea mays]
GRMZM2G301934	1977	7	53	0.995969	6.82611	2.77689	Up	6.49e-06	4.21e-05	GO:0005739//mitochondrion	-	-	gi|226508356|ref|NP_001150053.1|/0/LOC100283680 [Zea mays]
GRMZM2G067315	1507	376	2823	70.1826	476.981	2.76475	Up	4.61e-13	7.62e-12	-	-	-	gi|226496799|ref|NP_001151228.1|/1.48634e-06/glycine-rich cell wall structural protein 2 [Zea mays]
GRMZM2G029184	1083	8	60	2.07786	14.1067	2.76321	Up	3.48e-06	2.36e-05	GO:0016023//cytoplasmic membrane-bounded vesicle	-	-	gi|226506444|ref|NP_001148657.1|/4.8895e-88/fiber protein Fb34 [Zea mays]
GRMZM2G025159	1433	4	30	0.785179	5.33063	2.76321	Up	5.03e-05	0.000278837	-	-	-	gi|194694632|gb|ACF81400.1|/4.3499e-08/unknown [Zea mays]
GRMZM2G024655	734	6	45	2.29938	15.6106	2.76321	Up	1.2e-05	7.47e-05	-	-	-	gi|242052467|ref|XP_002455379.1|/6.24766e-66/hypothetical protein SORBIDRAFT_03g009590 [Sorghum bicolor]
GRMZM2G004183	1938	12	90	1.74174	11.8248	2.76321	Up	2.61e-07	2.09e-06	GO:0016023//cytoplasmic membrane-bounded vesicle	-	-	gi|195625266|gb|ACG34463.1|/0/hypothetical protein [Zea mays]
GRMZM2G702514	2379	18	135	2.1283	14.4492	2.76321	Up	4.55e-09	4.54e-08	-	-	-	gi|195637946|gb|ACG38441.1|/7.53374e-22/naringenin,2-oxoglutarate 3-dioxygenase [Zea mays]
GRMZM2G399890	848	54	404	17.9123	121.308	2.75965	Up	2.38e-14	5.59e-13	GO:0005739//mitochondrion	-	-	gi|226504496|ref|NP_001143317.1|/9.07921e-33/hypothetical protein LOC100275888 [Zea mays]
GRMZM2G419777	829	23	172	7.80419	52.8297	2.75903	Up	1.47e-10	1.71e-09	-	-	-	gi|242070021|ref|XP_002450287.1|/4.00618e-30/hypothetical protein SORBIDRAFT_05g003260 [Sorghum bicolor]
GRMZM2G170013	2966	19	142	1.80193	12.1905	2.75814	Up	2.3e-09	2.36e-08	GO:0042170//plastid membrane;GO:0042170//plastid membrane	GO:0016491//oxidoreductase activity;GO:0016491//oxidoreductase activity	GO:0015996//chlorophyll catabolic process;GO:0010304//PSII associated light-harvesting complex II catabolic process;GO:0015996//chlorophyll catabolic process;GO:0010304//PSII associated light-harvesting complex II catabolic process	gi|223975419|gb|ACN31897.1|/0/unknown [Zea mays]
GRMZM2G002786	1226	61	455	13.9957	94.4985	2.75531	Up	3.51e-14	7.97e-13	GO:0016020//membrane	-	-	gi|212274957|ref|NP_001130478.1|/3.39263e-128/hypothetical protein LOC100191576 [Zea mays]
GRMZM2G120475	733	7	77	3.96982	26.748	2.75228	Up	6.49e-06	4.22e-05	-	-	-	gi|195608064|gb|ACG25862.1|/1.14361e-07/hypothetical protein [Zea mays]
GRMZM2G365768	2049	7	52	0.960972	6.46197	2.74941	Up	6.49e-06	4.22e-05	-	-	-	gi|242093006|ref|XP_002436993.1|/0/hypothetical protein SORBIDRAFT_10g014210 [Sorghum bicolor]
GRMZM2G427097	2541	65	482	7.19554	48.2999	2.74685	Up	0	0	GO:0005886//plasma membrane;GO:0005739//mitochondrion;GO:0005739//mitochondrion	GO:0004352//glutamate dehydrogenase activity;GO:0005524//ATP binding;GO:0004353//glutamate dehydrogenase [NAD(P)+] activity;GO:0004352//glutamate dehydrogenase activity;GO:0005488//binding	GO:0006520//cellular amino acid metabolic process;GO:0055114//oxidation reduction;GO:0009651//response to salt stress;GO:0055114//oxidation reduction;GO:0006520//cellular amino acid metabolic process	gi|212721806|ref|NP_001132187.1|/0/hypothetical protein LOC100193614 [Zea mays]
GRMZM2G071771	732	21	154	8.0698	53.569	2.73079	Up	5.81e-10	6.36e-09	GO:0016023//cytoplasmic membrane-bounded vesicle	-	-	gi|226505790|ref|NP_001148038.1|/1.18924e-32/PVR3-like protein [Zea mays]
GRMZM2G359322	639	15	110	6.60306	43.8324	2.73079	Up	3.5e-08	3.13e-07	-	-	-	gi|226509674|ref|NP_001151033.1|/3.01135e-60/EARLY flowering 4 protein [Zea mays]
GRMZM2G024303	1538	37	270	6.76706	44.7004	2.72369	Up	9.99e-14	2.06e-12	-	-	-	gi|226529743|ref|NP_001148775.1|/0/LOC100282392 [Zea mays]
GRMZM2G023791	1499	15	109	2.81478	18.5152	2.71762	Up	3.5e-08	3.13e-07	-	-	-	gi|195637850|gb|ACG38393.1|/2.63849e-80/hypothetical protein [Zea mays]
GRMZM2G004572	2519	8	58	0.893339	5.86278	2.7143	Up	3.48e-06	2.36e-05	GO:0016023//cytoplasmic membrane-bounded vesicle;GO:0016021//integral to membrane;GO:0016023//cytoplasmic membrane-bounded vesicle	GO:0005515//protein binding;GO:0004672//protein kinase activity;GO:0005524//ATP binding;GO:0004672//protein kinase activity;GO:0005524//ATP binding	GO:0006468//protein amino acid phosphorylation;GO:0006468//protein amino acid phosphorylation	gi|293332319|ref|NP_001167741.1|/0/hypothetical protein LOC100381429 [Zea mays]
GRMZM2G137211	3034	16	116	1.4834	9.73523	2.7143	Up	1.78e-08	1.65e-07	-	-	-	gi|242049634|ref|XP_002462561.1|/0/hypothetical protein SORBIDRAFT_02g028255 [Sorghum bicolor]
GRMZM2G018027	1595	4	29	0.70543	4.62958	2.7143	Up	5.93e-05	0.000325639	-	-	-	gi|242076916|ref|XP_002448394.1|/5.44525e-55/hypothetical protein SORBIDRAFT_06g026470 [Sorghum bicolor]
GRMZM2G176605	1986	4	29	0.566546	3.71811	2.7143	Up	5.93e-05	0.000325714	-	-	-	gi|195615092|gb|ACG29376.1|/0/ankyrin repeat domain-containing protein 50 [Zea mays]
GRMZM2G164527	1141	16	116	3.94447	25.8867	2.7143	Up	1.78e-08	1.65e-07	GO:0016023//cytoplasmic membrane-bounded vesicle;GO:0005886//plasma membrane	GO:0005525//GTP binding	GO:0007264//small GTPase mediated signal transduction;GO:0015031//protein transport	gi|226503741|ref|NP_001151560.1|/4.92337e-118/ras-related protein Rab11D [Zea mays]
GRMZM2G028353	4227	16	116	1.06474	6.98762	2.7143	Up	1.78e-08	1.65e-07	GO:0016021//integral to membrane;GO:0016021//integral to membrane	GO:0016760//cellulose synthase (UDP-forming) activity;GO:0005515//protein binding;GO:0008270//zinc ion binding;GO:0016760//cellulose synthase (UDP-forming) activity;GO:0005515//protein binding;GO:0008270//zinc ion binding	GO:0030244//cellulose biosynthetic process;GO:0030244//cellulose biosynthetic process	gi|162460818|ref|NP_001104957.1|/0/cellulose synthase7 [Zea mays]
GRMZM2G147770	1898	960	6954	142.275	932.915	2.71306	Up	5.56e-13	8.98e-12	-	-	-	gi|226494853|ref|NP_001151625.1|/0/LOC100285259 [Zea mays]
GRMZM2G700839	636	9	65	3.98052	26.0232	2.70877	Up	1.85e-06	1.3e-05	-	-	-	gi|226530286|ref|NP_001144498.1|/2.81422e-26/hypothetical protein LOC100277480 [Zea mays]
GRMZM2G080045	1928	6	43	0.875385	5.67891	2.69763	Up	1.21e-05	7.55e-05	GO:0016020//membrane;GO:0016020//membrane	GO:0008519//ammonium transmembrane transporter activity;GO:0008519//ammonium transmembrane transporter activity	GO:0006810//transport;GO:0006810//transport	gi|226494442|ref|NP_001145797.1|/0/hypothetical protein LOC100279304 [Zea mays]
GRMZM2G476040	851	33	236	10.9078	70.6133	2.69457	Up	3.1e-13	5.42e-12	-	-	-	gi|226497020|ref|NP_001143309.1|/2.46251e-22/hypothetical protein LOC100275871 [Zea mays]
GRMZM2G481362	1183	42	299	9.98664	64.3562	2.68801	Up	1.09e-13	2.21e-12	-	-	-	gi|222618845|gb|EEE54977.1|/5.57706e-104/hypothetical protein OsJ_02584 [Oryza sativa Japonica Group]
GRMZM2G081158	3951	26	185	1.85106	11.9225	2.68727	Up	1.89e-11	2.42e-10	-	-	GO:0006417//regulation of translation	gi|242086258|ref|XP_002443554.1|/0/hypothetical protein SORBIDRAFT_08g021460 [Sorghum bicolor]
GRMZM2G406170	1009	9	64	2.50903	16.1507	2.6864	Up	1.85e-06	1.3e-05	GO:0009536//plastid;GO:0009536//plastid	-	-	gi|194699932|gb|ACF84050.1|/2.11431e-38/unknown [Zea mays]
GRMZM2G169726	753	34	241	12.701	81.494	2.68175	Up	1.99e-13	3.7e-12	-	-	-	gi|226497834|ref|NP_001149591.1|/1.85585e-44/ATFP4 [Zea mays]
GRMZM2G142802	1233	21	148	4.79083	30.5635	2.67346	Up	5.81e-10	6.35e-09	-	-	-	gi|226499994|ref|NP_001148382.1|/6.92519e-121/stem-specific protein TSJT1 [Zea mays]
GRMZM2G430849	1905	11	77	1.62425	10.292	2.66368	Up	5.05e-07	3.87e-06	-	-	-	gi|226532994|ref|NP_001151613.1|/0/NAC domain transcription factor [Zea mays]
GRMZM2G332562	1184	16	112	3.80122	24.0863	2.66368	Up	1.78e-08	1.66e-07	GO:0016020//membrane	GO:0005275//amine transmembrane transporter activity	GO:0006865//amino acid transport	gi|125538428|gb|EAY84823.1|/2.56672e-133/hypothetical protein OsI_06189 [Oryza sativa Indica Group]
GRMZM2G029267	1440	4	28	0.781362	4.95107	2.66368	Up	7.44e-05	0.00039605	-	-	-	gi|219363503|ref|NP_001137050.1|/1.082e-107/hypothetical protein LOC100217222 [Zea mays]
GRMZM2G165961	2679	6	42	0.629989	3.99191	2.66368	Up	1.22e-05	7.63e-05	-	-	-	gi|242066698|ref|XP_002454638.1|/0/hypothetical protein SORBIDRAFT_04g034670 [Sorghum bicolor]
GRMZM2G097739	2957	10	70	0.951269	6.02768	2.66368	Up	9.69e-07	7.14e-06	-	-	-	gi|226502841|ref|NP_001149375.1|/0/cysteine-type endopeptidase/ ubiquitin thiolesterase [Zea mays]
GRMZM2G138012	2257	4	28	0.498521	3.15886	2.66368	Up	7.44e-05	0.000396138	-	-	-	gi|125605648|gb|EAZ44684.1|/0/hypothetical protein OsJ_29310 [Oryza sativa Japonica Group]
GRMZM2G167336	1874	18	125	2.70183	16.9842	2.65218	Up	4.55e-09	4.54e-08	-	-	-	gi|242035705|ref|XP_002465247.1|/0/hypothetical protein SORBIDRAFT_01g034930 [Sorghum bicolor]
GRMZM2G143204	1529	10	69	1.8397	11.4907	2.64292	Up	9.69e-07	7.14e-06	-	GO:0003677//DNA binding;GO:0003677//DNA binding;GO:0003677//DNA binding	-	gi|212275934|ref|NP_001130077.1|/4.45658e-91/hypothetical protein LOC100191170 [Zea mays]
GRMZM2G126664	1988	9	62	1.27345	7.94107	2.6406	Up	1.85e-06	1.3e-05	-	-	-	gi|195651797|gb|ACG45366.1|/0/pentatricopeptide repeat protein PPR868-14 [Zea mays]
GRMZM2G108144	1511	16	110	2.97859	18.5367	2.63768	Up	1.78e-08	1.65e-07	GO:0009527//plastid outer membrane;GO:0016021//integral to membrane;GO:0005741//mitochondrial outer membrane	GO:0008308//voltage-gated anion channel activity	GO:0006820//anion transport	gi|226492983|ref|NP_001141587.1|/2.79068e-154/hypothetical protein LOC100273703 [Zea mays]
GRMZM2G316073	2115	7	48	0.930984	5.77876	2.63393	Up	6.54e-06	4.25e-05	GO:0009536//plastid	GO:0030976//thiamin pyrophosphate binding;GO:0000287//magnesium ion binding;GO:0004737//pyruvate decarboxylase activity	GO:0006950//response to stress	gi|242088217|ref|XP_002439941.1|/9.78519e-26/hypothetical protein SORBIDRAFT_09g023060 [Sorghum bicolor]
GRMZM2G035625	1997	6	41	0.845138	5.22769	2.62891	Up	1.25e-05	7.75e-05	GO:0005634//nucleus;GO:0009536//plastid	-	-	gi|293334235|ref|NP_001169368.1|/0/hypothetical protein LOC100383235 [Zea mays]
GRMZM2G410352	527	10	68	5.33758	32.855	2.62186	Up	9.69e-07	7.13e-06	-	-	-	gi|195638780|gb|ACG38858.1|/5.50565e-15/hypothetical protein [Zea mays]
GRMZM2G168170	2294	5	34	0.6131	3.77389	2.62186	Up	2.73e-05	0.000160053	-	-	-	gi|242084292|ref|XP_002442571.1|/0/hypothetical protein SORBIDRAFT_08g022230 [Sorghum bicolor]
GRMZM2G704347	670	5	34	2.09918	12.9214	2.62186	Up	2.73e-05	0.000160014	-	-	-	gi|242040177|ref|XP_002467483.1|/3.93296e-21/hypothetical protein SORBIDRAFT_01g028950 [Sorghum bicolor]
AC149475.2_FG007	678	5	34	2.07441	12.7689	2.62186	Up	2.73e-05	0.000159975	-	-	-	gi|195613424|gb|ACG28542.1|/2.02694e-105/N-acetyltransferase [Zea mays]
GRMZM2G105436	1514	31	210	5.75958	35.3181	2.61637	Up	8.09e-13	1.24e-11	-	-	-	gi|226501602|ref|NP_001152192.1|/0/oxygen-independent coproporphyrinogen III oxidase-like protein sll1917 [Zea mays]
GRMZM2G073401	950	13	88	3.84923	23.5865	2.61532	Up	1.34e-07	1.12e-06	-	-	-	gi|226532102|ref|NP_001152599.1|/5.89779e-47/LOC100286239 [Zea mays]
GRMZM2G120833	2270	17	115	2.10658	12.8996	2.61435	Up	9.01e-09	8.67e-08	GO:0009536//plastid	-	-	gi|195639224|gb|ACG39080.1|/0/threonine synthase [Zea mays]
GRMZM2G025175	933	4	27	1.20596	7.36862	2.61121	Up	9.96e-05	0.000519241	GO:0016023//cytoplasmic membrane-bounded vesicle;GO:0016023//cytoplasmic membrane-bounded vesicle	-	-	gi|212721084|ref|NP_001131377.1|/5.84337e-84/hypothetical protein LOC100192702 [Zea mays]
GRMZM2G040785	2816	4	27	0.39956	2.44138	2.61121	Up	9.96e-05	0.000519015	-	-	-	gi|242055427|ref|XP_002456859.1|/2.48915e-118/hypothetical protein SORBIDRAFT_03g044160 [Sorghum bicolor]
AC215198.3_FG002	2364	12	81	1.42787	8.72452	2.61121	Up	2.61e-07	2.08e-06	-	-	-	gi|115466812|ref|NP_001057005.1|/0/Os06g0185800 [Oryza sativa (japonica cultivar-group)]
GRMZM2G072600	1635	4	27	0.688172	4.20484	2.61121	Up	9.96e-05	0.000519581	-	-	-	gi|226499896|ref|NP_001150085.1|/0/EMB2745 [Zea mays]
GRMZM2G303768	1517	4	27	0.741701	4.53192	2.61121	Up	9.96e-05	0.000519128	GO:0009536//plastid	-	-	gi|242076692|ref|XP_002448282.1|/1.26525e-138/hypothetical protein SORBIDRAFT_06g024440 [Sorghum bicolor]
GRMZM2G370850	1533	4	27	0.73396	4.48462	2.61121	Up	9.96e-05	0.000519468	-	-	-	gi|226499646|ref|NP_001140585.1|/3.3447e-56/hypothetical protein LOC100272655 [Zea mays]
GRMZM2G004480	2234	4	27	0.503653	3.0774	2.61121	Up	9.96e-05	0.000519354	-	-	-	gi|242062854|ref|XP_002452716.1|/1.72594e-137/hypothetical protein SORBIDRAFT_04g031240 [Sorghum bicolor]
GRMZM2G410033	1978	20	135	2.84419	17.3785	2.61121	Up	1.16e-09	1.23e-08	GO:0009536//plastid	-	-	gi|212721282|ref|NP_001131639.1|/0/hypothetical protein LOC100192996 [Zea mays]
GRMZM2G093272	1398	19	128	3.82297	23.3135	2.6084	Up	2.3e-09	2.36e-08	-	-	-	gi|226493864|ref|NP_001142159.1|/1.41039e-88/hypothetical protein LOC100274324 [Zea mays]
GRMZM2G455122	1461	26	175	5.00585	30.4994	2.6071	Up	1.89e-11	2.42e-10	-	-	-	gi|238007740|gb|ACR34905.1|/1.17159e-16/unknown [Zea mays]
GRMZM2G374777	740	7	47	2.66085	16.1722	2.60356	Up	6.58e-06	4.27e-05	-	-	-	-
GRMZM2G132934	2046	24	161	3.29959	20.0366	2.60228	Up	7.4e-11	8.84e-10	GO:0016023//cytoplasmic membrane-bounded vesicle;GO:0016023//cytoplasmic membrane-bounded vesicle	-	-	gi|195623778|gb|ACG33719.1|/1.16967e-127/COBRA-like protein 4 precursor [Zea mays]
GRMZM2G448213	2928	16	107	1.53711	9.305	2.59779	Up	1.78e-08	1.65e-07	-	-	-	gi|242069403|ref|XP_002449978.1|/0/hypothetical protein SORBIDRAFT_05g026530 [Sorghum bicolor]
GRMZM2G115422	1960	12	80	1.72219	10.3929	2.59329	Up	2.61e-07	2.08e-06	-	-	-	gi|242055011|ref|XP_002456651.1|/0/hypothetical protein SORBIDRAFT_03g040180 [Sorghum bicolor]
GRMZM2G136712	1990	6	40	0.848111	5.11812	2.59329	Up	1.29e-05	7.96e-05	GO:0009507//chloroplast	GO:0004072//aspartate kinase activity;GO:0050661//NADP or NADPH binding;GO:0016597//amino acid binding;GO:0004412//homoserine dehydrogenase activity	GO:0009086//methionine biosynthetic process;GO:0055114//oxidation reduction	gi|242044192|ref|XP_002459967.1|/0/hypothetical protein SORBIDRAFT_02g019450 [Sorghum bicolor]
GRMZM2G399484	2166	65	433	8.4413	50.9018	2.59218	Up	0	0	-	GO:0005515//protein binding	-	gi|226499782|ref|NP_001152273.1|/5.16329e-139/ICE-like protease p20 domain containing protein [Zea mays]
GRMZM2G088689	2131	10	69	1.37215	8.2446	2.58701	Up	9.69e-07	7.13e-06	-	-	-	gi|212275011|ref|NP_001130417.1|/0/hypothetical protein LOC100191513 [Zea mays]
GRMZM2G000752	2028	8	53	1.10963	6.65444	2.58424	Up	3.5e-06	2.37e-05	-	-	-	gi|195613992|gb|ACG28826.1|/1.2177e-25/hypothetical protein [Zea mays]
GRMZM2G005146	1151	58	384	14.1745	84.9493	2.58331	Up	0	0	-	-	-	gi|226528822|ref|NP_001150581.1|/2.14711e-28/auxin-repressed protein [Zea mays]
GRMZM2G010351	1011	5	33	1.39115	8.31125	2.57879	Up	3.14e-05	0.000181402	GO:0005739//mitochondrion	-	-	gi|226494498|ref|NP_001143484.1|/2.23122e-47/hypothetical protein LOC100276157 [Zea mays]
GRMZM2G002286	1580	12	79	2.13638	12.7313	2.57514	Up	2.61e-07	2.08e-06	-	-	-	gi|226533294|ref|NP_001150405.1|/0/esterase/lipase/thioesterase [Zea mays]
GRMZM2G108255	2626	7	46	0.749822	4.46033	2.57253	Up	6.65e-06	4.31e-05	-	-	-	gi|226533046|ref|NP_001141938.1|/0/hypothetical protein LOC100274087 [Zea mays]
GRMZM2G018724	2143	16	105	2.10016	12.4759	2.57057	Up	1.78e-08	1.65e-07	-	GO:0008415//acyltransferase activity;GO:0016210//naringenin-chalcone synthase activity;GO:0008415//acyltransferase activity;GO:0016210//naringenin-chalcone synthase activity;GO:0008415//acyltransferase activity;GO:0016210//naringenin-chalcone synthase activity	GO:0009813//flavonoid biosynthetic process;GO:0009813//flavonoid biosynthetic process;GO:0009813//flavonoid biosynthetic process	gi|226505456|ref|NP_001142246.1|/0/chalcone synthase [Zea mays]
GRMZM2G023591	1056	33	216	8.79032	52.0827	2.56682	Up	3.1e-13	5.42e-12	-	-	-	gi|194696360|gb|ACF82264.1|/4.55712e-123/unknown [Zea mays]
GRMZM2G179551	1457	90	589	17.3755	102.934	2.56659	Up	0	0	-	-	-	gi|226506650|ref|NP_001141370.1|/2.95041e-44/hypothetical protein LOC100273461 [Zea mays]
GRMZM2G100518	1663	13	85	2.1989	13.0146	2.56528	Up	1.34e-07	1.12e-06	GO:0005739//mitochondrion	-	-	gi|242096286|ref|XP_002438633.1|/0/hypothetical protein SORBIDRAFT_10g023240 [Sorghum bicolor]
GRMZM2G174990	2647	11	74	1.20725	7.11839	2.55982	Up	5.05e-07	3.86e-06	-	-	-	gi|115465219|ref|NP_001056209.1|/0/Os05g0545000 [Oryza sativa (japonica cultivar-group)]
GRMZM2G115260	1427	10	65	1.9712	11.5983	2.55676	Up	9.7e-07	7.13e-06	-	-	-	gi|212723396|ref|NP_001131891.1|/2.94686e-65/hypothetical protein LOC100193272 [Zea mays]
GRMZM2G077420	3300	44	286	3.75054	22.0676	2.55676	Up	7.26e-14	1.57e-12	-	-	-	gi|242076488|ref|XP_002448180.1|/0/hypothetical protein SORBIDRAFT_06g022530 [Sorghum bicolor]
GRMZM2G147900	1545	4	26	0.72826	4.28498	2.55676	Up	0.000141754	0.000714871	-	-	-	gi|293334435|ref|NP_001169564.1|/0/hypothetical protein LOC100383443 [Zea mays]
GRMZM2G076017	968	4	26	1.16236	6.83915	2.55676	Up	0.000141754	0.000715021	GO:0009536//plastid	-	-	gi|195651705|gb|ACG45320.1|/3.42227e-74/threonine endopeptidase [Zea mays]
GRMZM2G022679	1572	34	220	6.08389	35.6348	2.55022	Up	1.99e-13	3.7e-12	-	-	GO:0009685//gibberellin metabolic process	gi|242054465|ref|XP_002456378.1|/5.53234e-161/hypothetical protein SORBIDRAFT_03g035000 [Sorghum bicolor]
GRMZM2G411668	2803	15	97	1.5053	8.81155	2.54935	Up	3.5e-08	3.14e-07	GO:0016023//cytoplasmic membrane-bounded vesicle;GO:0016023//cytoplasmic membrane-bounded vesicle	GO:0016740//transferase activity	-	gi|226501770|ref|NP_001146626.1|/3.67229e-126/hypothetical protein LOC100280224 [Zea mays]
GRMZM2G157113	2026	13	84	1.80492	10.5571	2.5482	Up	1.34e-07	1.12e-06	-	-	-	gi|226496297|ref|NP_001152382.1|/6.83678e-167/AMP-binding protein [Zea mays]
GRMZM2G064096	1176	84	540	20.0922	116.92	2.54082	Up	0	0	GO:0016023//cytoplasmic membrane-bounded vesicle;GO:0048046//apoplast	GO:0045735//nutrient reservoir activity;GO:0030145//manganese ion binding	-	gi|226504688|ref|NP_001140857.1|/1.3551e-110/hypothetical protein LOC100272933 [Zea mays]
GRMZM2G322348	3740	7	45	0.526479	3.06369	2.54082	Up	6.75e-06	4.37e-05	-	GO:0003677//DNA binding;GO:0005524//ATP binding;GO:0004674//protein serine/threonine kinase activity	GO:0006306//DNA methylation;GO:0006468//protein amino acid phosphorylation	gi|242060226|ref|XP_002451402.1|/0/hypothetical protein SORBIDRAFT_04g001470 [Sorghum bicolor]
GRMZM2G300424	1458	14	90	2.701	15.7177	2.54082	Up	6.87e-08	5.9e-07	-	-	-	gi|212276196|ref|NP_001130958.1|/2.93675e-60/hypothetical protein LOC100192063 [Zea mays]
GRMZM2G014240	2894	40	257	3.88791	22.612	2.54002	Up	9.86e-14	2.04e-12	GO:0016023//cytoplasmic membrane-bounded vesicle;GO:0016020//membrane;GO:0044464//cell part	GO:0009678//hydrogen-translocating pyrophosphatase activity	GO:0015992//proton transport	gi|224028421|gb|ACN33286.1|/0/unknown [Zea mays]
GRMZM2G108487	1303	79	507	17.0544	99.0757	2.53839	Up	0	0	-	-	-	gi|212275684|ref|NP_001130687.1|/6.463e-157/hypothetical protein LOC100191790 [Zea mays]
GRMZM2G150471	1544	5	32	0.910914	5.27724	2.5344	Up	3.8e-05	0.000215528	GO:0016020//membrane;GO:0016020//membrane;GO:0016020//membrane;GO:0016020//membrane;GO:0016020//membrane	-	-	gi|226504578|ref|NP_001142205.1|/1.05712e-140/hypothetical protein LOC100274373 [Zea mays]
GRMZM2G038034	1760	13	83	2.07771	12.008	2.53092	Up	1.34e-07	1.12e-06	-	-	-	gi|239046664|ref|NP_001132021.2|/7.76909e-58/hypothetical protein LOC100193427 [Zea mays]
GRMZM2G143759	1781	8	51	1.26352	7.29139	2.52875	Up	3.53e-06	2.38e-05	-	-	-	gi|226494379|ref|NP_001140621.1|/6.9429e-38/hypothetical protein LOC100272695 [Zea mays]
GRMZM2G438290	1142	8	51	1.97051	11.3712	2.52875	Up	3.53e-06	2.38e-05	-	-	-	gi|226498256|ref|NP_001147185.1|/9.18771e-42/RNA-binding protein [Zea mays]
GRMZM2G012140	1866	17	108	2.56267	14.7372	2.52375	Up	9.01e-09	8.68e-08	GO:0016023//cytoplasmic membrane-bounded vesicle	-	-	gi|242040795|ref|XP_002467792.1|/8.20163e-114/hypothetical protein SORBIDRAFT_01g034190 [Sorghum bicolor]
GRMZM2G355752	1534	7423	47040	1361.16	7808.11	2.52014	Up	0	0	GO:0009536//plastid	-	-	gi|238010444|gb|ACR36257.1|/2.82575e-69/unknown [Zea mays]
GRMZM2G038893	2542	6	38	0.663942	3.80638	2.51929	Up	1.46e-05	8.93e-05	-	-	-	gi|226494347|ref|NP_001147438.1|/0/WAK-like kinase [Zea mays]
GRMZM2G077389	2002	6	38	0.843028	4.83307	2.51929	Up	1.46e-05	8.94e-05	GO:0016023//cytoplasmic membrane-bounded vesicle	-	-	gi|226529467|ref|NP_001147362.1|/4.88227e-19/alpha-galactosidase [Zea mays]
GRMZM2G078725	2543	6	38	0.663681	3.80488	2.51929	Up	1.46e-05	8.93e-05	-	-	-	gi|226493979|ref|NP_001147492.1|/0/microtubule-associated protein TORTIFOLIA1 [Zea mays]
GRMZM2G455306	1825	20	126	3.08263	17.5797	2.51168	Up	1.16e-09	1.23e-08	-	GO:0050662//coenzyme binding;GO:0016857//racemase and epimerase activity, acting on carbohydrates and derivatives	GO:0044237//cellular metabolic process;GO:0005975//carbohydrate metabolic process	gi|242094990|ref|XP_002437985.1|/0/hypothetical protein SORBIDRAFT_10g005920 [Sorghum bicolor]
GRMZM2G365961	1732	20	126	3.24816	18.5236	2.51168	Up	1.16e-09	1.23e-08	GO:0009536//plastid	-	GO:0008152//metabolic process	gi|226492966|ref|NP_001147469.1|/6.44333e-174/arogenate dehydrogenase [Zea mays]
GRMZM2G310144	2775	10	63	1.01366	5.78071	2.51168	Up	9.7e-07	7.14e-06	GO:0016020//membrane	-	-	gi|242096252|ref|XP_002438616.1|/0/hypothetical protein SORBIDRAFT_10g022870 [Sorghum bicolor]
GRMZM2G388539	1945	14	88	2.02471	11.5204	2.5084	Up	6.87e-08	5.9e-07	-	-	-	gi|116310346|emb|CAH67360.1|/2.39931e-174/OSIGBa0134P10.6 [Oryza sativa (indica cultivar-group)]
GRMZM2G321033	1770	15	94	2.38382	13.5225	2.50402	Up	3.5e-08	3.13e-07	GO:0016023//cytoplasmic membrane-bounded vesicle	-	GO:0022900//electron transport chain	gi|125543118|gb|EAY89257.1|/1.42753e-176/hypothetical protein OsI_10754 [Oryza sativa Indica Group]
GRMZM2G007907	2083	15	94	2.02561	11.4906	2.50402	Up	3.5e-08	3.13e-07	-	-	-	gi|194696124|gb|ACF82146.1|/7.03929e-137/unknown [Zea mays]
GRMZM2G112548	1251	23	144	5.1716	29.3095	2.50269	Up	1.47e-10	1.71e-09	-	-	-	gi|242037935|ref|XP_002466362.1|/5.7585e-139/hypothetical protein SORBIDRAFT_01g006410 [Sorghum bicolor]
GRMZM2G004548	1378	23	144	4.69497	26.6083	2.50269	Up	1.47e-10	1.71e-09	-	-	-	gi|238013942|gb|ACR38006.1|/9.90406e-95/unknown [Zea mays]
GRMZM2G141922	2543	36	224	3.98209	22.4288	2.49375	Up	1.17e-13	2.35e-12	-	GO:0004872//receptor activity;GO:0016301//kinase activity;GO:0005515//protein binding;GO:0004842//ubiquitin-protein ligase activity;GO:0008270//zinc ion binding	GO:0042742//defense response to bacterium;GO:0051865//protein autoubiquitination	gi|224033615|gb|ACN35883.1|/0/unknown [Zea mays]
GRMZM2G058872	1056	46	286	12.2532	68.9614	2.49263	Up	6.42e-14	1.4e-12	-	-	-	gi|194707834|gb|ACF88001.1|/5.203e-111/unknown [Zea mays]
GRMZM2G033515	2653	5	31	0.530136	2.97528	2.48859	Up	4.91e-05	0.000272488	-	-	GO:0044262//cellular carbohydrate metabolic process	gi|219363507|ref|NP_001136968.1|/0/hypothetical protein LOC100217128 [Zea mays]
GRMZM2G047762	1525	5	31	0.922263	5.17602	2.48859	Up	4.91e-05	0.000272425	GO:0016020//membrane	-	-	gi|242088223|ref|XP_002439944.1|/3.19172e-73/hypothetical protein SORBIDRAFT_09g023160 [Sorghum bicolor]
AC209664.3_FG002	1506	10	62	1.8678	10.4826	2.48859	Up	9.71e-07	7.14e-06	-	-	-	gi|242095228|ref|XP_002438104.1|/0/hypothetical protein SORBIDRAFT_10g008060 [Sorghum bicolor]
GRMZM2G097129	939	20	124	5.99127	33.6248	2.48859	Up	1.16e-09	1.23e-08	-	-	-	gi|195624556|gb|ACG34108.1|/2.88107e-46/hypothetical protein [Zea mays]
GRMZM2G413829	1255	5	31	1.12068	6.28958	2.48859	Up	4.91e-05	0.000272362	-	-	-	gi|242066314|ref|XP_002454446.1|/4.24329e-41/hypothetical protein SORBIDRAFT_04g031220 [Sorghum bicolor]
GRMZM2G121354	1384	21	130	4.26813	23.9172	2.48637	Up	5.81e-10	6.36e-09	GO:0009536//plastid	GO:0005515//protein binding	GO:0034960;GO:0044238//primary metabolic process	gi|226507882|ref|NP_001140348.1|/2.01837e-168/hypothetical protein LOC100272396 [Zea mays]
GRMZM2G129357	1530	11	68	2.02235	11.3167	2.48436	Up	5.05e-07	3.87e-06	GO:0005737//cytoplasm	GO:0004364//glutathione transferase activity	-	gi|226510462|ref|NP_001146786.1|/5.41002e-113/hypothetical protein LOC100280389 [Zea mays]
GRMZM2G133400	1394	11	68	2.21965	12.4208	2.48436	Up	5.05e-07	3.86e-06	GO:0005739//mitochondrion;GO:0009536//plastid;GO:0016020//membrane;GO:0005739//mitochondrion;GO:0009536//plastid;GO:0016020//membrane;GO:0005739//mitochondrion;GO:0009536//plastid;GO:0016020//membrane	-	-	gi|212723806|ref|NP_001131494.1|/4.97825e-102/hypothetical protein LOC100192831 [Zea mays]
GRMZM2G045171	2727	17	105	1.75355	9.80411	2.48311	Up	9.01e-09	8.68e-08	-	-	-	gi|242063616|ref|XP_002453097.1|/0/hypothetical protein SORBIDRAFT_04g038410 [Sorghum bicolor]
GRMZM2G075438	2381	93	574	10.987	61.3842	2.48207	Up	6.75e-14	1.47e-12	GO:0016020//membrane;GO:0016023//cytoplasmic membrane-bounded vesicle;GO:0005739//mitochondrion	-	-	gi|226503401|ref|NP_001152742.1|/0/receptor-like protein kinase RK20-1 [Zea mays]
GRMZM2G031177	2019	13	80	1.81118	10.0892	2.47781	Up	1.34e-07	1.12e-06	-	-	-	gi|226508286|ref|NP_001147792.1|/0/transparent testa 12 protein [Zea mays]
GRMZM2G312434	2602	13	80	1.40537	7.82864	2.47781	Up	1.34e-07	1.12e-06	-	-	-	gi|242051268|ref|XP_002463378.1|/0/hypothetical protein SORBIDRAFT_02g042720 [Sorghum bicolor]
GRMZM2G356805	1489	7	43	1.32239	7.35322	2.47523	Up	7.22e-06	4.65e-05	GO:0016023//cytoplasmic membrane-bounded vesicle	-	-	gi|242076466|ref|XP_002448169.1|/0/hypothetical protein SORBIDRAFT_06g022410 [Sorghum bicolor]
AC187157.4_FG005	2577	10	61	1.09154	6.02725	2.46513	Up	9.72e-07	7.14e-06	-	GO:0003677//DNA binding	GO:0045449//regulation of transcription	gi|109729912|tpg|DAA05770.1|/0/TPA: TPA_inf: class III HD-Zip III protein HB8 [Zea mays]
GRMZM2G063438	1371	54	329	11.0793	61.103	2.46338	Up	2.38e-14	5.59e-13	-	-	-	gi|242092588|ref|XP_002436784.1|/1.88012e-154/hypothetical protein SORBIDRAFT_10g008730 [Sorghum bicolor]
GRMZM2G070252	2346	24	146	2.87765	15.8463	2.46119	Up	7.4e-11	8.85e-10	-	-	-	gi|242038777|ref|XP_002466783.1|/0/hypothetical protein SORBIDRAFT_01g014190 [Sorghum bicolor]
GRMZM2G471089	995	13	79	3.67515	20.2166	2.45966	Up	1.34e-07	1.12e-06	GO:0005634//nucleus	GO:0043565//sequence-specific DNA binding;GO:0003700//sequence-specific DNA binding transcription factor activity	GO:0006355//regulation of transcription, DNA-dependent	gi|29372756|emb|CAD23413.1|/2.25748e-84/m23 [Zea mays]
AC225147.4_FG004	1233	24	145	5.47524	29.9439	2.45127	Up	7.4e-11	8.86e-10	GO:0005634//nucleus	GO:0003700//sequence-specific DNA binding transcription factor activity	GO:0048506;GO:0010022//meristem determinacy;GO:0006355//regulation of transcription, DNA-dependent;GO:0010077//maintenance of inflorescence meristem identity;GO:0010092//specification of organ identity	gi|163937834|ref|NP_001104904.1|/0/indeterminate spikelet1 [Zea mays]
GRMZM2G358774	1121	8	48	2.00742	10.9028	2.44129	Up	3.68e-06	2.48e-05	-	-	-	gi|226504660|ref|NP_001146184.1|/1.08896e-45/hypothetical protein LOC100279754 [Zea mays]
GRMZM2G009065	1398	6	36	1.20725	6.55691	2.44129	Up	1.93e-05	0.00011544	-	-	-	gi|226530395|ref|NP_001140265.1|/1.92076e-69/hypothetical protein LOC100272308 [Zea mays]
AC234526.1_FG005	1068	8	48	2.10704	11.4439	2.44129	Up	3.68e-06	2.48e-05	-	-	-	gi|242049686|ref|XP_002462587.1|/4.28085e-169/hypothetical protein SORBIDRAFT_02g028600 [Sorghum bicolor]
GRMZM2G348909	2962	7	42	0.664764	3.61051	2.44129	Up	7.69e-06	4.94e-05	-	-	-	gi|242074684|ref|XP_002447278.1|/0/hypothetical protein SORBIDRAFT_06g031840 [Sorghum bicolor]
GRMZM2G092198	2394	8	48	0.939984	5.1053	2.44129	Up	3.68e-06	2.48e-05	GO:0005739//mitochondrion	-	-	gi|242038267|ref|XP_002466528.1|/0/hypothetical protein SORBIDRAFT_01g009420 [Sorghum bicolor]
GRMZM2G162675	1545	6	36	1.09239	5.93305	2.44129	Up	1.93e-05	0.000115468	-	-	-	gi|219362561|ref|NP_001136843.1|/1.34498e-18/hypothetical protein LOC100216994 [Zea mays]
GRMZM2G033884	2290	8	48	0.982673	5.33715	2.44129	Up	3.68e-06	2.48e-05	-	-	-	gi|226531155|ref|NP_001148193.1|/0/methyltransferase small domain [Zea mays]
GRMZM2G099820	2108	5	30	0.667197	3.62372	2.44129	Up	6.73e-05	0.000361272	GO:0016023//cytoplasmic membrane-bounded vesicle;GO:0016020//membrane	-	-	gi|115463199|ref|NP_001055199.1|/0/Os05g0324300 [Oryza sativa (japonica cultivar-group)]
GRMZM2G099010	1000	7	42	1.96903	10.6943	2.44129	Up	7.69e-06	4.94e-05	-	GO:0016787//hydrolase activity	GO:0006725//cellular aromatic compound metabolic process	gi|226506826|ref|NP_001149884.1|/9.0256e-94/catalytic/ hydrolase [Zea mays]
GRMZM2G154078	1074	117	701	30.6433	166.195	2.43923	Up	1.43e-13	2.78e-12	-	-	-	-
GRMZM2G003750	1372	259	1550	53.1007	287.661	2.43757	Up	1.75e-13	3.33e-12	-	-	-	gi|218196489|gb|EEC78916.1|/2.43594e-77/hypothetical protein OsI_19329 [Oryza sativa Indica Group]
GRMZM2G119322	824	16	95	5.46195	29.3562	2.42618	Up	1.78e-08	1.65e-07	-	-	-	gi|226494087|ref|NP_001142723.1|/6.5836e-33/hypothetical protein LOC100275056 [Zea mays]
GRMZM2G068715	1269	614	3640	136.101	730.371	2.42395	Up	9.73e-14	2.01e-12	GO:0009536//plastid	-	-	gi|226502782|ref|NP_001151728.1|/2.6541e-107/ribonucleoprotein A [Zea mays]
GRMZM2G160064	1075	46	272	12.0366	64.4265	2.42022	Up	6.42e-14	1.4e-12	-	GO:0046872//metal ion binding	-	gi|226508772|ref|NP_001151149.1|/9.19364e-95/metal ion binding protein [Zea mays]
GRMZM2G062752	1497	9	53	1.69112	9.01484	2.41432	Up	1.9e-06	1.33e-05	-	-	-	gi|226501452|ref|NP_001141921.1|/5.4518e-08/hypothetical protein LOC100274070 [Zea mays]
GRMZM2G178839	1944	8	47	1.15757	6.1561	2.41091	Up	3.81e-06	2.56e-05	-	-	-	gi|238014472|gb|ACR38271.1|/0/unknown [Zea mays]
GRMZM2G148200	2857	39	229	3.8398	20.4093	2.41013	Up	9.66e-14	2.01e-12	GO:0016023//cytoplasmic membrane-bounded vesicle;GO:0016020//membrane	GO:0009678//hydrogen-translocating pyrophosphatase activity	GO:0015992//proton transport	gi|224028421|gb|ACN33286.1|/0/unknown [Zea mays]
GRMZM2G127328	2180	140	822	18.0645	96.0106	2.41004	Up	3.09e-14	7.14e-13	-	GO:0005275//amine transmembrane transporter activity	-	gi|226502680|ref|NP_001147827.1|/0/LHT1 [Zea mays]
GRMZM2G048472	859	61	357	19.9752	105.823	2.40537	Up	3.51e-14	8e-13	GO:0016021//integral to membrane;GO:0005739//mitochondrion	GO:0016740//transferase activity	-	gi|195651743|gb|ACG45339.1|/2.28562e-92/homogentisate geranylgeranyl transferase [Zea mays]
GRMZM2G154735	822	6	35	2.05321	10.8418	2.40064	Up	2.41e-05	0.000142157	-	-	-	gi|226496721|ref|NP_001147407.1|/1.64776e-68/LOC100281016 [Zea mays]
GRMZM2G051219	1011	40	233	11.1292	58.6825	2.39858	Up	9.86e-14	2.04e-12	-	GO:0016740//transferase activity	-	gi|242037119|ref|XP_002465954.1|/9.52246e-107/hypothetical protein SORBIDRAFT_01g048790 [Sorghum bicolor]
GRMZM2G138800	999	45	262	12.6707	66.779	2.39789	Up	8.88e-15	2.21e-13	GO:0016023//cytoplasmic membrane-bounded vesicle	-	-	gi|226495761|ref|NP_001149575.1|/1.2142e-106/LOC100283201 [Zea mays]
GRMZM2G124820	1867	16	93	2.41063	12.6836	2.39548	Up	1.78e-08	1.65e-07	GO:0009536//plastid	-	-	gi|226510159|ref|NP_001140413.1|/1.87384e-134/hypothetical protein LOC100272469 [Zea mays]
GRMZM2G113800	1726	36	209	5.867	30.8325	2.39376	Up	1.17e-13	2.35e-12	GO:0016023//cytoplasmic membrane-bounded vesicle	-	-	gi|115460182|ref|NP_001053691.1|/1.22099e-140/Os04g0587400 [Oryza sativa (japonica cultivar-group)]
GRMZM2G356256	1591	25	145	4.42002	23.2061	2.39238	Up	3.73e-11	4.61e-10	-	-	-	gi|212722490|ref|NP_001132860.1|/9.82839e-73/hypothetical protein LOC100194353 [Zea mays]
GRMZM2G061806	1505	5	29	0.934519	4.90643	2.39238	Up	9.71e-05	0.000507345	-	-	-	gi|293332045|ref|NP_001169239.1|/0/hypothetical protein LOC100383097 [Zea mays]
GRMZM2G114706	2610	15	87	1.61661	8.48755	2.39238	Up	3.5e-08	3.13e-07	-	-	-	gi|226495939|ref|NP_001152470.1|/0/ankyrin protein kinase-like [Zea mays]
GRMZM2G044512	1962	5	29	0.716846	3.76359	2.39238	Up	9.71e-05	0.000507567	-	-	-	gi|212274945|ref|NP_001130615.1|/0/hypothetical protein LOC100191714 [Zea mays]
GRMZM2G348846	2205	57	330	7.27145	38.1074	2.38976	Up	4.02e-14	9.08e-13	GO:0016023//cytoplasmic membrane-bounded vesicle	-	-	gi|212275434|ref|NP_001130124.1|/0/hypothetical protein LOC100191218 [Zea mays]
GRMZM2G124353	2213	41	237	5.21143	27.2691	2.38752	Up	1.36e-13	2.67e-12	GO:0005739//mitochondrion	GO:0008453//alanine-glyoxylate transaminase activity	GO:0019544//arginine catabolic process to glutamate	gi|242042053|ref|XP_002468421.1|/0/hypothetical protein SORBIDRAFT_01g045680 [Sorghum bicolor]
AC204292.4_FG002	1998	9	52	1.26707	6.62692	2.38684	Up	1.93e-06	1.35e-05	-	-	-	gi|115463499|ref|NP_001055349.1|/0/Os05g0370000 [Oryza sativa (japonica cultivar-group)]
GRMZM2G346138	2622	21	121	2.2529	11.7505	2.38287	Up	5.81e-10	6.35e-09	-	-	-	gi|242059555|ref|XP_002458923.1|/0/hypothetical protein SORBIDRAFT_03g042770 [Sorghum bicolor]
GRMZM2G027640	1038	53	305	14.3626	74.818	2.38107	Up	1.93e-14	4.65e-13	-	-	-	gi|195607738|gb|ACG25699.1|/6.62893e-119/lil3 protein [Zea mays]
AC215313.3_FG003	798	8	46	2.81995	14.6777	2.37989	Up	4.02e-06	2.7e-05	-	-	-	gi|226505582|ref|NP_001141439.1|/7.61738e-148/hypothetical protein LOC100273549 [Zea mays]
GRMZM2G141975	3243	8	46	0.693901	3.61173	2.37989	Up	4.02e-06	2.7e-05	-	-	-	gi|223945599|gb|ACN26883.1|/0/unknown [Zea mays]
GRMZM2G108003	1193	28	160	6.60195	34.1494	2.3709	Up	4.98e-12	6.7e-11	-	-	-	-
GRMZM2G107886	1847	13	74	1.97984	10.2016	2.36534	Up	1.34e-07	1.12e-06	-	-	-	gi|226509270|ref|NP_001149457.1|/0/zinc finger protein CONSTANS-LIKE 16 [Zea mays]
GRMZM2G101125	2418	9	51	1.04699	5.37054	2.35882	Up	1.99e-06	1.39e-05	-	GO:0005275//amine transmembrane transporter activity;GO:0005275//amine transmembrane transporter activity	-	gi|226504700|ref|NP_001142087.1|/0/hypothetical protein LOC100274249 [Zea mays]
GRMZM2G364982	1233	6	34	1.36881	7.02133	2.35882	Up	3.19e-05	0.000184341	-	-	-	gi|194703050|gb|ACF85609.1|/1.35782e-100/unknown [Zea mays]
GRMZM2G033267	3564	6	34	0.473553	2.4291	2.35882	Up	3.19e-05	0.000184163	-	-	-	gi|212275432|ref|NP_001130315.1|/0/hypothetical protein LOC100191409 [Zea mays]
GRMZM2G077401	1796	6	34	0.939722	4.82033	2.35882	Up	3.19e-05	0.000184208	GO:0016023//cytoplasmic membrane-bounded vesicle;GO:0016020//membrane;GO:0016023//cytoplasmic membrane-bounded vesicle;GO:0016020//membrane	-	-	gi|212275312|ref|NP_001130562.1|/4.67225e-175/hypothetical protein LOC100191661 [Zea mays]
GRMZM2G113065	885	6	34	1.90705	9.78227	2.35882	Up	3.19e-05	0.000184252	-	-	-	gi|195610806|gb|ACG27233.1|/5.65484e-33/hypothetical protein [Zea mays]
GRMZM2G020320	1935	6	34	0.872218	4.47406	2.35882	Up	3.19e-05	0.000184297	-	-	-	gi|226510048|ref|NP_001147442.1|/0/glycerol-3-phosphate acyltransferase 8 [Zea mays]
GRMZM2G082149	1063	20	113	5.29238	27.0676	2.35457	Up	1.16e-09	1.23e-08	-	-	-	gi|226494125|ref|NP_001143910.1|/1.07003e-71/hypothetical protein LOC100276716 [Zea mays]
GRMZM2G048672	729	87	490	33.5696	171.148	2.35002	Up	0	0	-	-	-	gi|226505970|ref|NP_001150913.1|/6.15951e-58/macrophage migration inhibitory factor [Zea mays]
GRMZM2G378770	734	8	45	3.06583	15.6106	2.34818	Up	4.36e-06	2.91e-05	GO:0005622//intracellular	-	-	gi|226502240|ref|NP_001147388.1|/1.36066e-28/60S acidic ribosomal protein P3 [Zea mays]
GRMZM2G164131	1354	48	269	9.97188	50.5868	2.34282	Up	9.59e-14	2e-12	-	-	-	gi|226491422|ref|NP_001150258.1|/1.09209e-122/HPP [Zea mays]
GRMZM2G460138	399	5	28	3.52494	17.8685	2.34175	Up	0.000145873	0.000732705	-	-	-	gi|195654881|gb|ACG46908.1|/1.78596e-21/hypothetical protein [Zea mays]
GRMZM2G027794	2568	5	28	0.547683	2.7763	2.34175	Up	0.000145873	0.000733167	GO:0016020//membrane;GO:0016020//membrane	-	-	gi|75156391|sp|Q8LIY0.1|CSLC1_ORYSJ/0/RecName: Full=Probable xyloglucan glycosyltransferase 1; AltName: Full=Cellulose synthase-like protein C1; AltName: Full=OsCslC1
GRMZM2G000093	2166	5	28	0.649331	3.29157	2.34175	Up	0.000145873	0.000732859	-	-	-	gi|242074564|ref|XP_002447218.1|/8.42519e-135/hypothetical protein SORBIDRAFT_06g030640 [Sorghum bicolor]
GRMZM2G024482	2011	5	28	0.699379	3.54527	2.34175	Up	0.000145873	0.000733013	GO:0009536//plastid;GO:0009536//plastid;GO:0009536//plastid	-	-	gi|226528581|ref|NP_001141456.1|/1.83221e-74/hypothetical protein LOC100273566 [Zea mays]
GRMZM2G471814	1095	25	140	6.42215	32.555	2.34175	Up	3.73e-11	4.6e-10	-	-	-	gi|242042635|ref|XP_002468712.1|/2.02771e-89/hypothetical protein SORBIDRAFT_01g050690 [Sorghum bicolor]
GRMZM2G301355	2982	7	39	0.660306	3.33013	2.33437	Up	1.18e-05	7.4e-05	-	-	-	gi|242070721|ref|XP_002450637.1|/0/hypothetical protein SORBIDRAFT_05g008500 [Sorghum bicolor]
GRMZM2G001247	1152	23	128	5.61604	28.2918	2.33276	Up	1.47e-10	1.71e-09	GO:0016023//cytoplasmic membrane-bounded vesicle	-	-	gi|212721798|ref|NP_001132065.1|/1.09001e-64/hypothetical protein LOC100193478 [Zea mays]
GRMZM2G175447	746	39	217	14.7055	74.067	2.33247	Up	9.66e-14	2.01e-12	GO:0005739//mitochondrion	-	-	gi|226508028|ref|NP_001149488.1|/9.64199e-62/LOC100283114 [Zea mays]
GRMZM2G060011	1145	18	100	4.42203	22.2381	2.33026	Up	4.55e-09	4.53e-08	-	-	-	gi|226528992|ref|NP_001149585.1|/3.90737e-123/chalcone isomerase [Zea mays]
GRMZM2G155709	2806	18	100	1.80443	9.07436	2.33026	Up	4.55e-09	4.53e-08	-	-	-	gi|115434308|ref|NP_001041912.1|/0/Os01g0128400 [Oryza sativa (japonica cultivar-group)]
GRMZM2G366065	2464	20	111	2.2832	11.4706	2.32881	Up	1.16e-09	1.23e-08	GO:0005739//mitochondrion;GO:0016020//membrane;GO:0005739//mitochondrion;GO:0016020//membrane;GO:0005739//mitochondrion;GO:0016020//membrane	-	-	gi|293332437|ref|NP_001168646.1|/0/hypothetical protein LOC100382433 [Zea mays]
GRMZM2G157168	1758	92	510	14.7205	73.8678	2.32712	Up	3.31e-14	7.61e-13	GO:0016020//membrane	-	-	gi|226506428|ref|NP_001140430.1|/0/hypothetical protein LOC100272489 [Zea mays]
GRMZM2G477603	1684	13	72	2.17148	10.8866	2.32581	Up	1.35e-07	1.12e-06	-	-	-	gi|226491646|ref|NP_001147970.1|/0/glycoside transferase, six-hairpin, subgroup [Zea mays]
GRMZM2G423927	3651	135	743	10.401	51.818	2.31673	Up	2.47e-13	4.45e-12	-	-	-	gi|226495025|ref|NP_001145918.1|/2.88569e-47/hypothetical protein LOC100279439 [Zea mays]
GRMZM2G099491	1547	6	33	1.09098	5.4316	2.31576	Up	4.46e-05	0.000249487	GO:0016023//cytoplasmic membrane-bounded vesicle	-	-	gi|212274865|ref|NP_001130107.1|/0/hypothetical protein LOC100191200 [Zea mays]
GRMZM2G006468	2397	10	55	1.17351	5.8425	2.31576	Up	1.03e-06	7.55e-06	-	-	-	gi|195613530|gb|ACG28595.1|/4.0693e-80/wound responsive protein [Zea mays]
GRMZM2G074238	1602	5	29	0.926516	4.60935	2.31467	Up	9.71e-05	0.000507456	-	-	-	gi|223949267|gb|ACN28717.1|/0/unknown [Zea mays]
GRMZM2G135617	1813	33	181	5.12001	25.4205	2.31178	Up	3.1e-13	5.43e-12	-	-	-	gi|226501350|ref|NP_001147811.1|/0/ACR4 [Zea mays]
GRMZM2G106493	1056	33	181	8.79032	43.6434	2.31178	Up	3.1e-13	5.43e-12	-	-	-	gi|242096876|ref|XP_002438928.1|/8.48021e-53/hypothetical protein SORBIDRAFT_10g028440 [Sorghum bicolor]
GRMZM2G026523	2052	25	137	3.42703	16.9999	2.3105	Up	3.73e-11	4.6e-10	GO:0016020//membrane;GO:0016020//membrane	-	-	gi|226497448|ref|NP_001147810.1|/0/peptide transporter PTR2 [Zea mays]
GRMZM2G145460	1952	68	371	9.79905	48.3947	2.30414	Up	0	0	GO:0005739//mitochondrion;GO:0005739//mitochondrion	-	-	gi|293333859|ref|NP_001169245.1|/5.36316e-72/hypothetical protein LOC100383103 [Zea mays]
GRMZM2G050174	1329	11	60	2.32821	11.4956	2.30378	Up	5.22e-07	3.99e-06	-	-	-	gi|226493171|ref|NP_001141451.1|/5.998e-127/hypothetical protein LOC100273561 [Zea mays]
GRMZM2G026839	3188	7	38	0.617639	3.03507	2.2969	Up	1.52e-05	9.27e-05	-	-	-	gi|242065770|ref|XP_002454174.1|/0/hypothetical protein SORBIDRAFT_04g026030 [Sorghum bicolor]
GRMZM2G053170	926	21	114	6.37915	31.3471	2.2969	Up	5.81e-10	6.34e-09	-	-	-	gi|195646364|gb|ACG42650.1|/3.01721e-24/hypothetical protein [Zea mays]
GRMZM2G363447	1711	14	76	2.30162	11.3101	2.2969	Up	6.9e-08	5.92e-07	-	-	-	gi|195655305|gb|ACG47120.1|/0/protein CYPRO4 [Zea mays]
GRMZM2G161274	1211	14	76	3.25191	15.9799	2.2969	Up	6.9e-08	5.92e-07	GO:0016023//cytoplasmic membrane-bounded vesicle;GO:0016023//cytoplasmic membrane-bounded vesicle	GO:0003723//RNA binding;GO:0033897//ribonuclease T2 activity;GO:0003723//RNA binding;GO:0033897//ribonuclease T2 activity	-	gi|212275710|ref|NP_001131005.1|/1.31029e-124/hypothetical protein LOC100192110 [Zea mays]
GRMZM2G119638	883	34	184	10.8311	53.0592	2.29242	Up	1.99e-13	3.7e-12	-	-	-	gi|194703694|gb|ACF85931.1|/3.55019e-27/unknown [Zea mays]
GRMZM2G102548	2970	25	135	2.36776	11.5739	2.28928	Up	3.73e-11	4.61e-10	-	GO:0004164//diphthine synthase activity	GO:0017183//peptidyl-diphthamide biosynthetic process from peptidyl-histidine	gi|115440673|ref|NP_001044616.1|/1.5797e-169/Os01g0815900 [Oryza sativa (japonica cultivar-group)]
GRMZM2G389070	780	38	205	13.7039	66.9211	2.28788	Up	8.88e-14	1.88e-12	-	-	-	gi|238006736|gb|ACR34403.1|/5.90434e-73/unknown [Zea mays]
GRMZM2G079956	1500	24	129	4.50064	21.8979	2.28259	Up	7.4e-11	8.86e-10	-	GO:0005515//protein binding	GO:0006915//apoptosis	gi|242079731|ref|XP_002444634.1|/5.12748e-100/hypothetical protein SORBIDRAFT_07g025170 [Sorghum bicolor]
GRMZM2G030794	943	16	86	4.77269	23.2215	2.28259	Up	1.78e-08	1.65e-07	-	-	-	gi|238010328|gb|ACR36199.1|/6.2788e-25/unknown [Zea mays]
GRMZM2G105189	1442	8	43	1.56056	7.59289	2.28259	Up	5.8e-06	3.82e-05	GO:0016023//cytoplasmic membrane-bounded vesicle	-	-	gi|226507408|ref|NP_001147457.1|/0/anther-specific proline-rich protein APG [Zea mays]
GRMZM2G000818	1655	6	32	1.01978	4.92329	2.27136	Up	6.53e-05	0.000352334	-	-	-	gi|242049998|ref|XP_002462743.1|/6.76562e-63/hypothetical protein SORBIDRAFT_02g031190 [Sorghum bicolor]
GRMZM2G030762	2281	15	80	1.84978	8.93035	2.27136	Up	3.51e-08	3.13e-07	GO:0005634//nucleus;GO:0005634//nucleus;GO:0005634//nucleus	GO:0030528//transcription regulator activity;GO:0030528//transcription regulator activity;GO:0030528//transcription regulator activity	GO:0045449//regulation of transcription;GO:0045449//regulation of transcription;GO:0045449//regulation of transcription	gi|238013326|gb|ACR37698.1|/1.79472e-98/unknown [Zea mays]
GRMZM2G029641	1994	6	32	0.879949	4.2482	2.27136	Up	6.53e-05	0.000352413	GO:0005777//peroxisome;GO:0016023//cytoplasmic membrane-bounded vesicle;GO:0005777//peroxisome;GO:0016023//cytoplasmic membrane-bounded vesicle	GO:0004185//serine-type carboxypeptidase activity;GO:0004185//serine-type carboxypeptidase activity	GO:0006508//proteolysis;GO:0006508//proteolysis	gi|242075420|ref|XP_002447646.1|/0/hypothetical protein SORBIDRAFT_06g011100 [Sorghum bicolor]
GRMZM2G364208	1068	6	32	1.58028	7.62926	2.27136	Up	6.53e-05	0.000352254	-	-	-	gi|226493293|ref|NP_001142846.1|/1.69214e-32/hypothetical protein LOC100275239 [Zea mays]
GRMZM2G102802	1302	6	32	1.29627	6.2581	2.27136	Up	6.53e-05	0.000352175	GO:0005739//mitochondrion;GO:0005739//mitochondrion;GO:0005739//mitochondrion;GO:0005739//mitochondrion	-	-	gi|195653131|gb|ACG46033.1|/4.75055e-31/hypothetical protein [Zea mays]
GRMZM2G351832	1017	9	48	2.48929	12.0178	2.27136	Up	2.47e-06	1.71e-05	-	-	-	gi|226494011|ref|NP_001145500.1|/1.26414e-66/hypothetical protein LOC100278901 [Zea mays]
GRMZM2G471348	3055	16	85	1.47321	7.08454	2.26571	Up	1.78e-08	1.65e-07	-	-	-	gi|242032827|ref|XP_002463808.1|/0/hypothetical protein SORBIDRAFT_01g006560 [Sorghum bicolor]
GRMZM2G008789	1003	16	85	4.48718	21.5785	2.26571	Up	1.78e-08	1.65e-07	-	-	-	-
GRMZM2G150248	2244	426	2257	53.4	256.102	2.2618	Up	7.84e-13	1.21e-11	-	-	-	gi|224033949|gb|ACN36050.1|/1.77284e-102/unknown [Zea mays]
GRMZM2G093276	1430	230	1218	45.2425	216.878	2.26113	Up	4.52e-13	7.51e-12	-	-	-	gi|226504750|ref|NP_001148241.1|/2.29331e-134/ZIP zinc/iron transport family protein [Zea mays]
AC201771.3_FG005	1509	44	231	8.20197	38.9786	2.24864	Up	7.26e-14	1.57e-12	GO:0016023//cytoplasmic membrane-bounded vesicle	-	GO:0022900//electron transport chain	gi|293332865|ref|NP_001168348.1|/0/hypothetical protein LOC100382116 [Zea mays]
GRMZM2G024024	2333	8	42	0.964561	4.58393	2.24864	Up	7.25e-06	4.67e-05	GO:0016023//cytoplasmic membrane-bounded vesicle	-	-	gi|226530653|ref|NP_001147941.1|/0/protein kinase [Zea mays]
GRMZM2G145242	2743	20	105	2.05097	9.74692	2.24864	Up	1.16e-09	1.23e-08	GO:0016023//cytoplasmic membrane-bounded vesicle;GO:0016023//cytoplasmic membrane-bounded vesicle	-	-	gi|242064396|ref|XP_002453487.1|/0/hypothetical protein SORBIDRAFT_04g006740 [Sorghum bicolor]
GRMZM2G003725	1930	16	84	2.33194	11.0822	2.24864	Up	1.78e-08	1.65e-07	-	-	-	gi|195643044|gb|ACG40990.1|/7.85832e-176/RING-H2 finger protein ATL5I [Zea mays]
GRMZM2G077632	2736	26	136	2.67308	12.6569	2.24335	Up	1.89e-11	2.42e-10	-	-	-	gi|242046856|ref|XP_002461174.1|/0/hypothetical protein SORBIDRAFT_02g042350 [Sorghum bicolor]
GRMZM2G111579	2244	267	1395	33.469	158.291	2.24168	Up	6.89e-13	1.08e-11	GO:0005739//mitochondrion;GO:0009507//chloroplast	GO:0004357//glutamate-cysteine ligase activity	GO:0006750//glutathione biosynthetic process	gi|242086775|ref|XP_002439220.1|/0/hypothetical protein SORBIDRAFT_09g002470 [Sorghum bicolor]
GRMZM2G087625	2158	9	47	1.17313	5.54562	2.24099	Up	2.86e-06	1.96e-05	-	-	-	gi|242050440|ref|XP_002462964.1|/0/hypothetical protein SORBIDRAFT_02g035440 [Sorghum bicolor]
GRMZM2G011141	2350	10	52	1.19698	5.63429	2.23484	Up	1.24e-06	8.99e-06	GO:0016023//cytoplasmic membrane-bounded vesicle	-	-	gi|226503315|ref|NP_001148142.1|/0/triacylglycerol lipase [Zea mays]
GRMZM2G029859	2551	10	52	1.10267	5.19035	2.23484	Up	1.24e-06	8.98e-06	-	-	-	gi|18483237|gb|AAL73981.1|AF466201_10/0/putative vegetative storage protein [Sorghum bicolor]
GRMZM2G408174	762	16	83	5.90636	27.7349	2.23136	Up	1.79e-08	1.65e-07	-	-	-	gi|212720837|ref|NP_001132845.1|/6.96578e-39/hypothetical protein LOC100194337 [Zea mays]
AC217977.3_FG001	738	6	31	2.28691	10.6957	2.22556	Up	9.85e-05	0.000514108	-	-	-	gi|242078865|ref|XP_002444201.1|/3.13693e-81/hypothetical protein SORBIDRAFT_07g014900 [Sorghum bicolor]
GRMZM2G023982	546	12	62	6.1822	28.9136	2.22556	Up	2.81e-07	2.24e-06	-	-	-	gi|18542172|gb|AAL75481.1|AF466202_7/4.71652e-26/putative TNP2 [Zea mays]
GRMZM2G094510	679	6	31	2.48563	11.6251	2.22556	Up	9.85e-05	0.000513996	-	-	-	gi|226509378|ref|NP_001144932.1|/4.89063e-27/hypothetical protein LOC100278059 [Zea mays]
GRMZM2G052654	1502	13	67	2.4346	11.3582	2.22197	Up	1.4e-07	1.16e-06	GO:0005739//mitochondrion;GO:0005739//mitochondrion	-	-	gi|226533264|ref|NP_001143396.1|/6.72374e-132/hypothetical protein LOC100276037 [Zea mays]
GRMZM2G068726	1991	20	103	2.82562	13.1725	2.2209	Up	1.16e-09	1.23e-08	-	-	-	gi|223973849|gb|ACN31112.1|/5.51861e-31/unknown [Zea mays]
GRMZM2G082203	2979	14	72	1.32194	6.15412	2.21889	Up	7.02e-08	6.02e-07	-	-	-	gi|293333600|ref|NP_001167745.1|/0/hypothetical protein LOC100381433 [Zea mays]
GRMZM2G348090	1311	43	221	9.22615	42.9233	2.21796	Up	1.15e-13	2.31e-12	GO:0016023//cytoplasmic membrane-bounded vesicle	GO:0004497//monooxygenase activity	GO:0022900//electron transport chain	gi|219362623|ref|NP_001136998.1|/0/hypothetical protein LOC100217161 [Zea mays]
GRMZM2G162988	2362	22	113	2.61998	12.1815	2.21707	Up	2.92e-10	3.32e-09	-	-	-	gi|226528958|ref|NP_001141436.1|/0/hypothetical protein LOC100273546 [Zea mays]
GRMZM2G055507	2674	27	138	2.84025	13.1408	2.20996	Up	9.66e-12	1.26e-10	-	-	-	gi|226505258|ref|NP_001146593.1|/0/hypothetical protein LOC100280189 [Zea mays]
GRMZM2G087575	1543	14	71	2.55221	11.7165	2.19872	Up	7.11e-08	6.09e-07	-	-	-	gi|226501452|ref|NP_001141921.1|/2.0357e-67/hypothetical protein LOC100274070 [Zea mays]
GRMZM2G413774	4515	37	187	2.30515	10.546	2.19376	Up	9.99e-14	2.06e-12	-	-	-	gi|222629443|gb|EEE61575.1|/0/hypothetical protein OsJ_15949 [Oryza sativa Japonica Group]
GRMZM2G320506	2708	11	55	1.14261	5.17152	2.17825	Up	6.95e-07	5.22e-06	-	GO:0005509//calcium ion binding;GO:0005524//ATP binding;GO:0004674//protein serine/threonine kinase activity	GO:0006468//protein amino acid phosphorylation	gi|223947479|gb|ACN27823.1|/0/unknown [Zea mays]
GRMZM2G022884	1967	12	60	1.71606	7.76695	2.17825	Up	3.13e-07	2.47e-06	-	-	-	gi|242086060|ref|XP_002443455.1|/0/hypothetical protein SORBIDRAFT_08g019750 [Sorghum bicolor]
GRMZM2G042797	867	8	40	2.59553	11.7475	2.17825	Up	1.33e-05	8.2e-05	-	-	-	gi|226531131|ref|NP_001142407.1|/1.78522e-108/hypothetical protein LOC100274582 [Zea mays]
GRMZM2G437675	978	9	45	2.58856	11.7159	2.17825	Up	4.46e-06	2.97e-05	-	-	-	-
GRMZM2G093557	1756	11	55	1.76207	7.97521	2.17825	Up	6.95e-07	5.22e-06	GO:0005634//nucleus;GO:0005634//nucleus	-	GO:0006511//ubiquitin-dependent protein catabolic process;GO:0006511//ubiquitin-dependent protein catabolic process	gi|226505692|ref|NP_001148992.1|/0/LOC100282612 [Zea mays]
GRMZM2G389625	1895	7	35	1.03907	4.70287	2.17825	Up	4.33e-05	0.000243307	-	-	-	gi|226507550|ref|NP_001145957.1|/2.62666e-75/hypothetical protein LOC100279483 [Zea mays]
AC155434.2_FG001	930	6	30	1.81478	8.21376	2.17825	Up	0.000151795	0.000760375	GO:0016023//cytoplasmic membrane-bounded vesicle	-	-	gi|242046978|ref|XP_002461235.1|/7.8428e-105/hypothetical protein SORBIDRAFT_02g043340 [Sorghum bicolor]
GRMZM2G380195	2904	41	204	3.97138	17.887	2.1712	Up	1.36e-13	2.67e-12	GO:0009536//plastid	-	-	gi|195625768|gb|ACG34714.1|/1.61623e-21/hypothetical protein [Zea mays]
GRMZM2G115841	1481	114	567	21.6523	97.4837	2.17064	Up	1.01e-13	2.06e-12	-	-	-	gi|226490920|ref|NP_001152184.1|/0/P-protein [Zea mays]
AC213464.3_FG012	816	45	223	15.5123	69.5855	2.16537	Up	8.88e-15	2.21e-13	-	GO:0003700//sequence-specific DNA binding transcription factor activity;GO:0016987//sigma factor activity	GO:0006352//transcription initiation;GO:0006355//regulation of transcription, DNA-dependent	gi|223975681|gb|ACN32028.1|/9.44114e-125/unknown [Zea mays]
GRMZM2G033649	2436	22	109	2.54039	11.3934	2.16508	Up	2.92e-10	3.32e-09	-	-	-	gi|242055149|ref|XP_002456720.1|/2.38038e-180/hypothetical protein SORBIDRAFT_03g041370 [Sorghum bicolor]
GRMZM2G032430	1105	61	302	15.5282	69.5903	2.16399	Up	3.51e-14	7.99e-13	-	-	-	gi|226532299|ref|NP_001147655.1|/9.99e-28/extensin [Zea mays]
GRMZM2G079554	1593	18	89	3.17842	14.2258	2.16213	Up	4.59e-09	4.56e-08	-	-	-	gi|226498472|ref|NP_001149176.1|/0/transparent testa 12 protein [Zea mays]
GRMZM2G178829	1991	36	178	5.08611	22.7642	2.16213	Up	1.17e-13	2.35e-12	GO:0009536//plastid;GO:0009536//plastid;GO:0009536//plastid	-	-	gi|242046122|ref|XP_002460932.1|/0/hypothetical protein SORBIDRAFT_02g037700 [Sorghum bicolor]
GRMZM2G016926	1251	117	576	26.3077	117.238	2.15588	Up	1.43e-13	2.78e-12	-	-	-	gi|212722744|ref|NP_001131517.1|/3.08549e-92/hypothetical protein LOC100192856 [Zea mays]
GRMZM2G146161	2285	71	349	8.74031	38.8905	2.15366	Up	0	0	GO:0016020//membrane	GO:0005275//amine transmembrane transporter activity	-	gi|242051627|ref|XP_002454959.1|/0/hypothetical protein SORBIDRAFT_03g002130 [Sorghum bicolor]
GRMZM2G130224	1445	31	152	6.0346	26.7843	2.15006	Up	8.09e-13	1.24e-11	-	-	-	gi|242073512|ref|XP_002446692.1|/1.64414e-180/hypothetical protein SORBIDRAFT_06g020650 [Sorghum bicolor]
GRMZM2G114850	1796	20	98	3.13241	13.8939	2.14911	Up	1.16e-09	1.23e-08	-	-	-	gi|115489522|ref|NP_001067248.1|/1.69683e-100/Os12g0610600 [Oryza sativa (japonica cultivar-group)]
GRMZM2G039949	6791	495	2424	20.5034	90.8872	2.14821	Up	3.37e-13	5.81e-12	GO:0009507//chloroplast	GO:0003899//DNA-directed RNA polymerase activity;GO:0003677//DNA binding	GO:0006351//transcription, DNA-dependent	gi|11467184|ref|NP_043017.1|/0/RNA polymerase beta'' chain [Zea mays]
GRMZM2G466835	2455	9	44	1.03121	4.56357	2.14583	Up	6.04e-06	3.96e-05	-	-	-	gi|293335643|ref|NP_001170171.1|/0/hypothetical protein LOC100384111 [Zea mays]
GRMZM2G127457	1064	18	88	4.75867	21.0593	2.14583	Up	4.61e-09	4.58e-08	-	-	-	-
GRMZM2G171677	2174	9	44	1.16449	5.15344	2.14583	Up	6.04e-06	3.96e-05	-	-	-	gi|194689680|gb|ACF78924.1|/0/unknown [Zea mays]
GRMZM2G304575	923	9	44	2.74281	12.1382	2.14583	Up	6.04e-06	3.96e-05	GO:0000786//nucleosome;GO:0005634//nucleus;GO:0000786//nucleosome;GO:0005634//nucleus	GO:0003677//DNA binding;GO:0003677//DNA binding	GO:0006334//nucleosome assembly;GO:0006334//nucleosome assembly	gi|242082393|ref|XP_002445965.1|/5.82917e-36/hypothetical protein SORBIDRAFT_07g028760 [Sorghum bicolor]
GRMZM2G045638	784	61	298	21.8861	96.7841	2.14476	Up	3.51e-14	7.96e-13	-	-	-	gi|226497266|ref|NP_001144112.1|/8.9701e-37/hypothetical protein LOC100276952 [Zea mays]
GRMZM2G324544	509	8	39	4.42106	19.5097	2.14173	Up	1.92e-05	0.000114798	GO:0016023//cytoplasmic membrane-bounded vesicle	-	-	gi|195635485|gb|ACG37211.1|/2.71019e-29/hypothetical protein [Zea mays]
GRMZM2G425545	738	16	78	6.09843	26.9118	2.14173	Up	1.85e-08	1.71e-07	-	-	-	-
GRMZM2G150014	1642	8	39	1.37048	6.04777	2.14173	Up	1.92e-05	0.000114827	GO:0005739//mitochondrion;GO:0005739//mitochondrion;GO:0005739//mitochondrion	-	-	gi|223975427|gb|ACN31901.1|/6.84814e-69/unknown [Zea mays]
GRMZM2G092474	1133	190	926	47.1714	208.106	2.14134	Up	3.3e-13	5.71e-12	GO:0016023//cytoplasmic membrane-bounded vesicle	-	-	gi|242054749|ref|XP_002456520.1|/3.98906e-112/hypothetical protein SORBIDRAFT_03g037720 [Sorghum bicolor]
GRMZM2G059042	1805	22	107	3.42847	15.0942	2.13836	Up	2.93e-10	3.32e-09	-	-	-	gi|226531914|ref|NP_001150615.1|/4.54397e-178/photoperiod responsive protein [Zea mays]
GRMZM2G328438	1569	7	34	1.25496	5.51772	2.13643	Up	6.56e-05	0.000354053	-	-	-	gi|226531041|ref|NP_001152263.1|/3.9394e-66/ZF-HD homeobox protein [Zea mays]
GRMZM2G154939	2192	35	170	4.4914	19.7475	2.13643	Up	1.46e-13	2.83e-12	-	-	-	gi|212721294|ref|NP_001132288.1|/0/hypothetical protein LOC100193728 [Zea mays]
GRMZM2G117240	1918	7	34	1.02661	4.51372	2.13643	Up	6.56e-05	0.000354133	-	GO:0008898//homocysteine S-methyltransferase activity;GO:0008270//zinc ion binding;GO:0008898//homocysteine S-methyltransferase activity;GO:0008270//zinc ion binding	GO:0009086//methionine biosynthetic process;GO:0009086//methionine biosynthetic process	gi|162464074|ref|NP_001105012.1|/3.68817e-149/homocysteine S-methyltransferase 2 [Zea mays]
AC195587.4_FG004	3939	52	252	3.7134	16.2899	2.13316	Up	3.35e-14	7.68e-13	-	GO:0000166//nucleotide binding	-	gi|125534727|gb|EAY81275.1|/0/hypothetical protein OsI_36455 [Oryza sativa Indica Group]
GRMZM2G149790	1348	12	58	2.50407	10.9557	2.12934	Up	3.92e-07	3.06e-06	-	GO:0003824//catalytic activity	-	gi|212722958|ref|NP_001132040.1|/1.1838e-145/hypothetical protein LOC100193450 [Zea mays]
GRMZM2G082320	3458	17	82	1.38286	6.03799	2.12641	Up	9.33e-09	8.96e-08	GO:0016023//cytoplasmic membrane-bounded vesicle	GO:0004713//protein tyrosine kinase activity;GO:0005524//ATP binding;GO:0004674//protein serine/threonine kinase activity	GO:0006468//protein amino acid phosphorylation	gi|87280654|gb|ABD36512.1|/0/bacterial blight resistance protein XA26 [Oryza sativa Indica Group]
GRMZM2G032314	838	11	53	3.69235	16.1041	2.12481	Up	9.9e-07	7.26e-06	-	-	-	gi|212723310|ref|NP_001132307.1|/4.46551e-64/hypothetical protein LOC100193749 [Zea mays]
GRMZM2G086237	3390	27	130	2.24036	9.76444	2.1238	Up	9.66e-12	1.26e-10	-	-	-	gi|242039161|ref|XP_002466975.1|/0/hypothetical protein SORBIDRAFT_01g017720 [Sorghum bicolor]
GRMZM2G430710	3431	16	77	1.31176	5.71444	2.12311	Up	1.9e-08	1.75e-07	-	-	-	gi|222616424|gb|EEE52556.1|/0/hypothetical protein OsJ_34807 [Oryza sativa Japonica Group]
GRMZM2G409642	2091	31	149	4.17025	18.1441	2.1213	Up	8.09e-13	1.24e-11	-	-	-	gi|226499718|ref|NP_001146018.1|/0/hypothetical protein LOC100279549 [Zea mays]
GRMZM2G018375	1655	167	802	28.384	123.39	2.12008	Up	2.14e-13	3.92e-12	GO:0016020//membrane;GO:0009507//chloroplast;GO:0016020//membrane;GO:0009507//chloroplast	-	GO:0009228//thiamin biosynthetic process;GO:0009228//thiamin biosynthetic process	gi|239985530|ref|NP_001105696.1|/0/thiazole biosynthetic enzyme 1-1, chloroplastic precursor [Zea mays]
AC225308.2_FG006	978	10	48	2.87618	12.497	2.11936	Up	2.77e-06	1.9e-05	-	GO:0004872//receptor activity;GO:0005524//ATP binding;GO:0004674//protein serine/threonine kinase activity	GO:0006468//protein amino acid phosphorylation	gi|162459383|ref|NP_001105860.1|/5.23916e-171/putative symbiosis receptor-like kinase [Zea mays]
GRMZM2G007404	1817	11	56	1.80947	7.8476	2.11669	Up	6.23e-07	4.71e-06	-	-	-	gi|219884637|gb|ACL52693.1|/9.08764e-135/unknown [Zea mays]
GRMZM2G413460	2200	38	182	4.85865	21.0646	2.11619	Up	8.88e-14	1.88e-12	-	-	-	gi|226490884|ref|NP_001146725.1|/3.13933e-83/hypothetical protein LOC100280327 [Zea mays]
GRMZM2G078876	1213	23	110	5.33362	23.0906	2.11412	Up	1.47e-10	1.71e-09	-	-	-	gi|194699726|gb|ACF83947.1|/3.66525e-42/unknown [Zea mays]
GRMZM2G076343	1482	9	43	1.70824	7.38795	2.11266	Up	8.54e-06	5.45e-05	-	-	-	gi|238010732|gb|ACR36401.1|/3.97836e-113/unknown [Zea mays]
GRMZM2G102692	2803	18	86	1.80636	7.8123	2.11266	Up	4.69e-09	4.66e-08	-	-	-	gi|195647336|gb|ACG43136.1|/0/pentatricopeptide repeat protein PPR868-14 [Zea mays]
AC226235.2_FG003	1128	155	740	38.6525	167.042	2.11158	Up	3.9e-13	6.59e-12	-	-	-	gi|212722862|ref|NP_001131157.1|/8.85114e-112/hypothetical protein LOC100192465 [Zea mays]
GRMZM2G303993	1071	30	143	7.87928	33.9978	2.1093	Up	1.42e-12	2.07e-11	-	-	-	-
GRMZM2G083130	1962	38	181	5.44803	23.49	2.10824	Up	8.88e-14	1.87e-12	GO:0044464//cell part;GO:0005737//cytoplasm	GO:0016740//transferase activity;GO:0016757//transferase activity, transferring glycosyl groups	-	gi|226532544|ref|NP_001151342.1|/0/cytokinin-O-glucosyltransferase 2 [Zea mays]
GRMZM2G048129	1880	8	38	1.19698	5.14671	2.10425	Up	2.85e-05	0.000166364	GO:0016023//cytoplasmic membrane-bounded vesicle;GO:0016023//cytoplasmic membrane-bounded vesicle	-	-	gi|195616966|gb|ACG30313.1|/0/mtN19-like protein [Zea mays]
GRMZM2G046436	1089	8	38	2.06641	8.88504	2.10425	Up	2.85e-05	0.000166405	-	-	-	gi|242046234|ref|XP_002460988.1|/1.00485e-64/hypothetical protein SORBIDRAFT_02g038770 [Sorghum bicolor]
GRMZM2G464491	3052	8	38	0.737327	3.17032	2.10425	Up	2.85e-05	0.000166324	-	-	-	gi|242056993|ref|XP_002457642.1|/0/hypothetical protein SORBIDRAFT_03g011030 [Sorghum bicolor]
GRMZM2G040945	2585	74	351	8.05241	34.5741	2.1022	Up	2.09e-14	4.97e-13	GO:0005739//mitochondrion	-	-	gi|293335011|ref|NP_001170711.1|/0/hypothetical protein LOC100384794 [Zea mays]
GRMZM2G348551	2864	15	71	1.47324	6.31232	2.09918	Up	4.17e-08	3.7e-07	-	GO:0016740//transferase activity	-	gi|5825480|gb|AAD53263.1|AF155217_1/0/starch synthase IIA [Triticum aestivum]
GRMZM2G135228	1214	7	33	1.62194	6.92148	2.09336	Up	0.000101052	0.000526142	-	-	-	gi|212720952|ref|NP_001131269.1|/1.53991e-40/hypothetical protein LOC100192582 [Zea mays]
GRMZM2G154048	1270	7	33	1.55042	6.61628	2.09336	Up	0.000101052	0.000526027	-	-	-	gi|226500416|ref|NP_001146254.1|/2.73195e-19/hypothetical protein LOC100279828 [Zea mays]
GRMZM2G147849	2007	127	598	17.7996	75.8678	2.09164	Up	1.87e-13	3.52e-12	-	-	-	gi|226498942|ref|NP_001151770.1|/0/endo-1,4-beta-glucanase Cel1 [Zea mays]
GRMZM2G364748	1759	24	113	3.83796	16.3575	2.09154	Up	7.42e-11	8.87e-10	GO:0016023//cytoplasmic membrane-bounded vesicle;GO:0005618//cell wall;GO:0048046//apoplast	GO:0004553//hydrolase activity, hydrolyzing O-glycosyl compounds;GO:0016762//xyloglucan:xyloglucosyl transferase activity	GO:0006073//cellular glucan metabolic process	gi|226501082|ref|NP_001151500.1|/1.37381e-163/LOC100285134 [Zea mays]
GRMZM2G387394	1635	10	47	1.72043	7.31954	2.08898	Up	3.83e-06	2.58e-05	-	-	-	gi|195616858|gb|ACG30259.1|/0/transferase [Zea mays]
GRMZM2G003109	1966	10	47	1.43077	6.08721	2.08898	Up	3.83e-06	2.58e-05	-	GO:0004049//anthranilate synthase activity	GO:0000162//tryptophan biosynthetic process	gi|242032417|ref|XP_002463603.1|/0/hypothetical protein SORBIDRAFT_01g002760 [Sorghum bicolor]
GRMZM2G035933	1695	23	108	3.81692	16.224	2.08765	Up	1.48e-10	1.71e-09	-	-	-	gi|212721842|ref|NP_001132327.1|/0/hypothetical protein LOC100193769 [Zea mays]
GRMZM2G000741	2286	49	230	6.02941	25.6186	2.0871	Up	2.75e-14	6.42e-13	GO:0005743//mitochondrial inner membrane	GO:0005488//binding	GO:0006810//transport	gi|242042033|ref|XP_002468411.1|/6.95974e-142/hypothetical protein SORBIDRAFT_01g045490 [Sorghum bicolor]
GRMZM2G118571	1678	13	61	2.17924	9.25639	2.08662	Up	2.24e-07	1.81e-06	-	-	-	gi|239046729|ref|NP_001131988.2|/1.65075e-54/hypothetical protein LOC100193387 [Zea mays]
GRMZM2G114337	1863	38	178	5.73754	24.3283	2.08413	Up	8.88e-14	1.87e-12	-	-	-	gi|223949707|gb|ACN28937.1|/0/unknown [Zea mays]
GRMZM2G174917	1672	12	56	2.01883	8.52816	2.07872	Up	5.93e-07	4.49e-06	-	-	-	gi|224035903|gb|ACN37027.1|/1.4656e-50/unknown [Zea mays]
GRMZM2G092895	2270	9	42	1.11525	4.71115	2.07872	Up	1.25e-05	7.76e-05	-	-	-	gi|242096350|ref|XP_002438665.1|/0/hypothetical protein SORBIDRAFT_10g023905 [Sorghum bicolor]
GRMZM2G149070	270	9	42	9.37634	39.6086	2.07872	Up	1.25e-05	7.76e-05	-	-	-	gi|224030293|gb|ACN34222.1|/6.93606e-34/unknown [Zea mays]
GRMZM2G173597	2017	9	42	1.25514	5.30209	2.07872	Up	1.25e-05	7.76e-05	GO:0016020//membrane;GO:0016020//membrane	GO:0005275//amine transmembrane transporter activity;GO:0005275//amine transmembrane transporter activity	GO:0006865//amino acid transport;GO:0006865//amino acid transport	gi|223975899|gb|ACN32137.1|/5.66963e-77/unknown [Zea mays]
GRMZM2G010363	1789	508	2367	79.8745	336.893	2.07648	Up	7.3e-13	1.14e-11	-	-	-	gi|219362371|ref|NP_001136689.1|/5.49553e-176/hypothetical protein LOC100216821 [Zea mays]
GRMZM2G327354	998	26	121	7.3282	30.8716	2.07475	Up	1.9e-11	2.42e-10	-	GO:0016787//hydrolase activity;GO:0008270//zinc ion binding;GO:0016787//hydrolase activity;GO:0008270//zinc ion binding	-	gi|242043474|ref|XP_002459608.1|/3.41368e-14/hypothetical protein SORBIDRAFT_02g007460 [Sorghum bicolor]
GRMZM2G168364	1608	75	348	13.1199	55.1058	2.07045	Up	0	0	GO:0016023//cytoplasmic membrane-bounded vesicle;GO:0016023//cytoplasmic membrane-bounded vesicle	GO:0004568//chitinase activity	GO:0006032//chitin catabolic process;GO:0016998//cell wall macromolecule catabolic process;GO:0051707//response to other organism	gi|226500888|ref|NP_001142334.1|/0/hypothetical protein LOC100274504 [Zea mays]
GRMZM2G039036	755	11	51	4.09827	17.1999	2.06932	Up	1.73e-06	1.22e-05	-	-	-	gi|195628196|gb|ACG35928.1|/1.76691e-10/hypothetical protein [Zea mays]
GRMZM2G069656	1147	33	153	8.09292	33.965	2.06932	Up	3.1e-13	5.41e-12	GO:0009536//plastid	-	-	gi|194692358|gb|ACF80263.1|/0/unknown [Zea mays]
GRMZM2G162527	1374	19	88	3.88975	16.308	2.06783	Up	2.45e-09	2.5e-08	-	GO:0016491//oxidoreductase activity;GO:0016491//oxidoreductase activity;GO:0016491//oxidoreductase activity	GO:0008152//metabolic process;GO:0008152//metabolic process;GO:0008152//metabolic process	gi|194700700|gb|ACF84434.1|/1.3515e-152/unknown [Zea mays]
GRMZM2G325683	630	8	37	3.57194	14.9543	2.06578	Up	4.34e-05	0.000243551	-	-	-	gi|226492882|ref|NP_001143505.1|/3.1353e-38/hypothetical protein LOC100276188 [Zea mays]
GRMZM2G101393	2654	13	60	1.37783	5.75644	2.06277	Up	2.77e-07	2.2e-06	-	-	-	gi|226499522|ref|NP_001145149.1|/0/hypothetical protein LOC100278380 [Zea mays]
AC207628.4_FG006	1725	238	1097	38.8099	161.928	2.06085	Up	7.53e-13	1.17e-11	-	GO:0043169//cation binding	-	gi|242054203|ref|XP_002456247.1|/0/hypothetical protein SORBIDRAFT_03g032830 [Sorghum bicolor]
GRMZM2G144420	3293	10	46	0.854207	3.55689	2.05796	Up	5.5e-06	3.63e-05	GO:0009536//plastid;GO:0016020//membrane	GO:0004672//protein kinase activity;GO:0015662//ATPase activity, coupled to transmembrane movement of ions, phosphorylative mechanism;GO:0005524//ATP binding	GO:0006812//cation transport;GO:0006468//protein amino acid phosphorylation	gi|242034443|ref|XP_002464616.1|/0/hypothetical protein SORBIDRAFT_01g021870 [Sorghum bicolor]
GRMZM2G051917	2706	25	115	2.59876	10.8212	2.05796	Up	3.76e-11	4.63e-10	GO:0016020//membrane	-	-	gi|242077704|ref|XP_002448788.1|/0/hypothetical protein SORBIDRAFT_06g033190 [Sorghum bicolor]
GRMZM2G103740	1540	22	101	4.01843	16.6995	2.0551	Up	3e-10	3.4e-09	-	-	-	gi|194700788|gb|ACF84478.1|/1.72638e-175/unknown [Zea mays]
GRMZM2G091756	797	12	55	4.23524	17.5715	2.05272	Up	7.85e-07	5.85e-06	GO:0005739//mitochondrion	-	-	gi|226506762|ref|NP_001149935.1|/4.3756e-79/mitochondrial glycoprotein [Zea mays]
GRMZM2G087256	902	31	142	9.6674	40.0853	2.05187	Up	8.09e-13	1.24e-11	-	-	-	gi|242074422|ref|XP_002447147.1|/1.99814e-25/hypothetical protein SORBIDRAFT_06g029380 [Sorghum bicolor]
GRMZM2G069976	2692	262	1198	27.3767	113.315	2.04931	Up	1.3e-13	2.56e-12	-	-	-	gi|13384376|gb|AAK21344.1|AC024594_8/0/unknown protein [Oryza sativa Japonica Group]
GRMZM2G163396	3222	14	64	1.22224	5.05776	2.04897	Up	1.3e-07	1.09e-06	-	-	-	gi|115478174|ref|NP_001062682.1|/0/Os09g0251500 [Oryza sativa (japonica cultivar-group)]
GRMZM2G051808	1723	7	32	1.14279	4.72899	2.04897	Up	0.000157014	0.000784383	GO:0016020//membrane	GO:0046715//boron transmembrane transporter activity	GO:0046713//boron transport	gi|238007752|gb|ACR34911.1|/1.92357e-61/unknown [Zea mays]
GRMZM2G021339	1875	7	32	1.05015	4.34563	2.04897	Up	0.000157014	0.000784055	-	-	-	gi|293336846|ref|NP_001169496.1|/2.88501e-135/hypothetical protein LOC100383369 [Zea mays]
GRMZM2G020544	740	7	32	2.66085	11.0109	2.04897	Up	0.000157014	0.000784219	-	GO:0005525//GTP binding	GO:0015031//protein transport;GO:0007264//small GTPase mediated signal transduction	gi|226529503|ref|NP_001151078.1|/6.52574e-87/ras-related protein Rab11C [Zea mays]
AC205376.4_FG003	510	69	315	38.0569	157.269	2.04701	Up	0	0	-	-	-	gi|242079185|ref|XP_002444361.1|/5.36411e-41/hypothetical protein SORBIDRAFT_07g020690 [Sorghum bicolor]
GRMZM2G070167	980	926	4210	265.791	1093.86	2.04106	Up	0	0	-	-	-	gi|194698970|gb|ACF83569.1|/3.51614e-50/unknown [Zea mays]
GRMZM2G028587	1686	21	138	5.07047	20.8413	2.03926	Up	5.81e-10	6.36e-09	-	-	-	gi|226507066|ref|NP_001149410.1|/3.89198e-22/cylicin-1 [Zea mays]
GRMZM2G365160	2100	52	236	6.96528	28.6152	2.03853	Up	3.35e-14	7.67e-13	GO:0009536//plastid;GO:0009536//plastid	GO:0003849//3-deoxy-7-phosphoheptulonate synthase activity;GO:0003849//3-deoxy-7-phosphoheptulonate synthase activity	GO:0033587;GO:0009423//chorismate biosynthetic process;GO:0033587;GO:0009423//chorismate biosynthetic process	gi|242050910|ref|XP_002463199.1|/0/hypothetical protein SORBIDRAFT_02g039660 [Sorghum bicolor]
GRMZM2G015588	671	26	118	10.8995	44.7779	2.03853	Up	1.91e-11	2.43e-10	GO:0009536//plastid	-	-	gi|226532142|ref|NP_001147240.1|/2.60162e-65/dihydroneopterin aldolase [Zea mays]
GRMZM2G131820	2517	60	272	6.70537	27.5163	2.0369	Up	0	0	-	-	-	gi|222625913|gb|EEE60045.1|/0/hypothetical protein OsJ_12833 [Oryza sativa Japonica Group]
GRMZM2G161154	837	879	3983	295.405	1211.68	2.03624	Up	0	0	-	-	-	gi|195645590|gb|ACG42263.1|/7.95825e-10/metallothionein-like protein type 2 [Zea mays]
GRMZM2G133781	1846	38	172	5.79037	23.7247	2.03466	Up	8.88e-14	1.87e-12	GO:0016023//cytoplasmic membrane-bounded vesicle	-	-	gi|226509666|ref|NP_001140795.1|/1.77658e-153/hypothetical protein LOC100272870 [Zea mays]
GRMZM2G031660	1946	92	416	13.2984	54.432	2.0332	Up	3.31e-14	7.61e-13	GO:0016023//cytoplasmic membrane-bounded vesicle	-	-	gi|226508936|ref|NP_001140717.1|/0/hypothetical protein LOC100272792 [Zea mays]
GRMZM2G399433	3303	29	131	2.4697	10.0987	2.03177	Up	2.66e-12	3.74e-11	-	-	-	gi|242054799|ref|XP_002456545.1|/0/hypothetical protein SORBIDRAFT_03g038140 [Sorghum bicolor]
GRMZM2G085577	1487	119	537	22.5108	91.9533	2.03028	Up	0	0	-	-	-	gi|226494853|ref|NP_001151625.1|/8.26051e-135/LOC100285259 [Zea mays]
GRMZM2G132706	1844	8	36	1.22035	4.97102	2.02625	Up	6.67e-05	0.000358564	-	-	-	gi|242062094|ref|XP_002452336.1|/0/hypothetical protein SORBIDRAFT_04g023930 [Sorghum bicolor]
GRMZM2G310840	2199	24	108	3.07002	12.5055	2.02625	Up	7.63e-11	9.11e-10	GO:0016023//cytoplasmic membrane-bounded vesicle	-	-	gi|242053241|ref|XP_002455766.1|/0/hypothetical protein SORBIDRAFT_03g024540 [Sorghum bicolor]
GRMZM2G335126	7014	16	72	0.641666	2.61379	2.02625	Up	2.92e-08	2.64e-07	-	-	-	gi|242067687|ref|XP_002449120.1|/0/hypothetical protein SORBIDRAFT_05g005390 [Sorghum bicolor]
GRMZM2G122198	1407	22	99	4.39828	17.9162	2.02625	Up	3.12e-10	3.52e-09	-	-	-	gi|226505480|ref|NP_001142080.1|/8.34248e-39/hypothetical protein LOC100274239 [Zea mays]
GRMZM2G165675	1775	12	54	1.90168	7.74639	2.02625	Up	1.09e-06	7.92e-06	-	-	-	gi|226502869|ref|NP_001144872.1|/5.79803e-69/hypothetical protein LOC100277967 [Zea mays]
GRMZM2G174773	1156	10	45	2.43331	9.91194	2.02625	Up	8.13e-06	5.2e-05	-	-	-	gi|242072174|ref|XP_002446023.1|/3.95053e-139/hypothetical protein SORBIDRAFT_06g000590 [Sorghum bicolor]
GRMZM2G093490	3307	10	45	0.85059	3.46483	2.02625	Up	8.13e-06	5.2e-05	GO:0016023//cytoplasmic membrane-bounded vesicle	-	-	gi|77556800|gb|ABA99596.1|/0/Protein kinase domain containing protein [Oryza sativa (japonica cultivar-group)]
GRMZM2G006676	860	8	36	2.61665	10.6588	2.02625	Up	6.67e-05	0.000358645	-	-	-	-
GRMZM2G149330	319	8	36	7.0543	28.7353	2.02625	Up	6.67e-05	0.000358483	-	-	-	gi|242083390|ref|XP_002442120.1|/1.65061e-06/hypothetical protein SORBIDRAFT_08g014050 [Sorghum bicolor]
GRMZM2G075368	3450	40	180	3.26134	13.2849	2.02625	Up	9.86e-14	2.04e-12	GO:0005739//mitochondrion;GO:0016023//cytoplasmic membrane-bounded vesicle;GO:0016020//membrane	GO:0000156//two-component response regulator activity;GO:0004867//serine-type endopeptidase inhibitor activity;GO:0003677//DNA binding;GO:0005524//ATP binding;GO:0000155//two-component sensor activity	GO:0000160//two-component signal transduction system (phosphorelay);GO:0006355//regulation of transcription, DNA-dependent	gi|115449765|ref|NP_001048547.1|/0/Os02g0820900 [Oryza sativa (japonica cultivar-group)]
GRMZM2G099598	2067	38	171	5.17128	21.0649	2.02625	Up	8.88e-14	1.88e-12	-	GO:0005515//protein binding;GO:0005515//protein binding	-	gi|226499282|ref|NP_001141394.1|/0/hypothetical protein LOC100273485 [Zea mays]
GRMZM2G464393	2633	10	45	1.06833	4.35177	2.02625	Up	8.13e-06	5.21e-05	GO:0005739//mitochondrion	-	-	gi|242036663|ref|XP_002465726.1|/0/hypothetical protein SORBIDRAFT_01g044540 [Sorghum bicolor]
GRMZM2G168375	1528	16	72	2.94545	11.9981	2.02625	Up	2.92e-08	2.64e-07	-	GO:0016787//hydrolase activity	-	gi|226510050|ref|NP_001150242.1|/6.31699e-154/LOC100283872 [Zea mays]
GRMZM2G094352	2043	35	157	4.81897	19.5675	2.02166	Up	1.46e-13	2.83e-12	-	-	-	gi|212720843|ref|NP_001131340.1|/1.48411e-180/hypothetical protein LOC100192658 [Zea mays]
GRMZM2G166281	2328	1197	5365	144.632	586.801	2.02048	Up	2.69e-12	3.78e-11	GO:0016023//cytoplasmic membrane-bounded vesicle;GO:0016023//cytoplasmic membrane-bounded vesicle	GO:0004623//phospholipase A2 activity;GO:0004197//cysteine-type endopeptidase activity;GO:0004623//phospholipase A2 activity;GO:0004197//cysteine-type endopeptidase activity	GO:0006508//proteolysis;GO:0006508//proteolysis	gi|226495425|ref|NP_001148706.1|/1.86705e-101/cysteine protease 1 [Zea mays]
GRMZM2G124421	1389	70	313	14.1759	57.3781	2.01706	Up	0	0	-	-	-	gi|219363195|ref|NP_001136950.1|/7.68779e-79/hypothetical protein LOC100217109 [Zea mays]
GRMZM2G130052	1341	51	228	10.6978	43.2922	2.01679	Up	0	0	-	-	-	gi|242043500|ref|XP_002459621.1|/1.3296e-138/hypothetical protein SORBIDRAFT_02g007620 [Sorghum bicolor]
AC202439.3_FG006	2130	13	58	1.71679	6.9335	2.01387	Up	4.88e-07	3.75e-06	GO:0016020//membrane	-	GO:0006810//transport	gi|242095256|ref|XP_002438118.1|/0/hypothetical protein SORBIDRAFT_10g008320 [Sorghum bicolor]
GRMZM2G012119	1285	11	49	2.40793	9.7095	2.0116	Up	3.55e-06	2.4e-05	GO:0009536//plastid;GO:0009536//plastid;GO:0009536//plastid;GO:0009536//plastid;GO:0009536//plastid;GO:0009536//plastid;GO:0009536//plastid	-	-	gi|226503027|ref|NP_001140788.1|/1.7792e-130/hypothetical protein LOC100272863 [Zea mays]
GRMZM2G304965	2770	9	40	0.913939	3.67692	2.00833	Up	2.85e-05	0.000166206	GO:0005739//mitochondrion	-	-	gi|242082744|ref|XP_002441797.1|/0/hypothetical protein SORBIDRAFT_08g002505 [Sorghum bicolor]
GRMZM2G159587	1757	16	71	2.56155	10.2894	2.00607	Up	3.57e-08	3.18e-07	-	-	-	gi|226499330|ref|NP_001147460.1|/1.20646e-143/glyoxylate reductase [Zea mays]
GRMZM2G009719	1236	106	470	24.1236	96.824	2.00492	Up	0	0	-	-	-	gi|212720783|ref|NP_001132550.1|/2.41643e-81/hypothetical protein LOC100194015 [Zea mays]
GRMZM2G115895	1889	14	62	2.08473	8.35725	2.00317	Up	2.2e-07	1.78e-06	-	-	-	gi|226510032|ref|NP_001145940.1|/7.71845e-27/hypothetical protein LOC100279463 [Zea mays]
GRMZM2G126260	2515	14	62	1.56583	6.27708	2.00317	Up	2.2e-07	1.78e-06	GO:0016023//cytoplasmic membrane-bounded vesicle	-	-	gi|293332421|ref|NP_001169667.1|/0/hypothetical protein LOC100383548 [Zea mays]
GRMZM2G127117	1748	61	270	9.81619	39.3302	2.0024	Up	3.51e-14	7.98e-13	GO:0016023//cytoplasmic membrane-bounded vesicle	-	-	gi|226498996|ref|NP_001146374.1|/0/hypothetical protein LOC100279952 [Zea mays]
GRMZM2G700313	288	46	203	44.9283	179.476	1.9981	Up	6.42e-14	1.4e-12	-	-	-	-
GRMZM2G068149	931	10	44	3.02138	12.0339	1.99383	Up	1.23e-05	7.63e-05	GO:0005739//mitochondrion	-	-	gi|195658393|gb|ACG48664.1|/2.10255e-41/hypothetical protein [Zea mays]
GRMZM2G166940	1835	10	44	1.53292	6.10549	1.99383	Up	1.23e-05	7.62e-05	-	-	-	gi|242065990|ref|XP_002454284.1|/0/hypothetical protein SORBIDRAFT_04g028010 [Sorghum bicolor]
GRMZM2G134264	1430	1171	5149	230.343	916.834	1.99288	Up	4.37e-12	5.94e-11	-	-	-	gi|226531001|ref|NP_001143004.1|/0/hypothetical protein LOC100275466 [Zea mays]
GRMZM2G457003	3018	53	233	4.93982	19.6581	1.99259	Up	1.93e-14	4.66e-13	-	-	-	gi|242045748|ref|XP_002460745.1|/0/hypothetical protein SORBIDRAFT_02g034220 [Sorghum bicolor]
GRMZM2G008250	1900	8	35	1.18438	4.69049	1.98561	Up	0.000103257	0.000535991	-	-	-	gi|212275023|ref|NP_001130553.1|/2.5662e-54/hypothetical protein LOC100191652 [Zea mays]
AC205735.3_FG006	1389	8	35	1.6201	6.41608	1.98561	Up	0.000103257	0.000535875	GO:0005739//mitochondrion	-	-	gi|293334951|ref|NP_001170632.1|/0/hypothetical protein LOC100384682 [Zea mays]
GRMZM2G040382	1433	88	385	17.2739	68.4098	1.98561	Up	4.11e-14	9.22e-13	GO:0009536//plastid	-	-	gi|226499346|ref|NP_001149805.1|/1.07332e-115/CUE domain containing protein [Zea mays]
GRMZM2G018678	1573	173	755	30.9366	122.214	1.98203	Up	4.01e-13	6.73e-12	-	-	-	gi|194696978|gb|ACF82573.1|/4.52675e-171/unknown [Zea mays]
GRMZM2G143377	2042	22	96	3.03055	11.9707	1.98185	Up	3.66e-10	4.1e-09	GO:0005739//mitochondrion	-	-	gi|242096366|ref|XP_002438673.1|/0/hypothetical protein SORBIDRAFT_10g024090 [Sorghum bicolor]
GRMZM2G011373	1538	539	2350	98.5796	389.059	1.98063	Up	7.21e-13	1.12e-11	GO:0009536//plastid	-	-	gi|115455333|ref|NP_001051267.1|/5.62974e-118/Os03g0748300 [Oryza sativa (japonica cultivar-group)]
GRMZM2G099049	1361	42	183	8.68052	34.2371	1.97971	Up	1.09e-13	2.2e-12	-	-	-	gi|293331947|ref|NP_001169945.1|/1.12049e-102/hypothetical protein LOC100383843 [Zea mays]
GRMZM2G097048	1775	14	61	2.21863	8.75055	1.97971	Up	3.06e-07	2.43e-06	-	-	-	gi|293332085|ref|NP_001170722.1|/1.22432e-59/hypothetical protein LOC100384805 [Zea mays]
GRMZM2G413788	1126	17	74	4.24683	16.7339	1.97831	Up	2.1e-08	1.93e-07	-	-	-	gi|293334463|ref|NP_001169827.1|/1.70156e-30/hypothetical protein LOC100383719 [Zea mays]
GRMZM2G025832	1891	94	409	13.9827	55.0726	1.97769	Up	0	0	GO:0016023//cytoplasmic membrane-bounded vesicle	GO:0009055//electron carrier activity;GO:0004497//monooxygenase activity;GO:0020037//heme binding	GO:0022900//electron transport chain	gi|226494123|ref|NP_001141292.1|/0/hypothetical protein LOC100273383 [Zea mays]
GRMZM2G030436	1772	20	87	3.17483	12.5014	1.97734	Up	1.77e-09	1.84e-08	-	-	-	gi|125531718|gb|EAY78283.1|/1.0981e-160/hypothetical protein OsI_33328 [Oryza sativa Indica Group]
GRMZM2G063672	1375	18	78	3.68234	14.4443	1.9718	Up	9.73e-09	9.32e-08	-	-	-	gi|293335009|ref|NP_001168435.1|/1.39535e-157/hypothetical protein LOC100382205 [Zea mays]
GRMZM2G055273	1102	15	65	3.82881	15.0188	1.9718	Up	1.37e-07	1.14e-06	-	-	-	gi|288559187|sp|B6SZA7.1|U497B_MAIZE/1.74388e-48/RecName: Full=UPF0497 membrane protein 11
GRMZM2G037452	977	9	39	2.59121	10.1642	1.9718	Up	4.38e-05	0.000245407	-	-	-	gi|224035205|gb|ACN36678.1|/4.36815e-18/unknown [Zea mays]
GRMZM2G106748	2771	9	39	0.91361	3.5837	1.9718	Up	4.38e-05	0.000245465	-	GO:0016165//lipoxygenase activity;GO:0046872//metal ion binding;GO:0009055//electron carrier activity;GO:0016165//lipoxygenase activity;GO:0046872//metal ion binding;GO:0009055//electron carrier activity	GO:0055114//oxidation reduction;GO:0031408//oxylipin biosynthetic process;GO:0055114//oxidation reduction;GO:0031408//oxylipin biosynthetic process	gi|162460340|ref|NP_001105997.1|/0/lipoxygenase [Zea mays]
GRMZM2G448330	2483	15	65	1.6993	6.66562	1.9718	Up	1.37e-07	1.14e-06	-	-	-	gi|242036349|ref|XP_002465569.1|/0/hypothetical protein SORBIDRAFT_01g041260 [Sorghum bicolor]
GRMZM2G085042	1599	18	78	3.16649	12.4208	1.9718	Up	9.73e-09	9.31e-08	-	-	-	gi|226501196|ref|NP_001143398.1|/2.62916e-166/hypothetical protein LOC100276040 [Zea mays]
GRMZM2G064356	3821	103	444	7.58254	29.5876	1.96424	Up	0	0	GO:0009507//chloroplast	GO:0003899//DNA-directed RNA polymerase activity	GO:0006350//transcription	gi|218176237|ref|YP_002364494.1|/0/RNA polymerase beta' subunit [Festuca arundinacea]
GRMZM2G064960	1898	13	56	1.92665	7.51269	1.96324	Up	1e-06	7.35e-06	-	-	-	gi|195607860|gb|ACG25760.1|/3.40106e-25/hypothetical protein [Zea mays]
GRMZM2G149800	649	20	86	8.66842	33.741	1.96066	Up	2.12e-09	2.19e-08	GO:0005739//mitochondrion	-	-	gi|226494255|ref|NP_001144829.1|/3.54011e-72/hypothetical protein LOC100277913 [Zea mays]
GRMZM2G334660	2702	10	43	1.04104	4.05216	1.96066	Up	1.87e-05	0.000112036	GO:0005737//cytoplasm	GO:0045548//phenylalanine ammonia-lyase activity	-	gi|293332887|ref|NP_001168086.1|/0/hypothetical protein LOC100381820 [Zea mays]
GRMZM2G094586	2315	17	73	2.06563	8.02926	1.95869	Up	2.78e-08	2.52e-07	-	-	-	gi|242092520|ref|XP_002436750.1|/0/hypothetical protein SORBIDRAFT_10g008110 [Sorghum bicolor]
GRMZM2G322728	3155	14	60	1.2482	4.84234	1.95586	Up	4.4e-07	3.4e-06	GO:0016023//cytoplasmic membrane-bounded vesicle;GO:0016023//cytoplasmic membrane-bounded vesicle	-	-	gi|242054623|ref|XP_002456457.1|/0/hypothetical protein SORBIDRAFT_03g036640 [Sorghum bicolor]
GRMZM2G142111	1405	28	120	5.60578	21.7475	1.95586	Up	5.47e-12	7.31e-11	-	-	-	gi|226497676|ref|NP_001140391.1|/8.29845e-97/hypothetical protein LOC100272445 [Zea mays]
GRMZM2G053236	1805	1401	5990	218.331	844.994	1.95242	Up	6.69e-12	8.86e-11	GO:0009536//plastid	GO:0004252//serine-type endopeptidase activity	GO:0006508//proteolysis	gi|226491764|ref|NP_001150643.1|/1.70377e-108/ATP-dependent Clp protease proteolytic subunit [Zea mays]
GRMZM2G032484	1391	19	81	3.84221	14.8273	1.94825	Up	5.77e-09	5.68e-08	-	-	-	gi|226495209|ref|NP_001143728.1|/2.06559e-52/hypothetical protein LOC100276476 [Zea mays]
GRMZM2G104534	4165	19	81	1.2832	4.95192	1.94825	Up	5.77e-09	5.67e-08	-	GO:0005515//protein binding	-	gi|242036019|ref|XP_002465404.1|/0/hypothetical protein SORBIDRAFT_01g038070 [Sorghum bicolor]
GRMZM2G041258	949	50	213	14.8203	57.1501	1.94718	Up	2.11e-14	5.01e-13	-	-	-	gi|195620226|gb|ACG31943.1|/3.30833e-66/hypothetical protein [Zea mays]
GRMZM2G398055	2040	60	255	8.27324	31.8283	1.94379	Up	0	0	GO:0005634//nucleus	-	GO:0045449//regulation of transcription	gi|238011812|gb|ACR36941.1|/6.80576e-101/unknown [Zea mays]
GRMZM2G353708	1255	8	34	1.79309	6.89825	1.94379	Up	0.000160232	0.000797625	GO:0016023//cytoplasmic membrane-bounded vesicle	-	-	gi|242067181|ref|XP_002448867.1|/1.16431e-139/hypothetical protein SORBIDRAFT_05g000590 [Sorghum bicolor]
GRMZM2G300916	859	8	34	2.6197	10.0784	1.94379	Up	0.000160232	0.000797459	-	-	-	gi|293336572|ref|NP_001169251.1|/2.17934e-26/hypothetical protein LOC100383112 [Zea mays]
GRMZM2G022402	1577	94	399	16.7668	64.4236	1.94198	Up	0	0	-	-	-	gi|226499938|ref|NP_001141971.1|/0/hypothetical protein LOC100274121 [Zea mays]
GRMZM2G149216	1688	38	161	6.33236	24.2861	1.93931	Up	8.88e-14	1.88e-12	-	GO:0005275//amine transmembrane transporter activity	-	gi|226498596|ref|NP_001152139.1|/0/LHT1 [Zea mays]
GRMZM2G017013	2306	40	169	4.87928	18.6608	1.93528	Up	9.86e-14	2.03e-12	-	GO:0005515//protein binding	GO:0006915//apoptosis	gi|195635491|gb|ACG37214.1|/2.06184e-117/protein binding protein [Zea mays]
GRMZM2G132128	978	231	975	66.4397	253.846	1.93383	Up	1.55e-13	2.98e-12	-	-	-	gi|226499220|ref|NP_001151672.1|/3.25307e-88/plant integral membrane protein TIGR01569 containing protein [Zea mays]
GRMZM2G048616	1607	70	295	12.2528	46.7423	1.93161	Up	0	0	-	-	-	gi|212274339|ref|NP_001130207.1|/0/hypothetical protein LOC100191301 [Zea mays]
GRMZM2G335978	1914	10	42	1.46965	5.58742	1.92671	Up	2.86e-05	0.000166638	GO:0016023//cytoplasmic membrane-bounded vesicle;GO:0016023//cytoplasmic membrane-bounded vesicle	-	-	gi|195658449|gb|ACG48692.1|/2.05583e-69/hypothetical protein [Zea mays]
GRMZM2G423636	1234	35	147	7.97825	30.3323	1.92671	Up	1.48e-13	2.87e-12	GO:0009536//plastid	-	-	gi|226508874|ref|NP_001144098.1|/9.12888e-89/hypothetical protein LOC100276934 [Zea mays]
GRMZM2G110735	2808	148	619	14.8258	56.1303	1.92067	Up	0	0	-	-	-	gi|223948987|gb|ACN28577.1|/0/unknown [Zea mays]
GRMZM2G035514	1877	11	46	1.64848	6.24018	1.92045	Up	1.22e-05	7.6e-05	-	-	-	gi|226495931|ref|NP_001142558.1|/1.36589e-24/hypothetical protein LOC100274816 [Zea mays]
GRMZM2G047637	1840	11	46	1.68163	6.36567	1.92045	Up	1.22e-05	7.6e-05	-	-	-	gi|238009154|gb|ACR35612.1|/5.14761e-153/unknown [Zea mays]
GRMZM2G014376	2356	22	92	2.62665	9.94298	1.92045	Up	7.24e-10	7.82e-09	-	-	-	gi|212274689|ref|NP_001130790.1|/0/shikimate dehydrogenase1 [Zea mays]
GRMZM2G177386	1914	12	50	1.76358	6.65169	1.91522	Up	5.22e-06	3.45e-05	-	-	-	gi|75291276|sp|Q6L5H6.1|P2C50_ORYSJ/1.60227e-127/RecName: Full=Probable protein phosphatase 2C 50; Short=OsPP2C50
GRMZM2G459874	1194	12	50	2.82704	10.6628	1.91522	Up	5.22e-06	3.45e-05	-	-	-	gi|226498062|ref|NP_001150355.1|/4.99486e-113/LOC100283985 [Zea mays]
GRMZM2G035131	1649	18	75	3.07048	11.581	1.91522	Up	2.4e-08	2.19e-07	-	-	-	gi|242051705|ref|XP_002454998.1|/3.10865e-162/hypothetical protein SORBIDRAFT_03g002710 [Sorghum bicolor]
GRMZM2G145504	1887	37	154	5.51549	20.7803	1.91366	Up	1e-13	2.06e-12	GO:0005739//mitochondrion	-	-	gi|226501132|ref|NP_001144243.1|/0/hypothetical protein LOC100277111 [Zea mays]
GRMZM2G094589	1226	19	79	4.35931	16.4074	1.91218	Up	1.07e-08	1.02e-07	-	-	-	gi|242067267|ref|XP_002448910.1|/8.20718e-74/hypothetical protein SORBIDRAFT_05g001340 [Sorghum bicolor]
GRMZM2G141081	1846	26	108	3.96183	14.8969	1.91077	Up	3.4e-11	4.22e-10	-	-	-	gi|223946647|gb|ACN27407.1|/0/unknown [Zea mays]
GRMZM2G175761	1023	13	54	3.57456	13.4407	1.91077	Up	2.24e-06	1.56e-05	-	GO:0008270//zinc ion binding	-	gi|226503127|ref|NP_001148027.1|/1.35077e-100/pollen-specific protein SF3 [Zea mays]
GRMZM2G077752	1786	27	112	4.25243	15.9676	1.90879	Up	1.62e-11	2.07e-10	-	-	-	gi|242059937|ref|XP_002459114.1|/1.20841e-90/hypothetical protein SORBIDRAFT_03g046170 [Sorghum bicolor]
GRMZM2G093032	1980	5252	21770	746.129	2799.61	1.90773	Up	2.17e-11	2.74e-10	GO:0016023//cytoplasmic membrane-bounded vesicle	GO:0004197//cysteine-type endopeptidase activity	GO:0006508//proteolysis	gi|194690104|gb|ACF79136.1|/0/unknown [Zea mays]
AC234575.1_FG003	1137	28	116	6.92711	25.9777	1.90695	Up	7.8e-12	1.02e-10	GO:0009536//plastid	-	-	gi|195639224|gb|ACG39080.1|/0/threonine synthase [Zea mays]
GRMZM2G055667	1201	21	87	4.91848	18.4451	1.90695	Up	2.13e-09	2.2e-08	GO:0009536//plastid	-	-	gi|223948713|gb|ACN28440.1|/1.02688e-121/unknown [Zea mays]
GRMZM2G308860	2366	58	240	6.89553	25.8286	1.90523	Up	0	0	GO:0009536//plastid;GO:0009536//plastid	-	-	gi|242072059|ref|XP_002451306.1|/0/hypothetical protein SORBIDRAFT_05g027420 [Sorghum bicolor]
GRMZM2G172751	3367	59	244	4.92905	18.4523	1.90442	Up	1.31e-14	3.21e-13	-	-	-	gi|242036999|ref|XP_002465894.1|/0/hypothetical protein SORBIDRAFT_01g047700 [Sorghum bicolor]
GRMZM2G063679	2029	119	492	16.4976	61.7429	1.90402	Up	0	0	-	-	-	gi|226501314|ref|NP_001143172.1|/3.61399e-78/hypothetical protein LOC100275668 [Zea mays]
GRMZM2G159901	827	30	124	10.204	38.1786	1.90363	Up	1.95e-12	2.79e-11	-	-	-	gi|195612612|gb|ACG28136.1|/8.62747e-09/hypothetical protein [Zea mays]
GRMZM2G138572	955	15	62	4.41817	16.5307	1.90363	Up	4.18e-07	3.24e-06	-	-	-	gi|219363055|ref|NP_001136648.1|/3.45161e-71/hypothetical protein LOC100216777 [Zea mays]
GRMZM2G110483	4341	9	37	0.583186	2.17028	1.89585	Up	0.000104333	0.00054087	-	-	-	gi|242066256|ref|XP_002454417.1|/0/hypothetical protein SORBIDRAFT_04g030430 [Sorghum bicolor]
GRMZM2G096016	1433	9	37	1.76665	6.57445	1.89585	Up	0.000104333	0.000540636	-	-	-	gi|226501636|ref|NP_001150775.1|/6.88948e-95/nuclear transcription factor Y subunit A-10 [Zea mays]
GRMZM2G079440	1711	9	37	1.47961	5.50625	1.89585	Up	0.000104333	0.000540753	GO:0009507//chloroplast	GO:0003899//DNA-directed RNA polymerase activity;GO:0003677//DNA binding	GO:0006351//transcription, DNA-dependent	gi|260677411|ref|YP_003208179.1|/3.2666e-45/RNA polymerase beta [Coix lacryma-jobi]
GRMZM2G071119	3008	19	78	1.77677	6.60269	1.8938	Up	1.52e-08	1.43e-07	-	-	-	gi|242074552|ref|XP_002447212.1|/0/hypothetical protein SORBIDRAFT_06g030530 [Sorghum bicolor]
GRMZM2G160585	2332	38	156	4.58363	17.0333	1.8938	Up	8.93e-14	1.88e-12	GO:0016020//membrane	GO:0015018//galactosylgalactosylxylosylprotein 3-beta-glucuronosyltransferase activity	-	gi|242077428|ref|XP_002448650.1|/0/hypothetical protein SORBIDRAFT_06g030810 [Sorghum bicolor]
GRMZM2G015983	2241	68	279	8.53536	31.7005	1.89298	Up	0	0	-	-	-	gi|242063170|ref|XP_002452874.1|/0/hypothetical protein SORBIDRAFT_04g034070 [Sorghum bicolor]
GRMZM2G099615	1146	10	41	2.45454	9.10968	1.89195	Up	4.4e-05	0.000246486	-	-	-	gi|238011750|gb|ACR36910.1|/2.75661e-60/unknown [Zea mays]
GRMZM2G125420	1956	10	41	1.43809	5.33727	1.89195	Up	4.4e-05	0.000246428	GO:0016023//cytoplasmic membrane-bounded vesicle	-	-	gi|226509587|ref|NP_001145986.1|/0/hypothetical protein LOC100279515 [Zea mays]
GRMZM2G324903	1291	50	205	10.8943	40.4326	1.89195	Up	2.11e-14	5e-13	GO:0016023//cytoplasmic membrane-bounded vesicle;GO:0016020//membrane	-	-	gi|226508060|ref|NP_001146103.1|/4.49385e-110/hypothetical protein LOC100279636 [Zea mays]
GRMZM2G026065	2419	30	123	3.48851	12.9471	1.89195	Up	2.23e-12	3.18e-11	-	GO:0005515//protein binding	-	gi|226528563|ref|NP_001141985.1|/0/hypothetical protein LOC100274135 [Zea mays]
GRMZM2G051753	2648	83	340	8.81688	32.6938	1.89068	Up	1.59e-13	3.04e-12	GO:0016020//membrane;GO:0016020//membrane;GO:0016020//membrane	GO:0046715//boron transmembrane transporter activity;GO:0046715//boron transmembrane transporter activity;GO:0046715//boron transmembrane transporter activity	GO:0046713//boron transport;GO:0046713//boron transport;GO:0046713//boron transport	gi|226528196|ref|NP_001147798.1|/3.56479e-164/boron transporter-like protein 2 [Zea mays]
GRMZM2G130486	1379	11	45	2.24379	8.30906	1.88875	Up	1.87e-05	0.00011202	-	-	-	gi|195614124|gb|ACG28892.1|/1.78925e-11/hypothetical protein [Zea mays]
GRMZM2G108714	2188	34	139	4.37105	16.176	1.8878	Up	2.27e-13	4.15e-12	-	-	-	gi|226504704|ref|NP_001151383.1|/0/LOC100285016 [Zea mays]
GRMZM2G140342	2128	12	49	1.58622	5.86311	1.88607	Up	7.95e-06	5.09e-05	GO:0016023//cytoplasmic membrane-bounded vesicle;GO:0016020//membrane	-	-	gi|212274491|ref|NP_001130349.1|/0/hypothetical protein LOC100191444 [Zea mays]
GRMZM2G059225	3199	49	200	4.3086	15.9191	1.88547	Up	2.75e-14	6.42e-13	GO:0005737//cytoplasm	GO:0005515//protein binding;GO:0008060//ARF GTPase activator activity;GO:0008270//zinc ion binding;GO:0005515//protein binding	GO:0032312//regulation of ARF GTPase activity	gi|242049814|ref|XP_002462651.1|/7.9021e-92/hypothetical protein SORBIDRAFT_02g029540 [Sorghum bicolor]
GRMZM2G351937	2848	25	102	2.46919	9.11935	1.88489	Up	1.2e-10	1.41e-09	GO:0016023//cytoplasmic membrane-bounded vesicle	-	-	gi|226499788|ref|NP_001147967.1|/0/carbohydrate binding protein [Zea mays]
GRMZM2G032640	1826	13	53	2.00261	7.39059	1.8838	Up	3.4e-06	2.31e-05	-	-	-	gi|212722448|ref|NP_001132164.1|/1.05391e-89/hypothetical protein LOC100193585 [Zea mays]
GRMZM2G087495	2831	14	57	1.39105	5.12671	1.88186	Up	1.46e-06	1.04e-05	-	-	-	gi|242064134|ref|XP_002453356.1|/0/hypothetical protein SORBIDRAFT_04g004500 [Sorghum bicolor]
GRMZM2G139462	1555	310	1261	56.0772	206.485	1.88055	Up	2.58e-13	4.61e-12	GO:0009536//plastid;GO:0009536//plastid;GO:0009536//plastid	GO:0033862//UMP kinase activity;GO:0033862//UMP kinase activity;GO:0033862//UMP kinase activity	GO:0008652//cellular amino acid biosynthetic process;GO:0006221//pyrimidine nucleotide biosynthetic process;GO:0006207//'de novo' pyrimidine base biosynthetic process;GO:0008652//cellular amino acid biosynthetic process;GO:0006221//pyrimidine nucleotide biosynthetic process;GO:0006207//'de novo' pyrimidine base biosynthetic process;GO:0008652//cellular amino acid biosynthetic process;GO:0006221//…	gi|226492028|ref|NP_001149237.1|/1.96203e-32/uridylate kinase [Zea mays]
GRMZM2G137329	724	237	964	92.0798	339.033	1.88047	Up	2.89e-13	5.09e-12	GO:0016023//cytoplasmic membrane-bounded vesicle	-	-	gi|226504694|ref|NP_001148304.1|/3.26145e-35/LOC100281913 [Zea mays]
AC197578.4_FG001	1818	15	61	2.32088	8.54358	1.88017	Up	6.27e-07	4.74e-06	GO:0016023//cytoplasmic membrane-bounded vesicle	GO:0004812//aminoacyl-tRNA ligase activity;GO:0004553//hydrolase activity, hydrolyzing O-glycosyl compounds;GO:0005524//ATP binding	GO:0005975//carbohydrate metabolic process	gi|242054549|ref|XP_002456420.1|/0/hypothetical protein SORBIDRAFT_03g035970 [Sorghum bicolor]
GRMZM2G040513	1651	15	61	2.55564	9.40777	1.88017	Up	6.27e-07	4.74e-06	GO:0009536//plastid;GO:0009536//plastid	-	-	gi|226505290|ref|NP_001147701.1|/4.11691e-114/TPR domain containing protein [Zea mays]
GRMZM2G105229	1788	31	126	4.87696	17.9435	1.87941	Up	1.35e-12	1.99e-11	-	-	-	gi|226530677|ref|NP_001151760.1|/3.07832e-42/tetratricopeptide-like helical [Zea mays]
GRMZM2G072671	1090	16	65	4.12903	15.1842	1.87869	Up	2.71e-07	2.16e-06	-	-	-	gi|226509748|ref|NP_001150263.1|/5.64011e-100/RNA-binding protein 8A [Zea mays]
GRMZM2G041175	1343	82	333	17.1748	63.1353	1.87815	Up	0	0	GO:0016023//cytoplasmic membrane-bounded vesicle;GO:0016021//integral to membrane;GO:0016023//cytoplasmic membrane-bounded vesicle;GO:0016021//integral to membrane;GO:0016023//cytoplasmic membrane-bounded vesicle;GO:0016021//integral to membrane	-	-	gi|162460977|ref|NP_001105285.1|/1.66138e-139/senescence-associated protein DH [Zea mays]
GRMZM2G025154	1876	17	69	2.54901	9.36527	1.87739	Up	1.17e-07	9.86e-07	-	-	-	gi|226493991|ref|NP_001151858.1|/0/serine carboxypeptidase F13S12.6 [Zea mays]
GRMZM2G306216	3700	18	73	1.36844	5.02371	1.87622	Up	5.1e-08	4.47e-07	-	-	-	gi|238011500|gb|ACR36785.1|/6.41971e-48/unknown [Zea mays]
GRMZM2G056594	1971	19	77	2.71158	9.94736	1.87518	Up	2.22e-08	2.03e-07	GO:0005739//mitochondrion	-	-	gi|226530981|ref|NP_001141613.1|/0/hypothetical protein LOC100273731 [Zea mays]
GRMZM2G001676	2055	221	895	30.2507	110.896	1.87417	Up	8.66e-14	1.84e-12	GO:0016020//membrane	-	-	gi|212721358|ref|NP_001131504.1|/0/hypothetical protein LOC100192842 [Zea mays]
GRMZM2G072034	1138	114	461	28.1785	103.148	1.87206	Up	1.01e-13	2.06e-12	-	GO:0005215//transporter activity;GO:0005488//binding	GO:0006810//transport	gi|226530914|ref|NP_001140887.1|/1.13316e-106/hypothetical protein LOC100272963 [Zea mays]
GRMZM2G032266	999	123	497	34.6333	126.676	1.87091	Up	0	0	GO:0009536//plastid	-	-	gi|242047484|ref|XP_002461488.1|/1.2626e-103/hypothetical protein SORBIDRAFT_02g003450 [Sorghum bicolor]
GRMZM2G086876	2028	202	814	28.0181	102.202	1.867	Up	0	0	-	-	-	gi|212722592|ref|NP_001132694.1|/1.05878e-162/hypothetical protein LOC100194172 [Zea mays]
GRMZM2G479243	3481	56	225	4.52521	16.4582	1.86275	Up	0	0	-	-	-	gi|226493335|ref|NP_001147917.1|/0/LOC100281527 [Zea mays]
GRMZM2G014009	1137	38	161	9.40108	34.1909	1.86271	Up	8.88e-14	1.88e-12	GO:0016020//membrane	-	-	gi|226498104|ref|NP_001143522.1|/6.31964e-49/hypothetical protein LOC100276205 [Zea mays]
GRMZM2G168200	1128	18	72	4.48867	16.2528	1.85632	Up	7.6e-08	6.5e-07	-	-	-	gi|293331191|ref|NP_001168404.1|/6.78125e-96/hypothetical protein LOC100382173 [Zea mays]
GRMZM2G051613	1001	15	60	4.21514	15.2623	1.85632	Up	9.49e-07	7e-06	-	-	-	gi|242041137|ref|XP_002467963.1|/1.11827e-31/hypothetical protein SORBIDRAFT_01g037220 [Sorghum bicolor]
GRMZM2G172450	1347	11	44	2.2971	8.31743	1.85632	Up	2.86e-05	0.000166705	-	-	-	gi|212723466|ref|NP_001131657.1|/1.49427e-55/hypothetical protein LOC100193017 [Zea mays]
GRMZM2G017031	1093	10	40	2.57356	9.31845	1.85632	Up	6.77e-05	0.00036332	-	-	-	gi|226533542|ref|NP_001143224.1|/3.39847e-20/hypothetical protein LOC100275740 [Zea mays]
GRMZM2G456547	1299	20	80	4.33087	15.6814	1.85632	Up	1.43e-08	1.35e-07	-	-	-	gi|242077118|ref|XP_002448495.1|/0/hypothetical protein SORBIDRAFT_06g027950 [Sorghum bicolor]
GRMZM2G042461	1724	14	56	2.28426	8.27093	1.85632	Up	2.21e-06	1.54e-05	-	-	-	-
GRMZM2G011541	2739	18	72	1.84857	6.69336	1.85632	Up	7.6e-08	6.49e-07	GO:0016020//membrane	-	-	gi|242054835|ref|XP_002456563.1|/0/hypothetical protein SORBIDRAFT_03g038490 [Sorghum bicolor]
GRMZM2G026793	1716	35	140	5.73727	20.7737	1.85632	Up	1.91e-13	3.56e-12	-	-	-	gi|242072684|ref|XP_002446278.1|/0/hypothetical protein SORBIDRAFT_06g012520 [Sorghum bicolor]
GRMZM2G055756	1814	9	36	1.3956	5.05323	1.85632	Up	0.000160993	0.000800914	-	-	-	gi|242043688|ref|XP_002459715.1|/7.99626e-174/hypothetical protein SORBIDRAFT_02g009280 [Sorghum bicolor]
GRMZM2G104626	2830	11	44	1.09335	3.95886	1.85632	Up	2.86e-05	0.000166664	-	-	-	gi|242036337|ref|XP_002465563.1|/0/hypothetical protein SORBIDRAFT_01g041190 [Sorghum bicolor]
GRMZM2G053206	1372	69	275	14.1465	51.0367	1.85109	Up	0	0	-	-	-	gi|226508498|ref|NP_001140805.1|/4.59878e-177/hypothetical protein LOC100272880 [Zea mays]
GRMZM2G096909	2396	37	147	4.3438	15.6219	1.84654	Up	1.13e-13	2.28e-12	GO:0016020//membrane	-	-	gi|212274955|ref|NP_001130415.1|/0/hypothetical protein LOC100191511 [Zea mays]
GRMZM2G032551	2458	18	71	2.0599	7.35496	1.83615	Up	1.14e-07	9.62e-07	-	-	-	gi|242056079|ref|XP_002457185.1|/0/hypothetical protein SORBIDRAFT_03g002940 [Sorghum bicolor]
GRMZM2G443445	1434	155	611	30.4045	108.492	1.83523	Up	3.9e-13	6.6e-12	-	-	-	gi|226528549|ref|NP_001147757.1|/0/mannitol dehydrogenase [Zea mays]
GRMZM2G036921	1286	561	2208	122.709	437.182	1.83299	Up	2.44e-13	4.42e-12	GO:0009536//plastid	GO:0005515//protein binding	GO:0045454//cell redox homeostasis	gi|226502632|ref|NP_001148437.1|/2.22581e-93/LOC100282052 [Zea mays]
GRMZM2G000718	1403	13	51	2.6064	9.25585	1.82831	Up	7.9e-06	5.06e-05	-	-	-	gi|226502490|ref|NP_001151516.1|/1.44793e-133/novel plant SNARE 11 [Zea mays]
GRMZM2G019874	3367	13	51	1.08606	3.85683	1.82831	Up	7.9e-06	5.06e-05	-	-	-	gi|20146256|dbj|BAB89038.1|/0/putative pentatricopeptide (PPR) repeat-containing protein [Oryza sativa Japonica Group]
GRMZM2G124872	2393	25	98	2.93868	10.4277	1.82718	Up	4.96e-10	5.46e-09	-	-	-	gi|212724052|ref|NP_001132314.1|/0/hypothetical protein LOC100193756 [Zea mays]
GRMZM2G106622	1541	25	98	4.56344	16.193	1.82718	Up	4.96e-10	5.47e-09	-	-	-	gi|226497210|ref|NP_001152088.1|/1.68772e-138/ABA-responsive protein [Zea mays]
GRMZM2G093945	1536	25	98	4.57829	16.2457	1.82718	Up	4.96e-10	5.47e-09	-	-	-	gi|224029849|gb|ACN34000.1|/1.67321e-179/unknown [Zea mays]
AC215260.3_FG001	528	12	47	6.39296	22.6656	1.82595	Up	1.86e-05	0.000111568	GO:0016023//cytoplasmic membrane-bounded vesicle	-	-	gi|194704374|gb|ACF86271.1|/3.49423e-86/unknown [Zea mays]
GRMZM2G151997	1442	12	47	2.34083	8.2992	1.82595	Up	1.86e-05	0.000111596	-	-	-	gi|226510101|ref|NP_001144637.1|/2.67887e-98/hypothetical protein LOC100277656 [Zea mays]
GRMZM2G038820	1115	11	43	2.77506	9.81968	1.82316	Up	4.39e-05	0.000245726	-	-	-	gi|293332767|ref|NP_001169967.1|/1.58715e-113/hypothetical protein LOC100383867 [Zea mays]
GRMZM2G060337	2663	11	43	1.16192	4.11151	1.82316	Up	4.39e-05	0.000245783	-	-	-	gi|242092564|ref|XP_002436772.1|/0/hypothetical protein SORBIDRAFT_10g008520 [Sorghum bicolor]
GRMZM2G141277	893	11	43	3.46494	12.2609	1.82316	Up	4.39e-05	0.000245668	-	-	-	gi|226500486|ref|NP_001148494.1|/1.105e-84/stem 28 kDa glycoprotein [Zea mays]
GRMZM2G099767	2182	65	254	8.37941	29.6403	1.82264	Up	0	0	-	-	-	gi|226493530|ref|NP_001151609.1|/0/ATMAP70-2 [Zea mays]
GRMZM2G018579	1139	980	3829	242.023	855.984	1.82244	Up	0	0	GO:0009536//plastid	-	-	gi|226499222|ref|NP_001144429.1|/7.63616e-87/hypothetical protein LOC100277382 [Zea mays]
GRMZM2G096591	2045	10	39	1.3755	4.85596	1.8198	Up	0.000104024	0.000539621	GO:0016023//cytoplasmic membrane-bounded vesicle;GO:0016023//cytoplasmic membrane-bounded vesicle	-	-	gi|226495835|ref|NP_001150853.1|/3.25422e-172/glucan endo-1,3-beta-glucosidase 7 [Zea mays]
GRMZM2G153369	689	10	39	4.08259	14.4128	1.8198	Up	0.000104024	0.000539504	GO:0016023//cytoplasmic membrane-bounded vesicle;GO:0016023//cytoplasmic membrane-bounded vesicle	-	-	gi|195609850|gb|ACG26755.1|/4.58288e-36/hypothetical protein [Zea mays]
GRMZM2G136453	2479	574	2238	65.1313	229.873	1.81941	Up	7.64e-13	1.18e-11	-	-	-	gi|212274709|ref|NP_001130657.1|/0/hypothetical protein LOC100191759 [Zea mays]
GRMZM2G050450	1752	211	822	33.8768	119.465	1.81822	Up	2.74e-13	4.85e-12	-	-	-	gi|242097006|ref|XP_002438993.1|/0/hypothetical protein SORBIDRAFT_10g029610 [Sorghum bicolor]
GRMZM2G098298	1571	9167	35699	1641.37	5786.07	1.81769	Up	0	0	GO:0016023//cytoplasmic membrane-bounded vesicle	GO:0004197//cysteine-type endopeptidase activity	GO:0006508//proteolysis	gi|194705198|gb|ACF86683.1|/0/unknown [Zea mays]
GRMZM2G026131	1466	18	70	3.45377	12.1582	1.81568	Up	1.73e-07	1.41e-06	-	GO:0005524//ATP binding;GO:0008483//transaminase activity;GO:0004674//protein serine/threonine kinase activity	GO:0006468//protein amino acid phosphorylation;GO:0009058//biosynthetic process	gi|293334783|ref|NP_001169915.1|/2.26868e-36/hypothetical protein LOC100383812 [Zea mays]
GRMZM2G126541	2056	18	70	2.46266	8.66919	1.81568	Up	1.73e-07	1.41e-06	-	-	-	gi|242069341|ref|XP_002449947.1|/9.78939e-132/hypothetical protein SORBIDRAFT_05g026165 [Sorghum bicolor]
GRMZM2G091837	1629	35	136	6.04368	21.258	1.8145	Up	3.92e-13	6.62e-12	GO:0009536//plastid	-	GO:0015996//chlorophyll catabolic process;GO:0010304//PSII associated light-harvesting complex II catabolic process	gi|195611290|gb|ACG27475.1|/4.35185e-124/senescence-inducible chloroplast stay-green protein 1 [Zea mays]
GRMZM2G122810	1711	10	40	1.69248	5.9527	1.8144	Up	6.77e-05	0.000363402	-	GO:0003838//sterol 24-C-methyltransferase activity;GO:0003838//sterol 24-C-methyltransferase activity;GO:0003838//sterol 24-C-methyltransferase activity;GO:0003838//sterol 24-C-methyltransferase activity	GO:0006694//steroid biosynthetic process;GO:0006694//steroid biosynthetic process;GO:0006694//steroid biosynthetic process;GO:0006694//steroid biosynthetic process	gi|162464376|ref|NP_001106071.1|/1.78076e-173/sterol methyltransferase1 [Zea mays]
GRMZM2G113513	845	26	101	8.65508	30.4347	1.8141	Up	3.21e-10	3.62e-09	GO:0005739//mitochondrion	-	-	gi|194699346|gb|ACF83757.1|/1.19008e-69/unknown [Zea mays]
GRMZM2G003835	321	16	62	14.0207	49.1802	1.81052	Up	9.37e-07	6.92e-06	GO:0005739//mitochondrion	-	-	gi|226530975|ref|NP_001150526.1|/2.79391e-22/EMB2752 [Zea mays]
GRMZM2G095363	808	31	120	10.7921	37.8158	1.80902	Up	7.79e-12	1.02e-10	-	-	-	-
GRMZM2G412986	1969	38	147	5.42866	19.0097	1.80807	Up	1.2e-13	2.39e-12	GO:0005739//mitochondrion;GO:0005739//mitochondrion	-	-	gi|195620094|gb|ACG31877.1|/0/glycosyltransferase [Zea mays]
GRMZM2G466578	2619	15	58	1.61106	5.63892	1.80741	Up	2.19e-06	1.53e-05	-	-	-	gi|242043708|ref|XP_002459725.1|/0/hypothetical protein SORBIDRAFT_02g009440 [Sorghum bicolor]
GRMZM2G002559	2638	22	85	2.34586	8.20442	1.80628	Up	9.03e-09	8.68e-08	GO:0005739//mitochondrion	-	-	gi|242077244|ref|XP_002448558.1|/0/hypothetical protein SORBIDRAFT_06g029080 [Sorghum bicolor]
GRMZM2G139786	850	50	193	16.5465	57.8152	1.80492	Up	2.11e-14	5e-13	-	-	-	gi|242083816|ref|XP_002442333.1|/3.26155e-67/hypothetical protein SORBIDRAFT_08g018350 [Sorghum bicolor]
GRMZM2G169095	2569	300	1157	32.8482	114.676	1.80368	Up	2.05e-13	3.8e-12	-	-	-	gi|223949753|gb|ACN28960.1|/0/unknown [Zea mays]
GRMZM2G455784	2669	33	127	3.47792	12.116	1.80061	Up	2.31e-12	3.28e-11	-	-	-	gi|226499650|ref|NP_001145814.1|/1.49145e-74/hypothetical protein LOC100279321 [Zea mays]
GRMZM2G356003	2659	26	100	2.75049	9.57603	1.79974	Up	4.8e-10	5.29e-09	-	-	-	gi|226490892|ref|NP_001145093.1|/1.64243e-73/hypothetical protein LOC100278305 [Zea mays]
GRMZM2G345717	2839	53	203	5.25128	18.2068	1.79374	Up	1.93e-14	4.65e-13	-	GO:0016757//transferase activity, transferring glycosyl groups;GO:0031418//L-ascorbic acid binding;GO:0005506//iron ion binding;GO:0016702//oxidoreductase activity, acting on single donors with incorporation of molecular oxygen, incorporation of two atoms of oxygen;GO:0008237//metallopeptidase activity;GO:0050589//leucocyanidin oxygenase activity	GO:0009813//flavonoid biosynthetic process;GO:0055114//oxidation reduction;GO:0006508//proteolysis	gi|162460149|ref|NP_001106074.1|/0/anthocyaninless2 [Zea mays]
GRMZM2G102238	911	47	180	14.5122	50.3104	1.79359	Up	0	0	GO:0016023//cytoplasmic membrane-bounded vesicle;GO:0016020//membrane	-	-	gi|226501400|ref|NP_001146954.1|/2.07895e-62/acid phosphatase/vanadium-dependent haloperoxidase related [Zea mays]
AC203909.3_FG003	1647	79	302	13.4924	46.6893	1.79095	Up	0	0	-	-	-	gi|226496111|ref|NP_001140781.1|/0/hypothetical protein LOC100272856 [Zea mays]
GRMZM2G006973	1923	11	42	1.60904	5.56127	1.78921	Up	6.71e-05	0.00036058	-	-	-	gi|68248528|gb|AAY88733.1|/5.91583e-99/XB3-related protein [Oryza sativa Japonica Group]
AC217811.3_FG003	1221	16	61	3.68603	12.7209	1.78706	Up	1.42e-06	1.02e-05	-	GO:0030170//pyridoxal phosphate binding;GO:0016831//carboxy-lyase activity	GO:0019752//carboxylic acid metabolic process	gi|242061884|ref|XP_002452231.1|/0/hypothetical protein SORBIDRAFT_04g022140 [Sorghum bicolor]
GRMZM2G167057	1407	36	137	7.19719	24.7931	1.78443	Up	4.94e-13	8.06e-12	-	-	-	gi|242070679|ref|XP_002450616.1|/9.16531e-120/hypothetical protein SORBIDRAFT_05g008250 [Sorghum bicolor]
GRMZM2G046615	1962	77	293	11.0394	38.0253	1.78429	Up	0	0	GO:0009536//plastid	GO:0016829//lyase activity	GO:0008152//metabolic process	gi|162458335|ref|NP_001105854.1|/0/terpene synthase 2 [Zea mays]
GRMZM2G173209	1315	10	38	2.13909	7.35803	1.78232	Up	0.000159345	0.00079387	-	GO:0005524//ATP binding;GO:0004017//adenylate kinase activity	GO:0006163//purine nucleotide metabolic process	gi|212721116|ref|NP_001132815.1|/4.7405e-131/hypothetical protein LOC100194305 [Zea mays]
GRMZM2G024109	1550	35	133	6.35171	21.8486	1.78232	Up	1.01e-12	1.52e-11	-	-	-	gi|226499412|ref|NP_001145243.1|/0/hypothetical protein LOC100278525 [Zea mays]
GRMZM2G113129	2567	230	874	25.2033	86.6941	1.78232	Up	4.52e-13	7.52e-12	-	-	-	gi|242088743|ref|XP_002440204.1|/0/hypothetical protein SORBIDRAFT_09g027710 [Sorghum bicolor]
GRMZM2G099425	2306	58	220	7.07495	24.2922	1.7797	Up	0	0	-	-	-	gi|226494476|ref|NP_001147084.1|/0/LOC100280693 [Zea mays]
GRMZM2G181192	1402	48	182	9.63048	33.0542	1.77916	Up	9.59e-14	2e-12	-	GO:0046872//metal ion binding;GO:0004462//lactoylglutathione lyase activity;GO:0046872//metal ion binding;GO:0004462//lactoylglutathione lyase activity;GO:0046872//metal ion binding;GO:0004462//lactoylglutathione lyase activity	-	gi|195639070|gb|ACG39003.1|/0/lactoylglutathione lyase [Zea mays]
GRMZM2G003789	2053	19	72	2.60327	8.92992	1.77832	Up	1.7e-07	1.39e-06	GO:0016023//cytoplasmic membrane-bounded vesicle	-	-	gi|293332199|ref|NP_001169595.1|/0/hypothetical protein LOC100383476 [Zea mays]
GRMZM2G041462	1641	28	106	4.79959	16.4475	1.77689	Up	2.04e-10	2.35e-09	GO:0005634//nucleus	GO:0003700//sequence-specific DNA binding transcription factor activity	GO:0006355//regulation of transcription, DNA-dependent	gi|238013152|gb|ACR37611.1|/3.83487e-112/unknown [Zea mays]
GRMZM2G033098	2066	35	132	4.76532	16.2685	1.77143	Up	1.46e-12	2.13e-11	GO:0009536//plastid	GO:0005506//iron ion binding	-	gi|242032869|ref|XP_002463829.1|/0/hypothetical protein SORBIDRAFT_01g007000 [Sorghum bicolor]
GRMZM2G015739	856	13	49	4.27193	14.5756	1.77059	Up	1.83e-05	0.000110205	-	-	-	gi|226530036|ref|NP_001143801.1|/7.13811e-78/hypothetical protein LOC100276572 [Zea mays]
GRMZM2G041955	2833	13	49	1.29078	4.40406	1.77059	Up	1.83e-05	0.000110232	-	-	-	gi|242036089|ref|XP_002465439.1|/0/hypothetical protein SORBIDRAFT_01g038860 [Sorghum bicolor]
GRMZM2G015605	803	242	911	84.7724	288.873	1.76877	Up	4.71e-13	7.74e-12	GO:0005624//membrane fraction;GO:0016023//cytoplasmic membrane-bounded vesicle;GO:0005886//plasma membrane;GO:0016021//integral to membrane	-	GO:0009414//response to water deprivation;GO:0009409//response to cold;GO:0009737//response to abscisic acid stimulus;GO:0009651//response to salt stress	gi|210162064|gb|ACJ09630.1|/7.18342e-29/putative early drought-induced protein [Cupressus sempervirens]
GRMZM2G134628	2629	162	608	17.3332	58.8866	1.7644	Up	0	0	-	-	-	gi|226502068|ref|NP_001147858.1|/0/protein phosphatase 2C ABI2 [Zea mays]
GRMZM2G005419	999	52	195	14.6417	49.7019	1.76321	Up	3.35e-14	7.66e-13	-	-	-	gi|226499044|ref|NP_001143243.1|/3.48657e-53/hypothetical protein LOC100275768 [Zea mays]
GRMZM2G072513	2284	12	45	1.47788	5.01672	1.76321	Up	4.33e-05	0.000242993	-	-	-	gi|226529534|ref|NP_001143107.1|/0/hypothetical protein LOC100275584 [Zea mays]
GRMZM2G082365	2020	12	45	1.67103	5.67238	1.76321	Up	4.33e-05	0.00024305	-	GO:0005515//protein binding;GO:0009982//pseudouridine synthase activity;GO:0003723//RNA binding	-	gi|242051008|ref|XP_002463248.1|/0/hypothetical protein SORBIDRAFT_02g040540 [Sorghum bicolor]
GRMZM2G426336	804	24	90	8.39672	28.503	1.76321	Up	5.78e-09	5.68e-08	-	-	-	gi|212275740|ref|NP_001130439.1|/7.13361e-53/hypothetical protein LOC100191536 [Zea mays]
GRMZM2G302604	2045	66	247	9.07832	30.7544	1.7603	Up	0	0	GO:0016023//cytoplasmic membrane-bounded vesicle;GO:0016020//membrane	GO:0005351//sugar:hydrogen symporter activity	GO:0008643//carbohydrate transport	gi|293335603|ref|NP_001168177.1|/0/hypothetical protein LOC100381931 [Zea mays]
GRMZM2G002135	2057	49	183	6.70064	22.6527	1.75731	Up	2.75e-14	6.43e-13	-	-	-	gi|226500266|ref|NP_001150818.1|/4.84805e-115/acyltransferase [Zea mays]
GRMZM2G058402	1193	15	56	3.53676	11.9523	1.75679	Up	5.05e-06	3.34e-05	-	-	-	-
GRMZM2G176085	1501	71	265	13.3055	44.9541	1.75643	Up	0	0	GO:0016023//cytoplasmic membrane-bounded vesicle	-	-	gi|194706094|gb|ACF87131.1|/2.25931e-164/unknown [Zea mays]
GRMZM2G069923	1559	52	194	9.38236	31.6854	1.7558	Up	3.35e-14	7.69e-13	GO:0009536//plastid;GO:0009536//plastid	-	-	gi|293337145|ref|NP_001169497.1|/2.03901e-115/hypothetical protein LOC100383370 [Zea mays]
GRMZM2G046024	2536	26	97	2.88389	9.73927	1.7558	Up	1.63e-09	1.7e-08	-	-	-	gi|226503972|ref|NP_001147989.1|/9.53066e-154/ATPase, coupled to transmembrane movement of substances [Zea mays]
GRMZM2G320023	1072	37	138	9.70871	32.7784	1.75539	Up	6.66e-13	1.05e-11	-	-	-	gi|293331971|ref|NP_001168549.1|/1.41883e-79/hypothetical protein LOC100382329 [Zea mays]
GRMZM2G332843	2025	11	41	1.528	5.1554	1.75444	Up	0.000102365	0.000531824	-	-	-	gi|242065790|ref|XP_002454184.1|/0/hypothetical protein SORBIDRAFT_04g026300 [Sorghum bicolor]
GRMZM2G095039	1078	11	41	2.87031	9.68432	1.75444	Up	0.000102365	0.00053194	GO:0016023//cytoplasmic membrane-bounded vesicle	-	-	gi|194703810|gb|ACF85989.1|/7.66172e-33/unknown [Zea mays]
GRMZM2G353444	1972	254	946	36.2311	122.148	1.75334	Up	3.83e-13	6.5e-12	GO:0009536//plastid	-	-	gi|242051787|ref|XP_002455039.1|/1.12226e-129/hypothetical protein SORBIDRAFT_03g003410 [Sorghum bicolor]
GRMZM2G114998	1484	29	108	5.49691	18.5308	1.75323	Up	2e-10	2.3e-09	-	GO:0003677//DNA binding	-	gi|226501786|ref|NP_001145220.1|/3.36009e-120/hypothetical protein LOC100278484 [Zea mays]
GRMZM2G084694	2522	360	1339	40.1525	135.188	1.75141	Up	3.27e-13	5.66e-12	-	-	-	gi|242052877|ref|XP_002455584.1|/0/hypothetical protein SORBIDRAFT_03g013420 [Sorghum bicolor]
GRMZM2G086763	1839	57	212	8.64808	29.1159	1.75135	Up	4.02e-14	9.07e-13	GO:0009536//plastid;GO:0009536//plastid	-	-	gi|162459906|ref|NP_001105995.1|/4.22506e-130/chloroplast post-illumination chlorophyll fluorescence increase protein [Zea mays]
GRMZM2G080519	2002	53	197	7.44674	25.0557	1.75046	Up	1.93e-14	4.66e-13	-	-	-	gi|226503343|ref|NP_001140809.1|/1.18581e-174/hypothetical protein LOC100272884 [Zea mays]
GRMZM2G359986	2227	14	52	1.76833	5.94548	1.74941	Up	1.18e-05	7.42e-05	-	-	-	gi|293335647|ref|NP_001168336.1|/0/hypothetical protein LOC100382104 [Zea mays]
GRMZM2G062946	2116	35	130	4.65272	15.6434	1.74941	Up	3.14e-12	4.38e-11	-	-	-	gi|226496641|ref|NP_001141467.1|/0/hypothetical protein LOC100273577 [Zea mays]
GRMZM2G373522	1356	31	115	6.43068	21.5944	1.74762	Up	5.68e-11	6.84e-10	-	-	-	gi|238009884|gb|ACR35977.1|/3.74478e-13/unknown [Zea mays]
GRMZM2G080380	1512	24	89	4.46492	14.9879	1.74709	Up	8.71e-09	8.41e-08	-	-	-	gi|226503229|ref|NP_001148863.1|/0/aspartate carbamoyltransferase 1 [Zea mays]
GRMZM2G027825	2147	17	63	2.22726	7.47158	1.74614	Up	1.4e-06	1e-05	GO:0016023//cytoplasmic membrane-bounded vesicle	-	-	gi|259490623|ref|NP_001159324.1|/0/hypothetical protein LOC100304417 [Zea mays]
GRMZM2G054803	1735	228	843	36.9649	123.718	1.74282	Up	2.09e-13	3.85e-12	GO:0009536//plastid	-	-	gi|194702840|gb|ACF85504.1|/1.65751e-145/unknown [Zea mays]
GRMZM2G087955	1873	33	122	4.95599	16.5854	1.74267	Up	1.62e-11	2.08e-10	-	-	-	gi|238013530|gb|ACR37800.1|/1.9692e-99/unknown [Zea mays]
GRMZM2G044027	2234	64	236	8.05845	26.8988	1.73897	Up	0	0	-	-	-	gi|212275951|ref|NP_001130758.1|/0/hypothetical protein LOC100191862 [Zea mays]
GRMZM2G410623	5862	16	59	0.767766	2.56277	1.73897	Up	3.26e-06	2.22e-05	-	-	-	gi|242041975|ref|XP_002468382.1|/0/hypothetical protein SORBIDRAFT_01g044940 [Sorghum bicolor]
GRMZM2G155662	1407	16	59	3.19875	10.6773	1.73897	Up	3.26e-06	2.22e-05	GO:0009536//plastid;GO:0009536//plastid;GO:0009536//plastid;GO:0009536//plastid	GO:0005488//binding;GO:0005488//binding;GO:0005488//binding	GO:0006355//regulation of transcription, DNA-dependent;GO:0006355//regulation of transcription, DNA-dependent;GO:0006355//regulation of transcription, DNA-dependent	gi|223947295|gb|ACN27731.1|/9.90135e-52/unknown [Zea mays]
GRMZM2G412441	1190	35	129	8.27324	27.6024	1.73827	Up	4.67e-12	6.32e-11	GO:0016023//cytoplasmic membrane-bounded vesicle	-	-	gi|194693764|gb|ACF80966.1|/9.78644e-32/unknown [Zea mays]
GRMZM2G368398	2864	28	103	2.75004	9.15731	1.73547	Up	6.93e-10	7.5e-09	GO:0016020//membrane;GO:0016020//membrane	-	-	gi|224031145|gb|ACN34648.1|/5.67049e-164/unknown [Zea mays]
GRMZM2G084021	1276	63	231	13.8882	46.0962	1.73079	Up	0	0	-	-	-	gi|226502238|ref|NP_001145005.1|/1.44679e-36/hypothetical protein LOC100278171 [Zea mays]
GRMZM2G453301	633	12	44	5.33252	17.6992	1.73079	Up	6.57e-05	0.000354503	-	-	-	gi|242061924|ref|XP_002452251.1|/2.36195e-17/hypothetical protein SORBIDRAFT_04g022440 [Sorghum bicolor]
GRMZM2G154896	895	63	231	19.8003	65.7193	1.73079	Up	0	0	-	-	-	gi|194697064|gb|ACF82616.1|/1.55081e-86/unknown [Zea mays]
GRMZM2G060185	1360	15	55	3.10247	10.2974	1.73079	Up	7.64e-06	4.91e-05	-	-	-	gi|223946145|gb|ACN27156.1|/5.31926e-93/unknown [Zea mays]
GRMZM2G097505	2582	23	84	2.50568	8.28375	1.72508	Up	3.04e-08	2.74e-07	GO:0016020//membrane	-	-	gi|242033835|ref|XP_002464312.1|/0/hypothetical protein SORBIDRAFT_01g015990 [Sorghum bicolor]
GRMZM2G142705	991	20	73	5.6769	18.7566	1.72422	Up	2.52e-07	2.02e-06	-	-	-	gi|162460521|ref|NP_001105932.1|/5.66369e-56/GR2b protein [Zea mays]
GRMZM2G002100	1758	14	51	2.24008	7.38678	1.72139	Up	1.79e-05	0.000108193	-	GO:0004707//MAP kinase activity;GO:0005524//ATP binding;GO:0004707//MAP kinase activity;GO:0005524//ATP binding	GO:0006468//protein amino acid phosphorylation;GO:0006468//protein amino acid phosphorylation	gi|194702650|gb|ACF85409.1|/0/unknown [Zea mays]
GRMZM2G170262	778	14	51	5.06178	16.6915	1.72139	Up	1.79e-05	0.000108166	-	-	-	gi|226494415|ref|NP_001148414.1|/1.04425e-37/ribosome-like protein [Zea mays]
GRMZM2G143367	1880	11	40	1.64585	5.41759	1.71882	Up	0.000155591	0.000778409	-	-	-	gi|226531848|ref|NP_001140862.1|/1.63632e-61/hypothetical protein LOC100272938 [Zea mays]
GRMZM2G316113	2061	11	40	1.50131	4.94181	1.71882	Up	0.000155591	0.000778246	GO:0016023//cytoplasmic membrane-bounded vesicle;GO:0016023//cytoplasmic membrane-bounded vesicle	-	-	gi|162459598|ref|NP_001105067.1|/0/nucleosome/chromatin assembly factor C [Zea mays]
GRMZM2G038636	1630	6120	22241	1056.13	3474.33	1.71794	Up	0	0	GO:0016023//cytoplasmic membrane-bounded vesicle	GO:0004197//cysteine-type endopeptidase activity	GO:0006508//proteolysis	gi|194689248|gb|ACF78708.1|/0/unknown [Zea mays]
GRMZM2G419994	1492	113	410	21.3042	69.9711	1.71562	Up	2.04e-13	3.8e-12	-	-	-	gi|226529485|ref|NP_001146118.1|/4.49699e-64/hypothetical protein LOC100279659 [Zea mays]
GRMZM2G383338	1270	75	272	16.6116	54.5342	1.71497	Up	0	0	-	-	-	gi|242033555|ref|XP_002464172.1|/1.34645e-42/hypothetical protein SORBIDRAFT_01g013580 [Sorghum bicolor]
GRMZM2G055752	1015	16	58	4.43413	14.5501	1.7143	Up	4.93e-06	3.27e-05	-	-	-	gi|194703808|gb|ACF85988.1|/6.78124e-28/unknown [Zea mays]
GRMZM2G151580	1226	64	232	14.684	48.1838	1.7143	Up	0	0	-	-	-	gi|212275306|ref|NP_001130120.1|/2.34403e-137/hypothetical protein LOC100191214 [Zea mays]
GRMZM2G467370	706	16	58	6.37485	20.9183	1.7143	Up	4.93e-06	3.27e-05	GO:0016023//cytoplasmic membrane-bounded vesicle	-	-	gi|224035781|gb|ACN36966.1|/9.01091e-35/unknown [Zea mays]
GRMZM2G105221	2697	117	424	12.2028	40.0303	1.71388	Up	1.43e-13	2.79e-12	-	-	-	gi|226507655|ref|NP_001142280.1|/0/hypothetical protein LOC100274449 [Zea mays]
GRMZM2G042118	1393	287	1040	57.9543	190.102	1.71378	Up	4.17e-13	6.96e-12	-	GO:0005488//binding	-	gi|226505736|ref|NP_001150149.1|/1.11863e-61/LOC100283778 [Zea mays]
GRMZM2G073359	1713	21	76	3.44839	11.2969	1.71193	Up	1.63e-07	1.34e-06	GO:0009536//plastid	-	-	gi|226532172|ref|NP_001148215.1|/0/protein kinase APK1B [Zea mays]
GRMZM2G167872	1672	34	123	5.72002	18.7315	1.71138	Up	2.37e-11	2.98e-10	-	GO:0008460//dTDP-glucose 4,6-dehydratase activity;GO:0050662//coenzyme binding;GO:0008460//dTDP-glucose 4,6-dehydratase activity;GO:0050662//coenzyme binding	GO:0044237//cellular metabolic process;GO:0044237//cellular metabolic process	gi|226502716|ref|NP_001149219.1|/0/bifunctional polymyxin resistance arnA protein [Zea mays]
GRMZM2G094396	477	13	47	7.66619	25.089	1.71047	Up	4.22e-05	0.000237486	-	-	-	-
GRMZM2G139535	1697	13	47	2.15485	7.05212	1.71047	Up	4.22e-05	0.000237374	-	-	-	gi|226495147|ref|NP_001150318.1|/1.90543e-138/heat shock factor protein 4 [Zea mays]
GRMZM2G415772	983	13	47	3.72001	12.1744	1.71047	Up	4.22e-05	0.00023743	-	-	-	gi|226529073|ref|NP_001142799.1|/9.80475e-69/hypothetical protein LOC100275175 [Zea mays]
GRMZM2G061321	1823	31	112	4.78332	15.6435	1.70948	Up	1.92e-10	2.21e-09	-	-	-	gi|226531147|ref|NP_001150609.1|/0/anthocyanidin 3-O-glucosyltransferase [Zea mays]
GRMZM2G059836	831	36	130	12.1859	39.8333	1.70877	Up	6.8e-12	8.99e-11	-	-	-	gi|226494452|ref|NP_001148035.1|/2.48038e-72/LOC100281644 [Zea mays]
GRMZM2G162065	2850	33	119	3.25704	10.6318	1.70675	Up	5.45e-11	6.58e-10	-	-	-	gi|242094066|ref|XP_002437523.1|/0/hypothetical protein SORBIDRAFT_10g028680 [Sorghum bicolor]
GRMZM2G048836	2344	104	375	12.4805	40.7359	1.70663	Up	0	0	GO:0016021//integral to membrane;GO:0009536//plastid	GO:0004222//metalloendopeptidase activity;GO:0005524//ATP binding;GO:0017111//nucleoside-triphosphatase activity;GO:0008270//zinc ion binding	GO:0030163//protein catabolic process;GO:0006508//proteolysis	gi|212274447|ref|NP_001130462.1|/0/hypothetical protein LOC100191560 [Zea mays]
GRMZM2G172891	350	15	54	12.0553	39.2853	1.70432	Up	1.15e-05	7.25e-05	-	-	-	gi|242054555|ref|XP_002456423.1|/2.78551e-51/hypothetical protein SORBIDRAFT_03g036020 [Sorghum bicolor]
GRMZM2G165176	2188	20	72	2.57121	8.37894	1.70432	Up	3.79e-07	2.96e-06	GO:0009536//plastid	-	-	gi|212723208|ref|NP_001131559.1|/0/hypothetical protein LOC100192900 [Zea mays]
GRMZM2G099944	2121	15	54	1.98932	6.48271	1.70432	Up	1.15e-05	7.25e-05	GO:0043234//protein complex;GO:0005874//microtubule;GO:0043234//protein complex;GO:0005874//microtubule	GO:0005525//GTP binding;GO:0005198//structural molecule activity;GO:0003924//GTPase activity;GO:0005525//GTP binding;GO:0005198//structural molecule activity;GO:0003924//GTPase activity	GO:0007018//microtubule-based movement;GO:0051258//protein polymerization;GO:0007018//microtubule-based movement;GO:0051258//protein polymerization	gi|293335531|ref|NP_001168917.1|/1.83319e-74/hypothetical protein LOC100382727 [Zea mays]
GRMZM2G170289	1893	45	162	6.68677	21.7906	1.70432	Up	2.82e-14	6.55e-13	-	-	-	gi|242066354|ref|XP_002454466.1|/0/hypothetical protein SORBIDRAFT_04g031600 [Sorghum bicolor]
GRMZM2G057374	1047	84	302	22.5677	73.4453	1.70241	Up	0	0	GO:0009536//plastid	-	-	gi|226509440|ref|NP_001149247.1|/4.50707e-115/FK506 binding protein [Zea mays]
GRMZM2G164502	2354	17	61	2.03141	6.59823	1.6996	Up	3.18e-06	2.17e-05	GO:0016023//cytoplasmic membrane-bounded vesicle;GO:0016023//cytoplasmic membrane-bounded vesicle	-	-	gi|242060085|ref|XP_002459188.1|/4.7395e-179/hypothetical protein SORBIDRAFT_03g047530 [Sorghum bicolor]
AC233870.1_FG003	1944	147	527	21.2704	69.0269	1.69831	Up	1.35e-13	2.65e-12	-	-	-	gi|242089093|ref|XP_002440379.1|/0/hypothetical protein SORBIDRAFT_09g030700 [Sorghum bicolor]
GRMZM2G377904	1769	125	448	19.8764	64.4843	1.69789	Up	6.99e-14	1.52e-12	GO:0008287//protein serine/threonine phosphatase complex;GO:0005739//mitochondrion	GO:0004722//protein serine/threonine phosphatase activity	GO:0006470//protein amino acid dephosphorylation	gi|242032905|ref|XP_002463847.1|/0/hypothetical protein SORBIDRAFT_01g007340 [Sorghum bicolor]
AC207652.3_FG001	2889	12	43	1.16839	3.78987	1.69763	Up	9.95e-05	0.000519137	-	-	-	gi|242052597|ref|XP_002455444.1|/0/hypothetical protein SORBIDRAFT_03g010900 [Sorghum bicolor]
GRMZM2G027378	1076	19	68	4.96702	16.0916	1.69586	Up	8.82e-07	6.54e-06	-	GO:0004842//ubiquitin-protein ligase activity;GO:0004842//ubiquitin-protein ligase activity	GO:0016579//protein deubiquitination;GO:0051246//regulation of protein metabolic process;GO:0016579//protein deubiquitination;GO:0051246//regulation of protein metabolic process	gi|195606712|gb|ACG25186.1|/3.75863e-72/ubiquitin-conjugating enzyme spm2 [Zea mays]
GRMZM2G127499	999	14	50	3.94201	12.7441	1.69283	Up	2.71e-05	0.000158607	-	-	-	gi|226499496|ref|NP_001145436.1|/4.53161e-53/hypothetical protein LOC100278809 [Zea mays]
GRMZM2G094768	1780	21	75	3.31859	10.7287	1.69283	Up	2.45e-07	1.97e-06	-	-	-	gi|242063058|ref|XP_002452818.1|/0/hypothetical protein SORBIDRAFT_04g033110 [Sorghum bicolor]
GRMZM2G109783	2790	47	167	4.73858	15.2411	1.68544	Up	0	0	-	GO:0005515//protein binding	-	gi|293335249|ref|NP_001169174.1|/0/hypothetical protein LOC100383024 [Zea mays]
GRMZM2G018416	2895	284	1008	27.5946	88.6576	1.68386	Up	9.7e-14	2.01e-12	GO:0016023//cytoplasmic membrane-bounded vesicle	-	-	gi|293336965|ref|NP_001169682.1|/0/hypothetical protein LOC100383563 [Zea mays]
GRMZM2G396959	626	37	131	16.6258	53.2845	1.68029	Up	9.88e-12	1.28e-10	-	-	-	gi|293336100|ref|NP_001170404.1|/8.94033e-30/hypothetical protein LOC100384390 [Zea mays]
GRMZM2G004878	1092	17	60	4.37906	13.9905	1.67575	Up	4.78e-06	3.18e-05	GO:0043229//intracellular organelle	-	GO:0009987//cellular process	gi|226501580|ref|NP_001144569.1|/3.25507e-39/hypothetical protein LOC100277576 [Zea mays]
GRMZM2G125495	3619	19	67	1.47679	4.71401	1.67449	Up	1.32e-06	9.54e-06	GO:0016023//cytoplasmic membrane-bounded vesicle	-	-	gi|242045842|ref|XP_002460792.1|/0/hypothetical protein SORBIDRAFT_02g034960 [Sorghum bicolor]
GRMZM2G136910	1250	5428	19013	1221.47	3872.97	1.66482	Up	2.27e-11	2.86e-10	-	-	-	gi|194697048|gb|ACF82608.1|/3.72166e-21/unknown [Zea mays]
GRMZM2G078480	1149	14	49	3.42738	10.8588	1.66368	Up	4.08e-05	0.000230008	-	-	-	gi|242049686|ref|XP_002462587.1|/3.09156e-152/hypothetical protein SORBIDRAFT_02g028600 [Sorghum bicolor]
GRMZM2G019571	1914	12	42	1.76358	5.58742	1.66368	Up	0.000150135	0.000752217	-	-	-	gi|212274435|ref|NP_001130599.1|/0/hypothetical protein LOC100191698 [Zea mays]
AC197246.3_FG002	1614	20	70	3.48563	11.0433	1.66368	Up	8.54e-07	6.33e-06	GO:0005634//nucleus	GO:0030528//transcription regulator activity	GO:0045449//regulation of transcription	gi|212721436|ref|NP_001132323.1|/0/hypothetical protein LOC100193765 [Zea mays]
GRMZM2G162598	2673	84	294	8.83965	28.0061	1.66368	Up	0	0	-	-	-	gi|293336834|ref|NP_001169618.1|/0/hypothetical protein LOC100383499 [Zea mays]
GRMZM2G092101	2108	48	168	6.40509	20.2928	1.66368	Up	1.13e-13	2.29e-12	-	-	-	gi|293336349|ref|NP_001168521.1|/0/hypothetical protein LOC100382301 [Zea mays]
GRMZM2G102878	971	16	56	4.63506	14.685	1.66368	Up	1.12e-05	7.02e-05	-	-	-	gi|242049762|ref|XP_002462625.1|/1.56477e-143/hypothetical protein SORBIDRAFT_02g029190 [Sorghum bicolor]
GRMZM2G459110	2245	37	129	4.63596	14.6311	1.6581	Up	2.19e-11	2.76e-10	-	-	-	gi|242062714|ref|XP_002452646.1|/0/hypothetical protein SORBIDRAFT_04g029830 [Sorghum bicolor]
GRMZM2G174708	1055	35	122	9.3319	29.445	1.65778	Up	7.68e-11	9.17e-10	GO:0016023//cytoplasmic membrane-bounded vesicle	-	-	gi|226496125|ref|NP_001151303.1|/9.39455e-145/polygalacturonase inhibitor 1 [Zea mays]
GRMZM2G050270	1699	75	261	12.4172	39.1157	1.65541	Up	0	0	GO:0009536//plastid	-	-	gi|226493116|ref|NP_001150503.1|/0/3-N-debenzoyl-2-deoxytaxol N-benzoyltransferase [Zea mays]
GRMZM2G134183	2393	23	80	2.70358	8.51238	1.65469	Up	1.54e-07	1.27e-06	-	-	-	gi|5081545|gb|AAD39435.1|AF129858_1/2.74854e-45/CENPCB protein [Zea mays]
GRMZM2G062785	961	23	80	6.73223	21.1968	1.65469	Up	1.54e-07	1.27e-06	GO:0016020//membrane	-	-	gi|212723510|ref|NP_001131228.1|/3.76088e-41/hypothetical protein LOC100192537 [Zea mays]
GRMZM2G439799	3402	61	212	5.04371	15.8674	1.65351	Up	3.51e-14	7.97e-13	-	-	-	gi|242072496|ref|XP_002446184.1|/0/hypothetical protein SORBIDRAFT_06g003150 [Sorghum bicolor]
GRMZM2G380205	3267	40	139	3.44402	10.8335	1.65334	Up	4.12e-12	5.63e-11	-	-	-	gi|242092242|ref|XP_002436611.1|/0/hypothetical protein SORBIDRAFT_10g005720 [Sorghum bicolor]
GRMZM2G373132	723	150	521	58.359	183.486	1.65264	Up	2.8e-14	6.51e-13	-	-	-	gi|226505324|ref|NP_001147302.1|/1.15765e-125/regulatory subunit [Zea mays]
GRMZM2G332821	2533	13	45	1.44365	4.52357	1.64774	Up	9.58e-05	0.000500975	-	-	-	gi|242093356|ref|XP_002437168.1|/0/hypothetical protein SORBIDRAFT_10g022290 [Sorghum bicolor]
GRMZM2G098869	2471	13	45	1.47988	4.63707	1.64774	Up	9.58e-05	0.000500865	-	-	-	gi|226505202|ref|NP_001141725.1|/0/hypothetical protein LOC100273856 [Zea mays]
GRMZM2G178958	2170	383	1325	49.6471	155.475	1.6469	Up	9.1e-14	1.91e-12	GO:0009536//plastid;GO:0009536//plastid	GO:0008235//metalloexopeptidase activity;GO:0008235//metalloexopeptidase activity	GO:0006508//proteolysis;GO:0006508//proteolysis	gi|242066822|ref|XP_002454700.1|/0/hypothetical protein SORBIDRAFT_04g035840 [Sorghum bicolor]
GRMZM2G114988	2047	111	384	15.2532	47.7658	1.64687	Up	0	0	-	-	-	gi|226508152|ref|NP_001145908.1|/0/hypothetical protein LOC100279427 [Zea mays]
GRMZM2G163494	1160	24	83	5.8198	18.219	1.6464	Up	9.92e-08	8.38e-07	GO:0016023//cytoplasmic membrane-bounded vesicle	-	-	gi|195616514|gb|ACG30087.1|/1.64027e-76/component of high affinity nitrate transporter [Zea mays]
GRMZM2G351941	1473	20	69	3.81928	11.9275	1.64292	Up	1.28e-06	9.21e-06	GO:0009536//plastid	-	-	gi|226492635|ref|NP_001152251.1|/0/protein kinase APK1B [Zea mays]
GRMZM2G096946	2417	38	131	4.42244	13.8006	1.64182	Up	2.11e-11	2.68e-10	GO:0005739//mitochondrion	GO:0016491//oxidoreductase activity	-	gi|242061414|ref|XP_002451996.1|/0/hypothetical protein SORBIDRAFT_04g013150 [Sorghum bicolor]
AC209257.4_FG007	1743	45	155	7.26223	22.6432	1.6406	Up	3.24e-13	5.63e-12	-	-	-	gi|293335435|ref|NP_001168518.1|/0/hypothetical protein LOC100382298 [Zea mays]
GRMZM2G451231	3078	18	62	1.64497	5.12893	1.6406	Up	4.6e-06	3.06e-05	-	-	-	gi|242083734|ref|XP_002442292.1|/0/hypothetical protein SORBIDRAFT_08g017550 [Sorghum bicolor]
GRMZM2G000764	2663	25	86	2.64073	8.22302	1.63873	Up	6.41e-08	5.54e-07	-	-	-	gi|242062488|ref|XP_002452533.1|/0/hypothetical protein SORBIDRAFT_04g027500 [Sorghum bicolor]
GRMZM2G358153	1393	25	86	5.04828	15.7199	1.63873	Up	6.41e-08	5.54e-07	GO:0016023//cytoplasmic membrane-bounded vesicle	-	-	gi|212721998|ref|NP_001131214.1|/4.12452e-165/hypothetical protein LOC100192522 [Zea mays]
GRMZM2G173684	1774	48	165	7.61101	23.6829	1.63768	Up	1.54e-13	2.98e-12	GO:0016020//membrane	-	-	gi|212723154|ref|NP_001132272.1|/2.14278e-164/hypothetical protein LOC100193708 [Zea mays]
GRMZM2G405203	3232	46	158	4.00351	12.4477	1.63654	Up	2.69e-13	4.78e-12	-	-	-	gi|242092018|ref|XP_002436499.1|/0/hypothetical protein SORBIDRAFT_10g003790 [Sorghum bicolor]
GRMZM2G150319	1753	53	182	8.5045	26.4359	1.6362	Up	2.22e-14	5.25e-13	-	-	-	gi|212723830|ref|NP_001131433.1|/0/hypothetical protein LOC100192765 [Zea mays]
GRMZM2G100058	1410	63	216	12.5683	39.0066	1.63393	Up	0	0	-	-	-	gi|226530647|ref|NP_001146846.1|/2.55313e-154/peptidase S8 and S53, subtilisin, kexin, sedolisin [Zea mays]
GRMZM2G703807	787	14	48	5.00389	15.53	1.63393	Up	6.11e-05	0.000334752	-	-	-	gi|223974765|gb|ACN31570.1|/3.42448e-20/unknown [Zea mays]
GRMZM2G071162	1976	150	514	21.353	66.2338	1.63313	Up	2.8e-14	6.51e-13	GO:0009536//plastid	-	-	gi|242092154|ref|XP_002436567.1|/0/hypothetical protein SORBIDRAFT_10g004910 [Sorghum bicolor]
GRMZM2G178455	1367	33	113	6.79047	21.0481	1.63211	Up	6e-10	6.53e-09	GO:0016023//cytoplasmic membrane-bounded vesicle	-	-	gi|219362959|ref|NP_001137106.1|/5.23628e-64/hypothetical protein LOC100217283 [Zea mays]
GRMZM2G013461	1287	48	164	10.491	32.4466	1.62891	Up	1.82e-13	3.45e-12	-	GO:0004869//cysteine-type endopeptidase inhibitor activity	-	gi|195654689|gb|ACG46812.1|/2.46592e-13/hypothetical protein [Zea mays]
GRMZM2G036365	1566	34	116	6.1072	18.8612	1.62684	Up	3.88e-10	4.33e-09	-	-	-	gi|242070719|ref|XP_002450636.1|/8.80798e-151/hypothetical protein SORBIDRAFT_05g008470 [Sorghum bicolor]
GRMZM2G114861	2749	34	116	3.47904	10.7445	1.62684	Up	3.88e-10	4.33e-09	-	-	-	gi|195615810|gb|ACG29735.1|/0/kinesin-1 [Zea mays]
GRMZM2G319878	975	20	68	5.77006	17.7586	1.62186	Up	1.9e-06	1.33e-05	-	-	-	gi|283945622|ref|NP_001147156.1|/4.00147e-30/mitochondrial import inner membrane translocase subunit Tim8 [Zea mays]
GRMZM2G151125	1755	128	435	20.5158	63.1126	1.6212	Up	8.82e-14	1.87e-12	GO:0009536//plastid	-	-	gi|226502522|ref|NP_001140902.1|/0/hypothetical protein LOC100272979 [Zea mays]
GRMZM2G135893	1086	83	282	21.4982	66.1185	1.62084	Up	1.59e-13	3.04e-12	GO:0005739//mitochondrion;GO:0005739//mitochondrion	GO:0004602//glutathione peroxidase activity;GO:0004602//glutathione peroxidase activity	GO:0055114//oxidation reduction;GO:0006979//response to oxidative stress;GO:0055114//oxidation reduction;GO:0006979//response to oxidative stress	gi|195651995|gb|ACG45465.1|/9.33209e-26/phospholipid hydroperoxide glutathione peroxidase [Zea mays]
GRMZM2G027663	2669	156	530	16.4411	50.5628	1.62077	Up	1.91e-13	3.56e-12	GO:0009570//chloroplast stroma;GO:0009570//chloroplast stroma;GO:0009570//chloroplast stroma;GO:0009570//chloroplast stroma	GO:0051536//iron-sulfur cluster binding;GO:0051536//iron-sulfur cluster binding;GO:0051536//iron-sulfur cluster binding;GO:0051536//iron-sulfur cluster binding	GO:0010266//response to vitamin B1;GO:0009228//thiamin biosynthetic process;GO:0010266//response to vitamin B1;GO:0009228//thiamin biosynthetic process;GO:0010266//response to vitamin B1;GO:0009228//thiamin biosynthetic process;GO:0010266//response to vitamin B1;GO:0009228//thiamin biosynthetic process	gi|224029027|gb|ACN33589.1|/0/unknown [Zea mays]
GRMZM2G173040	1010	43	146	11.9757	36.8074	1.61988	Up	2.54e-12	3.58e-11	GO:0005739//mitochondrion;GO:0005739//mitochondrion	-	-	gi|226499156|ref|NP_001150438.1|/6.12294e-86/electron transfer flavoprotein beta-subunit [Zea mays]
GRMZM2G073826	1137	23	78	5.69013	17.4678	1.61816	Up	3.41e-07	2.67e-06	-	-	-	gi|242064784|ref|XP_002453681.1|/9.24838e-117/hypothetical protein SORBIDRAFT_04g010300 [Sorghum bicolor]
GRMZM2G136372	923	23	78	7.0094	21.5177	1.61816	Up	3.41e-07	2.67e-06	GO:0016023//cytoplasmic membrane-bounded vesicle	-	-	gi|226507506|ref|NP_001151337.1|/1.19588e-89/thaumatin-like protein [Zea mays]
GRMZM2G078636	1806	23	78	3.58232	10.9972	1.61816	Up	3.41e-07	2.68e-06	-	-	-	gi|242051751|ref|XP_002455021.1|/3.11944e-94/hypothetical protein SORBIDRAFT_03g003100 [Sorghum bicolor]
GRMZM2G128641	3041	100	339	9.24993	28.3849	1.61761	Up	1.4e-14	3.42e-13	GO:0016023//cytoplasmic membrane-bounded vesicle;GO:0016020//membrane	-	-	gi|242034937|ref|XP_002464863.1|/0/hypothetical protein SORBIDRAFT_01g027810 [Sorghum bicolor]
GRMZM2G134976	2019	57	193	7.94133	24.3402	1.61589	Up	4.09e-14	9.19e-13	-	-	-	gi|226500006|ref|NP_001143155.1|/4.73516e-163/hypothetical protein LOC100275636 [Zea mays]
GRMZM2G018695	1986	26	88	3.68255	11.2825	1.61532	Up	6.15e-08	5.33e-07	-	-	-	gi|226506080|ref|NP_001142801.1|/1.58698e-179/hypothetical protein LOC100275178 [Zea mays]
GRMZM2G041223	2466	13	44	1.48288	4.54322	1.61532	Up	0.000143397	0.000721786	GO:0043231//intracellular membrane-bounded organelle;GO:0005634//nucleus;GO:0009536//plastid	GO:0016818//hydrolase activity, acting on acid anhydrides, in phosphorus-containing anhydrides	GO:0045449//regulation of transcription	gi|162461652|ref|NP_001106025.1|/5.58638e-161/putative growth-regulating factor 6 [Zea mays]
GRMZM2G108686	919	13	44	3.97908	12.191	1.61532	Up	0.000143397	0.000721634	-	-	-	gi|293336446|ref|NP_001167815.1|/2.24295e-88/hypothetical protein LOC100381514 [Zea mays]
GRMZM2G100143	1838	50	169	7.65207	23.4124	1.61335	Up	7.48e-14	1.61e-12	GO:0016023//cytoplasmic membrane-bounded vesicle	-	GO:0009987//cellular process	gi|194704652|gb|ACF86410.1|/0/unknown [Zea mays]
GRMZM2G094428	1747	24	81	3.86432	11.8058	1.61121	Up	2.19e-07	1.78e-06	GO:0009536//plastid	-	-	gi|226494616|ref|NP_001151088.1|/0/LOC100284721 [Zea mays]
GRMZM2G104419	3072	118	398	10.8048	32.9887	1.61031	Up	0	0	GO:0016023//cytoplasmic membrane-bounded vesicle;GO:0016020//membrane	GO:0009678//hydrogen-translocating pyrophosphatase activity;GO:0004427//inorganic diphosphatase activity	GO:0015992//proton transport	gi|242064260|ref|XP_002453419.1|/0/hypothetical protein SORBIDRAFT_04g005710 [Sorghum bicolor]
GRMZM2G472651	1139	26	89	6.51831	19.8962	1.60992	Up	4.14e-08	3.67e-07	GO:0016021//integral to membrane;GO:0009536//plastid;GO:0016021//integral to membrane;GO:0009536//plastid	GO:0008565//protein transporter activity;GO:0008565//protein transporter activity	GO:0015031//protein transport;GO:0015031//protein transport	gi|223975867|gb|ACN32121.1|/4.97548e-33/unknown [Zea mays]
GRMZM2G370924	2393	19	64	2.2334	6.80991	1.6084	Up	4.4e-06	2.94e-05	-	-	-	gi|212723704|ref|NP_001131200.1|/1.42943e-20/hypothetical protein LOC100192508 [Zea mays]
GRMZM2G117786	1911	57	192	8.39013	25.5826	1.6084	Up	4.13e-14	9.25e-13	GO:0009536//plastid	-	-	gi|226500738|ref|NP_001145861.1|/0/hypothetical protein LOC100279373 [Zea mays]
GRMZM2G313184	1581	30	101	5.33758	16.2665	1.60764	Up	7.21e-09	7.04e-08	GO:0016023//cytoplasmic membrane-bounded vesicle	-	-	gi|242077957|ref|XP_002443747.1|/1.68626e-141/hypothetical protein SORBIDRAFT_07g001280 [Sorghum bicolor]
GRMZM2G322634	1009	90	303	25.0903	76.4637	1.60764	Up	0	0	GO:0005739//mitochondrion	-	-	gi|293332939|ref|NP_001169044.1|/3.90167e-60/hypothetical protein LOC100382884 [Zea mays]
GRMZM2G156033	925	74	249	22.5032	68.5427	1.60687	Up	2.09e-14	4.96e-13	-	-	-	gi|226491080|ref|NP_001149885.1|/1.33256e-80/LOC100283513 [Zea mays]
GRMZM2G006937	2439	357	1201	41.1729	125.382	1.60656	Up	2.7e-13	4.81e-12	-	GO:0016866//intramolecular transferase activity	-	gi|224030293|gb|ACN34222.1|/0/unknown [Zea mays]
AC235541.1_FG003	2013	25	84	3.49342	10.6253	1.60479	Up	1.41e-07	1.17e-06	GO:0005739//mitochondrion	-	-	gi|242072736|ref|XP_002446304.1|/0/hypothetical protein SORBIDRAFT_06g013900 [Sorghum bicolor]
GRMZM2G325350	1551	25	84	4.53401	13.7902	1.60479	Up	1.41e-07	1.17e-06	GO:0005739//mitochondrion	-	-	gi|212275648|ref|NP_001130068.1|/0/hypothetical protein LOC100191160 [Zea mays]
GRMZM2G359298	2904	1107	3717	107.227	325.912	1.60381	Up	3.63e-12	5e-11	-	-	-	gi|242072548|ref|XP_002446210.1|/0/hypothetical protein SORBIDRAFT_06g004290 [Sorghum bicolor]
GRMZM2G027298	2371	14	47	1.66093	5.04743	1.60356	Up	9.13e-05	0.000479631	-	-	-	gi|223942177|gb|ACN25172.1|/0/unknown [Zea mays]
GRMZM2G011030	1743	14	47	2.25936	6.86601	1.60356	Up	9.13e-05	0.000479526	-	-	-	gi|125605557|gb|EAZ44593.1|/0/hypothetical protein OsJ_29216 [Oryza sativa Japonica Group]
GRMZM2G079436	2576	14	47	1.52875	4.64575	1.60356	Up	9.13e-05	0.000479737	-	-	-	gi|242071433|ref|XP_002450993.1|/0/hypothetical protein SORBIDRAFT_05g022280 [Sorghum bicolor]
GRMZM2G465987	2835	17	57	1.68675	5.11948	1.60175	Up	1.59e-05	9.7e-05	GO:0016023//cytoplasmic membrane-bounded vesicle	GO:0005515//protein binding	-	gi|242050494|ref|XP_002462991.1|/0/hypothetical protein SORBIDRAFT_02g035930 [Sorghum bicolor]
GRMZM2G032419	941	26	87	7.7721	23.5415	1.59883	Up	9.11e-08	7.74e-07	-	-	-	gi|195628096|gb|ACG35878.1|/8.65456e-51/h/ACA ribonucleoprotein complex subunit 1-like protein 1 [Zea mays]
GRMZM2G059845	2088	84	281	11.3163	34.2673	1.59843	Up	0	0	GO:0016023//cytoplasmic membrane-bounded vesicle	-	GO:0009987//cellular process	gi|194706890|gb|ACF87529.1|/0/unknown [Zea mays]
GRMZM2G082830	1989	96	321	13.5766	41.0936	1.59779	Up	0	0	GO:0016023//cytoplasmic membrane-bounded vesicle;GO:0016020//membrane	-	-	gi|125545860|gb|EAY91999.1|/0/hypothetical protein OsI_13689 [Oryza sativa Indica Group]
GRMZM2G008859	1396	56	187	11.2838	34.1083	1.59586	Up	0	0	GO:0009536//plastid;GO:0016020//membrane	-	-	gi|223946701|gb|ACN27434.1|/5.16365e-91/unknown [Zea mays]
GRMZM2G179063	1708	48	160	7.90511	23.8526	1.59329	Up	5.08e-13	8.26e-12	-	GO:0016757//transferase activity, transferring glycosyl groups	-	gi|293336008|ref|NP_001168657.1|/0/hypothetical protein LOC100382444 [Zea mays]
GRMZM2G425249	1032	108	360	29.4373	88.8232	1.59329	Up	0	0	-	-	-	gi|195646466|gb|ACG42701.1|/9.81558e-115/choline/ethanolamine kinase [Zea mays]
GRMZM2G034389	1749	18	60	2.89493	8.73505	1.59329	Up	1.02e-05	6.45e-05	GO:0005739//mitochondrion;GO:0016020//membrane	-	-	gi|226491690|ref|NP_001151924.1|/0/peptide transporter PTR2 [Zea mays]
GRMZM2G153206	933	28	93	8.44172	25.3808	1.58813	Up	3.78e-08	3.36e-07	-	-	-	gi|226531644|ref|NP_001150599.1|/3.83174e-43/LOC100284232 [Zea mays]
GRMZM2G164542	947	28	93	8.31692	25.0056	1.58813	Up	3.78e-08	3.36e-07	-	-	-	-
GRMZM2G325693	1098	25	83	6.4046	19.2477	1.58751	Up	2.09e-07	1.7e-06	-	-	-	gi|293336186|ref|NP_001170275.1|/1.52839e-28/hypothetical protein LOC100384236 [Zea mays]
GRMZM2G099960	715	114	378	44.8491	134.614	1.58568	Up	1.01e-13	2.06e-12	-	-	-	gi|242052417|ref|XP_002455354.1|/1.63003e-07/hypothetical protein SORBIDRAFT_03g009100 [Sorghum bicolor]
GRMZM2G181259	2047	92	305	12.6423	37.939	1.58543	Up	3.31e-14	7.6e-13	-	GO:0016787//hydrolase activity	-	gi|218196890|gb|EEC79317.1|/0/hypothetical protein OsI_20160 [Oryza sativa Indica Group]
GRMZM2G041415	1084	16	53	4.15189	12.4495	1.58424	Up	3.71e-05	0.000211919	GO:0005634//nucleus	GO:0003677//DNA binding	GO:0045449//regulation of transcription	gi|164414407|ref|NP_001106037.1|/3.8728e-101/transcription factor MYB8 [Zea mays]
GRMZM2G141202	1515	16	53	2.97072	8.90773	1.58424	Up	3.71e-05	0.000211869	GO:0009536//plastid	-	-	gi|212275680|ref|NP_001130323.1|/0/hypothetical protein LOC100191417 [Zea mays]
GRMZM2G001631	1565	98	324	17.6143	52.715	1.58146	Up	2.2e-14	5.2e-13	-	-	-	gi|242033789|ref|XP_002464289.1|/0/hypothetical protein SORBIDRAFT_01g015666 [Sorghum bicolor]
GRMZM2G400382	1387	36	119	7.30097	21.8461	1.58122	Up	5.25e-10	5.77e-09	-	-	-	gi|226504168|ref|NP_001144618.1|/2.58131e-34/hypothetical protein LOC100277634 [Zea mays]
GRMZM2G100263	662	17	56	7.22347	21.5394	1.57622	Up	2.37e-05	0.0001399	-	-	-	gi|242076244|ref|XP_002448058.1|/4.33725e-41/hypothetical protein SORBIDRAFT_06g020330 [Sorghum bicolor]
GRMZM2G090675	1214	216	711	50.0483	149.126	1.57514	Up	2.25e-13	4.1e-12	GO:0009536//plastid;GO:0009536//plastid	-	-	gi|293334723|ref|NP_001168672.1|/3.83733e-75/hypothetical protein LOC100382460 [Zea mays]
AC209987.4_FG010	810	31	102	10.7654	32.0641	1.57455	Up	1.01e-08	9.69e-08	GO:0016023//cytoplasmic membrane-bounded vesicle	-	-	gi|226490821|ref|NP_001141121.1|/9.81942e-58/hypothetical protein LOC100273206 [Zea mays]
GRMZM2G002416	1642	52	171	8.9081	26.5171	1.57374	Up	1.4e-13	2.75e-12	-	GO:0046912//transferase activity, transferring acyl groups, acyl groups converted into alkyl on transfer;GO:0046912//transferase activity, transferring acyl groups, acyl groups converted into alkyl on transfer	GO:0008152//metabolic process;GO:0008152//metabolic process	gi|115436118|ref|NP_001042817.1|/0/Os01g0300200 [Oryza sativa (japonica cultivar-group)]
GRMZM2G083195	2548	1011	3322	111.611	331.974	1.57259	Up	2.97e-12	4.15e-11	GO:0016020//membrane;GO:0016020//membrane	-	-	gi|224030941|gb|ACN34546.1|/7.51059e-104/unknown [Zea mays]
GRMZM2G326263	2518	14	46	1.56396	4.65164	1.57253	Up	0.000135764	0.000686692	-	-	-	gi|242051158|ref|XP_002463323.1|/0/hypothetical protein SORBIDRAFT_02g041810 [Sorghum bicolor]
GRMZM2G046407	2858	84	276	8.26745	24.5896	1.57253	Up	0	0	-	-	-	gi|215769411|dbj|BAH01640.1|/0/unnamed protein product [Oryza sativa Japonica Group]
GRMZM2G104400	2626	46	151	4.9274	14.6415	1.57117	Up	3.18e-12	4.42e-11	-	GO:0043565//sequence-specific DNA binding;GO:0003700//sequence-specific DNA binding transcription factor activity;GO:0043565//sequence-specific DNA binding;GO:0003700//sequence-specific DNA binding transcription factor activity	GO:0045449//regulation of transcription;GO:0045449//regulation of transcription	gi|115464001|ref|NP_001055600.1|/5.56104e-121/Os05g0426200 [Oryza sativa (japonica cultivar-group)]
GRMZM2G108849	1737	622	2039	100.727	298.897	1.5692	Up	0	0	-	-	-	gi|226497010|ref|NP_001150152.1|/3.22809e-128/LOC100283781 [Zea mays]
GRMZM2G148773	2494	54	177	6.09049	18.0709	1.56904	Up	6.84e-14	1.48e-12	-	-	-	gi|238009192|gb|ACR35631.1|/0/unknown [Zea mays]
GRMZM2G003526	1054	36	118	9.60764	28.5066	1.56904	Up	7.72e-10	8.33e-09	GO:0016023//cytoplasmic membrane-bounded vesicle;GO:0016020//membrane	-	-	gi|242053867|ref|XP_002456079.1|/1.51034e-118/hypothetical protein SORBIDRAFT_03g030030 [Sorghum bicolor]
GRMZM2G159952	756	18	59	6.69739	19.8717	1.56904	Up	1.51e-05	9.24e-05	-	-	-	gi|238014164|gb|ACR38117.1|/5.32002e-07/unknown [Zea mays]
AC199315.4_FG001	246	15	49	17.1518	50.7183	1.56414	Up	8.63e-05	0.000454833	-	-	-	gi|194692774|gb|ACF80471.1|/8.42441e-19/unknown [Zea mays]
GRMZM2G028432	865	57	186	18.5359	54.7521	1.56259	Up	5.26e-14	1.16e-12	GO:0033177//proton-transporting two-sector ATPase complex, proton-transporting domain;GO:0016023//cytoplasmic membrane-bounded vesicle	-	GO:0006811//ion transport	gi|125535913|gb|EAY82401.1|/9.03697e-47/hypothetical protein OsI_37615 [Oryza sativa Indica Group]
GRMZM2G160902	1711	31	101	5.09643	15.0306	1.56034	Up	1.49e-08	1.4e-07	-	GO:0005488//binding	-	gi|194690420|gb|ACF79294.1|/2.68467e-31/unknown [Zea mays]
GRMZM2G055713	943	39	127	11.6334	34.2922	1.55961	Up	2.08e-10	2.39e-09	-	-	-	gi|242056997|ref|XP_002457644.1|/5.47097e-94/hypothetical protein SORBIDRAFT_03g011060 [Sorghum bicolor]
GRMZM2G045135	1425	24	80	4.84983	14.2948	1.55949	Up	3.25e-07	2.56e-06	-	-	-	gi|226493088|ref|NP_001150664.1|/1.72968e-166/LOC100284297 [Zea mays]
GRMZM2G082564	1372	59	191	12.0963	35.4473	1.55111	Up	2.04e-14	4.9e-13	GO:0016020//membrane	-	-	gi|226493657|ref|NP_001152287.1|/1.24239e-97/TMV response-related protein [Zea mays]
GRMZM2G125832	2085	26	84	3.5077	10.2583	1.5482	Up	2.92e-07	2.32e-06	GO:0009536//plastid	-	-	gi|293332067|ref|NP_001168064.1|/0/hypothetical protein LOC100381796 [Zea mays]
GRMZM2G087172	1529	31	100	5.70307	16.6531	1.54598	Up	2.19e-08	2e-07	-	-	-	gi|223946935|gb|ACN27551.1|/2.0238e-51/unknown [Zea mays]
GRMZM2G127393	5180	36	116	1.95491	5.70206	1.54438	Up	1.66e-09	1.73e-08	GO:0009536//plastid;GO:0009536//plastid	-	-	gi|242084612|ref|XP_002442731.1|/0/hypothetical protein SORBIDRAFT_08g001930 [Sorghum bicolor]
GRMZM2G114380	997	27	87	7.61769	22.2192	1.54438	Up	1.88e-07	1.53e-06	-	-	-	gi|195643614|gb|ACG41275.1|/1.49116e-88/hypothetical protein [Zea mays]
GRMZM2G008327	2383	59	190	6.96438	20.3017	1.54354	Up	2.4e-14	5.63e-13	-	GO:0008353//RNA polymerase II carboxy-terminal domain kinase activity;GO:0005524//ATP binding;GO:0004693//cyclin-dependent protein kinase activity	GO:0006468//protein amino acid phosphorylation;GO:0007067//mitosis;GO:0051301//cell division	gi|162462987|ref|NP_001105342.1|/3.13904e-169/cell division control protein 2 homolog [Zea mays]
GRMZM2G095400	1474	106	341	20.2285	58.9062	1.54203	Up	0	0	GO:0005739//mitochondrion	-	-	gi|226503011|ref|NP_001150188.1|/1.92217e-176/biotin synthase [Zea mays]
GRMZM2G167658	4554	14	45	0.864748	2.51607	1.54082	Up	0.00020107	0.0009819	-	GO:0005488//binding	-	gi|242075048|ref|XP_002447460.1|/0/hypothetical protein SORBIDRAFT_06g001440 [Sorghum bicolor]
GRMZM2G004709	1319	76	244	16.2078	47.103	1.53913	Up	5.55e-15	1.39e-13	-	-	-	gi|226531502|ref|NP_001149450.1|/7.35041e-17/EREBP-4 like protein [Zea mays]
GRMZM2G124417	1001	19	61	5.33918	15.5167	1.53913	Up	1.42e-05	8.73e-05	GO:0005839//proteasome core complex	-	GO:0006511//ubiquitin-dependent protein catabolic process	gi|226533094|ref|NP_001147213.1|/9.645e-112/proteasome subunit beta type 1 [Zea mays]
GRMZM2G013324	2838	19	61	1.8832	5.47295	1.53913	Up	1.42e-05	8.74e-05	GO:0016023//cytoplasmic membrane-bounded vesicle;GO:0016023//cytoplasmic membrane-bounded vesicle	-	-	gi|293336965|ref|NP_001169682.1|/2.29464e-168/hypothetical protein LOC100383563 [Zea mays]
GRMZM2G106548	1772	25	80	3.96854	11.4956	1.5344	Up	6.67e-07	5.03e-06	GO:0009536//plastid	GO:0005515//protein binding	-	gi|195613052|gb|ACG28356.1|/0/nodulation signaling pathway 2 protein [Zea mays]
GRMZM2G123901	1365	15	48	3.0911	8.9539	1.5344	Up	0.000127571	0.000647718	GO:0016023//cytoplasmic membrane-bounded vesicle;GO:0016020//membrane	-	-	gi|195647502|gb|ACG43219.1|/5.36867e-93/B-cell receptor-associated protein 31-like containing protein [Zea mays]
GRMZM2G008032	1406	15	48	3.00096	8.6928	1.5344	Up	0.000127571	0.000647856	-	-	-	gi|195649019|gb|ACG43977.1|/1.76795e-30/hypothetical protein [Zea mays]
GRMZM2G145850	841	25	80	8.36178	24.2213	1.5344	Up	6.67e-07	5.03e-06	GO:0009536//plastid	-	-	gi|242033203|ref|XP_002463996.1|/3.20888e-68/hypothetical protein SORBIDRAFT_01g010220 [Sorghum bicolor]
GRMZM2G001645	2554	15	48	1.65206	4.78547	1.5344	Up	0.000127571	0.000647581	GO:0016021//integral to membrane;GO:0016021//integral to membrane	GO:0050662//coenzyme binding;GO:0004420//hydroxymethylglutaryl-CoA reductase (NADPH) activity;GO:0004420//hydroxymethylglutaryl-CoA reductase (NADPH) activity	GO:0044237//cellular metabolic process;GO:0006629//lipid metabolic process;GO:0006629//lipid metabolic process	gi|226500112|ref|NP_001142036.1|/2.06257e-23/hypothetical protein LOC100274191 [Zea mays]
GRMZM2G463574	3496	30	96	2.41382	6.99204	1.5344	Up	4.98e-08	4.37e-07	GO:0016023//cytoplasmic membrane-bounded vesicle	GO:0003677//DNA binding;GO:0005524//ATP binding;GO:0004674//protein serine/threonine kinase activity	GO:0006306//DNA methylation;GO:0006468//protein amino acid phosphorylation	gi|242056373|ref|XP_002457332.1|/0/hypothetical protein SORBIDRAFT_03g005740 [Sorghum bicolor]
GRMZM2G115152	1948	25	80	3.60999	10.4569	1.5344	Up	6.67e-07	5.03e-06	GO:0005739//mitochondrion	-	-	gi|212723118|ref|NP_001131685.1|/0/hypothetical protein LOC100193045 [Zea mays]
GRMZM2G044247	1551	149	476	27.0227	78.1446	1.53197	Up	2.88e-13	5.08e-12	-	-	-	gi|226531840|ref|NP_001150974.1|/2.88871e-162/LOC100284607 [Zea mays]
GRMZM2G065593	2355	109	348	13.0194	37.6264	1.53108	Up	0	0	-	-	-	gi|226494243|ref|NP_001146347.1|/1.09817e-120/hypothetical protein LOC100279925 [Zea mays]
GRMZM2G334899	1944	21	67	3.03863	8.77571	1.5301	Up	5.82e-06	3.82e-05	GO:0043234//protein complex;GO:0005874//microtubule	GO:0005525//GTP binding;GO:0005198//structural molecule activity;GO:0003924//GTPase activity	GO:0007018//microtubule-based movement;GO:0051258//protein polymerization	gi|162463097|ref|NP_001105426.1|/0/tubulin beta-2 chain [Zea mays]
GRMZM2G479125	1075	63	201	16.4849	47.6093	1.5301	Up	0	0	-	-	-	gi|219362549|ref|NP_001136842.1|/1.10033e-108/hypothetical protein LOC100216993 [Zea mays]
GRMZM2G017792	1686	132	421	22.0227	63.5811	1.52961	Up	1.87e-13	3.52e-12	-	GO:0004707//MAP kinase activity;GO:0005524//ATP binding	GO:0006468//protein amino acid phosphorylation	gi|194698928|gb|ACF83548.1|/0/unknown [Zea mays]
GRMZM2G126026	1710	292	931	48.0332	138.63	1.52914	Up	0	0	-	-	-	gi|219886121|gb|ACL53435.1|/5.81703e-154/unknown [Zea mays]
GRMZM2G359735	2099	16	51	2.14418	6.18674	1.52875	Up	8.1e-05	0.000429275	-	GO:0008080//N-acetyltransferase activity;GO:0051536//iron-sulfur cluster binding;GO:0008080//N-acetyltransferase activity;GO:0051536//iron-sulfur cluster binding;GO:0008080//N-acetyltransferase activity;GO:0051536//iron-sulfur cluster binding	GO:0008152//metabolic process;GO:0008152//metabolic process;GO:0008152//metabolic process	gi|293336494|ref|NP_001169659.1|/0/hypothetical protein LOC100383540 [Zea mays]
GRMZM2G436986	2407	290	924	33.8904	97.7462	1.52816	Up	2.83e-13	5.01e-12	GO:0009536//plastid	-	-	gi|226507086|ref|NP_001141040.1|/6.31659e-101/hypothetical protein LOC100273120 [Zea mays]
GRMZM2G154090	2020	61	194	8.49441	24.4542	1.5255	Up	4.49e-14	9.99e-13	GO:0016021//integral to membrane	GO:0005315//inorganic phosphate transmembrane transporter activity	GO:0006817//phosphate transport	gi|162461219|ref|NP_001105816.1|/0/phosphate transporter protein2 [Zea mays]
GRMZM2G454719	1559	240	763	43.3032	124.618	1.52497	Up	0	0	GO:0009536//plastid	GO:0003849//3-deoxy-7-phosphoheptulonate synthase activity	GO:0033587;GO:0009423//chorismate biosynthetic process	gi|226532249|ref|NP_001150866.1|/1.3861e-180/phospho-2-dehydro-3-deoxyheptonate aldolase 1 [Zea mays]
GRMZM2G060061	1860	17	54	2.57093	7.39239	1.52375	Up	5.16e-05	0.000285312	-	-	-	gi|223944357|gb|ACN26262.1|/3.69782e-135/unknown [Zea mays]
GRMZM2G148925	1493	17	54	3.2029	9.20954	1.52375	Up	5.16e-05	0.000285246	GO:0016023//cytoplasmic membrane-bounded vesicle	-	-	gi|195658107|gb|ACG48521.1|/2.3956e-49/cystatin [Zea mays]
GRMZM2G073788	1699	17	54	2.81456	8.0929	1.52375	Up	5.16e-05	0.000285378	GO:0005739//mitochondrion;GO:0005739//mitochondrion	-	-	gi|226531754|ref|NP_001149914.1|/6.2341e-142/catalytic/ protein phosphatase type 2C/ protein serine/threonine phosphatase [Zea mays]
GRMZM2G169372	985	40	127	11.423	32.83	1.52308	Up	4.21e-10	4.67e-09	-	-	-	gi|195656767|gb|ACG47851.1|/2.47104e-08/dehydrin 13 [Zea mays]
GRMZM2G400533	4804	29	92	1.69805	4.87628	1.5219	Up	1.13e-07	9.55e-07	GO:0016020//membrane;GO:0016020//membrane	-	-	gi|242057989|ref|XP_002458140.1|/4.19898e-106/hypothetical protein SORBIDRAFT_03g027520 [Sorghum bicolor]
GRMZM2G127559	1468	35	111	6.70651	19.2531	1.52146	Up	5.51e-09	5.43e-08	-	-	-	gi|223945343|gb|ACN26755.1|/3.63015e-151/unknown [Zea mays]
GRMZM2G077340	3835	41	130	3.00727	8.63141	1.52114	Up	2.71e-10	3.09e-09	-	-	-	gi|242049266|ref|XP_002462377.1|/0/hypothetical protein SORBIDRAFT_02g024620 [Sorghum bicolor]
GRMZM2G067306	1223	72	228	16.56	47.4692	1.51929	Up	0	0	-	-	-	gi|226528050|ref|NP_001150286.1|/1.20234e-125/LOC100283916 [Zea mays]
GRMZM2G059706	1062	24	76	6.35684	18.2219	1.51929	Up	1.52e-06	1.09e-05	GO:0016023//cytoplasmic membrane-bounded vesicle	-	-	gi|226532468|ref|NP_001148909.1|/2.16552e-72/disease resistance response protein 206 [Zea mays]
GRMZM2G106177	752	18	57	6.73301	19.3002	1.51929	Up	3.28e-05	0.000189164	GO:0005739//mitochondrion	-	-	gi|226494454|ref|NP_001150576.1|/2.84332e-69/erg28 like protein [Zea mays]
GRMZM2G174776	1237	25	79	5.68493	16.2615	1.51625	Up	9.77e-07	7.17e-06	-	-	-	gi|242082361|ref|XP_002445949.1|/1.02232e-55/hypothetical protein SORBIDRAFT_07g028600 [Sorghum bicolor]
GRMZM2G154036	1139	46	145	11.3603	32.4152	1.51267	Up	3.05e-11	3.79e-10	-	-	-	gi|195606456|gb|ACG25058.1|/9.11412e-52/hypothetical protein [Zea mays]
GRMZM2G110395	1674	20	63	3.3607	9.58272	1.51168	Up	1.33e-05	8.24e-05	-	-	-	gi|242084366|ref|XP_002442608.1|/3.88178e-152/hypothetical protein SORBIDRAFT_08g022900 [Sorghum bicolor]
GRMZM2G365589	3662	47	148	3.61022	10.2908	1.51119	Up	1.96e-11	2.49e-10	-	-	-	gi|260751190|gb|ACX48911.1|/0/ragged seedling 2 [Zea mays]
GRMZM2G009309	728	27	85	10.4325	29.7298	1.51083	Up	4.02e-07	3.12e-06	-	-	-	gi|242041199|ref|XP_002467994.1|/2.38881e-26/hypothetical protein SORBIDRAFT_01g037750 [Sorghum bicolor]
GRMZM2G122443	1325	55	173	11.6762	33.2456	1.50959	Up	3.79e-13	6.44e-12	-	-	-	gi|223942773|gb|ACN25470.1|/6.55674e-173/unknown [Zea mays]
GRMZM2G456923	1628	28	88	4.83792	13.7636	1.5084	Up	2.58e-07	2.07e-06	GO:0016020//membrane	-	-	gi|242057043|ref|XP_002457667.1|/0/hypothetical protein SORBIDRAFT_03g011360 [Sorghum bicolor]
GRMZM2G069424	867	42	132	13.6265	38.7667	1.5084	Up	2.55e-10	2.91e-09	-	-	-	gi|242085410|ref|XP_002443130.1|/1.6531e-122/hypothetical protein SORBIDRAFT_08g010620 [Sorghum bicolor]
AC234156.1_FG006	657	44	138	18.8383	53.4832	1.50542	Up	1.06e-10	1.25e-09	GO:0005739//mitochondrion	-	-	gi|223974691|gb|ACN31533.1|/1.00545e-98/unknown [Zea mays]
GRMZM2G107082	1660	47	147	7.96424	22.5483	1.50141	Up	2.85e-11	3.56e-10	-	-	-	gi|226490944|ref|NP_001141736.1|/3.73732e-180/hypothetical protein LOC100273868 [Zea mays]
GRMZM2G132636	975	203	634	58.5661	165.573	1.49933	Up	2.37e-13	4.29e-12	GO:0009536//plastid	-	-	gi|212720789|ref|NP_001131303.1|/2.07312e-111/hypothetical protein LOC100192616 [Zea mays]
GRMZM2G068963	1084	304	949	78.8858	222.916	1.49866	Up	0	0	GO:0009536//plastid	-	-	gi|226505570|ref|NP_001150378.1|/1.2039e-102/FK506 binding protein [Zea mays]
GRMZM2G015654	1802	25	78	3.90247	11.0216	1.49787	Up	1.43e-06	1.02e-05	-	-	-	gi|242084944|ref|XP_002442897.1|/0/hypothetical protein SORBIDRAFT_08g004580 [Sorghum bicolor]
GRMZM2G004858	2023	75	234	10.4285	29.4526	1.49787	Up	0	0	GO:0016023//cytoplasmic membrane-bounded vesicle;GO:0016023//cytoplasmic membrane-bounded vesicle	-	-	gi|293334829|ref|NP_001168680.1|/0/hypothetical protein LOC100382469 [Zea mays]
GRMZM2G178025	2698	17	53	1.7724	5.00193	1.49678	Up	7.56e-05	0.000402272	-	-	-	gi|195616232|gb|ACG29946.1|/0/glycoside transferase, six-hairpin, subgroup [Zea mays]
GRMZM2G142664	2685	70	218	7.33345	20.6736	1.49523	Up	0	0	-	GO:0005515//protein binding	-	gi|226503611|ref|NP_001147822.1|/0/auxin-independent growth promoter [Zea mays]
GRMZM2G071042	1017	18	56	4.97859	14.0207	1.49375	Up	4.81e-05	0.000267547	-	-	-	gi|163838748|ref|NP_001106259.1|/2.1613e-58/AN12 [Zea mays]
GRMZM2G082974	1481	37	115	7.02751	19.7718	1.49236	Up	4.84e-09	4.8e-08	-	GO:0003743//translation initiation factor activity;GO:0003743//translation initiation factor activity	GO:0006413//translational initiation;GO:0006413//translational initiation	gi|212720731|ref|NP_001131634.1|/2.50601e-88/hypothetical protein LOC100192991 [Zea mays]
GRMZM2G055107	1438	345	1072	67.4862	189.819	1.49196	Up	1.04e-12	1.56e-11	GO:0009536//plastid;GO:0009536//plastid	-	-	gi|242042095|ref|XP_002468442.1|/4.75941e-50/hypothetical protein SORBIDRAFT_01g045990 [Sorghum bicolor]
GRMZM2G131431	599	29	90	13.6184	38.2578	1.4902	Up	2.41e-07	1.94e-06	GO:0016023//cytoplasmic membrane-bounded vesicle;GO:0005773//vacuole	-	-	gi|195610808|gb|ACG27234.1|/5.45831e-34/hypothetical protein [Zea mays]
GRMZM2G174615	1085	30	93	7.77761	21.8251	1.48859	Up	1.55e-07	1.27e-06	-	-	-	gi|226508222|ref|NP_001145314.1|/1.0168e-109/hypothetical protein LOC100278628 [Zea mays]
GRMZM2G094328	1509	21	65	3.91458	10.968	1.48637	Up	1.25e-05	7.74e-05	GO:0016023//cytoplasmic membrane-bounded vesicle	-	-	gi|226495903|ref|NP_001150822.1|/7.66777e-112/germin-like protein subfamily 1 member 11 [Zea mays]
GRMZM2G011213	1183	812	2512	193.075	540.678	1.48561	Up	1.65e-12	2.39e-11	GO:0009536//plastid	-	-	gi|194696094|gb|ACF82131.1|/3.26201e-112/unknown [Zea mays]
GRMZM2G331720	1645	131	405	22.4006	62.6892	1.48468	Up	1.73e-13	3.3e-12	-	-	-	gi|242058485|ref|XP_002458388.1|/0/hypothetical protein SORBIDRAFT_03g032660 [Sorghum bicolor]
GRMZM2G074850	1924	55	170	8.04104	22.4982	1.48436	Up	1.22e-12	1.81e-11	GO:0005622//intracellular	GO:0008446//GDP-mannose 4,6-dehydratase activity;GO:0050662//coenzyme binding	GO:0019673//GDP-mannose metabolic process	gi|226509148|ref|NP_001149057.1|/1.21931e-158/GDP-mannose 4,6 dehydratase 2 [Zea mays]
AC233901.1_FG003	969	33	102	9.57954	26.8028	1.48436	Up	4.1e-08	3.64e-07	-	-	-	gi|219362671|ref|NP_001137002.1|/1.04959e-139/hypothetical protein LOC100217165 [Zea mays]
GRMZM2G112244	1140	49	151	12.0905	33.7269	1.48002	Up	2.5e-11	3.14e-10	-	-	-	gi|293333606|ref|NP_001168015.1|/4.42754e-10/hypothetical protein LOC100381739 [Zea mays]
GRMZM2G304010	1781	37	114	5.84376	16.2984	1.47976	Up	7.03e-09	6.87e-08	-	-	-	gi|38636778|dbj|BAD03021.1|/4.28866e-88/putative armadillo repeat containing protein [Oryza sativa Japonica Group]
GRMZM2G020940	1176	63	194	15.0691	42.0047	1.47896	Up	0	0	-	-	-	gi|226507242|ref|NP_001142211.1|/6.67864e-134/hypothetical protein LOC100274379 [Zea mays]
GRMZM2G055216	1696	64	197	10.6147	29.5763	1.47838	Up	0	0	GO:0016020//membrane;GO:0016020//membrane;GO:0016020//membrane;GO:0016020//membrane	-	-	gi|238013496|gb|ACR37783.1|/2.43926e-16/unknown [Zea mays]
GRMZM2G016480	2326	54	166	6.53038	18.172	1.47648	Up	2.83e-12	3.97e-11	-	GO:0005524//ATP binding;GO:0004672//protein kinase activity	GO:0006468//protein amino acid phosphorylation	gi|293333446|ref|NP_001168611.1|/0/hypothetical protein LOC100382395 [Zea mays]
GRMZM2G066867	2056	41	126	5.60939	15.6046	1.47605	Up	1.21e-09	1.28e-08	-	GO:0004252//serine-type endopeptidase activity	-	gi|242033683|ref|XP_002464236.1|/7.99566e-62/hypothetical protein SORBIDRAFT_01g014720 [Sorghum bicolor]
GRMZM2G008095	1154	41	126	9.99385	27.8015	1.47605	Up	1.21e-09	1.28e-08	GO:0016020//membrane;GO:0016020//membrane	-	-	gi|195647470|gb|ACG43203.1|/7.08713e-45/hypothetical protein [Zea mays]
GRMZM2G073427	2183	168	516	21.6476	60.1866	1.47523	Up	1.77e-13	3.37e-12	-	-	-	gi|226505744|ref|NP_001142918.1|/8.30694e-117/hypothetical protein LOC100275351 [Zea mays]
GRMZM2G474153	2184	143	439	18.4178	51.1818	1.47453	Up	0	0	GO:0016023//cytoplasmic membrane-bounded vesicle;GO:0009536//plastid	-	-	gi|115457568|ref|NP_001052384.1|/0/Os04g0288500 [Oryza sativa (japonica cultivar-group)]
GRMZM2G172529	1525	29	89	5.34913	14.8602	1.47408	Up	3.5e-07	2.75e-06	-	-	-	gi|212720578|ref|NP_001131234.1|/4.13138e-113/hypothetical protein LOC100192543 [Zea mays]
AC233885.1_FG001	1557	29	89	5.23919	14.5548	1.47408	Up	3.5e-07	2.75e-06	-	GO:0005515//protein binding	-	gi|226507673|ref|NP_001144578.1|/1.00727e-130/hypothetical protein LOC100277588 [Zea mays]
GRMZM2G167253	3088	208	638	18.947	52.6074	1.4733	Up	4.01e-13	6.74e-12	GO:0016023//cytoplasmic membrane-bounded vesicle	-	-	gi|242055173|ref|XP_002456732.1|/0/hypothetical protein SORBIDRAFT_03g041570 [Sorghum bicolor]
GRMZM2G472449	2455	16	49	1.83326	5.08216	1.47103	Up	0.000174276	0.000862147	-	-	-	gi|242084910|ref|XP_002442880.1|/9.97851e-102/hypothetical protein SORBIDRAFT_08g004223 [Sorghum bicolor]
GRMZM2G376085	2886	16	49	1.55947	4.32318	1.47103	Up	0.000174276	0.000861968	-	-	-	gi|242055213|ref|XP_002456752.1|/0/hypothetical protein SORBIDRAFT_03g041930 [Sorghum bicolor]
GRMZM2G032856	1187	49	150	11.6118	32.1769	1.47043	Up	3.62e-11	4.47e-10	-	GO:0004364//glutathione transferase activity	-	gi|162458508|ref|NP_001104988.1|/2.10757e-135/glutathione transferase24 [Zea mays]
GRMZM2G122357	632	17	52	7.56635	20.9503	1.4693	Up	0.000110559	0.000569075	-	-	-	gi|226499732|ref|NP_001145613.1|/9.37468e-59/hypothetical protein LOC100279096 [Zea mays]
GRMZM2G419318	1778	103	315	16.2952	45.111	1.46903	Up	0	0	-	-	-	gi|242077312|ref|XP_002448592.1|/0/hypothetical protein SORBIDRAFT_06g029770 [Sorghum bicolor]
GRMZM2G171400	1657	157	480	26.6521	73.7603	1.46859	Up	2.04e-14	4.89e-13	-	-	-	gi|194701142|gb|ACF84655.1|/0/unknown [Zea mays]
AC211734.3_FG001	657	18	55	7.70658	21.3158	1.46776	Up	7.02e-05	0.000375322	-	-	-	gi|223945361|gb|ACN26764.1|/2.91188e-114/unknown [Zea mays]
GRMZM2G085116	757	56	171	20.8088	57.518	1.46682	Up	1.68e-12	2.44e-11	-	-	-	gi|242033317|ref|XP_002464053.1|/8.90777e-71/hypothetical protein SORBIDRAFT_01g011400 [Sorghum bicolor]
GRMZM2G111872	1563	154	470	27.7151	76.5672	1.46605	Up	2.48e-13	4.46e-12	-	-	-	gi|259490060|ref|NP_001159271.1|/9.87244e-94/hypothetical protein LOC100304361 [Zea mays]
GRMZM2G050774	1285	22	67	4.81586	13.2763	1.46298	Up	1.16e-05	7.26e-05	-	-	-	gi|226505256|ref|NP_001142551.1|/5.29239e-87/hypothetical protein LOC100274803 [Zea mays]
GRMZM2G322819	2509	133	405	14.911	41.1015	1.46282	Up	1.57e-13	3.02e-12	GO:0016020//membrane;GO:0016020//membrane;GO:0016020//membrane	-	-	gi|242073996|ref|XP_002446934.1|/0/hypothetical protein SORBIDRAFT_06g025250 [Sorghum bicolor]
GRMZM2G125032	1279	141	429	31.0101	85.4064	1.46161	Up	1.49e-14	3.62e-13	GO:0016023//cytoplasmic membrane-bounded vesicle	GO:0042973//glucan endo-1,3-beta-D-glucosidase activity;GO:0043169//cation binding	GO:0005975//carbohydrate metabolic process	gi|226510209|ref|NP_001140332.1|/0/hypothetical protein LOC100272379 [Zea mays]
AC197758.3_FG004	1002	24	73	6.73749	18.5506	1.46119	Up	4.72e-06	3.14e-05	GO:0005576//extracellular region	GO:0020037//heme binding;GO:0004601//peroxidase activity;GO:0009055//electron carrier activity;GO:0005509//calcium ion binding	GO:0055114//oxidation reduction;GO:0042744//hydrogen peroxide catabolic process	gi|226493478|ref|NP_001151940.1|/2.59076e-173/peroxidase 52 [Zea mays]
GRMZM2G074236	1113	30	91	7.58195	20.8185	1.45723	Up	3.26e-07	2.57e-06	-	-	-	gi|242059333|ref|XP_002458812.1|/4.77285e-86/hypothetical protein SORBIDRAFT_03g040790 [Sorghum bicolor]
GRMZM2G028521	3130	30	91	2.69607	7.40288	1.45723	Up	3.26e-07	2.57e-06	GO:0016023//cytoplasmic membrane-bounded vesicle;GO:0016020//membrane;GO:0016023//cytoplasmic membrane-bounded vesicle;GO:0016020//membrane;GO:0016023//cytoplasmic membrane-bounded vesicle;GO:0016020//membrane;GO:0016023//cytoplasmic membrane-bounded vesicle;GO:0016020//membrane	-	-	gi|219888363|gb|ACL54556.1|/4.32052e-155/unknown [Zea mays]
GRMZM2G176737	1966	31	94	4.4354	12.1744	1.45672	Up	2.09e-07	1.7e-06	-	-	-	gi|226501682|ref|NP_001141205.1|/0/hypothetical protein LOC100273292 [Zea mays]
GRMZM2G156296	1822	33	100	5.09472	13.9751	1.45579	Up	8.61e-08	7.32e-07	-	-	-	gi|226502372|ref|NP_001151137.1|/0/LOC100284770 [Zea mays]
GRMZM2G057853	2127	33	100	4.36416	11.9712	1.45579	Up	8.61e-08	7.33e-07	-	-	-	gi|226532616|ref|NP_001150647.1|/0/seh1-like protein [Zea mays]
GRMZM2G084779	2890	241	730	23.4571	64.3175	1.45519	Up	2.95e-13	5.19e-12	GO:0016020//membrane;GO:0016020//membrane	-	-	gi|242055497|ref|XP_002456894.1|/0/hypothetical protein SORBIDRAFT_03g044790 [Sorghum bicolor]
GRMZM2G117811	872	130	393	41.9355	114.757	1.45234	Up	0	0	-	-	-	gi|226498612|ref|NP_001142903.1|/3.67813e-53/hypothetical protein LOC100275334 [Zea mays]
GRMZM2G701310	473	48	145	28.5453	78.0568	1.45127	Up	1.17e-10	1.37e-09	-	-	-	-
GRMZM2G078143	1406	943	2847	188.661	515.592	1.45044	Up	1.03e-12	1.54e-11	-	-	-	gi|195622500|gb|ACG33080.1|/2.09699e-132/serine hydroxymethyltransferase [Zea mays]
AC195340.3_FG004	3444	54	163	4.41047	12.0511	1.45016	Up	8.44e-12	1.11e-10	-	-	-	gi|293336873|ref|NP_001168340.1|/0/hypothetical protein LOC100382108 [Zea mays]
GRMZM2G082199	807	55	166	19.171	52.3767	1.45	Up	5.4e-12	7.23e-11	-	-	-	gi|226499962|ref|NP_001148526.1|/7.86857e-84/elicitor-responsive protein 1 [Zea mays]
GRMZM2G052616	1108	65	196	16.5017	45.0423	1.44867	Up	3.33e-14	7.64e-13	-	-	-	gi|226501492|ref|NP_001141100.1|/3.66664e-46/hypothetical protein LOC100273183 [Zea mays]
GRMZM2G071288	2512	19	107	3.98844	10.846	1.44326	Up	2.3e-09	2.36e-08	-	GO:0003677//DNA binding	GO:0006310//DNA recombination	gi|293332321|ref|NP_001170518.1|/1.04702e-109/hypothetical protein LOC100384529 [Zea mays]
GRMZM2G105996	1162	1500	4505	363.111	987.171	1.44289	Up	5.37e-12	7.19e-11	GO:0005622//intracellular	GO:0005525//GTP binding;GO:0005215//transporter activity	GO:0006886//intracellular protein transport;GO:0007264//small GTPase mediated signal transduction	gi|222636687|gb|EEE66819.1|/2.7892e-100/hypothetical protein OsJ_23579 [Oryza sativa Japonica Group]
GRMZM2G170692	2577	46	138	5.02109	13.6354	1.44129	Up	4.03e-10	4.48e-09	GO:0005737//cytoplasm	GO:0045548//phenylalanine ammonia-lyase activity	-	gi|293332887|ref|NP_001168086.1|/0/hypothetical protein LOC100381820 [Zea mays]
GRMZM2G145632	1666	26	78	4.38988	11.9213	1.44129	Up	2.79e-06	1.92e-05	-	-	-	gi|238013126|gb|ACR37598.1|/1.26321e-94/unknown [Zea mays]
GRMZM2G112659	2653	21	63	2.22657	6.04654	1.44129	Up	2.63e-05	0.000154402	-	-	-	gi|212275368|ref|NP_001130313.1|/0/hypothetical protein LOC100191407 [Zea mays]
GRMZM2G330302	1804	44	132	6.86074	18.6312	1.44129	Up	9.71e-10	1.04e-08	-	-	-	gi|226504084|ref|NP_001148101.1|/0/CTP synthase [Zea mays]
GRMZM2G164562	1850	33	99	4.28163	11.6273	1.44129	Up	1.24e-07	1.04e-06	-	-	-	gi|194697622|gb|ACF82895.1|/0/unknown [Zea mays]
[truncated: 1,639 more rows]

## Sheet: Table S3B
Table S3B Genes differentially expressed between LSL and ML
[truncated: 3,118 more rows]

[truncated: 1 more sheets: Table S3C]
