# Supplementary material for: Transcriptional Analyses of Natural Leaf Senescence in Maize
Source: PLoS One. 2014 Dec 22;9(12):e115617. doi: 10.1371/journal.pone.0115617 (PMC4274115; doi:10.1371/journal.pone.0115617)
Supplement: S4 Table — Primers used for RT-qPCR. (XLS) [file pone.0115617.s004.xls]

## Sheet: Sheet1
Table S4 Primer sequence for RT-qPCR
GeneID	Description	Primer	Primer sequence（5'-3'）
GRMZM2G131697	galactinol synthase 3	Forward	TCGCAGAGCAGGACTTCC
		Reverse	CACGACCTTCACCTTCTCC
GRMZM2G054387	thiol-disulphide oxidoreductase DCC	Forward	CGGTGCTGAGGATAATGG
		Reverse	ATGGCGTACCTGTTGTTC
GRMZM2G036880	chlorophyll a-b binding protein 6A	Forward	CCGAGAAGAAGAAGTACC
		Reverse	CCGTTCTTGATCTCCTTG
GRMZM2G312510	acid and other phosphatases	Forward	GGATCGTGGTGGTGTTCG
		Reverse	TGTCCATGAGCGTGTTCC
GRMZM2G306105	not assigned	Forward	ACACAGGCACCTTGAGAG
		Reverse	TTGGTTGGTTCTTATTGTCTTC
GRMZM2G128981	hypothetical protein	Forward	AGCAAGCAAGCAGCACAAC
		Reverse	GTCGCAACCAGATAGTTCAAGG
GRMZM2G428391	heat shock cognate 70 kDa protein 2	Forward	GCTGAGGACAAGACAACC
		Reverse	GCGTTCACCTTCTTCTGG
GRMZM2G038636	cysteine protease2	Forward	CCAGTTAGTGTTGCCTTC
		Reverse	GTTCTTGATGAGCCAGTAG
GRMZM2G330945	hypothetical protein	Forward	GTAGTGATGGCGGTAATAACG
		Reverse	CCATGAGACGCTGAGAGG
GRMZM2G036921	peroxiredoxin-5	Forward	GCGTGGAAGGAGAGTCTGG
		Reverse	ACGGGCTTGTCGGAGAGG
GRMZM2G132128	CASP-like protein 3	Forward	TTCCTCCTTGTTCTGTTCG
		Reverse	ACTTGCCGTAGATGTTGC
GRMZM2G129080	hypothetical protein	Forward	AAGAGGAGGCGAAGAAGAAG
		Reverse	CAGCATCAACATAAGAGTCAGG
GRMZM2G465860	hypothetical protein	Forward	CACAACAGCAATCCTTCAACC
		Reverse	GCAGACTCCTCTTCAGAAACC
GRMZM2G147770	not assigned	Forward	TGAAGAAGTTCGGCTACG
		Reverse	ACAGTCCATATCGGTAACG
GRMZM2G068715	ribonucleoprotein A	Forward	ATGAATCCACACCAAGAG
		Reverse	GTCGTAGATGACCTTAGC
GRMZM2G402631	pathogenesis related protein-5	Forward	GTCCTCCTGCTGCTCCTG
		Reverse	AGTTGTTGGTGATGGTGAAGG
GRMZM2G006287	hypothetical protein	Forward	CCTTATGTGCCTCTGCCTTC
		Reverse	TCACCGAGCCGTTCTTCC
GRMZM2G018579	hypothetical protein	Forward	ACCTCAGACAAACCCATC
		Reverse	ACCATGTGTAGTCCTAAGC
GRMZM2G355752	not assigned	Forward	CAGCCGTACAGGGAAAGC
		Reverse	CGAACGCATACACTCCAATG
GRMZM2G134264	hypothetical protein	Forward	GCAACTTGGTCGCTGATGG
		Reverse	AAGTGTCCTCTACGCCTTCTAC
GRMZM2G326235	hypothetical protein	Forward	TCTGGGAAACAAGTTGATGG
		Reverse	GTAGATATGGGTGTGGATGG
GRMZM2G053206	degradation.aspartate protease	Forward	GTCCACCTCCCTCTACAC
		Reverse	TGCCGTTGTTGTTCTTGG
GRMZM2G166281	cysteine protease 1	Forward	TCATCAACAATGGCGGAATCG
		Reverse	GCAGACTCTTCTCATCGTTCG
GRMZM2G048472	homogentisate geranylgeranyl transferase	Forward	CGGTTAGGGCAAAAGAAGG
		Reverse	GCGGCAAGTAGTGAATGG
AC217977.3_FG004	multiprotein bridging factor 1	Forward	ACGACGACACCGAGAACC
		Reverse	CATACTCCTGAATCACCTGTGG
GRMZM2G175071	amino acid metabolism galactinol synthase 3	Forward	GAAGAGACTGGTGAATCAAAGG
		Reverse	AGATATGTTGGTTCCGTGAGG
