# Supplementary material for: Transcriptional Analyses of Natural Leaf Senescence in Maize
Source: PLoS One. 2014 Dec 22;9(12):e115617. doi: 10.1371/journal.pone.0115617 (PMC4274115; doi:10.1371/journal.pone.0115617)
Supplement: S5 Table — Differentially expressed transcription factors in maize leaves during natural senescence. (XLS) [file pone.0115617.s005.xls]

## Sheet: Sheet1
Table S5 The differentially expressed transcription factors in maize leaves during natural senescence
GeneID	Log2(ESL/FL)	Log2(LSL/FL)	TF family
GRMZM2G081892	-1.31	-1.76	AP2/EREBP
GRMZM2G118479	-1.72	-1.05	AP2/EREBP
GRMZM2G310368	0.07	-0.93	AP2/EREBP
GRMZM2G171179	0.23	-1.22	AP2/EREBP
GRMZM2G132185	-0.83	-3.37	AP2/EREBP
GRMZM2G061487	1.1	0.68	AP2/EREBP
GRMZM2G174917	2.08	3.16	AP2/EREBP
GRMZM2G131266	3.1	-8.77	AP2/EREBP
GRMZM2G346207	-1.56	-1.21	AP2/EREBP
GRMZM2G029323	-1.48	-0.53	AP2/EREBP
GRMZM2G055204	-1.44	-0.48	AP2/EREBP
GRMZM2G030710	-1.03	0.33	ARF
GRMZM2G102845	1.19	1.94	ARF
GRMZM2G089640	-1.34	-0.3	ARF
GRMZM2G017187	0	-1.79	ARF
GRMZM2G352159	1.42	0.63	ARF
GRMZM2G177220	-1.41	-2.26	ARR
GRMZM2G013612	-4.23	-4.15	ARR
GRMZM2G479110	0	1.04	ARR
GRMZM2G392101	-0.92	-3.38	ARR
GRMZM2G129954	0	-1.41	ARR
GRMZM2G040736	-0.85	-3.01	ARR
GRMZM2G020081	4.74	4.81	ARR
GRMZM2G148453	5.94	5.23	ARR
GRMZM2G073044	-1.69	-1.1	AS2
GRMZM2G021095	12.37	14.95	AS2
GRMZM2G145568	3.1	5.78	AS2
GRMZM2G025989	1.53	3.86	AS2
GRMZM2G077356	-1.58	-1.65	AUX
GRMZM2G147243	-1.92	-2.17	AUX
GRMZM2G004696	-0.86	-2.1	AUX
GRMZM2G093744	0	-2.06	bHLH
GRMZM2G437481	-1.47	1.39	bHLH
GRMZM2G440529	0.62	-0.69	bHLH
GRMZM2G397755	0.44	3.46	bHLH
GRMZM2G016756	-1.77	-0.52	bHLH
GRMZM2G155217	1.02	1.09	bHLH
GRMZM2G333582	0.34	3.07	bHLH
AC193786.3_FG005	3.66	1.81	bHLH
GRMZM2G132550	0.39	3.57	bHLH
GRMZM2G030762	2.27	2.5	bHLH
GRMZM2G033356	0	-1.56	bHLH
GRMZM2G065374	-2.21	-1.86	bHLH
GRMZM2G024530	1.19	0.56	bHLH
GRMZM2G472671	0	-11.83	bHLH
GRMZM2G019806	1.56	3.06	bHLH
GRMZM2G460472	-0.35	1.19	bHLH
GRMZM2G171912	-1.73	-0.21	bZIP
GRMZM2G093020	0.4	-0.68	bZIP
AC203957.3_FG004	-0.71	-2.48	bZIP
GRMZM2G117851	-0.21	1.27	bZIP
GRMZM2G479885	1.16	0.57	bZIP
GRMZM2G140355	-1.47	-0.49	bZIP
GRMZM2G137046	-1.93	-2.02	bZIP
GRMZM2G361611	0	-1.76	bZIP
GRMZM2G180847	1.03	0.81	bZIP
GRMZM2G073427	1.48	0.11	bZIP
GRMZM2G121151	-2.28	-3.97	C2H2
GRMZM2G001205	-8.06	5.33	C2H2
GRMZM2G357688	0.86	5.29	C2H2
GRMZM2G339206	2.96	2.17	C2H2
GRMZM2G125775	2.87	2.15	C2H2
GRMZM2G071042	1.49	1.29	C2H2
GRMZM2G000836	1.01	2.04	C2H2
GRMZM2G128212	0	-3.39	C2H2
GRMZM2G027298	1.6	1.41	C3H
GRMZM2G100794	-1.06	-0.96	C3H
GRMZM2G009530	0	1.29	CATA
GRMZM2G039586	-1.27	-1.31	CATA
GRMZM2G052616	1.45	1.54	CATA
GRMZM2G104390	0	1.16	CATA
GRMZM2G031983	-3.03	-13.09	CATA
AC197545.3_FG002	-1.24	0.01	CCAAT
GRMZM2G104396	-1.32	-1.28	CCAAT
GRMZM2G096016	1.9	1.35	CCAAT
GRMZM2G384528	0.93	-0.62	CCAAT
GRMZM2G124421	2.02	2.03	CCAAT
GRMZM2G174776	1.52	0.54	CCAAT
GRMZM2G144346	-3.82	-5.53	CO-like
GRMZM2G422644	-2	-2.02	CO-like
GRMZM2G114137	0	-1.5	CO-like
GRMZM2G081577	-4.8	-2.99	CO-like
GRMZM2G146614	-2.56	-1	CO-like
GRMZM2G012717	1.35	-0.29	CO-like
AC233888.1_FG002	-1.75	-1.34	CO-like
GRMZM2G038783	0	-1.14	CO-like
GRMZM2G143718	-1.9	-2.23	CO-like
GRMZM2G075562	10.68	9.66	CO-like
GRMZM2G095598	-1.51	-1.45	CO-like
GRMZM2G148772	0	-1.35	CO-like
GRMZM2G107886	2.37	1.19	CO-like
GRMZM2G004483	-2.21	-1.36	CO-like
GRMZM2G095299	-1.6	-1.81	CO-like
GRMZM2G104246	0	-1.46	CPP
GRMZM2G394941	0.039	-1.66	DOF
GRMZM2G114998	1.75	1.97	DOF
GRMZM2G463525		1.76	DOF
AC155434.2_FG006	-1.03	-1.07	DOF
GRMZM2G138455	0.35	1.48	DOF
AC233870.1_FG003	1.7	1.6	ELF3
GRMZM2G016370	-0.87	-2.85	G2-like
AC155434.2_FG005	-1.17	-0.89	G2-like
AC234520.1_FG003	-1.29	-1.27	G2-like
GRMZM2G159119	-0.85	-2.86	G2-like
GRMZM2G052544	-1.49	-1.02	G2-like
GRMZM2G124540	1.13	3.17	G2-like
GRMZM2G173943	0	-1.2	G2-like
GRMZM2G113742	0.66	2.13	G2-like
AC233960.1_FG003	-0.02	-1.43	G2-like
GRMZM2G010920	0	1.02	G2-like
GRMZM2G398055	1.94	2.56	G2-like
GRMZM2G429128	-3.11	-1.1	GeBP
GRMZM2G001426	0.97	-1.43	GRAS
GRMZM2G018254	1.01	-2.08	GRAS
GRMZM2G431309	1.29	0.51	GRAS
GRMZM2G106548	1.53	1.2	GRAS
GRMZM2G335814	0	2.16	GRAS
GRMZM2G179325	1.22	0.86	GRAS
GRMZM2G051785	-1.03	-1.1	GRAS
GRMZM2G073779	0.44	1.95	GRAS
GRMZM2G457889	-1.58	0.08	HAD
GRMZM2G081474	1.44	-0.41	HAD
GRMZM2G046824	-0.18	1.18	HAD
GRMZM2G456473	1.06	-1.23	HAD
GRMZM2G125294	-2.61	0.1	HS
GRMZM2G021339	2.05	0.45	HS
GRMZM2G041462	1.78	3.55	HS
GRMZM2G159357	-0.92	0.54	HS
GRMZM2G122072	-0.05	2.15	HS
GRMZM2G126808	-1.25	-1.68	HS
GRMZM2G122750	-1.38	-0.63	HS
AC187157.4_FG005	2.47	0.7	HS
GRMZM2G060541	-1.28	1.94	HS
GRMZM2G122897	-1.6	-0.92	HS
GRMZM2G074645	0.49	-0.54	HS
GRMZM2G132367	9.38	12.31	HS
GRMZM2G351330	-0.5	1.01	HS
GRMZM2G011588	-1.25	0.26	HS
GRMZM2G064466	-0.29	-1.94	HS
GRMZM2G059851	1.2	0.73	HSF
AC149818.2_FG008	-1.26	-0.86	JUMONJI
GRMZM2G466292	-2	0.2	JUMONJI
GRMZM2G079013	-0.99	0.13	LUG
GRMZM2G148693	12.02	8.4	MADS
GRMZM2G108959	0.06	-0.94	MYB
GRMZM2G405094	3.66	4.41	MYB
GRMZM2G031323	1.27	3.16	MYB
GRMZM2G305856	-0.3	1.04	MYB
AC206901.3_FG005	0	1.66	MYB
GRMZM2G050305	3.78	2.11	MYB
GRMZM2G050550	0	1.07	MYB
GRMZM2G531738	0	-1.41	MYB
GRMZM2G139284	11.27	7.54	MYB
GRMZM2G041415	1.58	0.74	MYB
GRMZM2G454449	0.26	1.82	MYB
GRMZM2G017520	-0.31	-2.39	MYB
GRMZM2G001875	0	2.99	MYB
GRMZM2G160838	0.59	2.84	MYB
GRMZM2G110309	-0.61	0.61	MYB
AC234155.1_FG002	0.62	-1.78	MYB
GRMZM2G170049	0.86	2.7	MYB
GRMZM2G063151	-0.77	0.45	MYB
GRMZM2G000818	2.27	0.52	MYB
GRMZM2G073826	1.62	0.17	MYB
GRMZM2G087955	1.74	1.08	MYB
GRMZM2G048136	-3.21	-2.87	MYB
GRMZM2G100709	1.04	2.5	MYB
GRMZM2G089244	-1.22	-1.25	MYB
GRMZM2G096358	0.39	1.48	MYB
GRMZM2G093789	-1.12	-0.4	MYB
AC204212.4_FG001	-4.05	-14.85	MYB
GRMZM2G057955	-1.09	-2.36	MYB
GRMZM2G474769	-4.01	-4.21	MYB
GRMZM2G114503	-2.02	-4.26	MYB
GRMZM2G020772	0	3.33	MYB
GRMZM2G421256	2.81	2.26	MYB
GRMZM2G181030	3.03	2.52	MYB
GRMZM2G049695	1.07	0.97	MYB
GRMZM2G071977	0	-4.06	MYB
GRMZM2G121753	-0.67	2.59	MYB
GRMZM2G146380	1.08	3.71	NAC
GRMZM2G114850	2.15	4.45	NAC
GRMZM2G475014	0	-1.08	NAC
GRMZM2G165945	1.11	0.23	NAC
GRMZM2G083347	-1.13	-0.05	NAC
GRMZM2G430849	2.66	5.24	NAC
GRMZM2G082709	1.28	2.26	NAC
GRMZM2G079632	1.39	-0.19	NAC
GRMZM2G112548	2.5	2.57	NAC
GRMZM2G163251	0.7	3.54	NAC
GRMZM2G456568	-0.32	0.8	NAC
GRMZM2G104400	1.57	1.39	NAC
GRMZM2G011598	0.21	3.19	NAC
GRMZM2G109627	0	11.9	NAC
GRMZM2G100133	11.9	0	OFP
GRMZM2G436659	-0.68	1.44	OFP
GRMZM2G361100	-7.17	3.94	PHOR1
GRMZM2G168980	-3.11	-3.77	PHOR1
GRMZM2G303964	-1.78	-2.16	PHOR1
GRMZM2G152919	0	-1.8	PHOR1
GRMZM2G059042	2.14	3.3	PHOR1
GRMZM2G156827	-1.96	-0.24	PWWP
GRMZM2G095905	-1.59	0.26	PWWP
GRMZM2G318803	1.17	1.18	SET
GRMZM2G069656	2.07	1.81	SET
GRMZM2G170412	-1.34	-0.16	SET
GRMZM2G473138	-1.42	-0.45	SET
GRMZM2G122983	0	1.68	SNF
GRMZM2G431900	1.04	1.16	SNF
GRMZM2G120151	0.66	-0.42	TCP
GRMZM2G037823	1.07	0.09	Triple-Helix
GRMZM2G153575	0	1.55	Triple-Helix
GRMZM2G016637	1.12	2.61	Triple-Helix
GRMZM2G169580	2.29	4.71	Triple-Helix
GRMZM2G151763	0	1.22	WRKY
GRMZM2G060918	0.16	2.59	WRKY
GRMZM2G327349	0	1.4	WRKY
GRMZM2G013391	1.23	1.75	WRKY
AC198725.4_FG009	2.92	5.16	WRKY
GRMZM2G143204	2.64	2.31	WRKY
GRMZM2G036703	-0.51	1.12	WRKY
GRMZM2G147880	0	1.25	WRKY
GRMZM2G441031	-0.37	2.88	WRKY
GRMZM2G030272	0.54	2.62	WRKY
GRMZM2G076657	0	1.07	WRKY
GRMZM2G158328	4.32	-7.47	WRKY
GRMZM2G148087	-0.58	0.89	WRKY
GRMZM2G145554	0	2.66	WRKY
GRMZM2G040298	1.19	1.86	WRKY
GRMZM2G353076	0	15.64	zf-HD
GRMZM2G161315	0	-1.02	zf-HD
GRMZM2G328438	2.14	0.45	zf-HD
GRMZM2G068330	11.46	7.9	zf-HD
