# Supplementary material for: Transcriptional Analyses of Natural Leaf Senescence in Maize
Source: PLoS One. 2014 Dec 22;9(12):e115617. doi: 10.1371/journal.pone.0115617 (PMC4274115; doi:10.1371/journal.pone.0115617)
Supplement: S6 Table — GO analysis of differentially expressed genes encoding transcriptional factors during natural maize leaf senescence. Using FDR < 0.05 as the criterion, overrepresented GO terms (biological process) were selected using the agriGO analysis tool. aGO term classifications: P, Biological Process; C, Cellular Component; F, Molecular Function. bQuery item number in MS preferential expressed genes. cTotal annotated query item number in agriGO. dQuery item number in maize genome version 5a. eTotal annotated item number in maize genome version 5a. fDetermined by Fisher exact test. gDetermined by Benjamini-Hochberg-Yekutieli procedure. (XLS) [file pone.0115617.s006.xls]

## Sheet: Sheet1
Table S6 GO analysis of differentially expressed genes encoding transcriptional factors during maize leaf natural senescence
GO Terma	Term typea	Query itemb	Query totalc	Bg itemd	Bg totale	P valuef	FDRg	Expression group
aromatic amino acid family biosynthetic process	P	10	1084	64	39203	1e-05	0.0013	ELS Up-regulated
transport	P	152	1084	3841	39203	3.3e-05	0.0032	ELS Up-regulated
threonine metabolic process	P	6	1084	25	39203	5.1e-05	0.0038	ELS Up-regulated
cellular polysaccharide biosynthetic process	P	16	1084	195	39203	0.00013	0.0076	ELS Up-regulated
cell wall macromolecule catabolic process	P	8	1084	73	39203	0.00095	0.041	ELS Up-regulated
membrane	C	202	1084	5307	39203	2.5e-05	0.0061	ELS Up-regulated
transferase activity, transferring acyl groups	F	30	1084	437	39203	8.2e-06	0.0078	ELS Up-regulated
transporter activity	F	104	1084	2411	39203	2e-05	0.0078	ELS Up-regulated
cofactor binding	F	50	1084	1034	39203	0.00018	0.032	ELS Up-regulated
hydrolase activity, hydrolyzing O-glycosyl compounds	F	39	1084	767	39203	0.00032	0.049	ELS Up-regulated
photosynthesis	P	11	642	149	39203	4.2e-05	0.048	ELS Down-regulated
photosystem I	C	7	642	28	39203	2.9e-07	5.8e-05	ELS Down-regulated
ATP binding	F	120	642	5133	39203	0.0003	0.032	ELS Down-regulated
heat shock protein binding	F	14	642	289	39203	0.00039	0.032	ELS Down-regulated
heme binding	F	30	642	876	39203	0.00022	0.032	ELS Down-regulated
monooxygenase activity	F	23	642	553	39203	7.3e-05	0.032	ELS Down-regulated
protein amino acid phosphorylation	P	84	794	2387	39203	3.6e-06	0.0023	LLS Up-regulated
transmembrane transport	P	57	794	1420	39203	2.8e-06	0.0023	LLS Up-regulated
apoptosis	P	14	794	168	39203	1.1e-05	0.0028	LLS Up-regulated
response to biotic stimulus	P	6	794	31	39203	3.4e-05	0.0045	LLS Up-regulated
oxidation reduction	P	86	794	2743	39203	0.00014	0.011	LLS Up-regulated
integral to membrane	C	72	794	2156	39203	7.4e-05	0.0042	LLS Up-regulated
ATP binding	F	176	794	5133	39203	9.3e-10	2.9e-07	LLS Up-regulated
transferase activity	F	193	794	5727	39203	6.8e-10	2.9e-07	LLS Up-regulated
heme binding	F	44	794	876	39203	1.2e-07	1.3e-05	LLS Up-regulated
protein serine/threonine kinase activity	F	82	794	2248	39203	1.3e-06	6.6e-05	LLS Up-regulated
ATPase activity	F	38	794	785	39203	1.8e-06	8.5e-05	LLS Up-regulated
monooxygenase activity	F	28	794	553	39203	1.6e-05	0.0006	LLS Up-regulated
photosynthesis	P	17	593	149	39203	2e-10	2.3e-07	LLS Down-regulated
oxidation reduction	P	83	593	2743	39203	2.8e-08	1.6e-05	LLS Down-regulated
zinc ion transport	P	5	593	10	39203	1.9e-07	7.4e-05	LLS Down-regulated
photosystem	C	14	593	81	39203	2.7e-11	1.7e-09	LLS Down-regulated
electron carrier activity	F	38	593	914	39203	7.8e-08	3.3e-05	LLS Down-regulated
FAD binding	F	12	593	265	39203	0.00089	0.044	LLS Down-regulated
iron ion binding	F	37	593	1187	39203	6.5e-05	0.0068	LLS Down-regulated
oxidoreductase activity	F	102	593	3266	39203	2.4e-10	2e-07	LLS Down-regulated
transferase activity, transferring hexosyl groups	F	19	593	542	39203	0.00087	0.044	LLS Down-regulated
zinc ion transmembrane transporter activity	F	5	593	10	39203	1.9e-07	5.4e-05	LLS Down-regulated
GO terms with P value < 0.001 and FDR ≤ 0.05 were regarded as overrepresented terms.
aGO term classifications: P, Biological Process; C, Cellular Component; F, Molecular Function.
bQuery item number in MS preferential expressed genes.
cTotal annotated query item number in agriGO.
dQuery item number in maize genome version 5a.
eTotal annotated item number in maize genome version 5a.
fDetermined by Fisher exact test.
gDetermined by Benjamini–Hochberg–Yekutieli procedure.
ELS: the early stage of leaf senescence
LLS: the late stage of leaf senescence
