# Supplementary material for: Transcriptional Analyses of Natural Leaf Senescence in Maize
Source: PLoS One. 2014 Dec 22;9(12):e115617. doi: 10.1371/journal.pone.0115617 (PMC4274115; doi:10.1371/journal.pone.0115617)
Supplement: S7 Table — Expression patterns of differentially expressed genes involved in flavonoid biosynthesis during maize leaf senescence. (XLS) [file pone.0115617.s007.xls]

## Sheet: Sheet1
Table S7 Expression pattern of differentially expressed flavonoid biosynthesis genes during maize leaf senescence
Gene ID	RPKM (FL)	RPKM (ESL)	RPKM (LSL)	ESL/FL	LSL/ESL	LSL/ESL	Orthologous groups	Gene symbol
AC212219.3_FG005	7.4485	7.93229	1.88493	Up regulated	Down regulated	Down regulated	AT2G33590	DFR
GRMZM2G004036	64.1817	16.2579	3.78756	Down regulated	Down regulated	Down regulated	AT1G75290
GRMZM2G022266	11.8132	11.8132	2.45512	Down regulated	Down regulated	Down regulated	AT5G49690
GRMZM2G025536	0.001	1.07893	6.38108	Up regulated	Up regulated	Up regulated	AT2G44800
GRMZM2G025832	13.9827	55.0726	41.9516	Up regulated	Down regulated	Up regulated	AT5G07990	F3'H(tt7)
GRMZM2G026930	0.179853	0.32561	8.08127	Up regulated	Up regulated	Up regulated	AT5G42800	DFR
GRMZM2G061321	4.78332	15.6435	25.8149	Up regulated	Up regulated	Up regulated	AT2G22590	UDP
GRMZM2G062396	5.1231	8.69527	234.327	Up regulated	Up regulated	Up regulated	AT3G51240	F3H(tt6)
GRMZM2G066067	13.241	21.7792	51.8692	Up regulated	Up regulated	Up regulated	AT5G49690
GRMZM2G075513	1.48125	1.48125	5.806	Up regulated	Up regulated	Up regulated	AT3G29670
GRMZM2G085854	34.6777	11.3807	4.09451	Down regulated	Down regulated	Down regulated	AT1G01420	UGT88A1
GRMZM2G087507	2.96095	26.4199	7.07676	Up regulated	Down regulated	Up regulated	AT1G59950
GRMZM2G096412	10.1983	27.1436	12.8056	Up regulated	Down regulated	Up regulated	AT3G16520	UGT88A1
GRMZM2G097841	21.4964	21.4964	49.3571	Up regulated	Up regulated	Up regulated	AT1G61720	BAN
GRMZM2G102079	15.0943	19.2822	1.0789	Up regulated	Down regulated	Down regulated	AT5G07990	F3'H(tt7)
GRMZM2G110511	0.804606	0.804606	7.99982	Down regulated	Up regulated	Up regulated	AT2G15490	UGT73B4
GRMZM2G114588	41.1333	9.25074	15.8761	Down regulated	Up regulated	Down regulated	AT1G75280
GRMZM2G123654	52.0554	22.9121	11.1098	Down regulated	Down regulated	Down regulated	AT3G29590	At5MAT
GRMZM2G132875	13.0989	0.182528	14.8434	Down regulated	Up regulated	Up regulated	AT1G59951
GRMZM2G135722	21.0715	28.7418	8.00266	Up regulated	Down regulated	Down regulated	AT5G49690
GRMZM2G139467	121.26	16.1383	75.8865	Down regulated	Up regulated	Down regulated	AT5G07990	F3'H(tt7)
GRMZM2G146234	4.42343	11.1024	5.18996	Up regulated	Down regulated	Up regulated	AT5G24530	F3H(tt6)
GRMZM2G148052	269.757	20.0664	13.0306	Down regulated	Down regulated	Down regulated	AT5G07990	F3'H(tt7)
GRMZM2G155329	0.480838	0.480838	6.58486	Up regulated	Up regulated	Up regulated	AT3G55120	TT5
GRMZM2G156026	3.75722	2.94759	9.69825	Down regulated	Up regulated	Up regulated	AT4G01070	UGT72B1
GRMZM2G162158	47.4307	59.8303	133.304	Up regulated	Up regulated	Up regulated	AT5G54000	F3H(tt6)
GRMZM2G167336	2.70183	16.9842	8.03594	Up regulated	Down regulated	Up regulated	AT5G06900	CYP93D1
GRMZM2G175076	16.6849	43.3737	83.8449	Up regulated	Up regulated	Up regulated	AT5G05270	CHI
GRMZM2G345717	5.25128	18.2068	346.589	Up regulated	Up regulated	Up regulated	AT4G22880	LDOX
GRMZM2G347767	14.1875	5.65076	5.06367	Down regulated	Down regulated	Down regulated	AT4G34540
GRMZM2G382785	22.5207	29.5925	80.0084	Up regulated	Up regulated	Up regulated	AT3G29590	At5MAT
GRMZM2G384884	156.985	60.5031	104.69	Down regulated	Up regulated	Down regulated	AT1G13080	CYP71B2
GRMZM2G387394	1.72043	7.31954	90.6259	Up regulated	Up regulated	Up regulated	AT5G39050	AT5MAT
GRMZM2G395508	6.31248	3.06611	22.6673	Down regulated	Up regulated	Up regulated	AT3G16520	UGT88A1
GRMZM2G415579	15.4189	36.4022	208.958	Up regulated	Up regulated	Up regulated	AT1G59960
GRMZM2G426175	60.9085	140.631	51.3441	Up regulated	Down regulated	Down regulated	AT5G20400	F3H(tt6)
GRMZM2G431288	9.36171	9.36171	27.2693	Up regulated	Up regulated	Up regulated	AT5G07990	F3'H(tt7)
GRMZM2G479423	22.7148	10.7033	24.8391	Down regulated	Up regulated	Up regulated	AT2G37770	CHO
GRMZM2G702514	2.1283	14.4492	9.38214	Up regulated	Down regulated	Up regulated	AT3G51240	F3H(tt6)

## Sheet: Sheet2
AC212219.3_FG005	Up regulated	Down regulated	Down regulated
GRMZM2G004036	Down regulated	Down regulated	Down regulated
GRMZM2G022266	Down regulated	Down regulated	Down regulated
GRMZM2G025536	Up regulated	Up regulated	Up regulated
GRMZM2G025832	Up regulated	Down regulated	Up regulated
GRMZM2G026930	Up regulated	Up regulated	Up regulated
GRMZM2G061321	Up regulated	Up regulated	Up regulated
GRMZM2G062396	Up regulated	Up regulated	Up regulated
GRMZM2G066067	Up regulated	Up regulated	Up regulated
GRMZM2G075513	Up regulated	Up regulated	Up regulated
GRMZM2G085854	Down regulated	Down regulated	Down regulated
GRMZM2G087507	Up regulated	Down regulated	Up regulated
GRMZM2G096412	Up regulated	Down regulated	Up regulated
GRMZM2G097841	Up regulated	Up regulated	Up regulated
GRMZM2G102079	Up regulated	Down regulated	Down regulated
GRMZM2G110511	Down regulated	Up regulated	Up regulated
GRMZM2G114588	Down regulated	Up regulated	Down regulated
GRMZM2G123654	Down regulated	Down regulated	Down regulated
GRMZM2G132875	Down regulated	Up regulated	Up regulated
GRMZM2G135722	Up regulated	Down regulated	Down regulated
GRMZM2G139467	Down regulated	Up regulated	Down regulated
GRMZM2G146234	Up regulated	Down regulated	Up regulated
GRMZM2G148052	Down regulated	Down regulated	Down regulated
GRMZM2G155329	Up regulated	Up regulated	Up regulated
GRMZM2G156026	Down regulated	Up regulated	Up regulated
GRMZM2G162158	Up regulated	Up regulated	Up regulated
GRMZM2G167336	Up regulated	Down regulated	Up regulated
GRMZM2G175076	Up regulated	Up regulated	Up regulated
GRMZM2G345717	Up regulated	Up regulated	Up regulated
GRMZM2G347767	Down regulated	Down regulated	Down regulated
GRMZM2G382785	Up regulated	Up regulated	Up regulated
GRMZM2G384884	Down regulated	Up regulated	Down regulated
GRMZM2G387394	Up regulated	Up regulated	Up regulated
GRMZM2G395508	Down regulated	Up regulated	Up regulated
GRMZM2G415579	Up regulated	Up regulated	Up regulated
GRMZM2G426175	Up regulated	Down regulated	Down regulated
GRMZM2G431288	Up regulated	Up regulated	Up regulated
GRMZM2G479423	Down regulated	Up regulated	Up regulated
GRMZM2G702514	Up regulated	Down regulated	Up regulated
