# Supplementary material for: Transcriptional Analyses of Natural Leaf Senescence in Maize
Source: PLoS One. 2014 Dec 22;9(12):e115617. doi: 10.1371/journal.pone.0115617 (PMC4274115; doi:10.1371/journal.pone.0115617)
Supplement: S8 Table — The differentially expressed genes during natural leaf senescence in maize and Arabidopsis . (A) The overlap of differentially expressed genes during natural leaf senescence in both maize and Arabidopsis. (B) The differentially expressed genes during natural leaf senescence only in maize. (XLS) [file pone.0115617.s008.xls]

## Sheet: A
Table S8 A The overlap of differentially expressed genes during natural leaf senescence in both maize and Arabidopsis
MAIZE genes	RPKM(12DAA)	RPKM(20DAA)	RPKM(28DAA)	Orthologs in Arabidopsis	e-value	MAPMAN annotations
GRMZM2G037614	3.91551	3.91551	10.4812	AT2G34590	4e-55	amino acid metabolism.degradation.branched chain group.shared
GRMZM2G088689	1.37215	8.2446	5.67868	AT5G34780	5e-53	amino acid metabolism.degradation.branched chain group.shared
GRMZM2G001898	68.0819	119.356	243.706	AT1G54100	6e-21	amino acid metabolism.degradation.branched chain group.valine
GRMZM2G359822	5.42469	13.0547	15.4317	AT5G08020	7e-11	amino acid metabolism.synthesis.aromatic aa.chorismate.3-deoxy-D-arabino-heptulosonate 7-phosphate synthase
GRMZM2G454719	43.3032	124.618	84.1767	AT4G39980	0	amino acid metabolism.synthesis.aromatic aa.chorismate.3-deoxy-D-arabino-heptulosonate 7-phosphate synthase
GRMZM2G107639	0.395441	0.395441	3.2764	AT4G33680	9e-13	amino acid metabolism.synthesis.aromatic aa.phenylalanine and tyrosine
GRMZM2G029135	11.763	31.2496	24.447	AT1G01480	3e-12	amino acid metabolism.synthesis.aromatic aa.phenylalanine and tyrosine
GRMZM2G466534	0.934963	0.934963	6.25685	AT2G27820	0	amino acid metabolism.synthesis.aromatic aa.phenylalanine.arogenate dehydratase / prephenate dehydratase
GRMZM2G400173	7.21257	4.37503	9.31222	AT4G00700	0	amino acid metabolism.synthesis.aromatic aa.tryptophan
GRMZM2G054465	8.7943	7.96069	22.7854	AT5G28237	2e-23	amino acid metabolism.synthesis.aromatic aa.tryptophan.tryptophan synthase
GRMZM2G113873	13.7526	22.2028	10.0302	AT1G64660	1e-36	amino acid metabolism.synthesis.aspartate family.methionine.cystathionine gamma-synthase
GRMZM2G024686	18.0137	6.72771	6.98486	AT1G31230	2e-46	amino acid metabolism.synthesis.aspartate family.misc.homoserine.aspartate kinase
GRMZM2G130062	56.2126	56.2126	118.771	AT5G23020	2e-168	amino acid metabolism.synthesis.branched chain group.leucine specific.2-isopropylmalate synthase
GRMZM2G088064	2826.48	485.715	675.263	AT5G53970	3e-13	amino acid metabolism.synthesis.central amino acid metabolism.alanine.alanine aminotransferase
GRMZM2G088028	0.001	1.21714	9.25527	AT1G70580	2e-66	amino acid metabolism.synthesis.central amino acid metabolism.alanine.alanine aminotransferase
GRMZM2G108125	5.56607	5.56607	13.4978	AT5G63570	1e-22	amino acid metabolism.synthesis.central amino acid metabolism.GABA.GABA transaminase
GRMZM2G098875	0.29089	0.29089	5.14474	AT5G17330	0	amino acid metabolism.synthesis.central amino acid metabolism.GABA.Glutamate decarboxylase
GRMZM2G375504	1.7613	1.7613	5.84387	AT3G55610	0	amino acid metabolism.synthesis.glutamate family.proline.delta 1-pyrroline-5-carboxylate synthetase
GRMZM2G069203	47.5621	3.32604	19.9053	AT3G13110	4e-76	amino acid metabolism.synthesis.serine-glycine-cysteine group.cysteine.SAT
GRMZM2G067915	14.9342	14.9342	5.87889	AT5G27320	1e-57	Biodegradation of Xenobiotics
GRMZM2G106250	66.544	66.544	153.524	AT3G15290	4e-140	Biodegradation of Xenobiotics.3-hydroxybutyryl-CoA dehydrogenase
GRMZM2G181192	9.63048	33.0542	21.8663	AT1G11840	4e-157	Biodegradation of Xenobiotics.lactoylglutathione lyase
GRMZM2G436299	4.07456	2.04176	4.59093	AT4G39350	0	cell wall.cellulose synthesis.cellulose synthase
GRMZM2G051185	6.4247	6.4247	0.001	AT3G60900	1e-13	cell wall.cell wall proteins.AGPs.AGP
GRMZM2G177242	0.001	3.01228	0.187138	AT5G60490	3e-44	cell wall.cell wall proteins.AGPs.AGP
GRMZM2G333811	5.66244	3.7689	17.6731	AT5G25550	5e-115	cell wall.cell wall proteins.LRR
GRMZM2G341410	0.305584	2.62787	0.146071	AT4G13820	2e-13	cell wall.cell wall proteins.LRR
GRMZM2G070322	1.09269	9.18465	5.67084	AT4G39270	7e-17	cell wall.cell wall proteins.LRR
GRMZM2G099491	1.09098	5.4316	7.99624	AT5G67280	4e-20	cell wall.cell wall proteins.LRR
GRMZM2G073725	227.275	227.275	520.017	AT5G15650	0	cell wall.cell wall proteins.RGP
GRMZM2G027794	0.547683	2.7763	0.733029	AT5G16190	4e-86	cell wall.cellulose synthesis
GRMZM2G177631	0.574583	0.574583	3.84516	AT5G64740	0	cell wall.cellulose synthesis.cellulose synthase
GRMZM2G113137	25.9747	25.9747	59.7666	AT2G25540	0	cell wall.cellulose synthesis.cellulose synthase
GRMZM2G018241	1.52515	1.52515	4.62776	AT5G16910	0	cell wall.cellulose synthesis.cellulose synthase
GRMZM2G002523	0.242631	3.73374	0.695875	AT4G23990	9e-71	cell wall.cellulose synthesis.cellulose synthase
GRMZM2G349834	1.94275	1.94275	0.195505	AT4G18780	3e-104	cell wall.cellulose synthesis.cellulose synthase
GRMZM2G014558	246.962	16.6935	74.4514	AT5G05170	1e-87	cell wall.cellulose synthesis.cellulose synthase
GRMZM2G151257	1.60891	1.60891	5.25529	AT5G49720	2e-74	cell wall.degradation.cellulases and beta -1,4-glucanases
GRMZM2G170388	23.7251	3.78992	14.2316	AT5G49215	2e-13	cell wall.degradation.pectate lyases and polygalacturonases
GRMZM2G154124	6.86641	17.3825	30.7079	AT4G24430	0	cell wall.degradation.pectate lyases and polygalacturonases
GRMZM2G174708	9.3319	29.445	12.7449	AT4G20940	5e-12	cell wall.degradation.pectate lyases and polygalacturonases
GRMZM2G118312	22.5682	3.26863	2.41646	AT2G15370	4e-112	cell wall.hemicellulose synthesis
GRMZM2G135743	0.408111	4.98725	6.145	AT1G56600	1e-20	cell wall.hemicellulose synthesis.glucuronoxylan
GRMZM2G364748	3.83796	16.3575	3.21049	AT5G65730	3e-67	cell wall.modification
GRMZM2G070271	61.2067	61.2067	22.2023	AT4G30270	2e-38	cell wall.modification
GRMZM2G418635	2.68196	5.99794	13.7249	AT5G45280	6e-56	cell wall.pectin*esterases.acetyl esterase
GRMZM2G328500	6.95811	6.95811	15.0193	AT3G29360	0	cell wall.precursor synthesis.UDP-Glc dehydrogenase (UGD)
GRMZM2G007195	5.98098	15.6591	15.4823	AT5G28840	7e-25	cell wall.precursor synthesis.UXS
GRMZM2G359234	4.20566	4.20566	9.25688	AT1G53500	2e-22	cell wall.precursor synthesis.UXS
GRMZM2G007404	1.80947	7.8476	14.9481	AT3G23820	1e-13	cell wall.precursor synthesis.UXS
GRMZM2G008327	6.96438	20.3017	15.7987	AT5G58350	8e-15	cell.cycle
GRMZM2G009703	21.7599	45.0018	27.3321	AT5G44290	5e-14	cell.cycle
GRMZM2G162388	89.4689	147.29	35.1257	AT4G34960	9e-56	cell.cycle.peptidylprolyl isomerase
GRMZM2G132811	11.2416	11.2416	3.58238	AT5G35100	1e-11	cell.cycle.peptidylprolyl isomerase
GRMZM2G329306	42.9931	86.3785	66.916	AT5G13120	2e-52	cell.cycle.peptidylprolyl isomerase
GRMZM2G402309	7.07154	7.07154	15.2737	AT5G16040	7e-34	cell.division
GRMZM2G403493	32.1751	15.8751	27.0633	AT3G23000	5e-11	cell.division
GRMZM2G302245	30.8777	3.87756	2.90075	AT3G02510	7e-21	cell.division
GRMZM2G152616	1.20639	1.20639	4.13275	AT3G15430	2e-44	cell.division
GRMZM2G177224	3.77752	9.64772	12.8977	AT5G55280	3e-97	cell.division
GRMZM2G036086	11.9861	11.9861	26.331	AT1G47750	7e-64	cell.organisation
GRMZM2G371606	12.6016	12.6016	41.2752	AT3G25690	8e-17	cell.organisation
GRMZM2G040878	150.643	150.643	70.3789	AT5G19940	3e-70	cell.organisation
GRMZM2G153444	690.478	690.478	250.736	AT3G26070	5e-83	cell.organisation
GRMZM2G037472	16.6958	16.6958	8.17222	AT3G51150	2e-15	cell.organisation
AC194389.3_FG001	48.4671	22.9615	48.5003	AT2G28840	1e-17	cell.organisation
GRMZM2G124473	119.007	94.2893	41.8529	AT4G22240	9e-13	cell.organisation
GRMZM2G114861	3.47904	10.7445	3.13035	AT3G49650	3e-41	cell.organisation
GRMZM2G472231	38.0392	38.0392	115.797	AT1G52240	3e-15	cell.organisation
GRMZM2G451231	1.64497	5.12893	7.86307	AT5G10470	5e-24	cell.organisation
GRMZM2G134502	0.634394	0.634394	5.4584	AT2G38750	2e-11	cell.organisation
GRMZM2G053284	10.1132	9.67764	25.9663	AT3G53750	0	cell.organisation.cytoskeleton.actin.Actin
GRMZM2G053299	83.449	83.449	185.123	AT5G56180	7e-34	cell.organisation.cytoskeleton.actin.Actin
GRMZM2G112337	7.94533	7.94533	2.81781	AT5G55230	0	cell.organisation.cytoskeleton.mikrotubuli.MAP65
GRMZM2G163172	3.06452	7.88408	6.32202	AT3G14090	9e-16	cell.vesicle transport
GRMZM2G414540	15.4078	34.3317	40.2242	AT3G52400	2e-89	cell.vesicle transport
GRMZM2G039419	10.3031	10.3031	21.1069	AT1G67930	0	cell.vesicle transport
GRMZM2G146697	2.92352	6.07957	3.70139	AT1G60070	4e-65	cell.vesicle transport
GRMZM2G120652	989.095	989.095	487.803	AT5G01410	0	Co-factor and vitamine metabolism
GRMZM2G099003	224.569	0.898154	6.00755	AT4G02380	3e-12	development.late embryogenesis abundant
GRMZM2G414047	6.67846	6.67846	1.8242	AT3G63200	2e-38	development.storage proteins
GRMZM2G035421	8.65079	8.65079	21.7873	AT5G04040	0	development.storage proteins
GRMZM2G171752	10.9078	18.5509	7.26803	AT5G47060	1e-11	development.unspecified
GRMZM2G077752	4.25243	15.9676	17.3155	AT3G51060	2e-13	development.unspecified
GRMZM2G458494	2.23246	3.15757	10.1377	AT2G34355	4e-46	development.unspecified
GRMZM2G015080	6.70475	6.70475	2.46532	AT2G37650	7e-26	development.unspecified
GRMZM2G118441	0.549127	1.36696	7.6121	AT5G14120	1e-20	development.unspecified
AC214648.3_FG003	40.26	43.1571	88.1197	AT3G12090	3e-53	development.unspecified
GRMZM2G127537	11.0171	12.0638	3.73732	AT4G16780	2e-50	development.unspecified
GRMZM2G179679	28.5367	19.6044	2.43584	AT5G50800	1e-21	development.unspecified
GRMZM2G071448	6.1603	6.1603	12.6447	AT5G53500	1e-98	development.unspecified
GRMZM2G163798	80.2788	193.911	347.067	AT2G40900	9e-31	development.unspecified
GRMZM2G440005	8.15334	8.15334	0.001	AT5G62040	3e-56	development.unspecified
GRMZM2G154460	1.12124	2.79112	25.994	AT3G01930	1e-32	development.unspecified
GRMZM2G088356	76.4155	10.3413	8.73738	AT3G24460	8e-147	development.unspecified
GRMZM2G114751	16.4177	0.155735	0.001	AT3G28100	2e-18	development.unspecified
GRMZM2G039173	37.9399	37.9399	11.824	AT2G16660	1e-21	development.unspecified
AC207628.4_FG010	5.43556	7.07296	26.9567	AT3G54150	1e-75	development.unspecified
GRMZM2G136567	0.001	3.09046	3.12199	AT4G01450	2e-26	development.unspecified
GRMZM2G088053	7.97609	9.78716	49.3099	AT4G28040	1e-36	development.unspecified
GRMZM2G141725	0.148125	3.21803	0.424829	AT1G69420	2e-27	development.unspecified
GRMZM2G063192	0.543294	4.3032	2.98652	AT4G22910	5e-29	development.unspecified
GRMZM2G073755	12.0894	12.0894	5.20905	AT1G56220	1e-19	development.unspecified
GRMZM2G102737	149.745	149.745	60.2953	AT4G08300	3e-51	development.unspecified
GRMZM2G309063	71.5091	71.5091	26.8615	AT3G13672	2e-71	development.unspecified
GRMZM2G060349	6.96934	6.96934	2.96123	AT3G24495	1e-13	DNA.repair
GRMZM2G103740	4.01843	16.6995	13.9697	AT4G24790	5e-14	DNA.synthesis/chromatin structure
GRMZM2G021069	1.57924	1.09318	3.81884	AT5G46280	3e-94	DNA.synthesis/chromatin structure
GRMZM2G032977	0.001	0.001	5.69918	AT1G11190	3e-50	DNA.synthesis/chromatin structure
GRMZM2G007441	30.3452	30.3452	14.3422	AT2G47450	6e-88	DNA.synthesis/chromatin structure
GRMZM2G042047	7.85122	7.85122	17.6	AT5G59870	7e-34	DNA.synthesis/chromatin structure.histone
GRMZM2G003002	10.6549	2.98117	6.66736	AT2G18050	2e-21	DNA.synthesis/chromatin structure.histone
GRMZM2G046753	7.1022	0.876679	5.65816	AT4G15020	1e-35	DNA.synthesis/chromatin structure.retrotransposon/transposase.hat-like transposase
GRMZM2G146951	39.3079	93.6853	121.1	AT5G35160	1e-142	DNA.unspecified
GRMZM2G138744	3.82881	3.82881	15.3737	AT1G44542	5e-63	DNA.unspecified
GRMZM2G060800	21.1113	21.1113	44.4683	AT4G36250	5e-151	fermentation.aldehyde dehydrogenase
GRMZM2G038821	16.773	16.773	35.7527	AT5G54960	0	fermentation.PDC
GRMZM2G331723	12.0676	12.0676	28.5673	AT5G17380	1e-75	fermentation.PDC
GRMZM2G135588	4.33326	4.33326	14.1469	AT3G58750	4e-46	gluconeogenesis / glyoxylate cycle.citrate synthase
GRMZM2G109383	7.70816	7.70816	3.51957	AT5G51820	0	glycolysis.cytosolic branch.phosphoglucomutase (PGM)
GRMZM2G450163	21.2186	31.9257	95.8068	AT1G12000	9e-120	glycolysis.cytosolic branch.pyrophosphate-fructose-6-P phosphotransferase
GRMZM2G314094	245.249	53.0154	29.0721	AT1G20950	0	glycolysis.cytosolic branch.pyrophosphate-fructose-6-P phosphotransferase
GRMZM2G096753	9.60105	15.163	4.49172	AT5G67080	1e-12	glycolysis.unclear/dually targeted.phospho-enol-pyruvate carboxylase kinase (PEPCK)
GRMZM2G367638	9.47922	9.47922	3.16125	AT1G08940	1e-80	glycolysis.unclear/dually targeted.phosphoglycerate mutase
GRMZM2G154735	2.05321	10.8418	0.981449	AT4G36720	1e-13	hormone metabolism.abscisic acid.induced-regulated-responsive-activated
GRMZM2G113167	14.3029	24.0446	9.11583	AT5G13200	1e-41	hormone metabolism.abscisic acid.induced-regulated-responsive-activated
GRMZM2G703928	15.8106	33.4994	29.8981	AT1G52920	5e-177	hormone metabolism.abscisic acid.signal transduction
GRMZM2G158657	5.00726	5.00726	1.12635	AT2G44990	0	hormone metabolism.abscisic acid.synthesis-degradation
GRMZM2G313162	18.8449	11.268	29.4205	AT4G37100	2e-13	hormone metabolism.abscisic acid.synthesis-degradation
GRMZM2G027241	12.5182	12.5182	3.51986	AT1G19950	8e-16	hormone metabolism.abscisic acid.synthesis-degradation
GRMZM2G127139	210.819	54.1912	43.4929	AT5G05320	6e-15	hormone metabolism.abscisic acid.synthesis-degradation.synthesis.zeaxanthin epoxidase
GRMZM2G051491	9.06344	2.6371	10.831	AT2G23610	6e-31	hormone metabolism.auxin
GRMZM2G060732	37.3985	7.01251	9.44913	AT4G37140	4e-25	hormone metabolism.auxin
GRMZM2G052812	53.8742	53.8742	122.608	AT1G60690	3e-19	hormone metabolism.auxin.induced-regulated-responsive-activated
GRMZM2G065244	63.7248	9.46838	6.15371	AT3G25290	4e-90	hormone metabolism.auxin.induced-regulated-responsive-activated
GRMZM2G020631	21.7129	21.7129	48.061	AT4G33670	5e-16	hormone metabolism.auxin.induced-regulated-responsive-activated
GRMZM2G012031	7.00414	7.00414	14.3696	AT2G34680	0	hormone metabolism.auxin.induced-regulated-responsive-activated
GRMZM2G050159	1.84857	1.84857	7.21628	AT3G61750	7e-26	hormone metabolism.auxin.induced-regulated-responsive-activated
GRMZM2G023952	9.63923	0.26441	1.39625	AT3G20960	4e-17	hormone metabolism.auxin.signal transduction
GRMZM2G025742	22.888	11.8606	3.01263	AT1G70940	4e-46	hormone metabolism.auxin.signal transduction
GRMZM2G047684	0.500516	0.679608	5.86163	AT4G39510	1e-17	hormone metabolism.brassinosteroid.synthesis-degradation.BRs.metabolic regulation
GRMZM2G428987	5.87771	5.87771	16.3223	AT5G58310	3e-32	hormone metabolism.ethylene.induced-regulated-responsive-activated
GRMZM2G022679	6.08389	35.6348	8.38227	AT5G43440	4e-23	hormone metabolism.gibberelin.synthesis-degradation.GA2 oxidase
GRMZM2G031432	0.001	25.4173	4.31418	AT1G04350	3e-11	hormone metabolism.gibberelin.synthesis-degradation.GA2 oxidase
GRMZM2G049418	6.80286	1.00247	0.197733	AT5G08640	1e-30	hormone metabolism.gibberelin.synthesis-degradation.GA20 oxidase
AC203966.5_FG005	1.76437	1.76437	9.15667	AT1G05010	3e-20	hormone metabolism.gibberelin.synthesis-degradation.GA20 oxidase
GRMZM2G068947	70.4808	35.1473	3.02607	AT2G06050	3e-127	hormone metabolism.jasmonate.synthesis-degradation.12-Oxo-PDA-reductase
GRMZM2G109130	0.972986	1.67344	41.0212	AT1G72520	0	hormone metabolism.jasmonate.synthesis-degradation.lipoxygenase
GRMZM2G039009	0.510972	0.510972	5.6177	AT3G21950	1e-55	hormone metabolism.salicylic acid.synthesis-degradation
GRMZM2G063438	11.0793	61.103	14.5149	AT5G38780	5e-40	hormone metabolism.salicylic acid.synthesis-degradation.synthesis.methyl-SA methylesterase
GRMZM2G062531	37.5205	24.2894	2.39134	AT4G22756	4e-99	lipid metabolism. exotics (steroids, squalene etc).methylsterol monooxygenase
GRMZM2G127067	116.214	139.524	69.4387	AT4G22753	2e-131	lipid metabolism. exotics (steroids, squalene etc).methylsterol monooxygenase
GRMZM2G074401	159.636	159.636	54.3732	AT4G30950	2e-25	lipid metabolism.FA desaturation.omega 3 desaturase
GRMZM2G169240	2.80046	2.39417	30.0449	AT5G05580	2e-69	lipid metabolism.FA desaturation.omega 6 desaturase
GRMZM2G377341	50.021	42.7326	149.178	AT5G35360	7e-57	lipid metabolism.FA synthesis and FA elongation.Acetyl CoA Carboxylation.homomeric Enzyme
GRMZM2G351023	0.290589	12.6261	0.277807	AT2G29350	8e-13	lipid metabolism.FA synthesis and FA elongation.ACP oxoacyl reductase
GRMZM2G175818	5.15561	5.15561	13.9979	AT4G25050	2e-28	lipid metabolism.FA synthesis and FA elongation.ACP protein
GRMZM2G079308	12.4377	12.4377	27.3007	AT4G13050	3e-80	lipid metabolism.FA synthesis and FA elongation.ACP thioesterase
GRMZM2G152417	31.6997	31.6997	94.5209	AT5G16370	2e-164	lipid metabolism.FA synthesis and FA elongation.acyl coa ligase
GRMZM2G157269	230.281	111.986	174.422	AT3G48990	5e-30	lipid metabolism.FA synthesis and FA elongation.acyl coa ligase
GRMZM2G074759	9.64346	9.64346	22.9833	AT2G17650	4e-24	lipid metabolism.FA synthesis and FA elongation.acyl coa ligase
GRMZM2G003138	0.001	2.72397	0.136993	AT1G68530	2e-111	lipid metabolism.FA synthesis and FA elongation.beta ketoacyl CoA synthase
GRMZM2G152686	18.282	41.772	38.0895	AT5G56350	5e-85	lipid metabolism.FA synthesis and FA elongation.pyruvate kinase
GRMZM2G175453	8.7799	2.91749	2.01874	AT4G00550	0	lipid metabolism.glycolipid synthesis.DGDG synthase
GRMZM2G099666	32.5594	32.5594	65.8119	AT4G16760	5e-82	lipid metabolism.lipid degradation.beta-oxidation.acyl CoA DH
GRMZM2G014136	64.6436	64.6436	154.176	AT5G65110	1e-103	lipid metabolism.lipid degradation.beta-oxidation.acyl CoA DH
GRMZM2G001297	65.5375	65.5375	142.171	AT3G06810	0	lipid metabolism.lipid degradation.beta-oxidation.acyl CoA DH
GRMZM2G009888	15.0401	15.0401	33.8089	AT2G29590	3e-12	lipid metabolism.lipid degradation.beta-oxidation.acyl-CoA thioesterase
GRMZM2G042818	28.5144	28.5144	69.5009	AT1G06550	2e-172	lipid metabolism.lipid degradation.beta-oxidation.enoyl CoA hydratase
GRMZM2G033491	5.28435	5.28435	13.7956	AT4G16800	2e-18	lipid metabolism.lipid degradation.beta-oxidation.hydroxybutyryl CoA DH
GRMZM2G172098	11.9065	24.8489	23.3978	AT5G19290	6e-57	lipid metabolism.lipid degradation.lipases.acylglycerol lipase
GRMZM2G353444	36.2311	122.148	21.5461	AT5G18630	5e-12	lipid metabolism.lipid degradation.lipases.triacylglycerol lipase
GRMZM2G128219	166.517	52.6216	89.7747	AT1G68620	3e-32	lipid metabolism.lipid degradation.lysophospholipases.carboxylesterase
GRMZM2G049675	13.0978	3.1993	12.3229	AT2G45600	8e-24	lipid metabolism.lipid degradation.lysophospholipases.carboxylesterase
GRMZM2G018416	27.5946	88.6576	116.949	AT5G58170	0	lipid metabolism.lipid degradation.lysophospholipases.glycerophosphodiester phosphodiesterase
GRMZM2G054559	2.66341	2.66341	6.16029	AT4G35790	1e-51	lipid metabolism.lipid degradation.lysophospholipases.phospholipase D
GRMZM2G442551	0.240282	0.240282	2.90969	AT3G05630	2e-16	lipid metabolism.lipid degradation.lysophospholipases.phospholipase D
GRMZM2G065203	2.69306	2.69306	0.38619	AT4G00400	3e-100	lipid metabolism.Phospholipid synthesis
GRMZM2G166176	0.378248	0.378248	4.21878	AT3G11430	8e-145	lipid metabolism.Phospholipid synthesis
GRMZM2G425249	29.4373	88.8232	50.2917	AT1G71697	2e-148	lipid metabolism.Phospholipid synthesis.choline kinase
GRMZM2G014303	2.55409	2.55409	8.13914	AT4G09760	1e-137	lipid metabolism.Phospholipid synthesis.choline kinase
GRMZM2G013811	15.8677	15.8677	7.10747	AT5G64860	0	major CHO metabolism.degradation.starch.D enzyme
GRMZM2G412611	103.475	103.475	222.328	AT1G10760	0	major CHO metabolism.degradation.starch.glucan water dikinase
GRMZM2G450125	4.32301	4.32301	9.39284	AT4G00490	8e-93	major CHO metabolism.degradation.starch.starch cleavage.beta amylase
GRMZM2G086845	1.02768	1.02768	4.78873	AT3G54090	1e-35	major CHO metabolism.degradation.sucrose.fructokinase
GRMZM2G051806	19.0119	19.0119	8.39935	AT1G50460	2e-128	major CHO metabolism.degradation.sucrose.hexokinase
GRMZM2G045171	1.75355	9.80411	4.43757	AT5G20830	0	major CHO metabolism.degradation.sucrose.Susy
GRMZM2G008263	4.64109	4.64109	0.482276	AT4G18240	4e-47	major CHO metabolism.synthesis.starch.starch synthase
GRMZM2G348551	1.47324	6.31232	10.6102	AT5G24300	6e-89	major CHO metabolism.synthesis.starch.starch synthase
GRMZM2G044744	109.664	109.664	54.608	AT1G11720	4e-115	major CHO metabolism.synthesis.starch.starch synthase
GRMZM2G119967	16.8163	16.8163	2.92301	AT3G07600	3e-11	metal handling
GRMZM2G117198	13.7803	13.7803	30.9592	AT2G36880	0	metal handling.binding, chelation and storage
GRMZM2G094742	87.7801	216.383	298.634	AT5G02600	4e-16	metal handling.binding, chelation and storage
GRMZM2G439195	36.555	12.6483	17.0013	AT1G56430	6e-49	metal handling.binding, chelation and storage
GRMZM2G054123	2.44866	2.44866	7.31548	AT3G17390	0	metal handling.binding, chelation and storage
GRMZM2G059392	5.34719	5.34719	0.807155	AT2G28305	3e-55	mino acid metabolism.degradation.aspartate family.lysine.lysine decarboxylase
GRMZM2G084802	0.648433	0.648433	5.45521	AT2G31960	0	minor CHO metabolism.callose
GRMZM2G111529	1.53757	1.53757	4.57314	AT1G05570	0	minor CHO metabolism.callose
GRMZM2G010768	86.4767	86.4767	31.6554	AT5G10170	7e-106	minor CHO metabolism.myo-inositol.InsP Synthases
GRMZM2G158972	25.6556	52.5212	34.5894	AT4G18010	4e-82	minor CHO metabolism.myo-inositol.poly-phosphatases
GRMZM2G016236	8.75839	8.75839	3.62836	AT2G27680	7e-18	minor CHO metabolism.others
GRMZM2G119578	3.61849	5.86141	19.1173	AT5G66530	2e-43	minor CHO metabolism.others
GRMZM2G315401	2.14862	2.14862	7.87408	AT5G15140	1e-53	minor CHO metabolism.others
GRMZM2G081682	1.68943	1.68943	5.07608	AT5G57655	1e-136	minor CHO metabolism.others.Xylose isomerase
GRMZM2G150906	42.1099	18.7029	5.07923	AT3G57520	0	minor CHO metabolism.raffinose family.raffinose synthases.known
GRMZM2G141510	20.7021	20.7021	48.8603	AT5G49650	0	minor CHO metabolism.sugar kinases
GRMZM2G099860	0.344972	3.12272	1.84687	AT1G78580	4e-111	minor CHO metabolism.trehalose.potential TPS/TPP
GRMZM2G347280	19.048	16.3068	3.24677	AT5G51460	2e-125	minor CHO metabolism.trehalose.TPP
GRMZM2G109405	11.3042	23.6779	38.8296	AT3G10150	2e-24	misc.acid and other phosphatases
GRMZM2G169293	14.0333	14.0333	39.5028	AT3G54020	4e-148	misc.acid and other phosphatases
AC196779.3_FG003	12.8143	3.39502	4.18315	AT1G04040	9e-54	misc.acid and other phosphatases
GRMZM2G155998	0.300203	0.300203	2.67865	AT5G18980	7e-165	misc.acid and other phosphatases
AC211394.4_FG004	291.421	292.674	655.292	AT3G52810	4e-93	misc.acid and other phosphatases
GRMZM2G396477	144.787	67.7235	33.3862	AT3G06210	6e-12	misc.acid and other phosphatases
GRMZM2G093101	21.8426	21.8426	48.7667	AT3G52820	2e-27	misc.acid and other phosphatases
GRMZM2G152975	34.3816	83.728	78.9735	AT5G63620	2e-29	misc.alcohol dehydrogenases
GRMZM2G397055	25.9105	22.2281	91.7977	AT5G51970	8e-19	misc.alcohol dehydrogenases
GRMZM2G061403	11.9991	11.9991	40.9957	AT5G42720	4e-54	misc.beta 1,3 glucan hydrolases.glucan endo-1,3-beta-glucosidase
GRMZM2G111143	0.437692	0.437692	3.20804	AT3G07320	2e-53	misc.beta 1,3 glucan hydrolases.glucan endo-1,3-beta-glucosidase
GRMZM2G012140	2.56267	14.7372	41.0725	AT5G63240	3e-13	misc.beta 1,3 glucan hydrolases.glucan endo-1,3-beta-glucosidase
GRMZM2G057514	0.833864	1.13223	48.894	AT3G01900	6e-76	misc.cytochrome P450
GRMZM2G129860	63.5036	30.1348	48.6752	AT2G45580	2e-15	misc.cytochrome P450
GRMZM2G308666	4.78792	0.481563	4.32302	AT2G22330	3e-29	misc.cytochrome P450
GRMZM2G052825	228.903	188.368	39.9272	AT4G37320	2e-49	misc.cytochrome P450
GRMZM2G181236	2.55332	6.93386	5.96689	AT1G16410	2e-34	misc.cytochrome P450
GRMZM2G349187	6.3826	6.3826	14.8188	AT5G25140	6e-28	misc.cytochrome P450
GRMZM2G066441	1.53041	2.49362	15.5088	AT3G53130	3e-34	misc.cytochrome P450
GRMZM2G062946	4.65272	15.6434	3.43136	AT1G64950	8e-11	misc.cytochrome P450
GRMZM2G132478	0.478792	0.478792	3.77628	AT3G48520	4e-111	misc.cytochrome P450
GRMZM2G172491	42.0142	24.4887	9.79661	AT3G20100	1e-66	misc.cytochrome P450
GRMZM2G161169	4.40228	4.40228	0.725626	AT4G15110	7e-19	misc.cytochrome P450
GRMZM2G106408	4.7061	7.42458	2.18527	AT4G37370	1e-18	misc.cytochrome P450
GRMZM2G148460	19.4659	47.2129	30.5426	AT4G01130	1e-44	misc.GDSL-motif lipase
GRMZM2G022279	256.227	101.222	98.4247	AT3G04290	5e-25	misc.GDSL-motif lipase
AC231745.1_FG003	169.458	433.44	332.411	AT5G45950	5e-23	misc.GDSL-motif lipase
GRMZM2G105189	1.56056	7.59289	8.57849	AT1G54020	2e-17	misc.GDSL-motif lipase
GRMZM2G074517	5.24985	11.4973	5.66652	AT5G18430	6e-22	misc.GDSL-motif lipase
GRMZM2G087827	0.572893	0.572893	5.47693	AT5G03610	2e-27	misc.GDSL-motif lipase
GRMZM2G085176	45.7025	45.7025	117.731	AT4G26790	3e-25	misc.GDSL-motif lipase
GRMZM2G055699	105.658	105.658	236.802	AT5G26000	2e-93	misc.gluco-, galacto- and mannosidases
AC155376.2_FG005	27.4287	27.4287	56.5358	AT2G32860	3e-98	misc.gluco-, galacto- and mannosidases
GRMZM2G108133	58.8129	58.8129	153.08	AT3G18080	8e-134	misc.gluco-, galacto- and mannosidases
GRMZM2G147687	0.570376	0.860516	7.27048	AT5G09730	3e-39	misc.gluco-, galacto- and mannosidases
AC217401.3_FG002	41.136	41.136	134.857	AT3G62750	5e-119	misc.gluco-, galacto- and mannosidases
AC217887.3_FG004	1.67768	1.67768	6.77193	AT5G64790	6e-134	misc.gluco-, galacto- and mannosidases
GRMZM2G426467	0.639659	0.001	2.29321	AT4G21760	1e-109	misc.gluco-, galacto- and mannosidases
GRMZM2G172369	2.39853	1.27276	3.63722	AT3G26720	0	misc.gluco-, galacto- and mannosidases.alpha-mannosidase
GRMZM2G028821	200.491	351.32	768.783	AT1G74590	4e-35	misc.glutathione S transferases
GRMZM2G161860	6.40266	16.6145	51.4166	AT1G59670	1e-24	misc.glutathione S transferases
GRMZM2G146246	19.2007	19.2007	41.9131	AT3G03190	2e-54	misc.glutathione S transferases
GRMZM2G077206	292.631	266.9	118.314	AT1G17170	2e-42	misc.glutathione S transferases
GRMZM2G016241	0.415495	1.50444	9.33464	AT2G29490	1e-25	misc.glutathione S transferases
GRMZM2G056388	10.2069	12.2286	57.3996	AT5G02780	3e-13	misc.glutathione S transferases
GRMZM2G414834	25.6439	4.06828	0.252742	AT4G25260	7e-14	misc.invertase/pectin methylesterase inhibitor family protein
GRMZM2G370510	4.69528	5.60256	36.9302	AT4G01430	7e-12	misc.misc2
GRMZM2G165815	3.30458	3.35393	8.23313	AT5G46700	3e-16	misc.misc2
GRMZM2G081032	0.774371	6.83444	3.14631	AT3G61060	1e-109	misc.myrosinases-lectin-jacalin
GRMZM2G348846	7.27145	38.1074	41.8315	AT5G44410	6e-104	misc.nitrilases, *nitrile lyases, berberine bridge enzymes, reticuline oxidases, troponine reductases
GRMZM2G145578	1.48718	1.48718	6.2964	AT3G44300	4e-14	misc.nitrilases, *nitrile lyases, berberine bridge enzymes, reticuline oxidases, troponine reductases
GRMZM2G080839	2.89205	3.16905	10.7683	AT2G34810	7e-109	misc.nitrilases, *nitrile lyases, berberine bridge enzymes, reticuline oxidases, troponine reductases
GRMZM2G031941	16.2678	30.4523	4.52976	AT4G20860	1e-142	misc.nitrilases, *nitrile lyases, berberine bridge enzymes, reticuline oxidases, troponine reductases
GRMZM2G125196	7.58487	0.784674	3.52203	AT5G17000	3e-147	misc.oxidases - copper, flavone etc
GRMZM2G127361	4.26197	4.26197	0.48894	AT4G21580	3e-14	misc.oxidases - copper, flavone etc
GRMZM2G359298	107.227	325.912	330.127	AT2G42490	1e-61	misc.oxidases - copper, flavone etc
GRMZM2G520535	15.8452	32.2381	28.421	AT2G23096	4e-47	misc.oxidases - copper, flavone etc
GRMZM2G130904	4.00939	32.091	71.8188	AT2G41480	6e-71	misc.peroxidases
GRMZM2G116902	6.33002	13.4297	59.9485	AT5G40150	6e-58	misc.peroxidases
GRMZM2G171078	0.001	0.590324	6.44237	AT2G34060	6e-41	misc.peroxidases
AC209987.4_FG010	10.7654	32.0641	75.0312	AT1G64640	2e-17	misc.plastocyanin-like
GRMZM2G101916	4.05382	4.05382	0.430612	AT4G31840	3e-23	misc.plastocyanin-like
GRMZM2G027198	5.39387	11.2299	27.5878	AT4G12880	2e-12	misc.plastocyanin-like
GRMZM2G122302	0.001	3.52948	1.86378	AT3G27200	4e-17	misc.plastocyanin-like
GRMZM2G137329	92.0798	339.033	28.6003	AT1G48750	5e-17	misc.protease inhibitor/seed storage/lipid transfer protein (LTP) family protein
GRMZM2G000221	1.25763	14.42	2.40462	AT5G55410	2e-13	misc.protease inhibitor/seed storage/lipid transfer protein (LTP) family protein
GRMZM2G164440	3.61014	3.61014	0.001	AT5G48490	5e-14	misc.protease inhibitor/seed storage/lipid transfer protein (LTP) family protein
GRMZM2G170044	17.304	17.304	5.38604	AT2G44300	1e-34	misc.protease inhibitor/seed storage/lipid transfer protein (LTP) family protein
GRMZM2G143373	0.569413	2.92082	0.001	AT4G05530	4e-11	misc.short chain dehydrogenase/reductase (SDR)
GRMZM2G170017	12.5443	12.5443	40.0428	AT1G01800	3e-41	misc.short chain dehydrogenase/reductase (SDR)
GRMZM2G152179	6.28901	12.2483	26.7824	AT2G14920	1e-54	misc.sulfotransferase
GRMZM2G083935	6.77264	96.8644	96.6893	AT5G54060	9e-17	misc.UDP glucosyl and glucoronyl transferases
GRMZM2G127416	21.0931	21.0931	54.8551	AT4G38040	1e-18	misc.UDP glucosyl and glucoronyl transferases
GRMZM2G059825	58.3237	58.3237	134.459	AT4G16745	1e-29	misc.UDP glucosyl and glucoronyl transferases
GRMZM2G059845	11.3163	34.2673	85.5177	AT5G33290	2e-26	misc.UDP glucosyl and glucoronyl transferases
GRMZM2G457929	89.6847	4.02771	3.32325	AT1G05560	6e-89	misc.UDP glucosyl and glucoronyl transferases
GRMZM2G363554	0.148752	12.1187	2.70197	AT4G14090	4e-74	misc.UDP glucosyl and glucoronyl transferases
GRMZM2G095261	25.8257	25.8257	55.5517	AT3G46690	3e-30	misc.UDP glucosyl and glucoronyl transferases
GRMZM2G074514	8.09775	16.3	18.1315	AT5G25820	7e-13	misc.UDP glucosyl and glucoronyl transferases
GRMZM2G322047	5.03303	5.03303	10.4252	AT5G22940	2e-26	misc.UDP glucosyl and glucoronyl transferases
GRMZM2G178209	6.29363	6.29363	17.0476	AT3G21780	8e-31	misc.UDP glucosyl and glucoronyl transferases
GRMZM2G041699	11.7535	3.16306	44.3387	AT2G15490	2e-50	misc.UDP glucosyl and glucoronyl transferases
GRMZM2G007012	73.7612	12.1772	9.68159	AT1G01390	3e-31	misc.UDP glucosyl and glucoronyl transferases
GRMZM2G036409	0.66617	10.4022	25.1562	AT2G43840	3e-38	misc.UDP glucosyl and glucoronyl transferases
GRMZM2G099740	0.447914	2.02728	15.7011	AT3G21790	2e-46	misc.UDP glucosyl and glucoronyl transferases
GRMZM2G175910	0.482212	2.03701	6.45401	AT2G30140	3e-37	misc.UDP glucosyl and glucoronyl transferases
GRMZM2G008539	1.28737	3.05902	14.6151	AT4G15260	5e-46	misc.UDP glucosyl and glucoronyl transferases
GRMZM2G130119	0.962773	1.88828	8.43721	AT5G49690	2e-27	misc.UDP glucosyl and glucoronyl transferases
GRMZM2G081883	50.6178	50.6178	13.8261	AT4G10040	6e-72	mitochondrial electron transport / ATP synthesis.cytochrome c
GRMZM2G141605	4.66517	7.49427	3.20364	AT2G07785	2e-55	mitochondrial electron transport / ATP synthesis.NADH-DH.localisation not clear
GRMZM2G090487	8.36818	3.46284	0.571434	AT4G28220	0	mitochondrial electron transport / ATP synthesis.NADH-DH.type II.external
GRMZM2G077054	18.5283	18.5283	7.50632	AT5G04140	0	N-metabolism.ammonia metabolism.glutamate synthase.NADH dependent
GRMZM2G036464	2.41747	2.41747	9.40962	AT5G37600	0	N-metabolism.ammonia metabolism.glutamine synthetase
GRMZM2G062585	11.0729	11.0729	23.9574	AT5G57440	2e-102	N-metabolism.ammonia metabolism.unspecified
GRMZM2G115805	8.31641	11.8088	3.27377	AT3G63510	0	N-metabolism.misc
GRMZM2G099010	1.96903	10.6943	6.45401	AT5G21950	2e-47	not assigned.no ontology
AC155434.2_FG001	1.81478	8.21376	16.7712	AT1G64670	8e-69	not assigned.no ontology
GRMZM2G026889	7.20377	7.20377	14.7576	AT2G35710	1e-176	not assigned.no ontology
GRMZM2G055857	11.1699	2.58942	5.20905	AT1G23740	9e-17	not assigned.no ontology
GRMZM2G023023	27.3659	16.6734	44.0229	AT3G25660	1e-23	not assigned.no ontology
GRMZM2G143917	339.076	339.076	150.968	AT4G35250	0	not assigned.no ontology
AC233967.1_FG001	62.5089	127.742	95.0717	AT2G14880	3e-11	not assigned.no ontology
GRMZM2G076631	40.9241	40.9241	19.1627	AT5G38520	9e-24	not assigned.no ontology
GRMZM2G108714	4.37105	16.176	42.7711	AT3G48720	3e-30	not assigned.no ontology
GRMZM2G086237	2.24036	9.76444	14.6754	AT1G22060	3e-33	not assigned.no ontology
GRMZM2G074238	0.926516	4.60935	3.52513	AT1G08310	3e-78	not assigned.no ontology
GRMZM2G122543	5.01026	12.8285	19.57	AT2G35510	1e-15	not assigned.no ontology
GRMZM2G063478	9.05374	3.67386	5.5216	AT5G13260	7e-53	not assigned.no ontology
GRMZM2G118037	115.048	115.048	271.285	AT1G71950	8e-32	not assigned.no ontology
GRMZM2G177259	11.026	11.026	34.8097	AT1G70750	1e-11	not assigned.no ontology
GRMZM2G004908	17.2983	5.02476	18.7588	AT3G17380	1e-11	not assigned.no ontology
GRMZM2G027193	56.4732	56.4732	135.23	AT1G74440	3e-43	not assigned.no ontology
AC204711.3_FG002	0.001	0.589413	5.44681	AT4G33860	6e-131	not assigned.no ontology
GRMZM2G429213	2.53472	0.91778	2.96845	AT3G54380	1e-21	not assigned.no ontology
GRMZM2G141526	37.3024	10.6812	1.09168	AT1G68610	7e-20	not assigned.no ontology
GRMZM2G064001	12.5873	11.7106	4.75454	AT4G11570	6e-25	not assigned.no ontology
GRMZM2G086242	52.9891	52.9891	22.3047	AT4G31040	4e-145	not assigned.no ontology
GRMZM2G409133	177.027	177.027	68.611	AT1G66130	4e-37	not assigned.no ontology
GRMZM2G034360	0.337076	3.20381	0.161125	AT5G39090	3e-14	not assigned.no ontology
GRMZM2G093761	2.74095	2.74095	10.8091	AT3G44100	7e-35	not assigned.no ontology
GRMZM2G054803	36.9649	123.718	201.339	AT5G58782	1e-68	not assigned.no ontology
GRMZM2G057910	14.6997	14.6997	36.0869	AT3G20790	7e-167	not assigned.no ontology
GRMZM2G178829	5.08611	22.7642	7.42865	AT3G20170	2e-11	not assigned.no ontology.armadillo/beta-catenin repeat family protein
GRMZM2G066153	0.653729	6.50938	8.30322	AT3G57880	0	not assigned.no ontology.C2 domain-containing protein
GRMZM2G011513	21.1606	31.3742	146.841	AT3G55470	3e-19	not assigned.no ontology.C2 domain-containing protein
GRMZM2G106344	0.153208	0.970799	4.54054	AT4G31240	3e-82	not assigned.no ontology.DC1 domain containing protein
GRMZM2G021909	1.72193	1.72193	6.70235	AT5G35200	4e-30	not assigned.no ontology.epsin N-terminal homology (ENTH) domain-containing protein
GRMZM2G057247	16.7777	40.5285	36.2956	AT3G07540	5e-71	not assigned.no ontology.formin homology 2 domain-containing protein
GRMZM2G033884	0.982673	5.33715	3.05321	AT3G26630	1e-59	not assigned.no ontology.pentatricopeptide (PPR) repeat-containing protein
GRMZM2G147900	0.72826	4.28498	2.43679	AT2G18940	2e-16	not assigned.no ontology.pentatricopeptide (PPR) repeat-containing protein
GRMZM2G365768	0.960972	6.46197	4.33102	AT5G59900	2e-16	not assigned.no ontology.pentatricopeptide (PPR) repeat-containing protein
GRMZM2G317285	0.91775	7.06142	4.16756	AT1G12775	2e-11	not assigned.no ontology.pentatricopeptide (PPR) repeat-containing protein
GRMZM2G094586	2.06563	8.02926	5.92431	AT1G10910	5e-11	not assigned.no ontology.pentatricopeptide (PPR) repeat-containing protein
GRMZM2G071162	21.353	66.2338	35.5199	AT5G13770	3e-14	not assigned.no ontology.pentatricopeptide (PPR) repeat-containing protein
GRMZM2G079231	0.945286	0.945286	4.77673	AT5G21222	1e-14	not assigned.no ontology.pentatricopeptide (PPR) repeat-containing protein
GRMZM2G430710	1.31176	5.71444	3.44866	AT4G30825	1e-12	not assigned.no ontology.pentatricopeptide (PPR) repeat-containing protein
GRMZM2G029514	0.867644	6.91152	3.48381	AT5G02830	5e-16	not assigned.no ontology.pentatricopeptide (PPR) repeat-containing protein
GRMZM2G176523	16.5323	36.7592	35.1395	AT5G04810	4e-19	not assigned.no ontology.pentatricopeptide (PPR) repeat-containing protein
GRMZM2G076257	29.3533	12.8318	20.191	AT5G61990	5e-14	not assigned.no ontology.pentatricopeptide (PPR) repeat-containing protein
GRMZM2G078995	6.49534	6.49534	13.4208	AT3G60040	5e-12	not assigned.no ontology.pentatricopeptide (PPR) repeat-containing protein
GRMZM2G100058	12.5683	39.0066	19.6443	AT2G41720	1e-11	not assigned.no ontology.pentatricopeptide (PPR) repeat-containing protein
GRMZM2G163396	1.22224	5.05776	4.2566	AT5G50280	3e-11	not assigned.no ontology.pentatricopeptide (PPR) repeat-containing protein
GRMZM2G465444	5.88635	13.714	11.0703	AT5G61370	4e-12	not assigned.no ontology.pentatricopeptide (PPR) repeat-containing protein
GRMZM2G165963	16.8551	5.65837	7.3632	AT1G02150	2e-12	not assigned.no ontology.pentatricopeptide (PPR) repeat-containing protein
AC215198.3_FG002	1.42787	8.72452	4.89147	AT1G47580	1e-30	not assigned.no ontology.pentatricopeptide (PPR) repeat-containing protein
GRMZM2G168170	0.6131	3.77389	2.6962	AT2G35130	9e-11	not assigned.no ontology.pentatricopeptide (PPR) repeat-containing protein
GRMZM2G383154	7.87613	11.9311	5.53201	AT4G28740	6e-33	not assigned.no ontology.pentatricopeptide (PPR) repeat-containing protein
GRMZM2G085089	3.70119	9.59419	3.86005	AT1G19720	7e-30	not assigned.no ontology.pentatricopeptide (PPR) repeat-containing protein
GRMZM2G003742	2.24882	2.24882	5.73307	AT5G39980	4e-44	not assigned.no ontology.pentatricopeptide (PPR) repeat-containing protein
GRMZM2G100518	2.1989	13.0146	5.17459	AT1G79080	3e-13	not assigned.no ontology.pentatricopeptide (PPR) repeat-containing protein
AC205735.3_FG006	1.6201	6.41608	5.22733	AT4G39620	4e-13	not assigned.no ontology.pentatricopeptide (PPR) repeat-containing protein
GRMZM2G098712	4.10643	4.10643	9.22562	AT4G35850	1e-11	not assigned.no ontology.pentatricopeptide (PPR) repeat-containing protein
GRMZM2G060337	1.16192	4.11151	3.43341	AT5G66520	4e-27	not assigned.no ontology.pentatricopeptide (PPR) repeat-containing protein
GRMZM2G329293	4.66075	10.1751	7.33887	AT5G60960	2e-13	not assigned.no ontology.pentatricopeptide (PPR) repeat-containing protein
GRMZM2G131820	6.70537	27.5163	16.5602	AT3G53700	4e-31	not assigned.no ontology.pentatricopeptide (PPR) repeat-containing protein
GRMZM2G143377	3.03055	11.9707	8.69174	AT3G18110	2e-16	not assigned.no ontology.pentatricopeptide (PPR) repeat-containing protein
GRMZM2G464818	0.001	5.1053	2.47125	AT3G47530	2e-63	not assigned.no ontology.pentatricopeptide (PPR) repeat-containing protein
GRMZM2G147279	103.855	103.855	46.1351	AT5G07020	2e-46	not assigned.no ontology.proline rich family
GRMZM2G123537	3.11418	1.96674	4.70813	AT3G10360	3e-62	not assigned.no ontology.pumilio/Puf RNA-binding domain-containing protein
GRMZM2G035118	12.2234	12.2234	30.049	AT4G25880	2e-159	not assigned.no ontology.pumilio/Puf RNA-binding domain-containing protein
GRMZM2G343563	9.79024	9.79024	2.51111	AT1G15400	4e-13	not assigned.unknown
GRMZM2G126865	56.8427	56.8427	131.146	AT3G13772	1e-170	not assigned.unknown
GRMZM2G099207	13.8909	13.8909	29.1682	AT4G12700	4e-157	not assigned.unknown
GRMZM2G161310	62.742	144.835	237.559	AT5G13750	1e-138	not assigned.unknown
GRMZM2G102421	9.75041	1.83185	8.61801	AT5G53300	1e-27	not assigned.unknown
GRMZM2G037015	4.77225	3.33249	10.2978	AT3G55350	7e-36	not assigned.unknown
GRMZM2G044866	0.671337	0.671337	6.03298	AT5G46220	4e-13	not assigned.unknown
GRMZM2G154532	20.4634	45.8681	24.8422	AT1G32220	8e-12	not assigned.unknown
GRMZM2G109352	3.68784	3.68784	7.49195	AT3G57420	0	not assigned.unknown
GRMZM2G363447	2.30162	11.3101	6.60112	AT3G19240	4e-30	not assigned.unknown
GRMZM2G123901	3.0911	8.9539	12.6086	AT5G42570	5e-41	not assigned.unknown
GRMZM2G306741	14.6791	6.91392	5.81874	AT3G07565	3e-28	not assigned.unknown
GRMZM2G180903	17.1825	17.1825	34.699	AT5G07090	8e-36	not assigned.unknown
AC208110.2_FG006	2.51152	0.001	0.001	AT5G17160	5e-12	not assigned.unknown
GRMZM2G025242	3.26482	3.26482	9.52791	AT4G21570	6e-163	not assigned.unknown
GRMZM2G110681	111.165	111.165	46.7767	AT4G32480	6e-22	not assigned.unknown
GRMZM2G117558	72.664	72.664	24.0821	AT3G51510	5e-42	not assigned.unknown
GRMZM2G170812	265.592	265.592	88.4756	AT5G02240	1e-17	not assigned.unknown
GRMZM2G061465	9.5677	23.0954	26.0177	AT5G22070	1e-34	not assigned.unknown
GRMZM2G035465	3.69656	3.69656	0.2096	AT4G32280	4e-13	not assigned.unknown
GRMZM2G011031	9.72597	9.72597	23.5188	AT3G49720	3e-28	not assigned.unknown
GRMZM2G154896	19.8003	65.7193	33.6522	AT3G52630	1e-26	not assigned.unknown
GRMZM2G165944	1.79298	1.79298	6.46087	AT3G19370	1e-15	not assigned.unknown
GRMZM2G012102	153.945	153.945	50.5411	AT2G26340	1e-41	not assigned.unknown
GRMZM2G092895	1.11525	4.71115	2.72471	AT3G23540	9e-70	not assigned.unknown
GRMZM2G048912	20.0621	20.0621	8.18152	AT5G45530	1e-11	not assigned.unknown
GRMZM2G062552	1.29329	1.29329	4.36144	AT3G10320	1e-53	not assigned.unknown
GRMZM2G047299	12.0043	11.4538	114.763	AT4G05590	2e-14	not assigned.unknown
GRMZM2G166877	210.673	210.673	68.4107	AT1G65230	6e-108	not assigned.unknown
GRMZM2G421240	7.39353	1.21685	5.30123	AT2G19350	4e-36	not assigned.unknown
GRMZM2G043843	10.5957	19.8677	6.99425	AT5G66650	9e-29	not assigned.unknown
GRMZM2G170457	78.774	167.442	153.421	AT5G25450	1e-34	not assigned.unknown
GRMZM2G380457	28.7959	28.7959	10.8936	AT4G01150	2e-48	not assigned.unknown
GRMZM2G012566	0.001	10.2696	9.05391	AT3G09085	1e-32	not assigned.unknown
GRMZM2G132753	0.852912	0.852912	4.40313	AT1G69430	4e-39	not assigned.unknown
GRMZM2G430152	15.5955	15.5955	31.8191	AT4G31410	1e-38	not assigned.unknown
GRMZM2G135795	6.09607	6.09607	15.2636	AT5G19590	6e-34	not assigned.unknown
GRMZM2G464891	67.5457	67.5457	33.2918	AT4G13590	2e-19	not assigned.unknown
GRMZM2G056093	560.765	833.377	323.221	AT4G32340	8e-35	not assigned.unknown
GRMZM2G129675	18.5127	18.5127	37.732	AT3G49590	3e-39	not assigned.unknown
GRMZM2G052893	48.9097	48.9097	23.9494	AT4G24090	2e-43	not assigned.unknown
GRMZM2G039848	3.26575	3.35035	9.57445	AT5G38220	6e-83	not assigned.unknown
GRMZM2G051787	9.08959	9.08959	3.10349	AT3G04860	4e-20	not assigned.unknown
GRMZM2G146616	105.862	33.9149	40.4821	AT2G25460	4e-33	not assigned.unknown
GRMZM2G077914	6.76403	2.8503	10.2572	AT3G26700	9e-38	not assigned.unknown
GRMZM2G009901	14.0758	4.07729	4.41377	AT2G25200	1e-30	not assigned.unknown
GRMZM2G359322	6.60306	43.8324	29.4588	AT2G29950	2e-17	not assigned.unknown
GRMZM2G032047	17.5645	17.5645	42.2266	AT5G37070	2e-56	not assigned.unknown
GRMZM2G443509	29.5365	13.5132	15.189	AT3G51370	6e-25	not assigned.unknown
GRMZM2G077669	4.4724	4.4724	12.9395	AT4G27720	0	not assigned.unknown
GRMZM2G163296	11.9646	11.9646	26.1447	AT2G24290	4e-21	not assigned.unknown
GRMZM2G175816	6.80267	6.80267	1.95103	AT5G47240	3e-93	not assigned.unknown
GRMZM2G128078	1.92518	1.92518	7.36199	AT4G09580	3e-101	not assigned.unknown
GRMZM2G105909	0.870868	0.870868	4.57908	AT1G78420	4e-12	not assigned.unknown
GRMZM2G412986	5.42866	19.0097	19.3937	AT2G41640	4e-62	not assigned.unknown
GRMZM2G356178	15.2677	2.10311	3.33172	AT3G13229	1e-11	not assigned.unknown
GRMZM2G098986	54.7405	54.7405	15.0262	AT4G24540	5e-15	not assigned.unknown
GRMZM2G144034	9.32574	9.32574	3.3174	AT1G28710	5e-46	not assigned.unknown
GRMZM2G078033	0.583348	0.211221	2.23075	AT5G13700	4e-31	not assigned.unknown
GRMZM2G175870	3.80793	9.74145	8.8199	AT3G51960	9e-25	not assigned.unknown
GRMZM2G412441	8.27324	27.6024	12.203	AT3G01940	9e-15	not assigned.unknown
GRMZM2G178537	5.86491	2.85868	6.90084	AT2G14850	4e-28	not assigned.unknown
GRMZM2G032551	2.0599	7.35496	4.595	AT5G45480	8e-14	not assigned.unknown
GRMZM2G135501	161.51	119.269	38.6014	AT5G25840	6e-14	not assigned.unknown
GRMZM2G062429	6.46471	8.84593	2.44339	AT5G07920	6e-27	not assigned.unknown
GRMZM2G165426	11.4461	27.9658	33.6025	AT5G48160	3e-85	not assigned.unknown
GRMZM2G105167	32.5683	32.5683	71.7905	AT4G32130	6e-71	not assigned.unknown
GRMZM2G178752	6.98858	10.28	3.75816	AT1G61930	1e-13	not assigned.unknown
GRMZM2G049912	6.05954	6.05954	14.4825	AT1G69890	9e-89	not assigned.unknown
GRMZM2G026447	18.1625	18.1625	48.0053	AT1G29690	8e-126	not assigned.unknown
GRMZM2G009208	7.06012	15.9772	15.6306	AT1G21560	1e-13	not assigned.unknown
GRMZM2G134889	25.7433	25.7433	59.6179	AT1G35620	2e-11	not assigned.unknown
GRMZM2G176737	4.4354	12.1744	6.97598	AT1G18000	1e-176	not assigned.unknown
GRMZM2G161780	1.62502	1.62502	5.59273	AT2G24150	4e-21	not assigned.unknown
GRMZM2G032348	1.72836	3.78094	1.3081	AT2G45630	1e-19	not assigned.unknown
GRMZM2G096391	507.069	507.069	144.932	AT5G23060	4e-16	not assigned.unknown
GRMZM2G138255	44.4302	32.3945	81.9073	AT3G01400	2e-25	not assigned.unknown
GRMZM2G009448	29.5089	64.1851	45.4622	AT5G06210	8e-19	not assigned.unknown
GRMZM2G004835	8.30037	8.30037	17.487	AT5G14450	2e-44	not assigned.unknown
GRMZM2G063882	48.8062	21.8809	22.0786	AT1G01360	3e-93	not assigned.unknown
GRMZM2G170400	0.882183	0.882183	3.73496	AT5G13710	4e-12	not assigned.unknown
GRMZM2G128072	17.234	17.234	7.00699	AT2G04039	2e-19	not assigned.unknown
GRMZM2G026024	43.395	43.395	20.4574	AT4G26510	4e-12	not assigned.unknown
GRMZM2G154394	11.688	11.688	38.587	AT2G15695	5e-92	not assigned.unknown
GRMZM2G105522	0.397865	0.397865	4.37418	AT1G62420	4e-15	not assigned.unknown
GRMZM2G313867	9.29058	9.29058	3.68941	AT5G58960	3e-18	not assigned.unknown
GRMZM2G054267	120.787	30.0307	1.78682	AT3G23760	4e-47	not assigned.unknown
GRMZM2G095727	16.951	5.43624	4.25971	AT3G57040	8e-12	not assigned.unknown
GRMZM2G015844	1.82935	1.82935	5.96679	AT5G40640	6e-120	not assigned.unknown
GRMZM2G102238	14.5122	50.3104	15.645	AT3G21610	1e-54	not assigned.unknown
GRMZM2G101142	147.177	147.177	53.6169	AT3G51440	4e-42	not assigned.unknown
GRMZM2G096171	38.9674	13.4532	6.41104	AT5G24470	1e-11	not assigned.unknown
GRMZM2G702991	25.594	46.7772	103.932	AT1G07280	5e-17	not assigned.unknown
GRMZM2G059502	5.23331	5.23331	0.625388	AT1G72416	5e-13	not assigned.unknown
AC194914.3_FG002	9.68448	9.68448	24.8296	AT2G38310	2e-44	not assigned.unknown
GRMZM2G061442	125.688	125.688	58.4788	AT1G44920	5e-73	not assigned.unknown
GRMZM2G362960	0.001	0.66309	11.2049	AT5G39530	4e-11	not assigned.unknown
GRMZM2G475536	3.72776	3.72776	0.001	AT1G70900	2e-74	not assigned.unknown
GRMZM2G114337	5.73754	24.3283	18.9094	AT5G16170	7e-73	not assigned.unknown
GRMZM2G084940	8.09626	2.47595	5.6482	AT4G34860	5e-168	not assigned.unknown
GRMZM2G078723	18.7912	18.7912	7.18586	AT4G32870	1e-25	not assigned.unknown
GRMZM2G143445	26.1634	26.1634	62.5955	AT4G30790	0	not assigned.unknown
GRMZM2G017536	2.61959	6.62324	5.09509	AT3G05750	8e-25	not assigned.unknown
GRMZM2G051571	0.79912	0.79912	5.34778	AT5G25460	4e-134	not assigned.unknown
GRMZM2G068510	3.23979	0.345023	0.001	AT5G40830	3e-62	not assigned.unknown
GRMZM2G389070	13.7039	66.9211	71.7112	AT1G29195	6e-28	not assigned.unknown
GRMZM2G419938	15.1707	5.72195	2.11508	AT3G52105	8e-12	not assigned.unknown
GRMZM2G060185	3.10247	10.2974	4.1524	AT3G60440	2e-18	not assigned.unknown
GRMZM2G131155	0.742191	0.742191	7.09544	AT5G42860	2e-36	not assigned.unknown
GRMZM2G129065	7.86677	7.86677	16.6676	AT5G64470	1e-44	not assigned.unknown
GRMZM2G138258	1469.52	1469.52	396.345	AT5G12470	2e-139	not assigned.unknown
GRMZM2G360615	11.5227	26.9966	19.1158	AT3G15480	3e-35	not assigned.unknown
GRMZM2G108586	39.6518	39.6518	87.479	AT5G01750	1e-12	not assigned.unknown
GRMZM2G077673	58.9923	58.9923	143.59	AT5G64370	0	nucleotide metabolism.degradation.pyrimidine.beta-ureidopropionase
GRMZM2G060163	40.2799	40.2799	14.2007	AT3G27060	0	nucleotide metabolism.deoxynucleotide metabolism.ribonucleoside-diphosphate reductase
GRMZM2G046587	20.4479	18.5097	2.50622	AT5G09650	1e-18	nucleotide metabolism.phosphotransfer and pyrophosphatases.misc
GRMZM2G079944	18.3678	18.3678	42.6454	AT5G47840	1e-21	nucleotide metabolism.phosphotransfer and pyrophosphatases.uridylate kinase
GRMZM2G141009	14.2456	14.2456	3.46245	AT5G63400	5e-15	nucleotide metabolism.phosphotransfer and pyrophosphatases.uridylate kinase
GRMZM2G062186	36.0353	16.0663	11.5691	AT1G18300	1e-30	nucleotide metabolism.salvage.NUDIX hydrolases
GRMZM2G043275	127.9	54.3149	41.1894	AT3G26690	9e-40	nucleotide metabolism.salvage.NUDIX hydrolases
GRMZM2G179810	4.88277	0.160749	0.001	AT1G80050	2e-41	nucleotide metabolism.salvage.phosphoribosyltransferases.aprt
GRMZM2G065030	47.8114	55.3615	25.9014	AT1G10700	8e-166	nucleotide metabolism.synthesis.PRS-PP
GRMZM2G359070	2.2334	2.2334	0.112377	AT4G18440	0	nucleotide metabolism.synthesis.purine.SAICAR lyase
GRMZM2G170338	68.2764	27.2954	4.94181	AT4G30550	1e-65	nucleotide metabolism.synthesis.unspecified
GRMZM2G106190	48.0929	48.0929	19.004	AT4G14890	4e-16	OPP.electron transfer
GRMZM2G035599	10.4036	10.4036	21.7686	AT5G44520	5e-18	OPP.non-reductive PP.ribose 5-phosphate isomerase
GRMZM2G122126	14.2932	38.47	41.7222	AT5G24420	2e-84	OPP.oxidative PP.6-phosphogluconolactonase
GRMZM2G012404	70.9547	70.9547	35.352	AT3G02660	0	protein.aa activation.tyrosine-tRNA ligase
GRMZM2G161306	209.311	209.311	75.3667	AT1G54500	2e-52	protein.assembly and cofactor ligation
GRMZM2G129208	97.8974	97.8974	40.9935	AT5G50960	2e-35	protein.assembly and cofactor ligation
GRMZM2G452896	21.8535	45.5788	72.2759	AT5G65760	3e-166	protein.degradation
GRMZM2G040515	4.70242	4.70242	12.465	AT1G23440	6e-74	protein.degradation
GRMZM2G083016	148.508	148.508	69.1196	AT5G04200	4e-28	protein.degradation
GRMZM2G143817	54.7941	37.1054	82.5745	AT4G21810	4e-38	protein.degradation
GRMZM2G178645	719.098	480.056	225.423	AT3G28510	7e-106	protein.degradation.AAA type
GRMZM2G042074	20.8257	5.03572	20.5233	AT5G64580	3e-25	protein.degradation.AAA type
GRMZM2G058491	0.272304	1.97194	1.99583	AT4G27680	2e-78	protein.degradation.AAA type
GRMZM2G379964	24.2102	11.0856	31.4307	AT5G52882	2e-33	protein.degradation.AAA type
GRMZM2G310947	1.54414	1.54414	7.62711	AT5G57480	3e-77	protein.degradation.AAA type
GRMZM2G126453	50.0308	29.7908	61.0597	AT5G08470	1e-33	protein.degradation.AAA type
GRMZM2G475265	0.001	2.07435	0.001	AT5G10770	8e-34	protein.degradation.aspartate protease
GRMZM2G053206	14.1465	51.0367	500.985	AT5G19110	2e-12	protein.degradation.aspartate protease
GRMZM2G103662	4.38232	9.9173	8.24819	AT4G35880	2e-14	protein.degradation.aspartate protease
GRMZM2G027857	9.91984	9.91984	23.7632	AT3G61710	2e-48	protein.degradation.autophagy
GRMZM2G006377	6.4779	13.1937	9.05124	AT4G16190	4e-35	protein.degradation.cysteine protease
GRMZM2G108849	100.727	298.897	310.408	AT5G43060	4e-15	protein.degradation.cysteine protease
GRMZM2G049882	27.5575	40.0972	18.9296	AT3G48340	1e-57	protein.degradation.cysteine protease
GRMZM2G036203	28.985	54.7641	14.134	AT3G43960	2e-58	protein.degradation.cysteine protease
GRMZM2G087728	0.791252	0.791252	5.29513	AT5G50260	2e-58	protein.degradation.cysteine protease
GRMZM2G049349	118.22	47.8856	40.3485	AT5G35220	2e-33	protein.degradation.metalloprotease
GRMZM2G163193	3.47107	3.47107	0.638151	AT1G79560	2e-35	protein.degradation.metalloprotease
GRMZM2G075676	9.77456	9.77456	3.98011	AT1G73270	2e-23	protein.degradation.serine protease
GRMZM2G471269	1.65343	1.65343	7.90351	AT3G02110	3e-27	protein.degradation.serine protease
GRMZM2G339091	34.4638	72.9415	57.4234	AT2G05850	6e-18	protein.degradation.serine protease
GRMZM2G161696	35.7508	9.08889	6.6902	AT2G27920	4e-12	protein.degradation.serine protease
GRMZM2G427444	27.1656	27.1656	10.8328	AT5G45390	8e-35	protein.degradation.serine protease
GRMZM2G131315	6.44306	6.44306	0.324192	AT2G23010	1e-15	protein.degradation.serine protease
GRMZM2G025154	2.54901	9.36527	2.72357	AT4G30810	7e-83	protein.degradation.serine protease
GRMZM2G131177	0.204873	1.11272	8.81374	AT3G14240	1e-83	protein.degradation.subtilases
GRMZM2G121293	8.28164	8.28164	2.00209	AT5G51750	0	protein.degradation.subtilases
GRMZM2G115773	12.2614	12.2614	26.0873	AT4G30020	3e-72	protein.degradation.subtilases
GRMZM2G145589	3.34736	0.404009	0.213342	AT5G44530	8e-76	protein.degradation.subtilases
GRMZM2G073223	15.6937	15.6937	7.62885	AT4G20430	3e-81	protein.degradation.subtilases
GRMZM2G135337	1.91458	1.91458	4.75895	AT5G50580	4e-14	protein.degradation.ubiquitin.E1
GRMZM2G156517	21.3561	5.38527	7.14584	AT5G50430	7e-11	protein.degradation.ubiquitin.E2
GRMZM2G453772	1.96706	7.12242	1.34324	AT5G19000	2e-14	protein.degradation.ubiquitin.E3.BTB/POZ Cullin3.BTB/POZ
GRMZM2G021299	0.890827	2.29183	1.59123	AT4G12570	3e-14	protein.degradation.ubiquitin.E3.HECT
GRMZM2G082302	32.3991	70.2366	84.5032	AT4G34370	2e-37	protein.degradation.ubiquitin.E3.RING
GRMZM2G039725	18.4776	21.5978	44.7623	AT1G32740	8e-13	protein.degradation.ubiquitin.E3.RING
GRMZM2G035821	4.62395	4.62395	12.1565	AT1G10650	4e-11	protein.degradation.ubiquitin.E3.RING
GRMZM2G364612	6.64868	14.6603	12.7124	AT3G46620	2e-22	protein.degradation.ubiquitin.E3.RING
GRMZM2G136293	13.7215	7.41798	17.1262	AT5G63760	4e-15	protein.degradation.ubiquitin.E3.RING
GRMZM2G480106	15.6828	15.6828	4.466	AT4G35840	3e-12	protein.degradation.ubiquitin.E3.RING
GRMZM2G027131	0.991856	0.991856	5.879	AT4G28270	6e-23	protein.degradation.ubiquitin.E3.RING
GRMZM2G306216	1.36844	5.02371	3.48865	AT1G12760	6e-15	protein.degradation.ubiquitin.E3.RING
GRMZM2G049070	4.88492	4.88492	20.6261	AT5G66070	6e-13	protein.degradation.ubiquitin.E3.RING
GRMZM2G082376	1.71071	6.41544	0.934551	AT4G13100	5e-20	protein.degradation.ubiquitin.E3.RING
GRMZM2G055037	26.4433	26.4433	11.218	AT4G19700	6e-12	protein.degradation.ubiquitin.E3.RING
GRMZM2G095873	28.2409	28.2409	10.9598	AT5G08139	8e-12	protein.degradation.ubiquitin.E3.RING
GRMZM2G478553	3.85329	3.85329	10.0199	AT4G35480	8e-15	protein.degradation.ubiquitin.E3.RING
GRMZM2G107463	7.98391	7.98391	16.7647	AT4G39140	7e-15	protein.degradation.ubiquitin.E3.RING
GRMZM2G050774	4.81586	13.2763	9.6266	AT5G27420	7e-11	protein.degradation.ubiquitin.E3.RING
GRMZM2G037131	4.78792	4.78792	0.686597	AT1G55530	3e-11	protein.degradation.ubiquitin.E3.RING
GRMZM2G103245	0.881788	0.881788	5.339	AT4G02110	1e-11	protein.degradation.ubiquitin.E3.RING
GRMZM2G125034	0.38349	0.38349	4.21615	AT2G28830	6e-39	protein.degradation.ubiquitin.E3.RING
GRMZM2G014022	6.03806	6.03806	17.9145	AT2G27310	6e-33	protein.degradation.ubiquitin.E3.SCF.FBOX
GRMZM2G481291	16.3594	16.3594	39.5338	AT5G67140	5e-36	protein.degradation.ubiquitin.E3.SCF.FBOX
GRMZM2G106363	5.22888	57.767	43.3994	AT1G51550	4e-11	protein.degradation.ubiquitin.E3.SCF.FBOX
GRMZM2G172904	10.8725	13.8795	5.06385	AT5G57900	9e-16	protein.degradation.ubiquitin.E3.SCF.FBOX
GRMZM2G024180	1.01476	1.01476	3.49243	AT3G62980	1e-170	protein.degradation.ubiquitin.E3.SCF.FBOX
GRMZM2G107945	6.82569	67.0983	45.6781	AT5G58140	8e-12	protein.degradation.ubiquitin.E3.SCF.FBOX
GRMZM2G059799	5.3021	2.27345	17.0741	AT5G14680	3e-15	protein.degradation.ubiquitin.E3.SCF.FBOX
AC149829.2_FG006	22.7305	22.7305	54.7446	AT2G02870	1e-152	protein.degradation.ubiquitin.E3.SCF.FBOX
GRMZM2G032562	56.728	26.435	32.4112	AT3G60010	4e-40	protein.degradation.ubiquitin.E3.SCF.SKP
GRMZM2G419891	8.5412	5.66982	16.0588	AT2G35635	2e-77	protein.degradation.ubiquitin.ubiquitin
GRMZM2G402088	17.8	8.69936	23.8878	AT5G58870	2e-37	protein.folding
GRMZM2G068350	5.2858	12.8025	31.1392	AT2G37090	2e-42	protein.glycosylation
GRMZM2G111975	5.74062	5.74062	15.62	AT1G08280	2e-76	protein.glycosylation
GRMZM2G009462	13.2732	3.69694	13.1774	AT1G08660	8e-17	protein.glycosylation
GRMZM2G160958	16.096	16.096	36.7326	AT4G21060	4e-87	protein.glycosylation
GRMZM2G042607	6.23726	6.23726	12.8056	AT3G14960	9e-17	protein.glycosylation.beta-1,3-galactosyltransferase(beta-1,3-GalT)
GRMZM2G104501	23.3912	10.6544	7.26418	AT5G39790	9e-14	protein.postranslational modification
GRMZM2G071087	2.19567	2.19567	7.23021	AT2G30170	5e-24	protein.postranslational modification
GRMZM2G022413	368.394	368.394	758.366	AT5G61640	2e-84	protein.postranslational modification
GRMZM2G130943	5.32281	5.32281	13.8308	AT3G17090	6e-16	protein.postranslational modification
GRMZM2G052434	7.80024	7.80024	16.1111	AT5G35980	5e-20	protein.postranslational modification
GRMZM2G147811	4.56249	4.56249	2.05974	AT5G45810	3e-12	protein.postranslational modification
GRMZM2G053722	123.711	35.5533	97.6808	AT3G11410	6e-13	protein.postranslational modification
GRMZM2G096115	13.234	13.234	35.1154	AT5G25110	3e-15	protein.postranslational modification
GRMZM2G014833	18.8254	33.835	15.2586	AT5G57565	2e-21	protein.postranslational modification
GRMZM2G032694	0.271778	4.17622	2.2053	AT4G28880	6e-171	protein.postranslational modification
GRMZM2G113967	19.2958	15.1379	58.2107	AT5G14640	3e-12	protein.postranslational modification
GRMZM2G082487	0.001	3.05912	2.28057	AT3G51470	8e-14	protein.postranslational modification
GRMZM2G017164	30.7937	30.7937	69.0878	AT2G39110	2e-45	protein.postranslational modification
GRMZM2G474546	7.82656	3.62668	5.25542	AT1G31420	9e-29	protein.postranslational modification
GRMZM2G170552	6.92972	2.30431	3.78566	AT2G25880	2e-22	protein.postranslational modification
GRMZM2G055334	1.35983	1.05508	3.80718	AT5G61570	1e-20	protein.postranslational modification
GRMZM2G044382	21.2295	21.2295	10.1478	AT1G48040	2e-15	protein.postranslational modification
GRMZM2G128319	3.27187	7.15752	2.7804	AT3G25250	3e-62	protein.postranslational modification
GRMZM2G041463	12.0455	14.1228	28.7342	AT3G04810	8e-18	protein.postranslational modification
GRMZM2G016671	3.38904	2.1614	5.66994	AT5G10930	6e-28	protein.postranslational modification
GRMZM2G432796	10.8189	10.8189	29.5513	AT5G26751	7e-33	protein.postranslational modification
GRMZM2G073401	3.84923	23.5865	14.7197	AT5G20720	8e-13	protein.postranslational modification
GRMZM2G156150	0.142859	1.81045	0.001	AT3G46930	1e-16	protein.postranslational modification
GRMZM2G390896	2.65786	2.65786	7.05819	AT5G11850	2e-20	protein.postranslational modification
GRMZM2G383807	8.55171	14.9292	7.1536	AT4G33920	1e-11	protein.postranslational modification
GRMZM2G049510	36.6606	10.858	15.5051	AT2G22560	2e-86	protein.postranslational modification
GRMZM2G155836	40.5541	40.5541	89.914	AT2G30360	4e-19	protein.postranslational modification
GRMZM2G010298	5.33022	5.33022	13.4343	AT5G10740	2e-66	protein.postranslational modification
GRMZM2G016749	3.82419	1.05774	1.1171	AT5G02760	1e-31	protein.postranslational modification
GRMZM2G171677	1.16449	5.15344	2.59763	AT5G07140	2e-34	protein.postranslational modification
GRMZM2G073788	2.81456	8.0929	3.16559	AT5G26010	9e-20	protein.postranslational modification
GRMZM2G054152	6.13635	6.13635	13.6101	AT1G03930	0	protein.postranslational modification
GRMZM2G309025	21.4344	21.4344	53.9893	AT4G23290	3e-55	protein.postranslational modification
AC194264.3_FG006	18.2759	8.27177	25.0685	AT5G04540	1e-47	protein.postranslational modification
GRMZM2G409658	32.2438	15.5718	16.611	AT5G04870	5e-33	protein.postranslational modification
GRMZM2G134628	17.3332	58.8866	41.1201	AT5G59220	4e-67	protein.postranslational modification
AC155624.2_FG006	5.31237	5.31237	14.7282	AT3G62260	3e-18	protein.postranslational modification
GRMZM2G116971	29.9572	36.2958	18.0649	AT1G53290	4e-35	protein.postranslational modification
GRMZM2G134162	1.42994	0.92457	13.8657	AT1G67580	1e-50	protein.postranslational modification.kinase
GRMZM2G084347	0.256769	2.55673	3.06843	AT5G63370	5e-74	protein.postranslational modification.kinase
GRMZM2G382104	1.07997	1.07997	0.001	AT2G32800	7e-17	protein.postranslational modification.kinase.receptor like cytoplasmatic kinase II
GRMZM2G043799	34.4241	34.4241	76.7512	AT1G69790	6e-57	protein.postranslational modification.kinase.receptor like cytoplasmatic kinase IV
GRMZM2G010953	11.3899	27.4327	16.5278	AT4G39400	3e-40	protein.postranslational modification.kinase.receptor like cytoplasmatic kinase V
GRMZM2G004207	0.527749	2.22938	7.90438	AT5G51770	1e-28	protein.postranslational modification.kinase.receptor like cytoplasmatic kinase VII
GRMZM2G063533	3.96649	2.84248	8.05803	AT5G18500	1e-64	protein.postranslational modification.kinase.receptor like cytoplasmatic kinase VII
GRMZM2G076423	112.294	112.294	288.135	AT1G11350	2e-44	protein.postranslational modification.kinase.receptor like cytoplasmatic kinase VII
GRMZM2G046297	7.68553	10.4988	1.60308	AT5G35580	1e-103	protein.postranslational modification.kinase.receptor like cytoplasmatic kinase VII
GRMZM2G119521	6.4103	6.4103	13.7158	AT1G66150	2e-58	protein.postranslational modification.kinase.receptor like cytoplasmatic kinase VII
GRMZM2G142832	0.623358	0.623358	4.7675	AT5G02800	5e-103	protein.postranslational modification.kinase.receptor like cytoplasmatic kinase VII
GRMZM2G351941	3.81928	11.9275	12.5969	AT1G30570	3e-73	protein.postranslational modification.kinase.receptor like cytoplasmatic kinase VII
GRMZM2G113250	14.8831	14.8831	30.9468	AT5G13650	6e-25	protein.synthesis.elongation
GRMZM2G039455	9.03713	1.5811	1.30683	AT5G43810	0	protein.synthesis.initiation
GRMZM2G472382	10.9285	10.9285	4.84535	AT3G62910	1e-32	protein.synthesis.release
GRMZM2G459828	23.0367	16.2434	44.9741	AT5G47810	2e-11	protein.synthesis.ribosomal protein.eukaryotic.40S subunit.S10
GRMZM2G093902	18.4836	8.46191	11.171	AT3G53870	9e-115	protein.synthesis.ribosomal protein.eukaryotic.40S subunit.S3
GRMZM2G336456	16.4931	16.4931	40.6486	AT1G69610	6e-51	protein.synthesis.ribosomal protein.eukaryotic.60S subunit.L34
GRMZM2G474534	3.58091	6.90947	1.39639	AT2G07675	4e-31	protein.synthesis.ribosomal protein.prokaryotic.chloroplast.30S subunit.S12
GRMZM2G076087	29.9023	10.5439	32.5759	AT5G54600	1e-14	protein.synthesis.ribosomal protein.prokaryotic.chloroplast.50S subunit.L24
GRMZM2G133189	18.5204	18.5204	48.2087	AT3G01170	5e-22	protein.synthesis.ribosomal protein.prokaryotic.chloroplast.50S subunit.L34
GRMZM2G084389	0.001	1.89843	9.77424	AT2G28900	4e-12	protein.targeting.mitochondria
GRMZM2G075250	15.7243	15.7243	35.3147	AT4G33905	2e-12	protein.targeting.peroxisomes
GRMZM2G038953	4.10114	4.10114	9.45592	AT4G30600	5e-23	protein.targeting.secretory pathway.unspecified
GRMZM2G083551	0.824898	0.824898	4.4327	AT3G22845	2e-36	protein.targeting.secretory pathway.unspecified
GRMZM2G023008	13.1739	34.5997	20.3994	AT4G35410	2e-36	protein.targeting.secretory pathway.unspecified
GRMZM2G704053	22.7686	22.7686	54.3319	AT4G08690	5e-73	protein.targeting.secretory pathway.unspecified
GRMZM2G081652	4.40785	6.30004	22.1787	AT1G22530	9e-110	protein.targeting.secretory pathway.unspecified
GRMZM2G105996	363.111	987.171	765.094	AT5G52210	1e-34	protein.targeting.secretory pathway.unspecified
AC199315.4_FG001	17.1518	50.7183	20.77	AT5G60460	6e-12	protein.targeting.secretory pathway.unspecified
GRMZM2G136563	32.0457	32.0457	76.1648	AT5G53530	4e-69	protein.targeting.secretory pathway.vacuole
GRMZM2G099367	271.755	271.755	91.3982	AT5G38660	6e-89	PS
GRMZM2G301823	53.7707	53.7707	168.554	AT3G62410	4e-34	PS.calvin cycle
GRMZM2G069195	29.0753	29.0753	62.8295	AT4G38970	8e-146	PS.calvin cycle.aldolase
GRMZM2G345493	3.60629	0.737692	3.31996	AT4G26530	9e-159	PS.calvin cycle.aldolase
GRMZM2G337113	5.07636	5.07636	1.42737	AT1G12900	0	PS.calvin cycle.GAP
GRMZM2G089136	82.4561	38.6192	14.2313	AT3G12780	0	PS.calvin cycle.phosphoglycerate kinase
GRMZM2G026807	965.084	965.084	352.364	AT5G61410	7e-150	PS.calvin cycle.RPE
GRMZM2G162282	27.2506	0.486858	0.342788	AT1G73110	8e-108	PS.calvin cycle.rubisco interacting
GRMZM2G448344	30.6498	69.8492	36.1239	AT2G07732	3e-61	PS.calvin cycle.rubisco large subunit
GRMZM2G033208	13.5524	3.76399	3.90162	AT2G45290	0	PS.calvin cycle.transketolase
GRMZM2G448142	91.9262	105.595	44.9081	AT5G08690	0	PS.lightreaction.ATP synthase.beta subunit
GRMZM2G048907	2140.41	2140.41	867.386	AT4G04640	3e-173	PS.lightreaction.ATP synthase.gamma chain
GRMZM2G481261	113.37	113.37	50.2944	AT4G32590	8e-34	PS.lightreaction.other electron carrier (ox/red).ferredoxin
GRMZM2G048313	786.644	786.644	390.205	AT2G27510	4e-21	PS.lightreaction.other electron carrier (ox/red).ferredoxin
GRMZM2G143469	218.042	218.042	78.9248	AT1G34000	7e-41	PS.lightreaction.photosystem I.LHC-I
GRMZM2G013342	1369.05	1369.05	380.354	AT4G02770	3e-95	PS.lightreaction.photosystem I.PSI polypeptide subunits
GRMZM2G039996	4.83982	4.83982	0.740308	AT5G01530	6e-28	PS.lightreaction.photosystem II.LHC-II
GRMZM2G077333	707.695	707.695	320.395	AT1G44575	2e-15	PS.lightreaction.photosystem II.PSII polypeptide subunits
GRMZM2G056424	110.772	110.772	30.8745	AT1G03600	5e-56	PS.lightreaction.photosystem II.PSII polypeptide subunits
GRMZM2G005433	18.2102	18.2102	5.00052	AT4G28660	1e-59	PS.lightreaction.photosystem II.PSII polypeptide subunits
GRMZM2G174984	4175.43	4175.43	1825.84	AT1G79040	3e-40	PS.lightreaction.photosystem II.PSII polypeptide subunits
AC190623.3_FG001	818.464	818.464	247.519	AT2G30570	2e-11	PS.lightreaction.photosystem II.PSII polypeptide subunits
GRMZM2G010349	228.664	228.664	88.3895	AT5G01920	3e-24	PS.lightreaction.state transition
GRMZM2G051208	8.91074	8.91074	19.5702	AT1G32470	3e-62	PS.photorespiration.glycine cleavage.H protein
GRMZM2G399183	86.3986	86.3986	41.2991	AT2G35370	1e-61	PS.photorespiration.glycine cleavage.H protein
GRMZM2G174773	2.43331	9.91194	4.88517	AT5G14780	1e-20	PS.photorespiration.hydroxypyruvate reductase
GRMZM2G012479	29.2658	29.2658	13.6424	AT4G11600	1e-21	redox.ascorbate and glutathione
GRMZM2G024448	5.69934	5.69934	1.05458	AT2G30890	2e-53	redox.ascorbate and glutathione
GRMZM2G144668	131.457	131.457	420.267	AT4G16770	1e-15	redox.ascorbate and glutathione
GRMZM2G141376	1.11574	1.11574	5.57034	AT2G29130	7e-33	redox.ascorbate and glutathione.ascorbate
GRMZM2G337706	11.5636	11.5636	3.85636	AT5G63030	2e-15	redox.glutaredoxins
GRMZM2G131683	22.0522	10.1164	20.6052	AT5G60720	3e-12	redox.glutaredoxins
GRMZM2G042592	17.0899	17.0899	5.29886	AT5G61440	3e-23	redox.thioredoxin
GRMZM2G025954	72.3318	72.3318	24.5867	AT5G42980	2e-15	redox.thioredoxin
GRMZM2G701204	61.8073	77.0809	32.0139	AT3G15360	9e-11	redox.thioredoxin
GRMZM2G130379	785.832	740.351	322.7	AT5G51010	4e-22	redox.thioredoxin
GRMZM2G024051	7.04026	18.6842	12.0844	AT5G08560	4e-12	RNA.processing.3 end processing.CstF50
GRMZM2G040762	56.8001	23.6634	40.1936	AT4G15417	4e-40	RNA.processing.degradation dicer
GRMZM2G064936	0.643194	0.643194	5.73908	AT2G39780	7e-36	RNA.processing.ribonucleases
GRMZM2G150912	9.36134	9.36134	24.181	AT3G04480	0	RNA.processing.ribonucleases
GRMZM2G364566	4.46492	0.943062	4.97995	AT2G47220	6e-11	RNA.processing.ribonucleases
GRMZM2G076730	13.9222	7.17517	18.7504	AT2G03270	1e-22	RNA.processing.RNA helicase
GRMZM2G364597	201.698	201.698	89.0763	AT3G18390	3e-26	RNA.processing.splicing
GRMZM2G108228	6.18076	14.4038	12.0692	AT3G06380	3e-16	RNA.regulation of transcription
GRMZM2G082227	3.112	3.112	10.2476	AT2G36080	2e-45	RNA.regulation of transcription.ABI3/VP1-related B3-domain-containing transcription factor family
GRMZM2G171179	8.30173	9.76925	3.57145	AT5G05410	7e-11	RNA.regulation of transcription.AP2/EREBP, APETALA2/Ethylene-responsive element binding protein family
GRMZM2G131266	0.436109	3.75031	0.001	AT5G57390	5e-37	RNA.regulation of transcription.AP2/EREBP, APETALA2/Ethylene-responsive element binding protein family
GRMZM2G030710	14.4177	29.3429	18.1313	AT5G62000	1e-103	RNA.regulation of transcription.ARF, Auxin Response Factor family
GRMZM2G017187	4.49148	4.49148	1.30037	AT1G19850	2e-99	RNA.regulation of transcription.ARF, Auxin Response Factor family
GRMZM2G479110	13.8027	13.8027	28.4388	AT5G61380	2e-16	RNA.regulation of transcription.ARR
GRMZM2G147243	27.1591	7.13394	6.02745	AT5G43700	9e-47	RNA.regulation of transcription.Aux/IAA family
GRMZM2G093744	6.39815	6.39815	1.52918	AT5G54680	5e-35	RNA.regulation of transcription.bHLH,Basic Helix-Loop-Helix family
GRMZM2G472671	3.65016	3.65016	0.001	AT5G46830	1e-16	RNA.regulation of transcription.bHLH,Basic Helix-Loop-Helix family
GRMZM2G030762	1.84978	8.93035	10.4926	AT2G18300	3e-39	RNA.regulation of transcription.bHLH,Basic Helix-Loop-Helix family
GRMZM2G033356	6.18371	6.18371	2.10194	AT4G09820	1e-12	RNA.regulation of transcription.bHLH,Basic Helix-Loop-Helix family
AC193786.3_FG005	1.13423	14.3741	3.97592	AT5G04150	1e-25	RNA.regulation of transcription.bHLH,Basic Helix-Loop-Helix family
GRMZM2G065374	116.841	25.1778	32.1225	AT5G61270	5e-14	RNA.regulation of transcription.bHLH,Basic Helix-Loop-Helix family
GRMZM2G024530	13.1023	29.8979	19.3109	AT5G67110	6e-15	RNA.regulation of transcription.bHLH,Basic Helix-Loop-Helix family
GRMZM2G361611	19.0669	19.0669	5.63231	AT3G62420	1e-15	RNA.regulation of transcription.bZIP transcription factor family
GRMZM2G073427	21.6476	60.1866	23.2823	AT1G75390	8e-11	RNA.regulation of transcription.bZIP transcription factor family
GRMZM2G095598	139.081	48.6981	50.8331	AT1G73870	3e-12	RNA.regulation of transcription.C2C2(Zn) CO-like, Constans-like zinc finger family
GRMZM2G422644	7.05241	1.76009	1.73371	AT3G02380	1e-16	RNA.regulation of transcription.C2C2(Zn) CO-like, Constans-like zinc finger family
GRMZM2G463525	1.39253	1.39253	4.71997	AT5G62940	3e-20	RNA.regulation of transcription.C2C2(Zn) DOF zinc finger family
GRMZM2G114998	5.49691	18.5308	21.5641	AT5G62430	1e-18	RNA.regulation of transcription.C2C2(Zn) DOF zinc finger family
GRMZM2G009530	4.38754	4.38754	10.7194	AT4G36240	5e-27	RNA.regulation of transcription.C2C2(Zn) GATA transcription factor family
GRMZM2G039586	223.516	92.5562	90.3682	AT4G16141	4e-11	RNA.regulation of transcription.C2C2(Zn) GATA transcription factor family
GRMZM2G104390	15.5957	15.5957	34.9701	AT3G60530	1e-11	RNA.regulation of transcription.C2C2(Zn) GATA transcription factor family
GRMZM2G128212	4.75956	4.75956	0.45502	AT3G58070	9e-15	RNA.regulation of transcription.C2H2 zinc finger family
GRMZM2G124421	14.1759	57.3781	57.8878	AT1G08970	6e-57	RNA.regulation of transcription.CCAAT box binding factor family, HAP5
GRMZM2G174776	5.68493	16.2615	8.26099	AT5G38140	3e-21	RNA.regulation of transcription.CCAAT box binding factor family, HAP5
GRMZM2G472428	35.8675	13.3993	40.3606	AT2G44980	1e-30	RNA.regulation of transcription.Chromatin Remodeling Factors
GRMZM2G104246	10.5529	10.5529	3.82676	AT3G22780	3e-23	RNA.regulation of transcription.CPP(Zn),CPP1-related transcription factor family
GRMZM2G398055	8.27324	31.8283	48.6423	AT2G40970	1e-44	RNA.regulation of transcription.G2-like transcription factor family, GARP
AC155434.2_FG005	27.5175	12.2239	14.8586	AT5G44190	4e-12	RNA.regulation of transcription.G2-like transcription factor family, GARP
GRMZM2G173943	10.4279	10.4279	4.54294	AT2G20400	1e-29	RNA.regulation of transcription.G2-like transcription factor family, GARP
GRMZM2G113742	1.91245	3.02955	8.37985	AT2G02060	1e-16	RNA.regulation of transcription.G2-like transcription factor family, GARP
GRMZM2G335814	1.01143	1.01143	4.51239	AT4G36710	2e-13	RNA.regulation of transcription.GRAS transcription factor family
GRMZM2G001426	2.4319	4.76966	0.90414	AT1G50420	5e-50	RNA.regulation of transcription.GRAS transcription factor family
GRMZM2G431309	20.7129	50.6452	29.475	AT4G17230	1e-159	RNA.regulation of transcription.GRAS transcription factor family
GRMZM2G074645	9.68744	13.5815	6.66363	AT5G41410	7e-48	RNA.regulation of transcription.HB,Homeobox transcription factor family
GRMZM2G081474	3.0575	8.30304	2.30764	AT5G26040	8e-18	RNA.regulation of transcription.HDA
GRMZM2G148693	0.001	4.15326	0.337412	AT5G60910	2e-17	RNA.regulation of transcription.MADS box transcription factor family
GRMZM2G050550	12.7706	12.7706	26.881	AT5G07690	6e-25	RNA.regulation of transcription.MYB domain transcription factor family
GRMZM2G000818	1.01978	4.92329	1.46239	AT5G49620	1e-22	RNA.regulation of transcription.MYB domain transcription factor family
GRMZM2G531738	8.72294	8.72294	3.27948	AT4G05100	2e-11	RNA.regulation of transcription.MYB domain transcription factor family
GRMZM2G001875	0.749441	0.749441	5.97063	AT5G59780	2e-20	RNA.regulation of transcription.MYB domain transcription factor family
GRMZM2G041415	4.15189	12.4495	6.9462	AT5G60890	7e-60	RNA.regulation of transcription.MYB domain transcription factor family
GRMZM2G160838	1.38909	2.09569	9.95989	AT2G02820	9e-13	RNA.regulation of transcription.MYB domain transcription factor family
GRMZM2G100709	2.50948	5.16275	14.1765	AT4G37180	1e-11	RNA.regulation of transcription.MYB domain transcription factor family
GRMZM2G405094	1.00014	12.6747	21.2743	AT4G18770	7e-26	RNA.regulation of transcription.MYB domain transcription factor family
GRMZM2G089244	6.66953	2.85978	2.79656	AT5G67300	1e-24	RNA.regulation of transcription.MYB domain transcription factor family
GRMZM2G063151	15.0741	8.84413	20.5491	AT5G13820	6e-66	RNA.regulation of transcription.MYB domain transcription factor family
GRMZM2G305856	78.3924	63.6567	161.185	AT4G32730	5e-12	RNA.regulation of transcription.MYB domain transcription factor family
GRMZM2G050305	1.46505	20.0585	6.30274	AT1G66390	7e-33	RNA.regulation of transcription.MYB domain transcription factor family
GRMZM2G020772	0.342619	0.342619	3.43926	AT2G21650	5e-11	RNA.regulation of transcription.MYB-related transcription factor family
GRMZM2G114503	314.12	77.6713	16.4061	AT5G04760	4e-11	RNA.regulation of transcription.MYB-related transcription factor family
GRMZM2G057955	807.074	379.719	156.738	AT5G53200	1e-15	RNA.regulation of transcription.MYB-related transcription factor family
GRMZM2G071977	2.83773	2.83773	0.169557	AT5G58900	1e-22	RNA.regulation of transcription.MYB-related transcription factor family
GRMZM2G456568	9.57903	7.69083	16.6431	AT3G10490	2e-61	RNA.regulation of transcription.NAC domain transcription factor family
GRMZM2G104400	4.9274	14.6415	12.9031	AT5G13180	5e-39	RNA.regulation of transcription.NAC domain transcription factor family
GRMZM2G475014	16.297	16.297	7.68334	AT5G39610	2e-43	RNA.regulation of transcription.NAC domain transcription factor family
GRMZM2G079632	8.02283	21.046	7.04381	AT5G22290	2e-36	RNA.regulation of transcription.NAC domain transcription factor family
GRMZM2G082709	3.64366	8.83937	17.4169	AT5G04400	1e-34	RNA.regulation of transcription.NAC domain transcription factor family
GRMZM2G152919	6.66828	6.66828	1.91249	AT3G54850	2e-18	RNA.regulation of transcription.PHOR1
GRMZM2G104299	2.47288	0.611838	2.90779	AT4G22770	2e-33	RNA.regulation of transcription.putative transcription regulator
GRMZM2G072518	37.9533	47.5062	17.7079	AT4G35470	2e-40	RNA.regulation of transcription.putative transcription regulator
GRMZM2G105229	4.87696	17.9435	11.2801	AT1G07590	1e-31	RNA.regulation of transcription.putative transcription regulator
GRMZM2G159926	5.28621	12.6153	25.5747	AT4G12080	2e-38	RNA.regulation of transcription.putative transcription regulator
GRMZM2G095905	58.7394	19.4796	70.3257	AT3G48190	1e-13	RNA.regulation of transcription.PWWP domain protein
GRMZM2G170412	21.2071	8.38036	18.9364	AT3G14740	3e-17	RNA.regulation of transcription.SET-domain transcriptional regulator family
GRMZM2G473138	35.2784	13.1882	25.7675	AT5G13960	2e-11	RNA.regulation of transcription.SET-domain transcriptional regulator family
GRMZM2G122983	4.08181	4.08181	13.0641	AT5G63880	1e-77	RNA.regulation of transcription.SNF7
GRMZM2G120151	9.54032	15.113	7.12552	AT4G18390	2e-28	RNA.regulation of transcription.TCP transcription factor family
GRMZM2G153575	2.94092	2.94092	8.60005	AT5G19780	7e-14	RNA.regulation of transcription.Trihelix, Triple-Helix transcription factor family
GRMZM2G153523	6.23646	6.23646	15.0295	AT5G07030	3e-20	RNA.regulation of transcription.unclassified
GRMZM2G100898	1.85778	1.85778	7.10426	AT1G80790	1e-108	RNA.regulation of transcription.unclassified
GRMZM2G101518	0.69523	0.69523	3.72204	AT4G39870	5e-40	RNA.regulation of transcription.unclassified
GRMZM2G325350	4.53401	13.7902	9.53607	AT5G54180	3e-12	RNA.regulation of transcription.unclassified
GRMZM2G025059	16.2191	38.3981	27.2495	AT4G01780	3e-41	RNA.regulation of transcription.unclassified
GRMZM2G022213	6.01048	9.20741	3.88966	AT3G13810	5e-78	RNA.regulation of transcription.unclassified
GRMZM2G154169	1.80894	1.80894	8.3998	AT1G01160	3e-15	RNA.regulation of transcription.unclassified
GRMZM2G094168	3.90907	3.90907	13.3914	AT4G17900	9e-45	RNA.regulation of transcription.unclassified
GRMZM2G148090	14.8985	4.10452	5.88304	AT3G51950	1e-27	RNA.regulation of transcription.unclassified
GRMZM2G068177	6.57626	15.3877	10.2015	AT4G22750	6e-12	RNA.regulation of transcription.unclassified
GRMZM2G143723	6.25809	6.25809	13.7192	AT5G66730	3e-96	RNA.regulation of transcription.unclassified
GRMZM2G119168	1.31356	2.20824	8.25229	AT3G55560	1e-34	RNA.regulation of transcription.unclassified
GRMZM2G153969	50.7723	102.749	65.8345	AT1G23750	3e-45	RNA.regulation of transcription.unclassified
GRMZM2G136884	1.25514	1.25514	5.73299	AT3G61820	1e-55	RNA.regulation of transcription.unclassified
GRMZM2G151763	7.31056	7.31056	16.9959	AT2G03340	1e-27	RNA.regulation of transcription.WRKY domain transcription factor family
AC198725.4_FG009	0.796856	6.01102	28.4407	AT4G26440	2e-15	RNA.regulation of transcription.WRKY domain transcription factor family
GRMZM2G030272	13.8972	20.2676	85.3744	AT2G40740	6e-17	RNA.regulation of transcription.WRKY domain transcription factor family
GRMZM2G143204	1.8397	11.4907	9.14564	AT4G01720	2e-15	RNA.regulation of transcription.WRKY domain transcription factor family
GRMZM2G327349	4.02764	4.02764	10.6273	AT3G58710	3e-16	RNA.regulation of transcription.WRKY domain transcription factor family
GRMZM2G145554	0.935763	0.935763	5.90437	AT5G15130	4e-18	RNA.regulation of transcription.WRKY domain transcription factor family
GRMZM2G076657	26.1961	26.1961	54.9505	AT4G18170	6e-15	RNA.regulation of transcription.WRKY domain transcription factor family
GRMZM2G147880	3.88308	3.88308	9.20644	AT5G24110	4e-11	RNA.regulation of transcription.WRKY domain transcription factor family
GRMZM2G068330	0.001	2.82542	0.238719	AT3G28920	6e-16	RNA.regulation of transcription.zf-HD
AC218972.3_FG007	5.01615	5.01615	15.4932	AT5G56140	4e-54	RNA.RNA binding
GRMZM2G303915	0.001	0.174881	1.47757	AT1G78260	2e-41	RNA.RNA binding
GRMZM2G051043	12.9369	28.4853	26.7413	AT1G32790	3e-104	RNA.RNA binding
GRMZM2G042443	8.87716	19.1459	18.4493	AT2G19930	3e-26	RNA.transcription
GRMZM2G133512	0.355973	0.355973	2.45027	AT1G29940	1e-83	RNA.transcription
GRMZM2G091586	9.35901	3.76527	6.62765	AT4G36650	3e-23	RNA.transcription
AC189750.4_FG004	932.546	46.8789	230.699	AT4G21990	0	S-assimilation.APR
GRMZM2G158147	105.575	105.575	44.0528	AT1G19920	0	S-assimilation.ATPS
AC212219.3_FG005	7.4485	7.93229	1.88493	AT1G62380	5e-46	secondary metabolism.flavonoids.anthocyanins
GRMZM2G022266	11.8132	11.8132	2.45512	AT4G15480	1e-20	secondary metabolism.flavonoids.anthocyanins.anthocyanidin 3-O-glucosyltransferase
GRMZM2G061321	4.78332	15.6435	25.8149	AT1G06000	3e-24	secondary metabolism.flavonoids.anthocyanins.anthocyanidin 3-O-glucosyltransferase
GRMZM2G132875	13.0989	0.182528	14.8434	AT2G37770	9e-27	secondary metabolism.flavonoids.chalcones
GRMZM2G155329	0.480838	0.480838	6.58486	AT5G05270	7e-14	secondary metabolism.flavonoids.chalcones.chalcone isomerase
GRMZM2G395508	6.31248	3.06611	22.6673	AT4G27560	3e-18	secondary metabolism.flavonoids.dihydroflavonols
GRMZM2G146234	4.42343	11.1024	5.18996	AT1G30040	2e-23	secondary metabolism.flavonoids.dihydroflavonols
GRMZM2G062396	5.1231	8.69527	234.327	AT1G14130	1e-22	secondary metabolism.flavonoids.dihydroflavonols.flavanone 3-hydroxylase
GRMZM2G102079	15.0943	19.2822	1.0789	AT5G25900	5e-28	secondary metabolism.flavonoids.dihydroflavonols.flavonoid 3 -monooxygenase
GRMZM2G139467	121.26	16.1383	75.8865	AT5G67310	1e-78	secondary metabolism.flavonoids.dihydroflavonols.flavonoid 3 -monooxygenase
GRMZM2G167336	2.70183	16.9842	8.03594	AT5G10600	3e-59	secondary metabolism.flavonoids.dihydroflavonols.flavonoid 3 -monooxygenase
GRMZM2G384884	156.985	60.5031	104.69	AT5G36220	1e-50	secondary metabolism.flavonoids.dihydroflavonols.flavonoid 3 -monooxygenase
GRMZM2G162158	47.4307	59.8303	133.304	AT5G20400	5e-94	secondary metabolism.flavonoids.flavonols
GRMZM2G025536	0.001	1.07893	6.38108	AT5G59530	4e-27	secondary metabolism.flavonoids.flavonols
GRMZM2G114588	41.1333	9.25074	15.8761	AT1G32100	3e-58	secondary metabolism.flavonoids.isoflavones.isoflavone reductase
AC194970.5_FG001	71.0869	72.8823	16.8073	AT1G17050	7e-23	secondary metabolism.isoprenoids
GRMZM2G382534	3.49335	3.49335	15.3916	AT4G25700	8e-54	secondary metabolism.isoprenoids.carotenoids.carotenoid beta ring hydroxylase
GRMZM2G105644	631.707	631.707	239.822	AT1G74470	0	secondary metabolism.isoprenoids.non-mevalonate pathway
GRMZM2G021277	0.395998	0.395998	3.02863	AT2G20340	4e-153	secondary metabolism.N misc.alkaloid-like
GRMZM2G097981	9.3223	9.3223	0.387489	AT5G06060	1e-91	secondary metabolism.N misc.alkaloid-like
GRMZM2G055467	7.95104	7.95104	1.8581	AT3G51430	1e-22	secondary metabolism.N misc.alkaloid-like
GRMZM2G135470	46.5444	46.5444	110.146	AT4G34240	2e-17	secondary metabolism.N misc.betaine.betaine-aldehyde dehydrogenase
GRMZM2G468439	24.4787	5.05366	4.1056	AT1G09500	6e-25	secondary metabolism.phenylpropanoids
GRMZM2G165192	19.2311	7.53487	9.60418	AT5G39050	9e-14	secondary metabolism.phenylpropanoids
AC234526.1_FG005	2.10704	11.4439	14.1005	AT4G33360	5e-13	secondary metabolism.phenylpropanoids
GRMZM2G078480	3.42738	10.8588	6.78729	AT1G09510	5e-65	secondary metabolism.phenylpropanoids
GRMZM2G055320	0.376728	0.376728	3.12136	AT5G63380	7e-62	secondary metabolism.phenylpropanoids.lignin biosynthesis.4CL
GRMZM2G147245	3.56565	3.56565	13.2565	AT1G01190	1e-30	secondary metabolism.phenylpropanoids.lignin biosynthesis.C4H
GRMZM2G010468	21.2998	9.51988	38.6894	AT2G45560	6e-39	secondary metabolism.phenylpropanoids.lignin biosynthesis.C4H
GRMZM2G139874	56.398	92.0963	184.496	AT4G12300	3e-52	secondary metabolism.phenylpropanoids.lignin biosynthesis.C4H
GRMZM2G118610	60.807	60.807	153.984	AT4G39330	3e-97	secondary metabolism.phenylpropanoids.lignin biosynthesis.CAD
GRMZM2G127251	7.86943	6.2141	18.8882	AT5G67150	2e-24	secondary metabolism.phenylpropanoids.lignin biosynthesis.HCT
GRMZM2G176446	7.05526	7.05526	0.879772	AT5G39080	5e-19	secondary metabolism.phenylpropanoids.lignin biosynthesis.HCT
GRMZM2G131165	75.3658	25.8571	26.5369	AT5G67160	7e-25	secondary metabolism.phenylpropanoids.lignin biosynthesis.HCT
GRMZM2G114918	0.466743	0.985833	4.31338	AT5G57840	4e-21	secondary metabolism.phenylpropanoids.lignin biosynthesis.HCT
GRMZM2G177349	23.2297	3.05858	2.42268	AT1G27620	4e-40	secondary metabolism.phenylpropanoids.lignin biosynthesis.HCT
GRMZM2G169033	0.232471	1.05218	11.3345	AT5G21100	4e-63	secondary metabolism.simple phenols
AC234190.1_FG002	0.001	0.001	3.8459	AT5G66920	4e-44	secondary metabolism.simple phenols
GRMZM2G542847	10.679	23.2414	24.5457	AT4G16330	2e-12	secondary metabolism.sulfur-containing.glucosinolates
GRMZM2G345687	6.38738	6.38738	13.3871	AT2G43820	2e-18	secondary metabolism.sulfur-containing.glucosinolates.synthesis.aliphatic.UDP-glycosyltransferase
GRMZM2G154870	12.021	12.1873	83.9695	AT3G20120	3e-49	secondary metabolism.sulfur-containing.glucosinolates.synthesis.indole.cytochrome P450 monooxygenase
GRMZM2G102662	0.466485	0.466485	5.20293	AT4G00360	1e-13	secondary metabolism.sulfur-containing.glucosinolates.synthesis.shared.CYP83B1 phenylacetaldoxime monooxygenase
GRMZM2G351259	7.09723	7.51031	2.96248	AT4G39950	5e-38	secondary metabolism.sulfur-containing.glucosinolates.synthesis.shared.CYP83B1 phenylacetaldoxime monooxygenase
GRMZM2G160417	11.4558	11.4558	24.2893	AT4G34250	0	secondary metabolism.wax
GRMZM2G145213	14.1472	270.426	112.942	AT5G16050	4e-86	signalling.14-3-3 proteins
GRMZM2G028926	3.39696	3.39696	7.43791	AT3G50310	4e-11	signalling.calcium
AC210013.4_FG014	65.2343	135.738	89.639	AT4G10730	2e-12	signalling.calcium
GRMZM2G466563	2.40548	2.40548	8.19256	AT5G62570	4e-61	signalling.calcium
GRMZM2G174315	1.39127	1.39127	5.56213	AT4G16070	5e-11	signalling.calcium
GRMZM2G116812	15.8769	15.8769	6.01412	AT5G57010	2e-109	signalling.calcium
GRMZM2G430600	1.87143	1.87143	6.19307	AT3G47480	3e-11	signalling.calcium
GRMZM2G126749	5.72948	5.72948	11.607	AT4G31000	2e-87	signalling.calcium
GRMZM2G097827	9.48857	9.48857	1.17048	AT3G24110	6e-51	signalling.calcium
GRMZM2G176995	12.9398	12.9398	27.8629	AT5G63970	8e-18	signalling.calcium
GRMZM2G321239	38.6162	86.3246	43.8513	AT2G17520	6e-13	signalling.calcium
GRMZM2G007555	14.8998	10.6265	23.9565	AT4G17615	2e-41	signalling.calcium
GRMZM2G101938	46.3616	46.3616	98.6597	AT5G47960	3e-19	signalling.G-proteins
GRMZM2G032955	1.99699	1.99699	9.00027	AT3G13720	3e-23	signalling.G-proteins
AC166636.1_FG008	9.79618	9.79618	41.4748	AT4G17170	5e-43	signalling.G-proteins
GRMZM2G075719	13.0772	30.1859	25.2539	AT5G59840	2e-34	signalling.G-proteins
GRMZM2G020544	2.66085	11.0109	2.90721	AT4G19640	3e-30	signalling.G-proteins
GRMZM2G128895	23.6483	47.6017	40.9523	AT3G59920	4e-29	signalling.G-proteins
GRMZM2G312244	90.1372	90.1372	33.2638	AT1G48570	5e-21	signalling.G-proteins
GRMZM2G126552	13.918	28.5129	24.6857	AT5G23430	1e-14	signalling.G-proteins
GRMZM2G365185	10.6383	2.64351	14.2585	AT1G13980	4e-88	signalling.G-proteins
GRMZM2G089783	8.57343	19.0323	19.7102	AT5G05380	9e-42	signalling.G-proteins
AC217358.3_FG009	1.19698	4.33407	15.2577	AT5G45130	2e-36	signalling.G-proteins
GRMZM2G008353	9.54229	9.54229	1.58653	AT5G64260	3e-75	signalling.in sugar and nutrient physiology
GRMZM2G098301	7.63527	2.51328	6.80173	AT5G48410	2e-81	signalling.in sugar and nutrient physiology
GRMZM2G066489	48.2062	7.9052	9.6012	AT5G11210	4e-133	signalling.in sugar and nutrient physiology
GRMZM2G387528	15.0231	17.6584	6.85958	AT3G62090	1e-19	signalling.light
GRMZM2G353024	146.855	7.40732	27.9394	AT5G67385	1e-31	signalling.light
GRMZM2G081016	0.001	0.493941	6.52078	AT5G43830	2e-19	signalling.light
GRMZM2G023346	1.53232	3.66583	22.2877	AT3G26490	5e-42	signalling.light
GRMZM2G444075	1.88084	1.88084	0.19979	AT3G50840	9e-50	signalling.light
GRMZM2G143205	5.6258	5.6258	11.9833	AT5G09410	2e-94	signalling.light
GRMZM2G159161	4.22358	1.20158	2.88414	AT5G66560	5e-126	signalling.light
GRMZM2G020156	7.74193	2.33602	2.85668	AT3G19850	5e-40	signalling.light
GRMZM2G093065	13.0933	13.0933	26.984	AT4G32160	6e-55	signalling.lipids
GRMZM2G069976	27.3767	113.315	109.185	AT5G10750	2e-52	signalling.lipids
GRMZM2G110572	56.258	22.3803	51.2358	AT5G21326	3e-24	signalling.MAP kinases
GRMZM2G448213	1.53711	9.305	1.92871	AT5G57610	4e-44	signalling.MAP kinases
GRMZM2G344388	11.5652	11.5652	2.24878	AT5G45820	2e-15	signalling.MAP kinases
GRMZM2G084791	15.3199	15.3199	34.6826	AT5G28290	3e-17	signalling.MAP kinases
GRMZM2G017792	22.0227	63.5811	46.893	AT5G66880	7e-22	signalling.MAP kinases
GRMZM2G392737	7.39126	7.39126	1.00945	AT4G36950	7e-16	signalling.MAP kinases
GRMZM2G002100	2.24008	7.38678	3.51825	AT5G03730	1e-14	signalling.MAP kinases
GRMZM2G153206	8.44172	25.3808	22.77	AT3G23805	9e-14	signalling.misc
GRMZM2G097434	45.7973	18.4249	30.624	AT3G59770	4e-20	signalling.phosphinositides
GRMZM2G167594	45.1381	18.1952	23.4867	AT3G51460	5e-11	signalling.phosphinositides
GRMZM2G374973	21.2168	13.9914	36.9876	AT1G21920	3e-18	signalling.phosphinositides.phosphatidylinositol-4-phosphate 5-kinase
GRMZM2G399484	8.4413	50.9018	64.6841	AT1G21980	8e-15	signalling.phosphinositides.phosphatidylinositol-4-phosphate 5-kinase
GRMZM2G006080	10.1981	21.8343	28.1464	AT5G56040	8e-43	signalling.receptor kinases.Catharanthus roseus-like RLK1
GRMZM2G049895	5.22227	1.28925	3.40401	AT5G54380	1e-40	signalling.receptor kinases.C-Lectin
GRMZM2G301355	0.660306	3.33013	4.68936	AT2G26290	4e-31	signalling.receptor kinases.crinkly like
GRMZM2G118628	0.184634	0.184634	2.47118	AT3G13690	2e-38	signalling.receptor kinases.crinkly like
GRMZM2G431018	4.78544	10.3541	6.69503	AT5G56790	5e-57	signalling.receptor kinases.DUF 26
GRMZM2G087625	1.17313	5.54562	8.47375	AT1G07650	5e-77	signalling.receptor kinases.DUF 26
GRMZM2G403719	2.83902	2.83902	7.16533	AT5G07180	7e-50	signalling.receptor kinases.DUF 26
GRMZM2G175874	8.783	4.02823	8.50862	AT5G57035	2e-31	signalling.receptor kinases.DUF 26
GRMZM2G474153	18.4178	51.1818	37.8011	AT4G04500	2e-51	signalling.receptor kinases.legume-lectin
AC217401.3_FG003	41.6403	41.6403	113.58	AT5G18610	9e-60	signalling.receptor kinases.leucine rich repeat II
GRMZM2G023110	2.45937	2.45937	7.73932	AT3G08680	3e-26	signalling.receptor kinases.leucine rich repeat III
GRMZM2G409916	0.001	3.2173	1.94164	AT5G41680	3e-18	signalling.receptor kinases.leucine rich repeat III
GRMZM2G016480	6.53038	18.172	14.5673	AT5G07620	8e-39	signalling.receptor kinases.leucine rich repeat III
GRMZM2G153393	6.24396	13.4708	18.7038	AT3G08760	3e-48	signalling.receptor kinases.leucine rich repeat V
GRMZM2G434277	3.39276	5.49085	12.286	AT1G73080	1e-34	signalling.receptor kinases.leucine rich repeat V
GRMZM2G009995	0.76153	0.76153	2.91213	AT2G25790	5e-14	signalling.receptor kinases.leucine rich repeat VI
GRMZM2G429714	2.66664	21.8711	6.10297	AT2G48010	3e-11	signalling.receptor kinases.leucine rich repeat VIII.VIII-1
GRMZM2G165597	30.8777	62.5879	54.9873	AT5G53890	2e-54	signalling.receptor kinases.leucine rich repeat VIII.VIII-1
GRMZM2G089461	2.42119	2.97443	11.8214	AT5G42440	2e-45	signalling.receptor kinases.leucine rich repeat VIII.VIII-1
GRMZM2G011526	1.20537	1.20537	5.34272	AT2G43230	9e-52	signalling.receptor kinases.leucine rich repeat VIII.VIII-2
GRMZM2G121565	2.95721	2.95721	7.35055	AT1G56145	1e-47	signalling.receptor kinases.leucine rich repeat X
GRMZM2G432642	2.08008	2.08008	0.229451	AT5G16590	4e-36	signalling.receptor kinases.leucine rich repeat X
GRMZM2G177883	2.50704	2.50704	7.50986	AT2G26730	7e-13	signalling.receptor kinases.leucine rich repeat XI
GRMZM2G141517	0.001	2.87327	0.578005	AT3G59350	1e-45	signalling.receptor kinases.leucine rich repeat XI
GRMZM2G080503	6.87634	6.87634	2.44609	AT2G18890	5e-33	signalling.receptor kinases.leucine rich repeat XI
GRMZM2G162829	3.63111	3.14083	7.79134	AT5G12940	3e-12	signalling.receptor kinases.leucine rich repeat XII
GRMZM2G421680	19.5743	7.95708	22.5253	AT3G56370	7e-15	signalling.receptor kinases.leucine rich repeat XII
GRMZM2G433684	86.1647	86.1647	28.8911	AT4G21410	2e-30	signalling.receptor kinases.leucine rich repeat XII
GRMZM2G012685	1.58473	0.001	0.0841681	AT4G32710	5e-37	signalling.receptor kinases.leucine rich repeat XII
GRMZM2G071396	255.541	122.938	96.602	AT2G34930	2e-39	signalling.receptor kinases.leucine rich repeat XII
GRMZM2G389948	38.0694	16.388	17.6313	AT3G24660	7e-43	signalling.receptor kinases.leucine rich repeat XII
GRMZM2G125263	41.7758	41.7758	19.8581	AT5G16000	2e-24	signalling.receptor kinases.leucine rich repeat XII
GRMZM2G048801	0.884005	0.884005	3.46499	AT5G23400	1e-32	signalling.receptor kinases.leucine rich repeat XII
GRMZM2G022645	25.6296	59.4384	88.3903	AT1G66460	2e-35	signalling.receptor kinases.lysine motif
GRMZM2G026151	4.80101	9.13759	25.8914	AT5G25930	5e-33	signalling.receptor kinases.lysine motif
GRMZM2G443829	1.51096	1.51096	8.30585	AT2G39360	2e-52	signalling.receptor kinases.misc
GRMZM2G469175	13.5812	17.3886	49.7128	AT4G04490	2e-66	signalling.receptor kinases.misc
GRMZM2G328258	9.80789	24.2671	31.0048	AT2G17220	1e-61	signalling.receptor kinases.misc
GRMZM2G468756	4.84438	4.84438	11.2762	AT5G59670	2e-56	signalling.receptor kinases.misc
GRMZM2G082830	13.5766	41.0936	55.1625	AT5G63930	8e-54	signalling.receptor kinases.misc
GRMZM2G168917	1.48929	1.48929	5.87311	AT4G10390	3e-65	signalling.receptor kinases.misc
GRMZM2G169558	1.36833	1.23863	7.66199	AT5G66790	1e-49	signalling.receptor kinases.misc
GRMZM2G337768	130.99	44.0893	48.9154	AT1G52540	4e-36	signalling.receptor kinases.misc
GRMZM2G343570	16.6267	16.6267	4.95099	AT5G01540	9e-50	signalling.receptor kinases.misc
GRMZM2G062471	2.08055	2.08055	0.202498	AT5G37660	3e-36	signalling.receptor kinases.misc
GRMZM2G056772	108.617	108.617	263.592	AT3G10985	1e-14	signalling.receptor kinases.misc
GRMZM2G168953	0.38467	0.38467	3.49362	AT4G09750	2e-12	signalling.receptor kinases.misc
GRMZM2G358830	0.276136	0.16664	1.84792	AT5G24080	4e-65	signalling.receptor kinases.proline extensin like
GRMZM2G065214	3.65164	3.65164	0.654565	AT4G25390	2e-21	signalling.receptor kinases.proline extensin like
GRMZM2G027804	8.89365	8.56668	2.94315	AT4G26540	7e-23	signalling.receptor kinases.S-locus glycoprotein like
GRMZM2G115705	17.4189	15.5875	38.0633	AT5G38240	6e-44	signalling.receptor kinases.S-locus glycoprotein like
GRMZM2G309512	0.850676	1.11228	3.88556	AT1G74490	7e-42	signalling.receptor kinases.S-locus glycoprotein like
GRMZM2G160853	49.1826	23.6923	54.7183	AT3G59700	2e-11	signalling.receptor kinases.S-locus glycoprotein like
GRMZM2G322728	1.2482	4.84234	1.78994	AT1G54820	2e-45	signalling.receptor kinases.S-locus glycoprotein like
GRMZM2G113158	20.2246	20.2246	43.4231	AT3G28690	1e-52	signalling.receptor kinases.S-locus glycoprotein like
GRMZM2G433076	6.2362	4.44763	15.9887	AT5G40380	1e-50	signalling.receptor kinases.wall associated kinase
AC210596.3_FG004	30.8432	13.4014	19.756	AT3G57770	4e-27	signalling.receptor kinases.wall associated kinase
GRMZM2G137861	41.6885	41.6885	17.104	AT1G29720	1e-51	signalling.receptor kinases.wall associated kinase
GRMZM2G134205	74.4403	74.4403	28.5277	AT4G22130	3e-46	signalling.receptor kinases.wall associated kinase
GRMZM2G059012	34.2929	16.9929	13.2127	AT3G17410	7e-49	signalling.receptor kinases.wall associated kinase
GRMZM2G028568	1.78995	1.29622	6.58817	AT5G65600	6e-50	signalling.receptor kinases.wheat LRK10 like
GRMZM2G426917	4.57307	5.49128	48.2694	AT5G59700	6e-38	signalling.receptor kinases.wheat LRK10 like
GRMZM2G333875	7.86564	7.86564	24.23	AT5G13160	5e-53	stress
GRMZM2G431021	5.80295	5.80295	13.2853	AT4G18030	2e-44	stress
GRMZM2G063850	97.499	47.7713	42.7579	AT2G42810	5e-14	stress
GRMZM2G039639	164.878	312.262	628.912	AT4G24180	1e-35	stress.abiotic
GRMZM2G065989	31.5734	5.92155	5.91026	AT5G20150	2e-13	stress.abiotic
GRMZM2G374971	205.156	119.495	331.916	AT4G38670	3e-44	stress.abiotic
GRMZM2G136372	7.0094	21.5177	185.299	AT4G38660	3e-24	stress.abiotic
GRMZM2G040511	24.3846	24.3846	12.0949	AT4G24810	2e-40	stress.abiotic
GRMZM2G411159	11.5432	11.5432	24.3942	AT5G06700	2e-69	stress.abiotic.cold
GRMZM2G149273	81.622	22.8634	48.2932	AT5G51890	8e-72	stress.abiotic.cold
GRMZM2G107228	5.07302	11.4012	24.0821	AT5G06730	3e-70	stress.abiotic.cold
GRMZM2G341729	237.639	237.639	490.378	AT3G53990	1e-27	stress.abiotic.cold
GRMZM2G070603	21.2539	21.2539	9.01102	AT5G47000	1e-65	stress.abiotic.cold
GRMZM2G071292	9.74523	9.74523	21.1596	AT5G55530	5e-77	stress.abiotic.cold
GRMZM2G066165	10.5578	10.5578	22.3497	AT5G06230	3e-13	stress.abiotic.cold
GRMZM2G181206	5.48477	2.33045	6.31361	AT3G01100	1e-104	stress.abiotic.drought/salt
GRMZM2G128179	10.4225	21.0134	30.6848	AT5G64030	2e-122	stress.abiotic.drought/salt
GRMZM2G000764	2.64073	8.22302	7.97764	AT2G40280	3e-76	stress.abiotic.drought/salt
GRMZM2G075148	15.9315	13.0693	39.9806	AT4G28088	2e-14	stress.abiotic.drought/salt
GRMZM2G045178	8.37517	8.37517	19.3554	AT4G14270	8e-15	stress.abiotic.drought/salt
GRMZM2G162968	140.439	43.7207	73.9581	AT5G51070	2e-78	stress.abiotic.heat
GRMZM2G024668	77.4375	7.98829	10.2294	AT2G04030	7e-88	stress.abiotic.heat
GRMZM2G063676	137.904	60.6863	50.5907	AT5G49910	7e-56	stress.abiotic.heat
GRMZM2G303149	12.9875	15.1973	3.33118	AT4G36040	2e-16	stress.abiotic.heat
GRMZM2G134917	1011.29	279.364	290.989	AT2G22360	1e-40	stress.abiotic.heat
GRMZM2G028218	33.826	2.41734	3.74441	AT3G47940	3e-23	stress.abiotic.heat
GRMZM2G092910	8.72616	8.72616	18.0341	AT2G01710	6e-38	stress.abiotic.heat
GRMZM2G337845	6.08647	0.43212	1.36912	AT2G04530	3e-21	stress.abiotic.heat
GRMZM2G433854	3.7257	0.001	0.508831	AT2G20550	8e-21	stress.abiotic.heat
GRMZM2G434839	0.584196	2.6441	0.279249	AT5G25770	1e-12	stress.abiotic.heat
GRMZM2G158232	3.6661	3.92197	16.2497	AT3G46230	3e-51	stress.abiotic.heat
GRMZM2G341404	21.2984	44.4912	39.3978	AT5G18140	6e-11	stress.abiotic.heat
GRMZM2G011469	17.1518	8.33502	17.7782	AT5G62520	1e-23	stress.abiotic.light
GRMZM2G071154	20.331	42.6194	32.7355	AT3G27090	9e-31	stress.abiotic.touch/wounding
GRMZM2G151249	37.3921	37.3921	81.7854	AT4G14630	6e-48	stress.abiotic.unspecified
GRMZM2G094328	3.91458	10.968	23.1671	AT5G26700	1e-52	stress.abiotic.unspecified
GRMZM2G045809	4.27637	2.79573	27.2551	AT3G05930	5e-65	stress.abiotic.unspecified
GRMZM2G701221	2.111	2.111	15.6406	AT5G54430	2e-55	stress.abiotic.unspecified
GRMZM2G368865	3.08068	3.08068	6.79656	AT5G14210	3e-11	stress.biotic
GRMZM2G145518	6.00845	13.311	22.8254	AT1G05850	9e-52	stress.biotic
GRMZM2G137713	0.001	1.95437	0.294865	AT3G54800	3e-49	stress.biotic
GRMZM2G170805	7.05184	14.1853	5.4932	AT5G39720	2e-34	stress.biotic
GRMZM2G074496	17.38	12.0249	24.7645	AT5G04720	4e-14	stress.biotic
GRMZM2G054233	65.1192	65.1192	30.5364	AT5G64550	8e-133	stress.biotic
GRMZM2G420743	10.8721	5.18916	4.25203	AT1G58170	2e-18	stress.biotic
GRMZM2G051943	2.4833	35.5578	290.068	AT3G54420	4e-101	stress.biotic
GRMZM2G032602	7.81362	16.1023	13.1121	AT1G12280	8e-85	stress.biotic
GRMZM2G180254	76.5467	34.3016	48.5713	AT1G63350	2e-15	stress.biotic
GRMZM2G445575	2.77788	1.96792	5.77323	AT3G12250	7e-92	stress.biotic
GRMZM2G016890	0.40338	0.001	5.78454	AT5G25980	1e-34	stress.biotic
GRMZM2G178199	9.1014	21.6265	22.0245	AT5G49030	6e-34	stress.biotic
GRMZM2G449094	1.28092	1.28092	11.2661	AT5G06320	2e-12	stress.biotic
GRMZM2G091672	1.22958	0.856176	3.25522	AT5G66910	1e-13	stress.biotic
GRMZM2G027726	3.43037	3.43037	11.7124	AT5G47130	9e-28	stress.biotic
GRMZM2G465226	2664.98	1161.99	3795.7	AT5G66590	2e-27	stress.biotic.PR-proteins
GRMZM2G174949	13.0778	5.74186	3.51868	AT5G11580	4e-18	stress.biotic.PR-proteins
GRMZM2G351990	5.90786	5.90786	13.4823	AT5G22580	5e-20	stress.biotic.PR-proteins
GRMZM2G327659	7.87193	7.44245	16.0547	AT2G14080	8e-14	stress.biotic.PR-proteins
GRMZM2G447795	2.30944	2.30944	9.273	AT5G24090	9e-56	stress.biotic.PR-proteins
GRMZM2G397557	4.82973	3.84427	8.35888	AT4G19050	9e-11	stress.biotic.PR-proteins
GRMZM2G386952	0.217633	0.217633	2.60075	AT3G20820	5e-20	stress.biotic.PR-proteins
GRMZM2G076450	86.9708	70.4305	30.9464	AT4G26120	5e-103	stress.biotic.PR-proteins.NPR
GRMZM2G358381	21.6377	10.7884	13.0532	AT5G42310	1e-30	stress.biotic.PR-proteins.proteinase inhibitors.trypsin inhibitor
GRMZM2G086714	8.92696	8.92696	20.9003	AT3G14050	1e-180	stress.biotic.regulation of transcription
GRMZM2G448185	0.940508	2.27028	0.149856	AT5G49740	4e-17	stress.biotic.respiratory burst
GRMZM2G043435	4.02665	8.13608	10.0363	AT5G47910	0	stress.biotic.respiratory burst
GRMZM2G022547	0.614674	2.08653	0.146909	AT5G49730	5e-23	stress.biotic.respiratory burst
GRMZM2G036351	2.00308	1.81321	8.20703	AT5G20900	2e-11	stress.biotic.signalling
GRMZM2G117608	86.5856	66.9281	4.3188	AT5G53760	5e-50	stress.biotic.signalling.MLO-like
GRMZM2G033665	0.739265	1.67297	22.6159	AT2G39200	3e-47	stress.biotic.signalling.MLO-like
GRMZM2G164182	0.001	1.17974	16.6126	AT3G52720	5e-53	TCA / org transformation.carbonic anhydrases
GRMZM2G107082	7.96424	22.5483	72.0892	AT1G10670	0	TCA / org transformation.other organic acid transformatons.atp-citrate lyase
GRMZM2G151169	15.8616	15.8616	32.0459	AT5G65750	0	TCA / org transformation.TCA.2-oxoglutarate dehydrogenase
GRMZM2G020801	83.7941	170.918	392.982	AT4G26970	0	TCA / org transformation.TCA.aconitase
GRMZM2G010823	86.5715	86.5715	196.403	AT5G50950	0	TCA / org transformation.TCA.fumarase
GRMZM2G432128	192.121	192.121	384.413	AT1G54340	0	TCA / org transformation.TCA.IDH
GRMZM2G064799	5.82586	5.82586	15.9732	AT5G66760	0	TCA / org transformation.TCA.succinate dehydrogenase
AC213521.3_FG005	153.588	153.588	72.2245	AT2G31250	3e-174	tetrapyrrole synthesis.glu-tRNA reductase
GRMZM2G419806	5.28945	5.28945	1.16695	AT4G18480	0	tetrapyrrole synthesis.magnesium chelatase
GRMZM2G043109	1355.78	1355.78	516.677	AT3G56940	1e-158	tetrapyrrole synthesis.magnesium-protoporphyrin IX monomethyl ester (oxidative) cyclase
GRMZM2G073351	4.70173	4.70173	1.12373	AT4G11410	1e-23	tetrapyrrole synthesis.protochlorophyllide reductase
GRMZM2G343139	0.333975	3.40107	0.878031	AT3G47730	2e-70	transport.ABC transporters and multidrug resistance systems
GRMZM2G146034	3.98009	3.10009	14.8661	AT2G34660	4e-34	transport.ABC transporters and multidrug resistance systems
GRMZM2G479018	1.61661	0.231059	0.406711	AT5G06530	1e-26	transport.ABC transporters and multidrug resistance systems
GRMZM2G165757	5.21337	0.419484	1.43984	AT2G26910	2e-17	transport.ABC transporters and multidrug resistance systems
AC234203.1_FG004	78.3554	89.4113	186.404	AT4G25960	5e-23	transport.ABC transporters and multidrug resistance systems
GRMZM2G377115	150.32	71.7945	83.9384	AT5G64940	6e-64	transport.ABC transporters and multidrug resistance systems
GRMZM2G479906	16.6334	8.13875	74.781	AT1G71960	2e-27	transport.ABC transporters and multidrug resistance systems
GRMZM2G060045	18.4228	18.4228	40.6966	AT1G54350	4e-48	transport.ABC transporters and multidrug resistance systems
GRMZM2G477872	1.95425	2.81936	19.909	AT1G51500	1e-30	transport.ABC transporters and multidrug resistance systems
GRMZM2G014089	15.0871	15.0871	31.1707	AT3G62700	1e-21	transport.ABC transporters and multidrug resistance systems
GRMZM2G315125	56.8432	56.8432	116.378	AT2G39190	5e-71	transport.ABC transporters and multidrug resistance systems
GRMZM2G032218	19.9361	26.6493	66.4199	AT2G47000	2e-23	transport.ABC transporters and multidrug resistance systems
GRMZM2G119345	13.1183	5.35339	11.5133	AT1G17840	2e-13	transport.ABC transporters and multidrug resistance systems
GRMZM2G091478	4.48271	4.48271	10.1186	AT3G28860	1e-14	transport.ABC transporters and multidrug resistance systems
GRMZM2G018074	187.83	75.1442	90.7609	AT2G36910	2e-13	transport.ABC transporters and multidrug resistance systems
GRMZM2G074053	32.8565	32.8565	84.4259	AT2G41190	1e-11	transport.amino acids
GRMZM2G082434	28.5935	28.5935	9.15817	AT5G63850	2e-51	transport.amino acids
GRMZM2G046743	1.00521	11.9806	2.56264	AT5G41800	2e-31	transport.amino acids
GRMZM2G007810	1.39999	1.39999	4.7359	AT1G58030	0	transport.amino acids
GRMZM2G087635	5.84282	7.55569	16.6434	AT4G38250	1e-11	transport.amino acids
GRMZM2G146161	8.74031	38.8905	98.5048	AT4G21120	0	transport.amino acids
GRMZM2G080045	0.875385	5.67891	12.4137	AT3G24290	3e-14	transport.ammonium
GRMZM2G028736	40.1843	7.48143	5.04049	AT1G64780	0	transport.ammonium
AC233878.1_FG004	7.52226	7.52226	16.8136	AT3G42640	2e-33	transport.calcium
GRMZM2G053726	70.269	149.324	96.6709	AT3G54900	1e-24	transport.calcium
GRMZM2G104730	8.59876	4.85517	1.79061	AT5G44790	6e-16	transport.calcium
GRMZM2G074317	4.06642	4.65958	10.1497	AT5G53130	2e-112	transport.cyclic nucleotide or calcium regulated channels
GRMZM2G178693	70.8906	8.02136	27.804	AT4G19030	5e-18	transport.Major Intrinsic Proteins.PIP
GRMZM2G092125	225.415	64.9558	25.2453	AT2G16850	7e-148	transport.Major Intrinsic Proteins.PIP
GRMZM2G014914	11.2114	7.54642	16.7644	AT4G35100	7e-145	transport.Major Intrinsic Proteins.PIP
GRMZM2G168439	16.4877	16.0555	33.1967	AT4G23400	3e-27	transport.Major Intrinsic Proteins.TIP
GRMZM2G078757	7.78345	7.78345	17.1318	AT3G47420	5e-142	transport.membrane system unknown
GRMZM2G047404	6.44176	17.0449	21.7913	AT1G06470	7e-11	transport.metabolite transporters at the envelope membrane
GRMZM2G174107	30.8617	27.0748	7.27857	AT3G01550	4e-83	transport.metabolite transporters at the envelope membrane
GRMZM2G180720	6.3063	6.3063	13.1795	AT1G12500	2e-16	transport.metabolite transporters at the envelope membrane
GRMZM2G008642	9.05765	9.05765	20.6859	AT5G17630	3e-41	transport.metabolite transporters at the envelope membrane
GRMZM2G066413	70.2431	12.8033	34.4882	AT5G04160	4e-15	transport.metabolite transporters at the envelope membrane
GRMZM2G009045	23.1174	22.4536	79.3684	AT1G79900	2e-12	transport.metabolite transporters at the mitochondrial membrane
GRMZM2G169363	2.235	18.2083	12.6675	AT5G15640	5e-76	transport.metabolite transporters at the mitochondrial membrane
GRMZM2G149211	25.7862	25.7862	87.7851	AT5G27520	2e-62	transport.metabolite transporters at the mitochondrial membrane
AC234159.1_FG002	132.429	14.6563	19.8684	AT1G34065	3e-15	transport.metabolite transporters at the mitochondrial membrane
GRMZM2G420119	30.0921	68.8591	67.5379	AT5G58970	1e-12	transport.metabolite transporters at the mitochondrial membrane
GRMZM2G000741	6.02941	25.6186	17.8807	AT4G39460	2e-13	transport.metabolite transporters at the mitochondrial membrane
GRMZM2G118497	18.9928	18.9928	6.88728	AT1G79520	1e-113	transport.metal
GRMZM2G144083	0.419836	0.608064	2.72931	AT5G21930	5e-109	transport.metal
GRMZM2G151406	12.0023	12.0023	30.2506	AT5G62670	3e-17	transport.metal
GRMZM2G057820	36.3216	36.3216	14.0825	AT2G38460	2e-19	transport.metal
GRMZM2G003179	60.0507	60.0507	220.908	AT5G20650	4e-14	transport.metal
GRMZM2G112598	12.2733	3.90347	5.39103	AT5G01990	9e-23	transport.misc
GRMZM2G355610	156.339	74.9673	142.653	AT5G56160	3e-110	transport.misc
GRMZM2G080992	11.0183	7.04037	1.36317	AT5G65380	6e-28	transport.misc
GRMZM2G087479	9.41965	9.41965	20.029	AT1G73220	3e-15	transport.misc
GRMZM2G166459	59.3869	59.3869	125.456	AT3G21690	1e-81	transport.misc
GRMZM2G085086	1.39253	11.0926	33.0156	AT5G17450	1e-33	transport.misc
GRMZM2G011078	0.31359	0.31359	3.59755	AT1G61250	5e-94	transport.misc
GRMZM2G154845	3.38394	3.38394	8.62691	AT5G52050	1e-64	transport.misc
GRMZM2G174990	1.20725	7.11839	3.75895	AT1G75370	3e-132	transport.misc
GRMZM2G032214	0.001	1.37849	0.10399	AT5G54860	8e-26	transport.misc
GRMZM2G021129	10.7576	10.7576	26.2823	AT1G69460	1e-64	transport.misc
GRMZM2G000674	1.09718	11.0491	4.85126	AT3G18970	1e-49	transport.misc
GRMZM2G086496	80.2558	80.2558	229.961	AT5G46050	8e-107	transport.nitrate
GRMZM2G064091	34.7706	5.65837	0.746992	AT5G62730	4e-74	transport.nitrate
GRMZM2G018971	28.9563	15.1072	30.9555	AT4G09640	5e-148	transport.nucleotides
GRMZM2G129268	17.4397	36.8807	33.4889	AT4G38730	2e-113	transport.nucleotides
GRMZM2G009344	7.91551	7.91551	15.8729	AT4G18210	9e-12	transport.nucleotides
GRMZM2G407825	8.62853	7.3352	20.8018	AT5G44240	6e-169	transport.p- and v-ATPases
GRMZM2G174092	19.7039	35.2623	8.44425	AT2G07741	2e-15	transport.p- and v-ATPases.H+-transporting two-sector ATPase
GRMZM2G112456	0.108105	0.747253	3.82395	AT4G16370	1e-173	transport.peptides and oligopeptides
GRMZM2G156599	2.10746	2.30931	7.74091	AT3G27020	0	transport.peptides and oligopeptides
GRMZM2G154090	8.49441	24.4542	96.6504	AT2G32830	0	transport.phosphate
GRMZM2G142660	9.84824	23.1225	18.2416	AT2G32295	2e-76	transport.phosphate
GRMZM2G142919	6.88658	12.5875	26.4612	AT5G44370	8e-42	transport.phosphate
GRMZM2G084779	23.4571	64.3175	170.748	AT1G31120	0	transport.potassium
GRMZM2G088964	9.66904	9.66904	21.9774	AT4G19960	4e-125	transport.potassium
GRMZM2G038730	8.15334	8.15334	19.4867	AT5G55630	8e-38	transport.potassium
GRMZM2G097505	2.50568	8.28375	1.45811	AT4G33530	8e-163	transport.potassium
GRMZM2G009353	0.339928	0.339928	2.35607	AT1G70300	0	transport.potassium
GRMZM2G081666	2.65561	6.74936	1.65998	AT2G26650	0	transport.potassium
GRMZM2G075229	0.671979	0.97325	11.5636	AT5G59250	3e-20	transport.sugars
GRMZM2G160430	1.19755	1.68627	12.0847	AT3G05160	3e-92	transport.sugars
GRMZM2G067789	66.8468	66.8468	150.905	AT3G18830	2e-68	transport.sugars
GRMZM2G135739	79.643	79.643	159.952	AT5G27360	7e-34	transport.sugars
GRMZM2G060183	35.1429	35.1429	72.8171	AT3G05165	2e-13	transport.sugars
GRMZM2G092793	185.71	284.124	124.404	AT4G00370	0	transport.sugars
GRMZM2G042171	3.71515	1.24911	4.46504	AT3G15990	4e-148	transport.sulphate
GRMZM2G159632	34.1674	39.7793	86.5917	AT3G51895	0	transport.sulphate
GRMZM2G051753	8.81688	32.6938	6.39795	AT4G32510	0	transport.unspecified anions
GRMZM2G149619	18.1017	36.5446	24.5919	AT2G26900	2e-46	transport.unspecified cations
GRMZM2G018706	28.0345	53.0353	20.0257	AT3G19640	6e-56	transport.unspecified cations

## Sheet: B
Table S8 B The differentially expressed genes during natural leaf senescence only in maize.
MAIZE genes	RPKM(12DAA)	RPKM(20DAA)	RPKM(28DAA)	Orthologs in Arabidopsis	e-value	MAPMAN annotations
GRMZM2G038953	5.17603	4.52382	27.6425	AT5G65940	2e-90	amino acid metabolism.degradation.aromatic aa.tryptophan
GRMZM2G116204	33.1914	48.7287	101.994	AT2G26800	2e-149	amino acid metabolism.degradation.branched chain group.leucine
GRMZM2G102079	3.91551	3.91551	10.4812	AT5G50850	2e-17	amino acid metabolism.degradation.branched chain group.shared
GRMZM2G023080	1.37215	8.2446	5.67868	AT5G09300	5e-12	amino acid metabolism.degradation.branched chain group.shared
GRMZM2G083935	68.0819	119.356	243.706	AT3G48000	7e-33	amino acid metabolism.degradation.branched chain group.valine
GRMZM2G151249	5.42469	13.0547	15.4317	AT5G61000	3e-11	amino acid metabolism.synthesis.aromatic aa.chorismate.3-deoxy-D-arabino-heptulosonate 7-phosphate synthase
GRMZM2G139811	6.96528	28.6152	30.4773	AT1G22410	0	amino acid metabolism.synthesis.aromatic aa.chorismate.3-deoxy-D-arabino-heptulosonate 7-phosphate synthase
GRMZM2G097277	4.28163	11.6273	17.0072	AT1G48850	1e-178	amino acid metabolism.synthesis.aromatic aa.chorismate.chorismate synthase
GRMZM2G168439	14.2444	15.6088	89.0178	AT3G06350	0	amino acid metabolism.synthesis.aromatic aa.chorismate.dehydroquinate/shikimate dehydrogenase
GRMZM2G030710	0.395441	0.395441	3.2764	AT5G65800	4e-11	amino acid metabolism.synthesis.aromatic aa.phenylalanine and tyrosine
GRMZM2G060947	11.763	31.2496	24.447	AT5G36160	5e-13	amino acid metabolism.synthesis.aromatic aa.phenylalanine and tyrosine
GRMZM2G047961	0.934963	0.934963	6.25685	AT5G22630	3e-173	amino acid metabolism.synthesis.aromatic aa.phenylalanine.arogenate dehydratase / prephenate dehydratase
GRMZM2G015739	7.21257	4.37503	9.31222	AT5G44760	3e-18	amino acid metabolism.synthesis.aromatic aa.tryptophan
GRMZM2G085243	11.1292	58.6825	72.0836	AT5G17990	2e-144	amino acid metabolism.synthesis.aromatic aa.tryptophan.anthranilate phosphoribosyltransferase
GRMZM2G343139	11.521	29.6824	13.2171	AT5G57890	5e-117	amino acid metabolism.synthesis.aromatic aa.tryptophan.anthranilate synthase
GRMZM2G114459	8.7943	7.96069	22.7854	AT5G54810	1e-26	amino acid metabolism.synthesis.aromatic aa.tryptophan.tryptophan synthase
GRMZM2G121565	2.18054	3.64403	0.481068	AT1G15710	2e-106	amino acid metabolism.synthesis.aromatic aa.tyrosine.prephenate dehydrogenase
GRMZM2G012865	275.118	275.118	663.783	AT4G01850	0	amino acid metabolism.synthesis.aspartate family.methionine
GRMZM2G475265	13.7526	22.2028	10.0302	AT3G57050	3e-68	amino acid metabolism.synthesis.aspartate family.methionine.cystathionine gamma-synthase
GRMZM2G027875	1.02661	4.51372	3.64538	AT3G63250	5e-57	amino acid metabolism.synthesis.aspartate family.methionine.homocysteine S-methyltransferase
AC203535.4_FG007	18.0137	6.72771	6.98486	AT5G14060	0	amino acid metabolism.synthesis.aspartate family.misc.homoserine.aspartate kinase
GRMZM2G118497	8.1711	17.5668	26.1691	AT4G29840	2e-153	amino acid metabolism.synthesis.aspartate family.threonine.threonine synthase
GRMZM2G042171	107.826	41.0354	56.1896	AT1G72810	0	amino acid metabolism.synthesis.aspartate family.threonine.threonine synthase
GRMZM2G380286	56.2126	56.2126	118.771	AT5G23010	2e-164	amino acid metabolism.synthesis.branched chain group.leucine specific.2-isopropylmalate synthase
GRMZM2G098346	9.19522	14.7555	37.9601	AT1G72330	7e-74	amino acid metabolism.synthesis.central amino acid metabolism.alanine.alanine aminotransferase
GRMZM2G096683	0.001	1.21714	9.25527	AT4G11280	3e-12	amino acid metabolism.synthesis.central amino acid metabolism.alanine.alanine aminotransferase
GRMZM2G086845	5.56607	5.56607	13.4978	AT5G57590	1e-12	amino acid metabolism.synthesis.central amino acid metabolism.GABA.GABA transaminase
GRMZM2G144083	0.29089	0.29089	5.14474	AT2G02000	0	amino acid metabolism.synthesis.central amino acid metabolism.GABA.Glutamate decarboxylase
GRMZM2G108228	1.7613	1.7613	5.84387	AT2G39800	0	amino acid metabolism.synthesis.glutamate family.proline.delta 1-pyrroline-5-carboxylate synthetase
GRMZM2G385182	4.24269	4.99268	13.5878	AT5G39890	5e-41	amino acid metabolism.synthesis.serine-glycine-cysteine group.cysteine
GRMZM2G004207	47.5621	3.32604	19.9053	AT4G35640	4e-61	amino acid metabolism.synthesis.serine-glycine-cysteine group.cysteine.SAT
GRMZM2G402309	0.392316	3.90641	0.187529	AT2G24580	5e-124	amino acid metabolism.synthesis.serine-glycine-cysteine group.glycine.sarcosine oxidase
GRMZM2G094867	7.1466	7.1466	19.1303	AT5G23530	5e-25	Biodegradation of Xenobiotics
GRMZM2G411159	0.995969	6.82611	1.49625	AT5G14310	1e-20	Biodegradation of Xenobiotics
GRMZM2G093065	14.9342	14.9342	5.87889	AT1G19190	1e-12	Biodegradation of Xenobiotics
GRMZM2G049288	3.38664	0.18033	0.001	AT1G49640	8e-24	Biodegradation of Xenobiotics
GRMZM2G117240	9.63048	33.0542	21.8663	AT1G67280	9e-150	Biodegradation of Xenobiotics.lactoylglutathione lyase
GRMZM2G051208	10.8995	44.7779	27.6532	AT3G21730	5e-41	C1-metabolism.dihydroneopterin aldolase
GRMZM2G301355	6.4247	6.4247	0.001	AT5G03170	2e-31	cell wall.cell wall proteins.AGPs.AGP
GRMZM2G403493	0.001	3.01228	0.187138	AT2G20520	1e-25	cell wall.cell wall proteins.AGPs.AGP
GRMZM2G701801	5.66244	3.7689	17.6731	AT5G21090	3e-13	cell wall.cell wall proteins.LRR
GRMZM2G400533	0.305584	2.62787	0.146071	AT5G61240	2e-11	cell wall.cell wall proteins.LRR
GRMZM2G333659	1.09269	9.18465	5.67084	AT5G49750	1e-12	cell wall.cell wall proteins.LRR
AC233878.1_FG004	227.275	227.275	520.017	AT5G50750	0	cell wall.cell wall proteins.RGP
GRMZM2G436299	4.07456	2.04176	4.59093	AT2G21770	0	cell wall.cellulose synthesis.cellulose synthase
GRMZM2G120047	0.547683	2.7763	0.733029	AT3G56000	8e-85	cell wall.cellulose synthesis
GRMZM2G009530	0.574583	0.574583	3.84516	AT2G32540	3e-100	cell wall.cellulose synthesis.cellulose synthase
GRMZM2G082302	25.9747	25.9747	59.7666	AT4G15290	2e-27	cell wall.cellulose synthesis.cellulose synthase
GRMZM2G006006	1.52515	1.52515	4.62776	AT4G38190	0	cell wall.cellulose synthesis.cellulose synthase
GRMZM2G149330	0.242631	3.73374	0.695875	AT4G15320	1e-93	cell wall.cellulose synthesis.cellulose synthase
GRMZM2G387383	246.962	16.6935	74.4514	AT5G17420	9e-124	cell wall.cellulose synthesis.cellulose synthase
GRMZM2G110572	12.6423	37.939	34.2879	AT3G47010	0	cell wall.degradation.cellulases and beta -1,4-glucanases
GRMZM2G079944	1.6772	2.49421	10.0787	AT5G26120	0	cell wall.degradation.mannan-xylose-arabinose-fucose
AC218900.3_FG001	0.999508	0.999508	5.05073	AT2G28100	5e-141	cell wall.degradation.mannan-xylose-arabinose-fucose
GRMZM2G171752	23.7251	3.78992	14.2316	AT5G48140	3e-58	cell wall.degradation.pectate lyases and polygalacturonases
GRMZM2G052908	6.86641	17.3825	30.7079	AT4G38030	0	cell wall.degradation.pectate lyases and polygalacturonases
GRMZM2G379686	9.3319	29.445	12.7449	AT3G24900	1e-12	cell wall.degradation.pectate lyases and polygalacturonases
GRMZM2G170388	22.5682	3.26863	2.41646	AT2G15390	3e-118	cell wall.hemicellulose synthesis
GRMZM2G076087	8.53536	31.7005	50.5194	AT1G14100	4e-148	cell wall.hemicellulose synthesis
GRMZM2G379913	0.408111	4.98725	6.145	AT4G33330	6e-164	cell wall.hemicellulose synthesis.glucuronoxylan
GRMZM2G314386	2.05552	3.4351	9.97669	AT2G15350	1e-103	cell wall.hemicellulose synthesis.xyloglucan
GRMZM2G162829	3.83796	16.3575	3.21049	AT5G57550	6e-81	cell wall.modification
GRMZM2G154036	61.2067	61.2067	22.2023	AT5G57560	2e-42	cell wall.modification
GRMZM2G351023	3.16649	12.4208	5.71806	AT4G01770	7e-141	cell wall.pectin synthesis.rhamnogalacturonan II.Xylose Transferase with Fucose Acceptor
GRMZM2G033884	2.68196	5.99794	13.7249	AT5G23870	5e-74	cell wall.pectin*esterases.acetyl esterase
GRMZM2G045090	5.72002	18.7315	14.4752	AT1G08200	2e-101	cell wall.precursor synthesis.AXS
GRMZM2G046615	2.10232	2.10232	7.77139	AT2G28760	1e-15	cell wall.precursor synthesis.GER
GRMZM2G147900	8.04104	22.4982	33.2652	AT3G51160	1e-13	cell wall.precursor synthesis.GMD
GRMZM2G162968	6.95811	6.95811	15.0193	AT5G15490	0	cell wall.precursor synthesis.UDP-Glc dehydrogenase (UGD)
GRMZM2G076370	5.98098	15.6591	15.4823	AT2G28755	2e-12	cell wall.precursor synthesis.UXS
GRMZM2G332843	4.20566	4.20566	9.25688	AT5G44480	1e-15	cell wall.precursor synthesis.UXS
GRMZM2G177631	1.80947	7.8476	14.9481	AT4G00110	1e-15	cell wall.precursor synthesis.UXS
GRMZM2G093246	7.54752	7.54752	19.7039	AT5G61650	2e-17	cell.cycle
GRMZM2G028432	8.08822	4.18373	9.69623	AT5G21080	0	cell.cycle
GRMZM2G440614	6.96438	20.3017	15.7987	AT5G63610	6e-74	cell.cycle
GRMZM2G117608	45.5884	117.362	79.4387	AT5G44140	1e-132	cell.cycle
GRMZM2G049349	7.67953	4.36957	9.43937	AT5G45190	1e-44	cell.cycle
GRMZM2G143644	21.7599	45.0018	27.3321	AT3G01085	7e-17	cell.cycle
GRMZM2G365768	89.4689	147.29	35.1257	AT5G58710	2e-70	cell.cycle.peptidylprolyl isomerase
GRMZM2G075676	42.9931	86.3785	66.916	AT4G38740	1e-61	cell.cycle.peptidylprolyl isomerase
GRMZM2G006937	7.94375	1.10627	1.94726	AT5G67530	3e-12	cell.cycle.peptidylprolyl isomerase
GRMZM2G157172	7.07154	7.07154	15.2737	AT3G55580	1e-20	cell.division
GRMZM2G126865	32.1751	15.8751	27.0633	AT5G01810	5e-14	cell.division
GRMZM2G028926	30.8777	3.87756	2.90075	AT5G63860	2e-33	cell.division
GRMZM2G024668	1.20639	1.20639	4.13275	AT5G19420	2e-13	cell.division
GRMZM2G033634	6.68677	21.7906	1.56265	AT5G20540	2e-11	cell.division
GRMZM2G090262	17.9666	7.62355	11.272	AT5G06110	2e-48	cell.division
GRMZM2G474777	3.77752	9.64772	12.8977	AT2G36250	0	cell.division
GRMZM2G146034	4.06195	4.06195	11.2086	AT4G10840	0	cell.organisation
GRMZM2G039639	6.62514	1.60229	3.62617	AT5G07740	3e-18	cell.organisation
GRMZM2G178693	47.3237	106.171	273.597	AT5G12380	5e-44	cell.organisation
GRMZM2G463525	11.9861	11.9861	26.331	AT3G47430	1e-18	cell.organisation
GRMZM2G423643	690.478	690.478	250.736	AT3G26080	9e-72	cell.organisation
GRMZM2G127251	16.6958	16.6958	8.17222	AT5G66310	2e-15	cell.organisation
GRMZM2G174092	2.14984	2.14984	6.27401	AT5G62630	0	cell.organisation
GRMZM2G077752	119.007	94.2893	41.8529	AT5G09820	1e-82	cell.organisation
GRMZM2G053284	3.47904	10.7445	3.13035	AT5G65460	3e-52	cell.organisation
GRMZM2G099010	38.0392	38.0392	115.797	AT5G20110	4e-21	cell.organisation
GRMZM2G094698	1.60904	5.56127	21.8154	AT5G57740	1e-51	cell.organisation
GRMZM2G022679	1.64497	5.12893	7.86307	AT5G42490	2e-14	cell.organisation
GRMZM2G471269	0.634394	0.634394	5.4584	AT5G65020	5e-17	cell.organisation
GRMZM2G095905	128.4	162.784	80.6082	AT4G00030	4e-71	cell.organisation
GRMZM2G368865	4.49908	4.49908	0.374015	AT5G12320	4e-12	cell.organisation
GRMZM2G104501	10.1132	9.67764	25.9663	AT5G59370	0	cell.organisation.cytoskeleton.actin.Actin
GRMZM2G022242	83.449	83.449	185.123	AT3G18780	0	cell.organisation.cytoskeleton.actin.Actin
GRMZM2G158972	7.94533	7.94533	2.81781	AT5G62250	6e-89	cell.organisation.cytoskeleton.mikrotubuli.MAP65
GRMZM2G152739	3.38602	3.38602	10.9101	AT1G13170	1e-61	cell.vesicle transport
GRMZM2G084407	9.82398	9.82398	20.0762	AT1G48760	2e-180	cell.vesicle transport
GRMZM2G474769	39.4634	85.1496	60.8851	AT5G51430	0	cell.vesicle transport
GRMZM2G448185	0.001	0.001	2.78574	AT2G34840	5e-142	cell.vesicle transport
GRMZM2G152611	3.06452	7.88408	6.32202	AT5G59730	7e-13	cell.vesicle transport
GRMZM2G018971	2.40316	2.61044	8.15596	AT5G61010	5e-11	cell.vesicle transport
GRMZM2G107101	15.4078	34.3317	40.2242	AT5G08080	1e-56	cell.vesicle transport
GRMZM2G151763	2.92352	6.07957	3.70139	AT1G31730	0	cell.vesicle transport
GRMZM2G099207	989.095	989.095	487.803	AT3G16050	5e-124	Co-factor and vitamine metabolism
GRMZM2G154124	36.32	82.3994	58.5487	AT5G50210	0	Co-factor and vitamine metabolism.iron-sulphur clusters
GRMZM2G452896	48.4387	41.0284	109.155	AT2G18250	2e-79	Co-factor and vitamine metabolism.pantothenate.pantetheine-phosphate adenylyltransferase (PPAT)
GRMZM2G153523	38.0122	1823.19	258.015	AT5G54770	1e-173	Co-factor and vitamine metabolism.thiamine
GRMZM2G122072	16.4411	50.5628	41.9144	AT2G29630	0	Co-factor and vitamine metabolism.thiamine
GRMZM2G314652	6.67846	6.67846	1.8242	AT4G29800	4e-52	development.storage proteins
GRMZM2G158328	8.65079	8.65079	21.7873	AT3G57140	0	development.storage proteins
GRMZM2G161310	8.92985	3.10449	8.16587	AT4G00060	3e-16	development.unspecified
GRMZM2G039362	10.9078	18.5509	7.26803	AT5G65040	3e-11	development.unspecified
GRMZM2G479038	57.5523	23.9297	7.50282	AT5G45275	1e-144	development.unspecified
GRMZM2G062186	20.5451	8.95441	13.8217	AT5G58003	1e-146	development.unspecified
GRMZM2G069928	4.25243	15.9676	17.3155	AT5G66350	3e-31	development.unspecified
GRMZM2G141605	0.561038	0.444375	2.07839	AT1G22770	0	development.unspecified
GRMZM2G129208	2.23246	3.15757	10.1377	AT3G01630	1e-13	development.unspecified
GRMZM2G102421	6.70475	6.70475	2.46532	AT5G48150	4e-30	development.unspecified
GRMZM2G100898	0.549127	1.36696	7.6121	AT2G34350	2e-20	development.unspecified
GRMZM2G453772	9.97188	2.63277	6.75272	AT5G40210	7e-27	development.unspecified
GRMZM2G143165	7.08053	0.58267	0.001	AT3G55515	3e-11	development.unspecified
GRMZM2G113137	40.26	43.1571	88.1197	AT5G60220	2e-94	development.unspecified
GRMZM2G073123	22.8302	21.1764	10.2393	AT5G43070	3e-14	development.unspecified
AC155434.2_FG001	11.0171	12.0638	3.73732	AT5G47370	9e-47	development.unspecified
GRMZM2G106190	28.5367	19.6044	2.43584	AT5G62850	1e-27	development.unspecified
GRMZM2G099305	6.1603	6.1603	12.6447	AT5G54200	7e-176	development.unspecified
GRMZM2G057247	9.85748	3.98352	18.8478	AT5G63420	2e-90	development.unspecified
GRMZM2G037146	9.46426	3.55794	11.4706	AT5G15540	0	development.unspecified
GRMZM2G035821	361.659	57.7071	53.523	AT1G66330	2e-140	development.unspecified
GRMZM2G118628	4.06627	4.06627	11.6622	AT3G48140	6e-36	development.unspecified
GRMZM2G084802	80.2788	193.911	347.067	AT3G30340	1e-36	development.unspecified
GRMZM2G394941	8.15334	8.15334	0.001	AT5G03840	2e-52	development.unspecified
GRMZM2G052812	1.12124	2.79112	25.994	AT5G50520	1e-16	development.unspecified
GRMZM2G037015	76.4155	10.3413	8.73738	AT4G13345	2e-139	development.unspecified
GRMZM2G005583	16.8264	30.5678	119.925	AT5G50630	5e-36	development.unspecified
GRMZM2G355771	22.8207	22.8207	5.92851	AT1G78020	1e-11	development.unspecified
GRMZM2G065244	158.073	44.3686	51.9351	AT4G19450	3e-25	development.unspecified
GRMZM2G055699	16.4177	0.155735	0.001	AT5G47470	8e-11	development.unspecified
GRMZM2G162988	0.463156	5.31054	0.885567	AT5G56620	1e-89	development.unspecified
GRMZM2G140994	37.9399	37.9399	11.824	AT4G34950	1e-49	development.unspecified
GRMZM2G108686	5.43556	7.07296	26.9567	AT5G10830	6e-81	development.unspecified
GRMZM2G420684	0.001	3.09046	3.12199	AT5G64700	1e-65	development.unspecified
GRMZM2G047684	7.97609	9.78716	49.3099	AT5G45370	9e-28	development.unspecified
GRMZM2G042607	0.148125	3.21803	0.424829	AT5G27030	4e-36	development.unspecified
AC233888.1_FG001	0.543294	4.3032	2.98652	AT5G27570	1e-57	development.unspecified
GRMZM2G061403	149.745	149.745	60.2953	AT5G13670	7e-46	development.unspecified
AC155376.2_FG005	71.5091	71.5091	26.8615	AT5G37930	7e-17	development.unspecified
GRMZM2G050550	38.197	38.197	16.6805	AT5G20700	8e-11	development.unspecified
GRMZM2G162388	15.2961	8.81123	23.3593	AT5G48120	3e-139	DNA.repair
GRMZM2G130904	2.71306	6.87649	6.63993	AT3G26680	5e-11	DNA.repair
GRMZM2G301823	6.96934	6.96934	2.96123	AT5G54090	1e-158	DNA.repair
GRMZM2G703807	8.55229	2.41926	0.638758	AT5G50120	8e-53	DNA.synthesis/chromatin structure
GRMZM2G389094	4.01843	16.6995	13.9697	AT5G45720	2e-12	DNA.synthesis/chromatin structure
GRMZM2G410951	4.37906	13.9905	14.7757	AT1G14900	2e-12	DNA.synthesis/chromatin structure
GRMZM2G093526	1.57924	1.09318	3.81884	AT5G44635	0	DNA.synthesis/chromatin structure
GRMZM2G010048	17.2739	68.4098	48.2287	AT5G32440	8e-70	DNA.synthesis/chromatin structure
GRMZM2G149273	0.001	0.001	5.69918	AT4G21590	4e-50	DNA.synthesis/chromatin structure
GRMZM2G373329	3.77571	3.77571	1.06165	AT1G31500	1e-12	DNA.synthesis/chromatin structure
GRMZM2G097282	10.6366	10.6366	22.6486	AT5G57160	9e-21	DNA.synthesis/chromatin structure
GRMZM2G131177	30.4213	30.4213	11.879	AT1G05900	2e-74	DNA.synthesis/chromatin structure
GRMZM2G104299	7.85122	7.85122	17.6	AT1G08880	9e-11	DNA.synthesis/chromatin structure.histone
GRMZM2G044866	10.6549	2.98117	6.66736	AT2G30620	6e-23	DNA.synthesis/chromatin structure.histone
GRMZM2G154532	7.1022	0.876679	5.65816	AT5G33406	3e-60	DNA.synthesis/chromatin structure.retrotransposon/transposase.hat-like transposase
GRMZM2G061469	21.5402	48.1726	35.9364	AT5G67630	1e-43	DNA.unspecified
GRMZM2G022413	39.3079	93.6853	121.1	AT5G37310	6e-99	DNA.unspecified
GRMZM2G104081	21.8086	7.3116	7.5289	AT5G17570	2e-67	DNA.unspecified
GRMZM2G129860	1043.53	1043.53	490.754	AT4G22110	4e-113	fermentation.ADH
GRMZM2G106344	21.1113	21.1113	44.4683	AT3G66658	2e-32	fermentation.aldehyde dehydrogenase
GRMZM2G084779	16.773	16.773	35.7527	AT5G01330	0	fermentation.PDC
GRMZM2G387528	4.33326	4.33326	14.1469	AT2G44350	2e-24	gluconeogenesis / glyoxylate cycle.citrate synthase
GRMZM2G109352	0.001	0.230954	75.0041	AT3G21720	0	gluconeogenesis / glyoxylate cycle.isocitrate lyase
GRMZM2G108133	43.9358	7.49709	4.81893	AT5G65690	0	gluconeogenesis / glyoxylate cycle.PEPCK
GRMZM2G079308	139.452	23.9195	28.3585	AT4G15530	0	gluconeogenesis / glyoxylate cycle.pyruvate dikinase
GRMZM2G363447	8.31985	3.76561	5.01852	AT3G30200	2e-14	glycolysis.cytosolic branch.fructose-2,6-bisphosphatase (Fru2,6BisPase)
GRMZM2G020772	0.977672	0.977672	5.47448	AT3G26650	7e-78	glycolysis.cytosolic branch.glyceraldehyde 3-phosphate dehydrogenase (GAP-DH)
GRMZM2G478621	39.2919	91.2995	192.297	AT1G53310	0	glycolysis.cytosolic branch.phospho-enol-pyruvate carboxylase (PEPC)
GRMZM2G104760	7.70816	7.70816	3.51957	AT1G23190	0	glycolysis.cytosolic branch.phosphoglucomutase (PGM)
GRMZM2G084389	21.2186	31.9257	95.8068	AT4G04040	4e-121	glycolysis.cytosolic branch.pyrophosphate-fructose-6-P phosphotransferase
GRMZM2G388539	245.249	53.0154	29.0721	AT5G56630	2e-12	glycolysis.cytosolic branch.pyrophosphate-fructose-6-P phosphotransferase
GRMZM2G065593	9.47922	9.47922	3.16125	AT3G05170	2e-91	glycolysis.unclear/dually targeted.phosphoglycerate mutase
GRMZM2G000818	2.05321	10.8418	0.981449	AT5G62490	1e-25	hormone metabolism.abscisic acid.induced-regulated-responsive-activated
GRMZM2G125635	14.3029	24.0446	9.11583	AT5G23370	1e-59	hormone metabolism.abscisic acid.induced-regulated-responsive-activated
GRMZM2G464572	15.8106	33.4994	29.8981	AT5G65280	4e-109	hormone metabolism.abscisic acid.signal transduction
GRMZM2G450762	10.5841	3.79782	9.8451	AT5G66950	1e-11	hormone metabolism.abscisic acid.synthesis-degradation
GRMZM2G178645	18.8449	11.268	29.4205	AT2G23520	2e-13	hormone metabolism.abscisic acid.synthesis-degradation
GRMZM2G114588	12.5182	12.5182	3.51986	AT2G36020	6e-18	hormone metabolism.abscisic acid.synthesis-degradation
GRMZM2G174481	210.819	54.1912	43.4929	AT5G67030	0	hormone metabolism.abscisic acid.synthesis-degradation.synthesis.zeaxanthin epoxidase
AC214119.3_FG009	9.06344	2.6371	10.831	AT2G23620	3e-31	hormone metabolism.auxin
GRMZM2G020631	37.3985	7.01251	9.44913	AT2G23600	8e-45	hormone metabolism.auxin
GRMZM2G023946	53.8742	53.8742	122.608	AT1G10810	1e-139	hormone metabolism.auxin.induced-regulated-responsive-activated
GRMZM2G042797	63.7248	9.46838	6.15371	AT4G17280	4e-71	hormone metabolism.auxin.induced-regulated-responsive-activated
GRMZM2G129775	21.7129	21.7129	48.061	AT5G53580	1e-23	hormone metabolism.auxin.induced-regulated-responsive-activated
GRMZM2G027804	1.84857	1.84857	7.21628	AT5G54830	7e-13	hormone metabolism.auxin.induced-regulated-responsive-activated
GRMZM2G466292	18.7185	43.4049	20.1014	AT4G02980	9e-72	hormone metabolism.auxin.signal transduction
GRMZM2G072518	13.0194	37.6264	23.7515	AT5G07120	4e-35	hormone metabolism.auxin.signal transduction
GRMZM2G472428	9.63923	0.26441	1.39625	AT3G48320	1e-21	hormone metabolism.auxin.signal transduction
GRMZM2G087192	22.888	11.8606	3.01263	AT5G57090	7e-50	hormone metabolism.auxin.signal transduction
GRMZM2G458494	5.94037	2.74975	6.77617	AT5G55540	0	hormone metabolism.auxin.signal transduction
GRMZM2G180399	1.41116	3.12251	13.6407	AT4G31500	5e-13	hormone metabolism.brassinosteroid.synthesis-degradation.BRs.CPD
GRMZM2G337706	9.41254	9.41254	21.458	AT3G43840	7e-12	hormone metabolism.brassinosteroid.synthesis-degradation.BRs.DET2
GRMZM2G011553	0.500516	0.679608	5.86163	AT5G24960	1e-13	hormone metabolism.brassinosteroid.synthesis-degradation.BRs.metabolic regulation
GRMZM2G123901	165.339	165.339	353.903	AT3G52940	5e-14	hormone metabolism.brassinosteroid.synthesis-degradation.sterols.DWF5
GRMZM2G042074	5.87771	5.87771	16.3223	AT3G50440	1e-50	hormone metabolism.ethylene.induced-regulated-responsive-activated
GRMZM2G148460	597.727	460.428	192.068	AT3G29190	5e-11	hormone metabolism.gibberelin.synthesis-degradation.ent-kaurene synthase
GRMZM2G312434	6.79964	13.2821	154.074	AT5G48110	6e-22	hormone metabolism.gibberelin.synthesis-degradation.ent-kaurene synthase
AC198725.4_FG009	5.51834	5.51834	1.52715	AT3G25830	2e-26	hormone metabolism.gibberelin.synthesis-degradation.ent-kaurene synthase
GRMZM2G341741	5.32331	12.3145	16.4791	AT5G23960	1e-13	hormone metabolism.gibberelin.synthesis-degradation.ent-kaurene synthase
GRMZM2G063676	6.08389	35.6348	8.38227	AT5G20550	6e-22	hormone metabolism.gibberelin.synthesis-degradation.GA2 oxidase
GRMZM2G094586	0.001	25.4173	4.31418	AT5G63590	1e-16	hormone metabolism.gibberelin.synthesis-degradation.GA2 oxidase
GRMZM2G308666	6.80286	1.00247	0.197733	AT4G25310	4e-27	hormone metabolism.gibberelin.synthesis-degradation.GA20 oxidase
GRMZM2G306741	1.76437	1.76437	9.15667	AT5G63600	6e-32	hormone metabolism.gibberelin.synthesis-degradation.GA20 oxidase
GRMZM2G031432	27.9321	27.9321	68.4703	AT1G18020	2e-26	hormone metabolism.jasmonate.synthesis-degradation.12-Oxo-PDA-reductase
GRMZM2G433162	6.94753	4.90847	15.2278	AT1G17990	2e-104	hormone metabolism.jasmonate.synthesis-degradation.12-Oxo-PDA-reductase
GRMZM2G339091	6.58088	6.58088	13.712	AT1G76690	1e-83	hormone metabolism.jasmonate.synthesis-degradation.12-Oxo-PDA-reductase
GRMZM2G401026	4.76532	16.2685	17.9625	AT5G42650	0	hormone metabolism.jasmonate.synthesis-degradation.allene oxidase synthase
GRMZM2G364597	34.0385	56.7026	272.985	AT4G15440	9e-78	hormone metabolism.jasmonate.synthesis-degradation.allene oxidase synthase
GRMZM2G024551	0.972986	1.67344	41.0212	AT1G67560	0	hormone metabolism.jasmonate.synthesis-degradation.lipoxygenase
GRMZM2G079616	0.91361	3.5837	0.485235	AT3G45140	3e-88	hormone metabolism.jasmonate.synthesis-degradation.lipoxygenase
AC231745.1_FG004	0.510972	0.510972	5.6177	AT5G66430	1e-56	hormone metabolism.salicylic acid.synthesis-degradation
GRMZM2G443829	11.0793	61.103	14.5149	AT5G56300	2e-36	hormone metabolism.salicylic acid.synthesis-degradation.synthesis.methyl-SA methylesterase
GRMZM2G431018	41.1729	125.382	25.9104	AT1G78950	0	lipid metabolism. exotics (steroids, squalene etc).cycloartenol synthase
GRMZM2G421256	37.5205	24.2894	2.39134	AT4G12110	1e-99	lipid metabolism. exotics (steroids, squalene etc).methylsterol monooxygenase
GRMZM2G147687	0.852395	0.250124	2.02524	AT1G04010	1e-52	lipid metabolism. exotics (steroids, squalene etc).phosphatidylcholinesterol O-acyltransferase
GRMZM2G139467	11.8639	26.1555	9.14684	AT4G04930	0	lipid metabolism. exotics (steroids, squalene etc).sphingolipids
GRMZM2G136081	5.91498	13.4849	3.35099	AT1G43620	3e-11	lipid metabolism. exotics (steroids, squalene etc).UDP-glucose:sterol glucosyltransferase
GRMZM2G082434	16.3609	16.3609	35.8631	AT3G07020	0	lipid metabolism. exotics (steroids, squalene etc).UDP-glucose:sterol glucosyltransferase
GRMZM2G055857	0.278505	2.26895	11.4489	AT5G58800	1e-73	lipid metabolism. exotics (steroids, squalene etc)
GRMZM2G015080	2.80046	2.39417	30.0449	AT3G12120	9e-167	lipid metabolism.FA desaturation.omega 6 desaturase
GRMZM2G331720	50.021	42.7326	149.178	AT1G03090	2e-53	lipid metabolism.FA synthesis and FA elongation.Acetyl CoA Carboxylation.homomeric Enzyme
GRMZM2G062585	73.9449	27.5883	34.3908	AT5G16240	0	lipid metabolism.FA synthesis and FA elongation.ACP desaturase
AC208110.2_FG006	89.9461	198.691	567.714	AT3G02630	0	lipid metabolism.FA synthesis and FA elongation.ACP desaturase
GRMZM2G303149	0.290589	12.6261	0.277807	AT5G18210	2e-16	lipid metabolism.FA synthesis and FA elongation.ACP oxoacyl reductase
GRMZM2G053206	17.2769	17.2769	4.90348	AT3G05020	2e-30	lipid metabolism.FA synthesis and FA elongation.ACP protein
GRMZM2G160563	5.15561	5.15561	13.9979	AT5G27200	4e-30	lipid metabolism.FA synthesis and FA elongation.ACP protein
GRMZM2G108125	12.4377	12.4377	27.3007	AT1G08510	3e-159	lipid metabolism.FA synthesis and FA elongation.ACP thioesterase
GRMZM2G051185	31.6997	31.6997	94.5209	AT4G19010	4e-28	lipid metabolism.FA synthesis and FA elongation.acyl coa ligase
GRMZM2G145029	230.281	111.986	174.422	AT5G35930	3e-13	lipid metabolism.FA synthesis and FA elongation.acyl coa ligase
GRMZM2G025242	0.001	2.72397	0.136993	AT5G49070	1e-91	lipid metabolism.FA synthesis and FA elongation.beta ketoacyl CoA synthase
GRMZM2G004128	26.0436	26.0436	53.1339	AT5G38120	3e-15	lipid metabolism.FA synthesis and FA elongation.long chain fatty acid CoA ligase
GRMZM2G169033	18.282	41.772	38.0895	AT5G52920	4e-86	lipid metabolism.FA synthesis and FA elongation.pyruvate kinase
GRMZM2G109130	216.267	23.5223	27.7045	AT3G11670	0	lipid metabolism.glycolipid synthesis.DGDG synthase
GRMZM2G042313	32.1695	32.1695	11.4407	AT5G20410	2e-135	lipid metabolism.glycolipid synthesis.MGDG synthase
GRMZM2G374309	1.70544	3.08755	0.407604	AT4G19380	2e-173	lipid metabolism.lipid degradation
GRMZM2G081883	0.107692	2.04715	0.102954	AT4G28570	0	lipid metabolism.lipid degradation
GRMZM2G001755	64.6436	64.6436	154.176	AT3G06690	7e-66	lipid metabolism.lipid degradation.beta-oxidation.acyl CoA DH
GRMZM2G345687	65.5375	65.5375	142.171	AT3G45300	1e-15	lipid metabolism.lipid degradation.beta-oxidation.acyl CoA DH
GRMZM2G151406	15.0401	15.0401	33.8089	AT1G04290	2e-14	lipid metabolism.lipid degradation.beta-oxidation.acyl-CoA thioesterase
AC217401.3_FG002	5.28435	5.28435	13.7956	AT5G43280	3e-14	lipid metabolism.lipid degradation.beta-oxidation.hydroxybutyryl CoA DH
GRMZM2G003246	22.4006	62.6892	33.349	AT4G16820	5e-28	lipid metabolism.lipid degradation.lipases
GRMZM2G469175	11.9065	24.8489	23.3978	AT5G14980	1e-60	lipid metabolism.lipid degradation.lipases.acylglycerol lipase
GRMZM2G071272	36.2311	122.148	21.5461	AT4G18550	1e-76	lipid metabolism.lipid degradation.lipases.triacylglycerol lipase
GRMZM2G032160	144.721	48.2385	35.2136	AT4G13550	1e-92	lipid metabolism.lipid degradation.lipases.triacylglycerol lipase
GRMZM2G322846	0.159552	1.15542	5.49122	AT2G31690	3e-24	lipid metabolism.lipid degradation.lipases.triacylglycerol lipase
GRMZM2G038821	22.5596	41.0019	16.5124	AT2G03550	9e-65	lipid metabolism.lipid degradation.lysophospholipases.carboxylesterase
GRMZM2G145518	4.30986	4.30986	14.009	AT5G20060	3e-13	lipid metabolism.lipid degradation.lysophospholipases.carboxylesterase
GRMZM2G001696	9.24838	23.6935	20.3523	AT5G16080	5e-41	lipid metabolism.lipid degradation.lysophospholipases.carboxylesterase
GRMZM2G097434	27.5946	88.6576	116.949	AT5G58050	0	lipid metabolism.lipid degradation.lysophospholipases.glycerophosphodiester phosphodiesterase
GRMZM2G112598	2.66341	2.66341	6.16029	AT1G55180	9e-35	lipid metabolism.lipid degradation.lysophospholipases.phospholipase D
GRMZM2G133189	3.57876	3.64447	8.80994	AT5G25370	0	lipid metabolism.lipid degradation.lysophospholipases.phospholipase D
GRMZM2G044851	0.240282	0.240282	2.90969	AT3G15730	0	lipid metabolism.lipid degradation.lysophospholipases.phospholipase D
GRMZM2G120079	2.69306	2.69306	0.38619	AT5G06090	2e-101	lipid metabolism.Phospholipid synthesis
GRMZM2G109332	0.378248	0.378248	4.21878	AT4G01950	1e-65	lipid metabolism.Phospholipid synthesis
GRMZM2G028821	29.4373	88.8232	50.2917	AT1G74320	3e-155	lipid metabolism.Phospholipid synthesis.choline kinase
GRMZM2G432480	0.970444	7.52113	6.66207	AT2G19450	3e-166	lipid metabolism.TAG synthesis
GRMZM2G047781	103.475	103.475	222.328	AT5G26570	2e-33	major CHO metabolism.degradation.starch.glucan water dikinase
AC233887.1_FG006	4.32301	4.32301	9.39284	AT5G45300	1e-63	major CHO metabolism.degradation.starch.starch cleavage.beta amylase
GRMZM2G160994	1.02768	1.02768	4.78873	AT5G51830	2e-56	major CHO metabolism.degradation.sucrose.fructokinase
GRMZM2G037614	2.47088	2.00123	5.96765	AT4G29130	0	major CHO metabolism.degradation.sucrose.hexokinase
GRMZM2G121293	19.0119	19.0119	8.39935	AT3G20040	5e-115	major CHO metabolism.degradation.sucrose.hexokinase
AC212835.3_FG008	1.75355	9.80411	4.43757	AT5G49190	0	major CHO metabolism.degradation.sucrose.Susy
GRMZM2G355610	4.64109	4.64109	0.482276	AT1G32900	0	major CHO metabolism.synthesis.starch.starch synthase
GRMZM2G032562	109.664	109.664	54.608	AT5G65685	6e-73	major CHO metabolism.synthesis.starch.starch synthase
GRMZM2G040890	87.7801	216.383	298.634	AT5G27690	6e-14	metal handling.binding, chelation and storage
GRMZM2G023023	41.2585	2.4433	1.84316	AT5G56760	4e-67	metal handling.binding, chelation and storage
GRMZM2G127416	690.304	154.696	93.8282	AT5G37860	4e-11	metal handling.binding, chelation and storage
GRMZM2G364612	2.44866	2.44866	7.31548	AT1G02500	0	metal handling.binding, chelation and storage
GRMZM2G110681	13.1364	29.0817	27.5742	AT5G44070	1e-179	metal handling.binding, chelation and storage
GRMZM2G027794	27.7151	76.5672	99.446	AT5G63530	4e-41	metal handling.binding, chelation and storage
GRMZM2G148052	5.34719	5.34719	0.807155	AT5G03270	2e-36	mino acid metabolism.degradation.aspartate family.lysine.lysine decarboxylase
GRMZM2G086496	0.648433	0.648433	5.45521	AT3G59100	0	minor CHO metabolism.callose
GRMZM2G075250	25.2235	25.2235	87.7058	AT4G16130	0	minor CHO metabolism.galactose.galactokinases
AC192244.3_FG007	10.4093	6.82326	15.6706	AT2G43900	0	minor CHO metabolism.myo-inositol.inositol phosphatase
GRMZM2G122750	86.4767	86.4767	31.6554	AT4G39800	4e-109	minor CHO metabolism.myo-inositol.InsP Synthases
GRMZM2G080537	25.6556	52.5212	34.5894	AT5G65090	6e-105	minor CHO metabolism.myo-inositol.poly-phosphatases
GRMZM2G043799	32.691	76.2375	59.1512	AT5G01670	1e-50	minor CHO metabolism.others
GRMZM2G180082	8.75839	8.75839	3.62836	AT1G04690	1e-17	minor CHO metabolism.others
GRMZM2G358830	3.61849	5.86141	19.1173	AT5G57330	3e-149	minor CHO metabolism.others
GRMZM2G113250	5.01984	5.01984	0.171394	AT5G53850	2e-36	minor CHO metabolism.others
GRMZM2G008263	2.14862	2.14862	7.87408	AT3G47800	3e-53	minor CHO metabolism.others
GRMZM2G147288	57.2737	26.9439	13.3514	AT5G30500	2e-144	minor CHO metabolism.raffinose family.galactinol synthases.putative
GRMZM2G125196	42.1099	18.7029	5.07923	AT5G40390	0	minor CHO metabolism.raffinose family.raffinose synthases.known
GRMZM2G022279	12.3397	12.3397	27.6408	AT2G18700	0	minor CHO metabolism.trehalose.potential TPS/TPP
GRMZM2G042047	0.344972	3.12272	1.84687	AT4G27550	1e-99	minor CHO metabolism.trehalose.potential TPS/TPP
GRMZM2G099023	19.048	16.3068	3.24677	AT5G65140	4e-153	minor CHO metabolism.trehalose.TPP
GRMZM2G083551	11.3042	23.6779	38.8296	AT2G46880	3e-120	misc.acid and other phosphatases
GRMZM2G110822	56.2176	34.414	3.86653	AT5G66450	9e-50	misc.acid and other phosphatases
GRMZM2G054559	14.0333	14.0333	39.5028	AT2G37940	2e-141	misc.acid and other phosphatases
GRMZM2G319357	12.8143	3.39502	4.18315	AT5G51260	4e-91	misc.acid and other phosphatases
GRMZM2G302259	23.332	8.78605	14.2756	AT5G15070	9e-67	misc.acid and other phosphatases
GRMZM2G093744	0.300203	0.300203	2.67865	AT4G14280	6e-152	misc.acid and other phosphatases
GRMZM2G029856	291.421	292.674	655.292	AT5G50400	8e-20	misc.acid and other phosphatases
GRMZM2G328258	10.468	1.35368	0.85779	AT3G15830	2e-15	misc.acid and other phosphatases
GRMZM2G092125	7.75163	5.63474	17.2915	AT3G07130	1e-21	misc.acid and other phosphatases
GRMZM2G086464	16.6501	16.6501	33.3659	AT2G29525	2e-94	misc.acid and other phosphatases
GRMZM2G085042	21.8426	21.8426	48.7667	AT5G34850	0	misc.acid and other phosphatases
AC218972.3_FG007	18.8866	24.0077	8.06751	AT4G29270	7e-30	misc.acid and other phosphatases
GRMZM2G020008	14.2458	14.2458	37.8861	AT3G51520	6e-136	misc.acyl transferases
AC217887.3_FG004	34.3816	83.728	78.9735	AT1G32780	1e-157	misc.alcohol dehydrogenases
GRMZM2G074282	25.9105	22.2281	91.7977	AT5G43940	5e-112	misc.alcohol dehydrogenases
GRMZM2G340342	11.9991	11.9991	40.9957	AT5G55180	1e-57	misc.beta 1,3 glucan hydrolases.glucan endo-1,3-beta-glucosidase
GRMZM2G154870	0.437692	0.437692	3.20804	AT5G20390	9e-43	misc.beta 1,3 glucan hydrolases.glucan endo-1,3-beta-glucosidase
GRMZM2G448213	2.56267	14.7372	41.0725	AT5G67460	3e-15	misc.beta 1,3 glucan hydrolases.glucan endo-1,3-beta-glucosidase
GRMZM2G001805	6.51135	6.51135	0.46687	AT4G37340	7e-16	misc.cytochrome P450
GRMZM2G351937	78.019	78.019	165.301	AT1G75130	7e-84	misc.cytochrome P450
AC235543.1_FG002	63.5036	30.1348	48.6752	AT4G31950	3e-16	misc.cytochrome P450
GRMZM2G179063	4.78792	0.481563	4.32302	AT4G37400	7e-42	misc.cytochrome P450
GRMZM2G164912	30.1916	30.1916	96.1643	AT5G63450	1e-13	misc.cytochrome P450
GRMZM2G040945	228.903	188.368	39.9272	AT5G35917	4e-19	misc.cytochrome P450
AC215260.3_FG001	0.591256	0.591256	3.95674	AT5G44620	1e-58	misc.cytochrome P450
GRMZM2G137108	2.55332	6.93386	5.96689	AT5G35920	3e-12	misc.cytochrome P450
GRMZM2G168378	6.3826	6.3826	14.8188	AT5G47990	6e-36	misc.cytochrome P450
GRMZM2G040736	1.53041	2.49362	15.5088	AT4G37330	3e-26	misc.cytochrome P450
GRMZM2G074138	4.65272	15.6434	3.43136	AT5G51900	3e-14	misc.cytochrome P450
GRMZM2G170812	0.478792	0.478792	3.77628	AT5G52400	9e-27	misc.cytochrome P450
GRMZM2G052434	1.09965	1.09965	7.14869	AT3G14620	2e-65	misc.cytochrome P450
GRMZM2G047404	15.2532	47.7658	34.4193	AT5G57260	4e-51	misc.cytochrome P450
GRMZM2G333875	42.0142	24.4887	9.79661	AT5G02900	5e-12	misc.cytochrome P450
GRMZM2G138572	4.37368	0.904937	0.836259	AT4G15396	9e-30	misc.cytochrome P450
GRMZM2G061465	4.40228	4.40228	0.725626	AT5G36130	2e-39	misc.cytochrome P450
GRMZM2G330095	4.7061	7.42458	2.18527	AT4G37360	1e-16	misc.cytochrome P450
GRMZM2G111208	22.7874	5.545	0.585621	AT4G37580	2e-12	misc.GCN5-related N-acetyltransferase
GRMZM2G174107	5.61973	1.78734	1.16163	AT1G24040	1e-44	misc.GCN5-related N-acetyltransferase
GRMZM2G149543	5.32747	5.32747	1.01863	AT2G30090	1e-46	misc.GCN5-related N-acetyltransferase
GRMZM2G060567	19.4659	47.2129	30.5426	AT5G03810	9e-32	misc.GDSL-motif lipase
AC233967.1_FG001	256.227	101.222	98.4247	AT5G42170	3e-25	misc.GDSL-motif lipase
GRMZM2G466534	169.458	433.44	332.411	AT3G50400	2e-19	misc.GDSL-motif lipase
GRMZM2G358381	1.56056	7.59289	8.57849	AT5G63170	1e-34	misc.GDSL-motif lipase
GRMZM2G143373	5.24985	11.4973	5.66652	AT5G41890	3e-27	misc.GDSL-motif lipase
GRMZM2G142873	2.82704	10.6628	12.3873	AT3G11210	2e-93	misc.GDSL-motif lipase
GRMZM2G162266	0.572893	0.572893	5.47693	AT5G37690	1e-27	misc.GDSL-motif lipase
GRMZM2G157247	45.7025	45.7025	117.731	AT5G55050	3e-14	misc.GDSL-motif lipase
GRMZM2G144420	105.658	105.658	236.802	AT5G44640	2e-126	misc.gluco-, galacto- and mannosidases
GRMZM2G080992	27.4287	27.4287	56.5358	AT2G44490	5e-115	misc.gluco-, galacto- and mannosidases
GRMZM2G136293	58.8129	58.8129	153.08	AT1G60090	7e-18	misc.gluco-, galacto- and mannosidases
GRMZM2G109405	0.570376	0.860516	7.27048	AT3G47040	0	misc.gluco-, galacto- and mannosidases
GRMZM2G308615	41.136	41.136	134.857	AT5G36890	6e-150	misc.gluco-, galacto- and mannosidases
GRMZM2G129146	1.67768	1.67768	6.77193	AT4G34480	7e-43	misc.gluco-, galacto- and mannosidases
AC215690.3_FG002	0.639659	0.001	2.29321	AT4G27830	7e-124	misc.gluco-, galacto- and mannosidases
GRMZM2G071869	2.32088	8.54358	7.6918	AT5G64570	2e-23	misc.gluco-, galacto- and mannosidases
GRMZM2G071162	2.39853	1.27276	3.63722	AT5G14950	2e-76	misc.gluco-, galacto- and mannosidases.alpha-mannosidase
GRMZM2G179462	200.491	351.32	768.783	AT1G27140	5e-34	misc.glutathione S transferases
GRMZM2G122443	6.40266	16.6145	51.4166	AT2G29480	1e-11	misc.glutathione S transferases
GRMZM2G156517	19.2007	19.2007	41.9131	AT4G02520	9e-57	misc.glutathione S transferases
GRMZM2G088018	315.727	136.776	75.5857	AT3G43800	6e-57	misc.glutathione S transferases
GRMZM2G180720	6.67468	6.67468	19.599	AT5G41240	5e-55	misc.glutathione S transferases
GRMZM2G531738	10.2069	12.2286	57.3996	AT1G69920	3e-45	misc.glutathione S transferases
GRMZM2G118441	25.6439	4.06828	0.252742	AT5G62360	4e-14	misc.invertase/pectin methylesterase inhibitor family protein
GRMZM2G013704	0.001	7.96666	2.91246	AT5G64620	4e-19	misc.invertase/pectin methylesterase inhibitor family protein
GRMZM2G112337	4.69528	5.60256	36.9302	AT3G53210	6e-48	misc.misc2
GRMZM2G101916	23.4134	204.104	177.019	AT4G37560	0	misc.misc2
GRMZM2G375504	27.1862	24.3247	10.8168	AT3G18270	7e-155	misc.misc2
GRMZM2G138454	3.30458	3.35393	8.23313	AT5G58240	1e-73	misc.misc2
GRMZM2G012119	0.774371	6.83444	3.14631	AT5G52120	3e-95	misc.myrosinases-lectin-jacalin
GRMZM2G094742	19.3993	43.4265	38.3451	AT4G09900	2e-162	misc.nitrilases, *nitrile lyases, berberine bridge enzymes, reticuline oxidases, troponine reductases
GRMZM2G103740	7.27145	38.1074	41.8315	AT1G30710	2e-88	misc.nitrilases, *nitrile lyases, berberine bridge enzymes, reticuline oxidases, troponine reductases
GRMZM2G154090	1.48718	1.48718	6.2964	AT5G22300	4e-11	misc.nitrilases, *nitrile lyases, berberine bridge enzymes, reticuline oxidases, troponine reductases
GRMZM2G122231	2.89205	3.16905	10.7683	AT5G44400	2e-142	misc.nitrilases, *nitrile lyases, berberine bridge enzymes, reticuline oxidases, troponine reductases
GRMZM2G007195	16.2678	30.4523	4.52976	AT5G44440	2e-142	misc.nitrilases, *nitrile lyases, berberine bridge enzymes, reticuline oxidases, troponine reductases
GRMZM2G089952	228.629	228.629	619.86	AT5G54160	7e-144	misc.O-methyl transferases
GRMZM2G087625	2.77818	1.25742	18.2598	AT3G53140	1e-13	misc.O-methyl transferases
GRMZM2G181206	18.5648	10.6532	3.01086	AT1G77530	8e-35	misc.O-methyl transferases
GRMZM2G090693	0.507744	0.459615	92.3897	AT1G76790	5e-16	misc.O-methyl transferases
GRMZM2G160417	73.2416	6.72599	3.45026	AT5G37170	1e-24	misc.O-methyl transferases
GRMZM2G061950	23.5976	23.5976	11.1163	AT5G11330	1e-126	misc.oxidases - copper, flavone etc
GRMZM2G403797	7.58487	0.784674	3.52203	AT5G38000	9e-142	misc.oxidases - copper, flavone etc
GRMZM2G303915	24.686	9.29123	19.7082	AT3G59050	1e-65	misc.oxidases - copper, flavone etc
GRMZM2G468439	36.2322	36.2322	85.3163	AT5G37960	6e-16	misc.oxidases - copper, flavone etc
GRMZM2G465226	107.227	325.912	330.127	AT4G14940	4e-163	misc.oxidases - copper, flavone etc
GRMZM2G035465	15.8452	32.2381	28.421	AT2G17720	6e-80	misc.oxidases - copper, flavone etc
GRMZM2G036086	4.57382	4.57382	0.001	AT5G57920	5e-11	misc.oxidases - copper, flavone etc
GRMZM2G030252	4.00939	32.091	71.8188	AT5G22410	1e-57	misc.peroxidases
GRMZM2G115504	0.001	0.001	24.3045	AT5G64110	2e-16	misc.peroxidases
GRMZM2G171807	6.33002	13.4297	59.9485	AT5G58390	4e-89	misc.peroxidases
GRMZM2G167336	13.3055	44.9541	17.7367	AT3G49120	1e-64	misc.peroxidases
GRMZM2G087479	7.37298	0.606735	0.001	AT5G66390	5e-62	misc.peroxidases
GRMZM2G013798	0.567499	0.567499	6.69128	AT5G42180	5e-59	misc.peroxidases
GRMZM2G043435	0.310646	0.310646	3.56378	AT5G67400	9e-99	misc.peroxidases
GRMZM2G150806	0.001	0.590324	6.44237	AT5G24070	9e-36	misc.peroxidases
GRMZM2G075229	4.05382	4.05382	0.430612	AT5G25090	4e-23	misc.plastocyanin-like
GRMZM2G005909	5.39387	11.2299	27.5878	AT5G07475	3e-23	misc.plastocyanin-like
GRMZM2G154896	11.8511	29.6591	32.3234	AT5G15350	5e-13	misc.plastocyanin-like
GRMZM2G431021	0.001	3.52948	1.86378	AT5G53870	3e-19	misc.plastocyanin-like
GRMZM2G335814	92.0798	339.033	28.6003	AT5G38197	7e-12	misc.protease inhibitor/seed storage/lipid transfer protein (LTP) family protein
GRMZM2G086136	1.35889	1.35889	10.7177	AT5G38195	2e-11	misc.protease inhibitor/seed storage/lipid transfer protein (LTP) family protein
GRMZM2G039949	1.25763	14.42	2.40462	AT5G48485	3e-14	misc.protease inhibitor/seed storage/lipid transfer protein (LTP) family protein
GRMZM2G353024	17.304	17.304	5.38604	AT3G58550	5e-24	misc.protease inhibitor/seed storage/lipid transfer protein (LTP) family protein
GRMZM2G165944	0.569413	2.92082	0.001	AT5G50770	2e-76	misc.short chain dehydrogenase/reductase (SDR)
GRMZM2G147811	3.01779	3.01779	7.89593	AT2G24190	8e-23	misc.short chain dehydrogenase/reductase (SDR)
GRMZM2G042592	0.604405	0.604405	3.12022	AT5G61830	1e-27	misc.short chain dehydrogenase/reductase (SDR)
GRMZM2G046284	6.28901	12.2483	26.7824	AT5G43690	1e-63	misc.sulfotransferase
GRMZM2G009045	6.77264	96.8644	96.6893	AT5G17030	6e-36	misc.UDP glucosyl and glucoronyl transferases
GRMZM2G057652	21.0931	21.0931	54.8551	AT5G61840	5e-20	misc.UDP glucosyl and glucoronyl transferases
GRMZM2G051219	4.58363	17.0333	26.8686	AT5G67230	2e-67	misc.UDP glucosyl and glucoronyl transferases
GRMZM2G090070	58.3237	58.3237	134.459	AT5G25310	3e-26	misc.UDP glucosyl and glucoronyl transferases
GRMZM2G170805	10.0201	20.944	34.3113	AT2G31750	4e-45	misc.UDP glucosyl and glucoronyl transferases
GRMZM2G141975	12.8801	12.8801	5.51988	AT5G37000	1e-12	misc.UDP glucosyl and glucoronyl transferases
GRMZM2G472671	11.3163	34.2673	85.5177	AT3G03650	1e-14	misc.UDP glucosyl and glucoronyl transferases
GRMZM2G079231	89.6847	4.02771	3.32325	AT5G59580	4e-34	misc.UDP glucosyl and glucoronyl transferases
GRMZM2G039536	0.148752	12.1187	2.70197	AT4G15500	1e-45	misc.UDP glucosyl and glucoronyl transferases
GRMZM2G008327	5.34337	5.34337	21.7104	AT3G55710	1e-58	misc.UDP glucosyl and glucoronyl transferases
GRMZM2G176307	25.8257	25.8257	55.5517	AT5G38040	2e-27	misc.UDP glucosyl and glucoronyl transferases
GRMZM2G107639	8.09775	16.3	18.1315	AT1G21480	2e-14	misc.UDP glucosyl and glucoronyl transferases
GRMZM2G035805	5.03303	5.03303	10.4252	AT5G11130	6e-97	misc.UDP glucosyl and glucoronyl transferases
GRMZM2G456568	11.7535	3.16306	44.3387	AT4G34135	3e-22	misc.UDP glucosyl and glucoronyl transferases
GRMZM2G088397	8.52395	0.350725	2.03725	AT4G16710	3e-28	misc.UDP glucosyl and glucoronyl transferases
GRMZM2G030272	73.7612	12.1772	9.68159	AT5G37950	8e-20	misc.UDP glucosyl and glucoronyl transferases
GRMZM2G089136	0.66617	10.4022	25.1562	AT3G21760	2e-67	misc.UDP glucosyl and glucoronyl transferases
GRMZM2G148773	0.447914	2.02728	15.7011	AT4G15280	9e-51	misc.UDP glucosyl and glucoronyl transferases
GRMZM2G135337	0.482212	2.03701	6.45401	AT5G26310	5e-32	misc.UDP glucosyl and glucoronyl transferases
AC217358.3_FG005	1.28737	3.05902	14.6151	AT3G46700	6e-27	misc.UDP glucosyl and glucoronyl transferases
GRMZM2G134256	16.928	16.928	46.5841	AT5G05890	9e-36	misc.UDP glucosyl and glucoronyl transferases
GRMZM2G032314	0.962773	1.88828	8.43721	AT5G17050	5e-45	misc.UDP glucosyl and glucoronyl transferases
GRMZM2G448161	50.6178	50.6178	13.8261	AT1G22840	3e-47	mitochondrial electron transport / ATP synthesis.cytochrome c
GRMZM2G074097	3.16649	3.16649	7.94642	AT1G57600	0	mitochondrial electron transport / ATP synthesis.cytochrome c oxidase
GRMZM2G062531	4.58047	9.25511	3.83162	ATMG01280	4e-26	mitochondrial electron transport / ATP synthesis.cytochrome c oxidase
AC149828.2_FG002	60.1405	161.597	100.798	AT5G61310	1e-31	mitochondrial electron transport / ATP synthesis.cytochrome c oxidase
GRMZM2G480106	11.9757	36.8074	42.6007	AT5G43430	5e-111	mitochondrial electron transport / ATP synthesis.electron transfer flavoprotein
GRMZM2G154667	11.8282	30.1135	30.0367	AT3G46430	4e-17	mitochondrial electron transport / ATP synthesis.F1-ATPase
GRMZM2G396292	19.5088	27.3108	60.7232	AT3G27890	4e-89	mitochondrial electron transport / ATP synthesis.NADH-DH.complex I
GRMZM2G069722	4.66517	7.49427	3.20364	ATMG01275	6e-52	mitochondrial electron transport / ATP synthesis.NADH-DH.localisation not clear
GRMZM2G066153	21.6446	38.5354	14.3388	ATMG00070	6e-124	mitochondrial electron transport / ATP synthesis.NADH-DH.localisation not clear
GRMZM2G134917	45.3972	93.3718	107.127	AT3G62790	4e-34	mitochondrial electron transport / ATP synthesis.NADH-DH.localisation not clear
GRMZM2G053236	8.36818	3.46284	0.571434	AT4G21490	0	mitochondrial electron transport / ATP synthesis.NADH-DH.type II.external
GRMZM2G109383	18.5283	18.5283	7.50632	AT5G53460	0	N-metabolism.ammonia metabolism.glutamate synthase.NADH dependent
GRMZM2G123544	2.41747	2.41747	9.40962	AT1G48470	0	N-metabolism.ammonia metabolism.glutamine synthetase
GRMZM2G030529	11.0729	11.0729	23.9574	AT4G25840	2e-99	N-metabolism.ammonia metabolism.unspecified
GRMZM2G115705	8.31641	11.8088	3.27377	AT5G47970	4e-116	N-metabolism.misc
GRMZM2G425249	1.01978	0.923118	6.17453	AT5G62820	2e-16	not assigned.no ontology
GRMZM2G382104	3.45972	8.306	5.03321	AT5G04990	1e-44	not assigned.no ontology
GRMZM2G374973	1.96903	10.6943	6.45401	AT5G09430	3e-84	not assigned.no ontology
GRMZM2G047187	34.8773	28.3833	57.8888	AT5G39430	4e-88	not assigned.no ontology
GRMZM2G007025	1.46125	1.9841	25.844	AT5G58090	2e-25	not assigned.no ontology
GRMZM2G013986	1.81478	8.21376	16.7712	AT5G41900	2e-65	not assigned.no ontology
GRMZM2G474534	14.7885	36.5346	30.3378	AT2G19870	9e-133	not assigned.no ontology
GRMZM2G073351	2.12028	2.12028	7.6576	AT4G23930	2e-13	not assigned.no ontology
GRMZM2G025954	60.1756	27.4754	4.72376	AT5G63560	3e-30	not assigned.no ontology
GRMZM2G145213	11.1699	2.58942	5.20905	AT3G15090	2e-168	not assigned.no ontology
GRMZM2G347836	27.3659	16.6734	44.0229	AT5G64440	2e-142	not assigned.no ontology
GRMZM2G038153	2.57727	5.59912	11.4747	AT4G09150	6e-101	not assigned.no ontology
GRMZM2G177447	8.05241	34.5741	29.8566	AT1G75210	2e-43	not assigned.no ontology
GRMZM2G108714	14.9561	31.9368	21.814	AT3G03990	5e-40	not assigned.no ontology
GRMZM2G087901	4.41817	16.5307	10.7004	AT3G08000	7e-12	not assigned.no ontology
GRMZM2G328094	62.5089	127.742	95.0717	AT4G26810	1e-34	not assigned.no ontology
GRMZM2G137329	13.057	13.057	34.8282	AT3G48410	7e-125	not assigned.no ontology
GRMZM2G430710	78.9008	84.0566	38.9198	AT2G23820	1e-76	not assigned.no ontology
GRMZM2G067277	4.32754	4.02321	9.61616	AT5G60760	0	not assigned.no ontology
GRMZM2G053722	13.4936	29.6908	49.0203	AT5G23130	1e-29	not assigned.no ontology
GRMZM2G433076	4.37105	16.176	42.7711	AT4G15390	3e-13	not assigned.no ontology
GRMZM2G028218	31.8612	31.8612	84.4338	AT4G27500	3e-12	not assigned.no ontology
GRMZM2G446050	5.77814	14.0271	8.53705	AT5G24890	8e-11	not assigned.no ontology
GRMZM2G152919	42.165	43.8419	13.6184	AT5G52030	2e-112	not assigned.no ontology
GRMZM2G055219	24.1795	10.5265	25.0818	AT1G04300	1e-11	not assigned.no ontology
GRMZM2G155329	43.7916	18.7014	32.243	AT2G32910	4e-17	not assigned.no ontology
GRMZM2G028306	5.63747	5.63747	16.5402	AT4G37470	3e-96	not assigned.no ontology
GRMZM2G148807	0.926516	4.60935	3.52513	AT3G03240	8e-78	not assigned.no ontology
GRMZM2G122983	0.001	1.9416	0.48823	AT2G46060	0	not assigned.no ontology
GRMZM2G093736	9.05374	3.67386	5.5216	AT5G23700	5e-45	not assigned.no ontology
GRMZM2G035517	13.5717	13.5717	27.9575	AT5G05520	6e-138	not assigned.no ontology
GRMZM2G370510	115.048	115.048	271.285	AT4G10550	5e-14	not assigned.no ontology
GRMZM2G164563	3.53913	3.53913	8.79698	AT5G19980	2e-86	not assigned.no ontology
GRMZM2G309512	4.43476	3.4409	8.07559	AT5G22310	3e-15	not assigned.no ontology
GRMZM2G160585	2.13179	2.13179	0.560456	AT4G11350	3e-115	not assigned.no ontology
GRMZM2G092895	2.87765	15.8463	21.3208	AT2G30630	1e-168	not assigned.no ontology
AC217975.3_FG001	2.41063	12.6836	13.5395	AT4G24080	4e-53	not assigned.no ontology
AC233901.1_FG010	11.026	11.026	34.8097	AT5G16720	6e-11	not assigned.no ontology
GRMZM2G000236	17.2983	5.02476	18.7588	AT5G26320	2e-11	not assigned.no ontology
GRMZM2G058252	2.64848	2.64848	0.527495	AT4G02660	1e-27	not assigned.no ontology
AC196475.3_FG004	15.2824	7.91366	23.4146	AT1G17450	1e-73	not assigned.no ontology
GRMZM2G068350	110.444	110.444	47.8403	AT2G37240	3e-68	not assigned.no ontology
GRMZM2G107228	12.0892	31.0711	56.1362	AT3G59260	3e-97	not assigned.no ontology
GRMZM2G096115	26.4041	4.20374	11.7968	AT5G02970	4e-152	not assigned.no ontology
AC205154.3_FG005	33.1471	71.4705	47.3136	AT1G14620	1e-91	not assigned.no ontology
GRMZM2G142836	2.48929	12.0178	5.28844	AT3G01430	1e-16	not assigned.no ontology
GRMZM2G169293	0.580698	0.001	1.66546	AT1G06750	0	not assigned.no ontology
GRMZM2G015355	7.37398	14.8152	10.8323	AT2G42510	5e-27	not assigned.no ontology
GRMZM2G016926	8.52395	3.85798	18.3353	AT4G02690	1e-92	not assigned.no ontology
GRMZM2G069141	0.724975	0.724975	6.69982	AT5G06660	2e-62	not assigned.no ontology
GRMZM2G319104	4.49551	4.49551	0.613966	AT5G56470	2e-65	not assigned.no ontology
GRMZM2G088601	4.23524	17.5715	9.11011	AT4G32605	2e-30	not assigned.no ontology
GRMZM2G440943	15.1676	6.24085	13.1822	AT5G44170	4e-61	not assigned.no ontology
GRMZM2G048912	0.001	0.589413	5.44681	AT4G38650	0	not assigned.no ontology
GRMZM2G064949	9.91331	0.560852	13.821	AT2G45540	2e-12	not assigned.no ontology
GRMZM2G099860	2.53472	0.91778	2.96845	AT3G06290	2e-82	not assigned.no ontology
GRMZM2G347280	27.1187	70.997	78.2859	AT4G29870	4e-61	not assigned.no ontology
GRMZM2G018027	68.4445	30.4746	44.9525	AT3G29240	8e-62	not assigned.no ontology
GRMZM2G428379	53.6423	121.136	129.928	AT5G04740	3e-51	not assigned.no ontology
GRMZM2G119169	1.88591	1.57582	5.27016	AT5G48040	4e-49	not assigned.no ontology
GRMZM2G121208	37.3024	10.6812	1.09168	AT5G51400	7e-11	not assigned.no ontology
GRMZM2G029514	2.1993	2.1993	12.6153	AT5G42770	3e-20	not assigned.no ontology
GRMZM2G063503	12.5873	11.7106	4.75454	AT3G10970	3e-85	not assigned.no ontology
GRMZM2G380456	177.027	177.027	68.611	AT1G34200	9e-43	not assigned.no ontology
GRMZM2G479018	52.9891	52.9891	22.3047	ATCG00530	8e-15	not assigned.no ontology
GRMZM2G387381	94.1961	218.036	224.954	AT4G33540	2e-82	not assigned.no ontology
AC214648.3_FG003	0.337076	3.20381	0.161125	AT3G47170	5e-39	not assigned.no ontology
GRMZM2G337191	297.632	31.2291	19.5287	AT5G43140	7e-14	not assigned.no ontology
GRMZM2G118809	2.74095	2.74095	10.8091	AT5G06480	4e-32	not assigned.no ontology
GRMZM2G104400	27.45	14.4947	37.663	AT5G24350	8e-43	not assigned.no ontology
GRMZM2G128179	19.348	19.348	44.4638	AT3G62810	7e-16	not assigned.no ontology
GRMZM2G011030	23.6742	23.6742	10.2213	AT5G53750	2e-16	not assigned.no ontology
GRMZM2G159581	16.4305	16.4305	33.9288	AT3G59500	4e-124	not assigned.no ontology
GRMZM2G014833	36.9649	123.718	201.339	AT5G60510	4e-26	not assigned.no ontology
GRMZM2G343688	4.07936	2.85343	8.50891	AT3G19780	1e-14	not assigned.no ontology
GRMZM2G122003	1.54768	1.54768	12.9465	AT5G23760	7e-18	not assigned.no ontology
GRMZM2G424857	193.075	540.678	298.468	AT5G05990	7e-29	not assigned.no ontology
GRMZM2G340048	3.79488	0.964933	3.17956	AT4G17330	5e-27	not assigned.no ontology.agenet domain-containing protein
GRMZM2G060213	5.08611	22.7642	7.42865	AT5G65200	2e-22	not assigned.no ontology.armadillo/beta-catenin repeat family protein
AC234190.1_FG002	9.53526	21.7224	23.2454	AT4G33945	1e-132	not assigned.no ontology.armadillo/beta-catenin repeat family protein
GRMZM2G003002	0.653729	6.50938	8.30322	AT5G48060	0	not assigned.no ontology.C2 domain-containing protein
GRMZM2G409407	21.1606	31.3742	146.841	AT4G34150	8e-12	not assigned.no ontology.C2 domain-containing protein
GRMZM2G161696	0.153208	0.970799	4.54054	AT1G60420	6e-68	not assigned.no ontology.DC1 domain containing protein
GRMZM2G378121	1.72193	1.72193	6.70235	AT5G57200	3e-35	not assigned.no ontology.epsin N-terminal homology (ENTH) domain-containing protein
GRMZM2G027198	16.7777	40.5285	36.2956	AT5G58160	3e-27	not assigned.no ontology.formin homology 2 domain-containing protein
GRMZM2G179616	0.10315	0.466862	6.31122	AT5G67470	0	not assigned.no ontology.formin homology 2 domain-containing protein
GRMZM2G158625	3.7099	3.7099	10.5135	AT5G41100	3e-79	not assigned.no ontology.hydroxyproline rich proteins
GRMZM2G152975	0.982673	5.33715	3.05321	AT4G19191	2e-76	not assigned.no ontology.pentatricopeptide (PPR) repeat-containing protein
GRMZM2G080045	0.72826	4.28498	2.43679	AT5G64320	9e-15	not assigned.no ontology.pentatricopeptide (PPR) repeat-containing protein
GRMZM2G043878	1.528	5.1554	4.64795	AT5G66500	6e-15	not assigned.no ontology.pentatricopeptide (PPR) repeat-containing protein
GRMZM2G476699	0.960972	6.46197	4.33102	AT4G38010	2e-66	not assigned.no ontology.pentatricopeptide (PPR) repeat-containing protein
GRMZM2G164743	2.61998	12.1815	5.23716	AT5G52630	4e-65	not assigned.no ontology.pentatricopeptide (PPR) repeat-containing protein
GRMZM2G088689	1.40537	7.82864	5.99431	AT5G40400	4e-11	not assigned.no ontology.pentatricopeptide (PPR) repeat-containing protein
GRMZM2G310144	2.42382	6.46671	2.92699	AT5G55840	4e-20	not assigned.no ontology.pentatricopeptide (PPR) repeat-containing protein
GRMZM2G174949	2.06563	8.02926	5.92431	AT5G61800	4e-17	not assigned.no ontology.pentatricopeptide (PPR) repeat-containing protein
GRMZM2G360681	0.432754	6.39831	3.86137	AT4G35130	2e-19	not assigned.no ontology.pentatricopeptide (PPR) repeat-containing protein
GRMZM2G108144	9.65467	24.3289	13.9697	AT5G44230	2e-20	not assigned.no ontology.pentatricopeptide (PPR) repeat-containing protein
GRMZM2G064193	21.353	66.2338	35.5199	AT5G36300	3e-13	not assigned.no ontology.pentatricopeptide (PPR) repeat-containing protein
GRMZM2G000764	0.945286	0.945286	4.77673	AT3G56550	1e-54	not assigned.no ontology.pentatricopeptide (PPR) repeat-containing protein
GRMZM2G026807	1.31176	5.71444	3.44866	AT4G28010	1e-11	not assigned.no ontology.pentatricopeptide (PPR) repeat-containing protein
GRMZM2G142111	10.8749	5.68318	11.4684	AT1G71460	5e-17	not assigned.no ontology.pentatricopeptide (PPR) repeat-containing protein
GRMZM2G057820	0.867644	6.91152	3.48381	AT5G16640	1e-11	not assigned.no ontology.pentatricopeptide (PPR) repeat-containing protein
GRMZM2G442129	0.583186	2.17028	1.42481	AT4G15720	3e-65	not assigned.no ontology.pentatricopeptide (PPR) repeat-containing protein
GRMZM2G328500	16.5323	36.7592	35.1395	AT5G43790	4e-68	not assigned.no ontology.pentatricopeptide (PPR) repeat-containing protein
GRMZM2G049418	29.3533	12.8318	20.191	AT5G52850	6e-56	not assigned.no ontology.pentatricopeptide (PPR) repeat-containing protein
GRMZM2G166459	6.49534	6.49534	13.4208	AT5G57250	3e-55	not assigned.no ontology.pentatricopeptide (PPR) repeat-containing protein
AC231745.1_FG003	2.4697	10.0987	5.37346	AT5G08490	1e-56	not assigned.no ontology.pentatricopeptide (PPR) repeat-containing protein
GRMZM2G161860	12.5683	39.0066	19.6443	AT5G11310	3e-11	not assigned.no ontology.pentatricopeptide (PPR) repeat-containing protein
GRMZM2G127665	0.767766	2.56277	2.20198	AT5G06540	4e-12	not assigned.no ontology.pentatricopeptide (PPR) repeat-containing protein
GRMZM2G033117	0.243331	3.52424	1.39576	AT4G16835	2e-80	not assigned.no ontology.pentatricopeptide (PPR) repeat-containing protein
GRMZM2G081016	1.27345	7.94107	7.03405	AT5G28460	2e-14	not assigned.no ontology.pentatricopeptide (PPR) repeat-containing protein
GRMZM2G060163	1.22224	5.05776	4.2566	AT5G03800	7e-52	not assigned.no ontology.pentatricopeptide (PPR) repeat-containing protein
GRMZM2G024686	5.88635	13.714	11.0703	AT5G55740	1e-25	not assigned.no ontology.pentatricopeptide (PPR) repeat-containing protein
GRMZM2G173040	16.8551	5.65837	7.3632	AT5G62370	6e-37	not assigned.no ontology.pentatricopeptide (PPR) repeat-containing protein
GRMZM2G008751	1.42787	8.72452	4.89147	AT5G65820	3e-13	not assigned.no ontology.pentatricopeptide (PPR) repeat-containing protein
GRMZM2G013970	0.6131	3.77389	2.6962	AT5G65560	9e-17	not assigned.no ontology.pentatricopeptide (PPR) repeat-containing protein
GRMZM2G059706	7.87613	11.9311	5.53201	AT1G02910	2e-78	not assigned.no ontology.pentatricopeptide (PPR) repeat-containing protein
GRMZM2G087918	0.547524	3.84108	1.17774	AT5G46460	3e-28	not assigned.no ontology.pentatricopeptide (PPR) repeat-containing protein
GRMZM2G037164	1.71606	7.76695	5.33186	AT5G27270	2e-14	not assigned.no ontology.pentatricopeptide (PPR) repeat-containing protein
AC210596.3_FG004	1.29078	4.40406	3.03754	AT3G53360	1e-77	not assigned.no ontology.pentatricopeptide (PPR) repeat-containing protein
GRMZM2G055567	11.3603	0.894211	1.1805	AT3G63370	3e-52	not assigned.no ontology.pentatricopeptide (PPR) repeat-containing protein
GRMZM2G303964	2.24882	2.24882	5.73307	AT5G67570	8e-21	not assigned.no ontology.pentatricopeptide (PPR) repeat-containing protein
GRMZM2G023952	2.1989	13.0146	5.17459	AT4G16470	1e-28	not assigned.no ontology.pentatricopeptide (PPR) repeat-containing protein
GRMZM2G152929	1.6201	6.41608	5.22733	AT5G24830	3e-21	not assigned.no ontology.pentatricopeptide (PPR) repeat-containing protein
GRMZM2G169363	4.10643	4.10643	9.22562	AT5G50990	6e-18	not assigned.no ontology.pentatricopeptide (PPR) repeat-containing protein
GRMZM2G106363	1.16192	4.11151	3.43341	AT5G61400	1e-13	not assigned.no ontology.pentatricopeptide (PPR) repeat-containing protein
GRMZM2G130558	1.08606	3.85683	2.31618	AT5G48910	9e-119	not assigned.no ontology.pentatricopeptide (PPR) repeat-containing protein
GRMZM2G452121	0.218478	2.07657	1.04434	AT3G49710	1e-26	not assigned.no ontology.pentatricopeptide (PPR) repeat-containing protein
GRMZM2G150058	2.97072	8.90773	8.34264	AT3G02010	3e-15	not assigned.no ontology.pentatricopeptide (PPR) repeat-containing protein
GRMZM2G146246	10.4959	21.1133	38.13	AT3G25060	4e-12	not assigned.no ontology.pentatricopeptide (PPR) repeat-containing protein
GRMZM2G062552	4.66075	10.1751	7.33887	AT5G38730	3e-20	not assigned.no ontology.pentatricopeptide (PPR) repeat-containing protein
GRMZM2G341729	6.70537	27.5163	16.5602	AT3G15200	3e-13	not assigned.no ontology.pentatricopeptide (PPR) repeat-containing protein
GRMZM2G018314	14.2399	21.4835	8.28651	AT4G14190	1e-19	not assigned.no ontology.pentatricopeptide (PPR) repeat-containing protein
GRMZM2G032694	3.03055	11.9707	8.69174	AT5G59600	2e-61	not assigned.no ontology.pentatricopeptide (PPR) repeat-containing protein
GRMZM2G024051	1.47321	7.08454	5.01744	AT3G62540	1e-11	not assigned.no ontology.pentatricopeptide (PPR) repeat-containing protein
GRMZM2G065030	0.001	5.1053	2.47125	AT1G14470	8e-41	not assigned.no ontology.pentatricopeptide (PPR) repeat-containing protein
AC189750.4_FG004	3.11418	1.96674	4.70813	AT5G60180	4e-11	not assigned.no ontology.pumilio/Puf RNA-binding domain-containing protein
GRMZM2G075148	1.55141	0.789948	3.42983	AT5G60110	9e-12	not assigned.no ontology.pumilio/Puf RNA-binding domain-containing protein
GRMZM2G088212	12.2234	12.2234	30.049	AT5G59280	1e-12	not assigned.no ontology.pumilio/Puf RNA-binding domain-containing protein
GRMZM2G000231	1.2647	2.38504	7.65744	AT5G43110	3e-29	not assigned.no ontology.pumilio/Puf RNA-binding domain-containing protein
GRMZM2G017187	24.3014	9.48788	24.2716	AT3G11964	0	not assigned.no ontology.S RNA-binding domain-containing protein
GRMZM2G113967	5.57731	1.31703	8.11388	AT1G76630	1e-81	not assigned.no ontology.tetratricopeptide repeat (TPR)
GRMZM2G059825	93.2555	238.075	268.917	AT4G10810	2e-11	not assigned.unknown
GRMZM2G047299	4.27193	14.5756	5.96895	AT4G33625	9e-48	not assigned.unknown
GRMZM2G101518	48.2721	17.609	42.9223	AT4G00450	7e-39	not assigned.unknown
GRMZM2G319878	8.30377	18.9795	18.6555	AT4G13270	2e-19	not assigned.unknown
GRMZM2G172098	15.4047	15.4047	32.6942	AT5G08400	1e-47	not assigned.unknown
GRMZM2G153206	7.0543	28.7353	7.587	AT1G27435	1e-15	not assigned.unknown
GRMZM2G001875	1.31829	30.8774	18.4319	AT5G19840	3e-21	not assigned.unknown
GRMZM2G348846	2.80301	2.80301	8.82729	AT5G65960	2e-70	not assigned.unknown
GRMZM2G046743	11.3603	32.4152	37.0676	AT4G14746	6e-28	not assigned.unknown
GRMZM2G110483	56.8427	56.8427	131.146	AT5G25100	8e-169	not assigned.unknown
GRMZM2G023008	11.0573	2.72977	3.36347	AT5G17040	5e-63	not assigned.unknown
GRMZM2G159013	13.8909	13.8909	29.1682	AT4G08810	0	not assigned.unknown
GRMZM2G421240	62.742	144.835	237.559	AT5G13940	9e-11	not assigned.unknown
GRMZM2G070279	9.75041	1.83185	8.61801	AT5G59300	6e-15	not assigned.unknown
GRMZM2G043843	18.9392	43.4443	26.9534	AT3G04950	8e-79	not assigned.unknown
GRMZM2G351990	4.77225	3.33249	10.2978	AT5G12010	0	not assigned.unknown
GRMZM2G137861	3.97908	12.191	7.6081	AT2G20390	5e-33	not assigned.unknown
GRMZM2G074238	122.69	30.5355	15.8645	AT3G61770	1e-41	not assigned.unknown
GRMZM2G414047	7.4485	4.75938	0.628311	AT5G57770	3e-14	not assigned.unknown
GRMZM2G704053	0.671337	0.671337	6.03298	AT5G42660	3e-16	not assigned.unknown
GRMZM2G414834	20.4634	45.8681	24.8422	AT5G15910	1e-60	not assigned.unknown
GRMZM2G120652	3.68784	3.68784	7.49195	AT2G41770	3e-50	not assigned.unknown
GRMZM2G001991	2.30162	11.3101	6.60112	AT4G33400	3e-34	not assigned.unknown
GRMZM2G127537	4.15846	0.94107	0.567935	AT5G27730	2e-116	not assigned.unknown
GRMZM2G179679	2.59553	11.7475	10.5458	AT5G05480	3e-147	not assigned.unknown
GRMZM2G022266	19.453	5.63489	6.50906	AT1G28120	1e-16	not assigned.unknown
GRMZM2G083182	3.0911	8.9539	12.6086	AT5G48660	7e-69	not assigned.unknown
GRMZM2G179507	14.6791	6.91392	5.81874	AT1G10820	3e-13	not assigned.unknown
GRMZM2G152417	18.9085	9.42349	10.3586	AT5G05250	5e-19	not assigned.unknown
GRMZM2G058491	2.59653	31.861	21.2376	AT3G15630	2e-15	not assigned.unknown
AC217050.4_FG007	9.95985	9.95985	24.141	AT1G08030	4e-155	not assigned.unknown
GRMZM2G061806	0.323508	18.0098	0.309278	AT3G54550	4e-40	not assigned.unknown
GRMZM2G087870	2.51152	0.001	0.001	AT3G03130	1e-12	not assigned.unknown
GRMZM2G466270	3.26482	3.26482	9.52791	AT1G23070	3e-25	not assigned.unknown
GRMZM2G108898	1.90705	4.96306	1.25343	ATMG00160	1e-136	not assigned.unknown
AC212570.3_FG006	6.66339	13.9305	13.8023	AT5G52980	6e-44	not assigned.unknown
GRMZM2G421680	111.165	111.165	46.7767	AT4G14620	1e-55	not assigned.unknown
GRMZM2G002227	6.85091	6.85091	2.60056	AT3G44620	1e-83	not assigned.unknown
GRMZM2G347583	24.6778	16.6595	7.40818	AT4G15545	3e-40	not assigned.unknown
GRMZM2G170457	198.732	270.693	130.345	AT1G27385	5e-57	not assigned.unknown
GRMZM2G154735	5.9849	5.9849	19.3105	AT3G07380	1e-26	not assigned.unknown
GRMZM2G063850	265.592	265.592	88.4756	AT4G31530	9e-138	not assigned.unknown
GRMZM2G121494	9.5677	23.0954	26.0177	AT5G25970	2e-57	not assigned.unknown
GRMZM2G069542	39.1546	39.1546	12.0598	AT5G13970	1e-26	not assigned.unknown
GRMZM2G001426	115.214	52.3115	47.4047	AT5G37475	6e-37	not assigned.unknown
GRMZM2G180605	19.6864	19.6864	43.1985	AT3G50845	1e-62	not assigned.unknown
GRMZM2G163494	13.2535	13.2535	6.05158	AT4G22758	4e-19	not assigned.unknown
GRMZM2G158147	7.32064	7.32064	15.6939	AT4G25315	1e-30	not assigned.unknown
GRMZM2G165919	11.6762	33.2456	29.0227	AT5G35080	1e-80	not assigned.unknown
GRMZM2G170412	48.1671	117.087	67.5203	AT5G62990	6e-65	not assigned.unknown
GRMZM2G123660	3.69656	3.69656	0.2096	AT4G14550	2e-27	not assigned.unknown
GRMZM2G055025	6.3281	15.9493	8.54081	AT4G20450	8e-64	not assigned.unknown
GRMZM2G082487	19.8003	65.7193	33.6522	AT4G18590	3e-29	not assigned.unknown
GRMZM2G375807	1.79298	1.79298	6.46087	AT4G36120	7e-175	not assigned.unknown
GRMZM2G355233	161.47	184.445	84.228	AT5G40500	3e-41	not assigned.unknown
GRMZM2G005834	6.09049	18.0709	8.62605	AT5G08660	5e-115	not assigned.unknown
GRMZM2G475362	3.69235	16.1041	12.5152	AT5G24170	1e-31	not assigned.unknown
GRMZM2G165192	2.50036	3.18421	0.46385	AT2G16980	5e-68	not assigned.unknown
GRMZM2G181484	16.9452	23.5984	5.98147	AT5G16550	2e-37	not assigned.unknown
GRMZM2G339699	12.2749	12.2749	28.4052	AT2G19950	0	not assigned.unknown
GRMZM2G118479	1.11525	4.71115	2.72471	AT4G17150	2e-89	not assigned.unknown
GRMZM2G449019	69.4398	151.64	83.263	AT2G36895	2e-90	not assigned.unknown
GRMZM2G065888	26.3077	117.238	90.0689	AT5G48680	5e-35	not assigned.unknown
GRMZM2G065989	48.0023	48.0023	23.1696	AT4G14210	6e-14	not assigned.unknown
GRMZM2G074496	20.0621	20.0621	8.18152	AT4G19090	3e-11	not assigned.unknown
GRMZM2G070603	0.70543	4.62958	2.6976	AT5G56550	6e-11	not assigned.unknown
GRMZM2G092525	0.880408	16.9353	6.31261	AT3G51040	3e-64	not assigned.unknown
GRMZM2G063533	0.376728	3.06916	1.20052	AT4G33640	1e-42	not assigned.unknown
GRMZM2G146446	13.1432	1.13593	11.1128	AT5G24740	3e-95	not assigned.unknown
GRMZM2G145578	3.5066	8.97059	7.43348	AT3G15355	5e-92	not assigned.unknown
GRMZM2G017164	26.7028	26.7028	6.96225	AT3G22540	7e-23	not assigned.unknown
GRMZM2G381402	1.62439	3.43097	11.9059	AT3G58310	3e-14	not assigned.unknown
GRMZM2G122126	0.513303	3.71718	1.9629	AT2G03370	1e-41	not assigned.unknown
GRMZM2G474153	144.51	144.51	57.769	AT5G04440	3e-102	not assigned.unknown
GRMZM2G027886	25.0186	25.0186	9.69653	AT5G11760	2e-12	not assigned.unknown
GRMZM2G474546	16.1324	24.9582	10.9361	ATCG00780	2e-14	not assigned.unknown
GRMZM2G118610	1.29329	1.29329	4.36144	AT3G18180	1e-85	not assigned.unknown
GRMZM2G398055	12.0043	11.4538	114.763	AT5G20090	9e-50	not assigned.unknown
GRMZM2G085086	7.39353	1.21685	5.30123	AT4G29850	6e-36	not assigned.unknown
AC206266.3_FG001	10.5957	19.8677	6.99425	AT1G57610	2e-66	not assigned.unknown
GRMZM2G107082	6.35855	6.35855	15.9208	AT1G04985	9e-29	not assigned.unknown
GRMZM2G391831	16.6233	7.83467	14.71	AT1G63490	2e-26	not assigned.unknown
GRMZM2G076423	7.31843	8.83295	2.15277	AT2G42670	3e-36	not assigned.unknown
GRMZM2G046587	55.1794	19.5788	51.0698	AT3G50370	1e-62	not assigned.unknown
GRMZM2G081474	78.774	167.442	153.421	AT4G32470	1e-36	not assigned.unknown
GRMZM2G170552	8.47351	3.33293	10.7528	AT5G58410	0	not assigned.unknown
GRMZM2G164224	13.6671	13.6671	5.86631	AT4G02830	3e-13	not assigned.unknown
GRMZM2G358418	8.54647	15.2484	56.4832	AT5G04550	3e-11	not assigned.unknown
GRMZM2G044512	0.473154	0.473154	4.74959	AT2G01340	2e-24	not assigned.unknown
GRMZM2G078757	0.749822	4.46033	2.15052	AT5G63540	2e-116	not assigned.unknown
GRMZM2G123537	15.5955	15.5955	31.8191	AT4G08460	4e-27	not assigned.unknown
GRMZM2G108255	8.69498	8.69498	19.8334	AT4G40020	1e-30	not assigned.unknown
GRMZM2G066997	6.09607	6.09607	15.2636	AT4G02360	1e-11	not assigned.unknown
GRMZM2G041415	22.6325	5.42778	18.4336	AT4G27010	0	not assigned.unknown
GRMZM2G430152	7.97825	30.3323	20.0489	AT1G77122	2e-42	not assigned.unknown
GRMZM2G440925	17.1257	3.8756	11.4607	AT1G56260	1e-40	not assigned.unknown
GRMZM2G176446	11.6137	11.595	51.4322	AT5G37840	1e-32	not assigned.unknown
GRMZM2G463640	33.7072	22.6353	45.3595	AT5G22450	6e-64	not assigned.unknown
GRMZM2G082087	4.34985	4.34985	11.7824	AT1G61600	1e-56	not assigned.unknown
GRMZM2G333811	560.765	833.377	323.221	AT5G20190	7e-39	not assigned.unknown
GRMZM2G176523	12.0553	39.2853	15.3667	AT5G27970	6e-25	not assigned.unknown
GRMZM2G055334	17.4603	4.72468	18.3555	AT1G55325	0	not assigned.unknown
GRMZM2G160838	8.7399	3.408	7.45563	AT3G09470	3e-160	not assigned.unknown
GRMZM2G135795	8.26745	24.5896	20.9827	AT2G32970	0	not assigned.unknown
GRMZM2G076257	7.56635	20.9503	11.914	AT3G12960	2e-11	not assigned.unknown
GRMZM2G052825	3.26575	3.35035	9.57445	AT4G31020	5e-76	not assigned.unknown
GRMZM2G073044	9.08959	9.08959	3.10349	AT5G28150	1e-18	not assigned.unknown
GRMZM2G395114	15.6272	9.74497	4.64795	AT5G61040	1e-36	not assigned.unknown
GRMZM2G092813	7.90016	3.62601	7.23353	AT2G39500	5e-15	not assigned.unknown
GRMZM2G071448	122.827	122.827	263.729	AT1G04420	2e-12	not assigned.unknown
GRMZM2G426467	13.6928	5.3121	15.7086	AT5G64130	2e-11	not assigned.unknown
GRMZM2G078995	105.862	33.9149	40.4821	AT5G04860	2e-165	not assigned.unknown
GRMZM2G377341	6.76403	2.8503	10.2572	AT1G16150	2e-37	not assigned.unknown
GRMZM2G123654	1.65206	4.78547	5.47521	AT2G17370	0	not assigned.unknown
GRMZM2G093902	4.06195	10.1115	3.6059	AT4G02610	2e-72	not assigned.unknown
GRMZM2G374971	112.856	112.856	55.5681	AT5G19855	6e-60	not assigned.unknown
GRMZM2G018241	47.0754	17.4661	32.4478	AT4G39420	9e-64	not assigned.unknown
GRMZM2G443447	14.0758	4.07729	4.41377	AT5G48270	3e-56	not assigned.unknown
GRMZM2G423636	9.95131	9.95131	37.4201	AT5G47870	8e-20	not assigned.unknown
GRMZM2G061821	12.0626	2.98149	10.9595	AT3G55160	0	not assigned.unknown
GRMZM2G002910	3.09402	0.720188	2.28182	AT1G64050	2e-18	not assigned.unknown
GRMZM2G382711	6.60306	43.8324	29.4588	AT2G40080	4e-17	not assigned.unknown
GRMZM2G021909	17.5645	17.5645	42.2266	AT3G08890	1e-57	not assigned.unknown
GRMZM2G164182	29.5365	13.5132	15.189	AT5G02400	2e-59	not assigned.unknown
GRMZM2G341410	4.4724	4.4724	12.9395	AT3G49310	0	not assigned.unknown
GRMZM2G136372	11.9646	11.9646	26.1447	AT4G30996	2e-20	not assigned.unknown
GRMZM2G160430	12.0963	35.4473	28.6165	AT3G01360	6e-39	not assigned.unknown
GRMZM2G352858	6.80267	6.80267	1.95103	AT2G04450	1e-36	not assigned.unknown
GRMZM2G076450	250.558	250.558	117.842	AT1G54520	1e-111	not assigned.unknown
GRMZM2G142456	5.44221	1.72125	5.32819	AT3G12590	1e-88	not assigned.unknown
GRMZM2G033208	22.8341	48.8284	43.0267	AT3G57785	2e-44	not assigned.unknown
GRMZM2G138259	5.15038	8.15881	1.13627	AT5G61910	1e-16	not assigned.unknown
GRMZM2G025742	1.92518	1.92518	7.36199	AT1G71940	5e-68	not assigned.unknown
GRMZM2G054233	2.51152	0.001	0.001	AT5G64020	7e-20	not assigned.unknown
GRMZM2G132875	5.42866	19.0097	19.3937	AT3G18170	3e-80	not assigned.unknown
GRMZM2G056093	3.28634	0.743707	3.0436	AT3G16270	1e-144	not assigned.unknown
GRMZM2G008353	6.69739	6.69739	13.623	AT1G32730	5e-24	not assigned.unknown
GRMZM2G404375	19.6115	19.6115	45.034	AT5G62960	5e-62	not assigned.unknown
GRMZM2G018926	0.667197	3.62372	1.65841	AT5G45470	1e-24	not assigned.unknown
GRMZM2G077253	412.089	216.845	86.548	AT1G68660	2e-41	not assigned.unknown
GRMZM2G172891	15.2677	2.10311	3.33172	AT4G12690	5e-15	not assigned.unknown
GRMZM2G171600	35.4899	28.0463	61.5745	AT5G58100	3e-91	not assigned.unknown
GRMZM2G110309	54.7405	54.7405	15.0262	AT5G65060	2e-13	not assigned.unknown
AC212219.3_FG005	9.78401	3.0998	8.18443	AT5G24460	1e-20	not assigned.unknown
GRMZM2G325350	2.1543	18.9438	2.64798	AT1G34640	3e-18	not assigned.unknown
GRMZM2G181227	45.7159	45.7159	106.158	AT5G19550	4e-140	not assigned.unknown
GRMZM2G063478	9.32574	9.32574	3.3174	AT5G44820	2e-82	not assigned.unknown
GRMZM2G057557	8.84406	19.7919	16.2055	AT5G46620	3e-16	not assigned.unknown
GRMZM2G118037	86.3822	86.3822	173.968	AT1G56423	8e-82	not assigned.unknown
GRMZM2G013430	0.583348	0.211221	2.23075	AT1G62830	4e-39	not assigned.unknown
GRMZM2G153792	40.7906	31.3748	13.5247	AT5G49410	4e-48	not assigned.unknown
GRMZM2G101938	8.27324	27.6024	12.203	AT5G63500	2e-28	not assigned.unknown
GRMZM2G007146	3.80793	9.74145	8.8199	AT2G16770	2e-30	not assigned.unknown
GRMZM2G046407	48.4212	17.833	31.5277	AT5G66820	5e-11	not assigned.unknown
AC155434.2_FG005	16.2078	47.103	21.6112	AT5G47310	9e-15	not assigned.unknown
GRMZM2G173067	4.10393	8.66814	20.4344	AT5G48020	5e-79	not assigned.unknown
GRMZM2G122357	15.998	40.631	47.2812	AT4G21700	6e-115	not assigned.unknown
GRMZM2G102662	45.7988	101.277	64.9946	AT5G11270	5e-56	not assigned.unknown
GRMZM2G082830	93.079	204.755	111.231	AT5G07960	5e-50	not assigned.unknown
GRMZM2G039586	5.86491	2.85868	6.90084	AT5G67410	1e-19	not assigned.unknown
GRMZM2G171118	23.6235	10.8023	24.447	AT4G20670	6e-11	not assigned.unknown
GRMZM2G099619	4.25206	4.25206	9.84987	AT5G27410	6e-15	not assigned.unknown
GRMZM2G448142	50.7289	54.667	22.0676	AT5G65840	7e-30	not assigned.unknown
GRMZM2G148925	12.9542	26.4305	33.2215	AT3G27325	0	not assigned.unknown
GRMZM2G136563	41.9355	114.757	99.9187	AT4G16450	4e-58	not assigned.unknown
GRMZM2G047616	2.0599	7.35496	4.595	AT5G45540	6e-29	not assigned.unknown
GRMZM2G051491	161.51	119.269	38.6014	AT5G20670	1e-23	not assigned.unknown
GRMZM2G115773	6.46471	8.84593	2.44339	AT5G63770	6e-36	not assigned.unknown
GRMZM2G399433	65.5366	88.5438	296.837	AT5G23850	4e-138	not assigned.unknown
GRMZM2G092910	11.4461	27.9658	33.6025	AT3G63500	1e-95	not assigned.unknown
AC234526.1_FG005	23.6889	6.06254	16.3627	AT5G60040	1e-11	not assigned.unknown
GRMZM2G039848	32.5683	32.5683	71.7905	AT2G25310	1e-72	not assigned.unknown
GRMZM2G157379	6.98858	10.28	3.75816	AT4G21930	6e-11	not assigned.unknown
GRMZM2G116902	6.05954	6.05954	14.4825	AT3G28630	9e-86	not assigned.unknown
GRMZM2G071154	18.1625	18.1625	48.0053	AT4G24290	2e-154	not assigned.unknown
GRMZM2G051787	7.06012	15.9772	15.6306	AT1G77270	6e-15	not assigned.unknown
GRMZM2G042443	53.8202	53.8202	107.746	AT5G63910	1e-148	not assigned.unknown
GRMZM2G400173	17.3831	2.38414	14.6041	AT3G50380	1e-31	not assigned.unknown
GRMZM2G021885	25.7433	25.7433	59.6179	AT5G60640	5e-14	not assigned.unknown
GRMZM2G027131	4.4354	12.1744	6.97598	AT1G18010	1e-176	not assigned.unknown
GRMZM2G306216	1.62502	1.62502	5.59273	AT4G38320	1e-70	not assigned.unknown
GRMZM2G010628	38.1213	11.5852	31.1446	AT4G32820	2e-123	not assigned.unknown
GRMZM2G069203	15.0262	15.0262	6.12916	AT3G29010	2e-94	not assigned.unknown
GRMZM2G114503	1.72836	3.78094	1.3081	AT1G12550	7e-20	not assigned.unknown
GRMZM2G061969	44.4302	32.3945	81.9073	AT5G58680	7e-21	not assigned.unknown
GRMZM2G359070	29.5089	64.1851	45.4622	AT5G61030	4e-35	not assigned.unknown
GRMZM2G130749	2.48422	2.48422	5.96781	AT1G72390	4e-105	not assigned.unknown
GRMZM2G098697	8.30037	8.30037	17.487	AT5G40990	1e-30	not assigned.unknown
GRMZM2G049070	46.4198	46.4198	18.9876	AT4G16060	2e-85	not assigned.unknown
GRMZM2G165757	6.35171	21.8486	17.3495	AT3G54310	4e-55	not assigned.unknown
AC196779.3_FG003	43.395	43.395	20.4574	AT5G40870	9e-13	not assigned.unknown
GRMZM2G092604	29.9	29.9	14.7322	AT4G38090	6e-89	not assigned.unknown
GRMZM2G359298	11.688	11.688	38.587	AT5G44250	6e-103	not assigned.unknown
GRMZM2G139018	0.397865	0.397865	4.37418	AT1G12030	2e-13	not assigned.unknown
GRMZM2G022997	24.1176	55.6926	31.7619	AT3G51100	3e-28	not assigned.unknown
GRMZM2G004106	1.36881	7.02133	11.3412	AT5G01710	2e-29	not assigned.unknown
GRMZM2G143204	9.29058	9.29058	3.68941	AT4G34080	5e-13	not assigned.unknown
GRMZM2G094328	22.31	10.4099	14.7322	AT2G43795	5e-12	not assigned.unknown
GRMZM2G154743	14.511	14.511	32.3696	AT3G11150	4e-22	not assigned.unknown
GRMZM2G125072	120.787	30.0307	1.78682	AT4G14100	3e-45	not assigned.unknown
GRMZM2G024315	16.951	5.43624	4.25971	AT5G02810	4e-113	not assigned.unknown
GRMZM2G032955	0.001	0.001	5.7043	AT3G48480	1e-11	not assigned.unknown
GRMZM2G177883	32.4894	86.4234	80.1029	AT5G17190	1e-55	not assigned.unknown
GRMZM2G051785	6.55549	6.55549	1.70922	AT5G50890	2e-134	not assigned.unknown
GRMZM2G065203	20.0081	40.1294	72.0113	AT3G25400	2e-53	not assigned.unknown
GRMZM2G147245	0.663681	3.80488	8.88283	AT1G59850	5e-13	not assigned.unknown
GRMZM2G118770	1.60345	3.31761	12.4823	AT1G10530	2e-22	not assigned.unknown
GRMZM2G181236	1.82935	1.82935	5.96679	AT4G37030	0	not assigned.unknown
GRMZM2G160853	16.4976	61.7429	20.4107	AT3G49550	4e-62	not assigned.unknown
AC234159.1_FG002	14.5122	50.3104	15.645	AT1G67600	2e-63	not assigned.unknown
GRMZM2G118312	18.7527	3.43213	20.9648	AT2G48060	0	not assigned.unknown
GRMZM2G701207	1.07912	16.9317	14.0992	AT2G46220	8e-59	not assigned.unknown
GRMZM2G104246	1.48288	4.54322	1.3086	AT5G53660	2e-22	not assigned.unknown
GRMZM2G472382	147.177	147.177	53.6169	AT3G57020	3e-36	not assigned.unknown
GRMZM2G407825	13.5262	6.74673	14.7786	AT3G26750	3e-63	not assigned.unknown
GRMZM2G338809	9.99385	27.8015	25.6333	AT5G56020	9e-91	not assigned.unknown
GRMZM2G131683	9.8476	9.8476	20.4135	AT5G57380	9e-20	not assigned.unknown
GRMZM2G113052	38.9674	13.4532	6.41104	AT3G56380	1e-29	not assigned.unknown
GRMZM2G094273	26.43	52.976	232.821	AT1G72060	8e-20	not assigned.unknown
GRMZM2G051917	13.1968	5.56382	14.6902	AT2G05120	8e-99	not assigned.unknown
GRMZM2G133512	27.0872	12.508	27.5732	AT5G19660	0	not assigned.unknown
GRMZM2G146616	9.69966	0.237303	1.50373	AT4G27030	1e-57	not assigned.unknown
GRMZM2G077914	24.3637	24.3637	7.62285	AT4G39235	2e-27	not assigned.unknown
GRMZM2G173943	25.594	46.7772	103.932	AT3G47080	3e-13	not assigned.unknown
GRMZM2G021277	0.672541	1.21758	4.98292	AT5G38200	0	not assigned.unknown
GRMZM2G159357	5.23331	5.23331	0.625388	AT1G71000	1e-12	not assigned.unknown
GRMZM2G001645	145.992	44.6436	45.0629	AT3G07090	1e-103	not assigned.unknown
GRMZM2G040182	9.68448	9.68448	24.8296	AT5G53160	2e-28	not assigned.unknown
GRMZM2G466563	30.9657	30.9657	15.1124	AT1G17665	6e-35	not assigned.unknown
AC166636.1_FG008	0.326512	0.326512	3.90187	AT1G28695	5e-64	not assigned.unknown
AC234203.1_FG004	87.4441	29.8173	18.8038	AT2G46420	8e-14	not assigned.unknown
GRMZM2G179797	12.8582	28.5585	26.8664	AT5G24610	8e-58	not assigned.unknown
GRMZM2G028568	7.22347	21.5394	4.06219	AT1G78790	3e-31	not assigned.unknown
GRMZM2G359234	60.6522	60.6522	19.5253	AT2G03420	2e-38	not assigned.unknown
GRMZM2G149580	79.3711	25.2846	37.9869	AT5G42880	3e-91	not assigned.unknown
AC214360.3_FG001	22.1198	44.3845	23.6139	AT2G26470	3e-108	not assigned.unknown
GRMZM2G097981	0.637365	11.3467	4.46841	AT5G24220	1e-15	not assigned.unknown
GRMZM2G015588	213.928	55.7368	47.5447	AT5G55570	7e-34	not assigned.unknown
AC194970.5_FG001	3.72776	3.72776	0.001	AT1G23110	5e-75	not assigned.unknown
GRMZM2G006377	5.91038	5.91038	12.975	AT1G43245	6e-18	not assigned.unknown
GRMZM2G049623	5.73754	24.3283	18.9094	AT5G25330	1e-51	not assigned.unknown
GRMZM2G059013	8.09626	2.47595	5.6482	AT5G22510	0	not assigned.unknown
GRMZM2G061321	18.7912	18.7912	7.18586	AT2G25770	5e-20	not assigned.unknown
GRMZM2G046191	44.9587	100.122	100.416	AT5G05370	5e-36	not assigned.unknown
GRMZM2G051943	2.61959	6.62324	5.09509	AT5G26910	4e-14	not assigned.unknown
GRMZM2G011078	308.34	308.34	130.819	AT4G21210	1e-145	not assigned.unknown
GRMZM2G475014	22.0022	30.641	13.9151	AT1G71190	4e-18	not assigned.unknown
GRMZM2G172904	0.79912	0.79912	5.34778	AT5G14150	7e-33	not assigned.unknown
GRMZM2G077673	3.23979	0.345023	0.001	AT4G01240	3e-63	not assigned.unknown
GRMZM2G100058	30.5116	16.9458	46.1366	AT4G04920	0	not assigned.unknown
GRMZM2G115476	306.431	27.3757	42.4973	AT1G75180	8e-39	not assigned.unknown
GRMZM2G033098	2.21292	0.387707	1.74023	AT4G30990	8e-78	not assigned.unknown
GRMZM2G135739	0.671872	0.671872	7.2796	AT1G16770	9e-82	not assigned.unknown
GRMZM2G405690	0.910914	5.27724	3.65755	AT2G39805	2e-87	not assigned.unknown
GRMZM2G703928	1.23002	2.01808	8.89286	AT5G05570	2e-82	not assigned.unknown
GRMZM2G025592	13.7039	66.9211	71.7112	AT2G30230	1e-46	not assigned.unknown
GRMZM2G009901	9.00265	4.6128	11.7732	AT1G02960	2e-25	not assigned.unknown
GRMZM2G155943	25.0938	16.5415	36.9804	AT3G29385	4e-13	not assigned.unknown
GRMZM2G054465	11.9794	11.9794	32.5003	AT5G56250	1e-11	not assigned.unknown
GRMZM2G164547	38.2584	38.2584	17.4169	AT5G38060	6e-49	not assigned.unknown
GRMZM2G015983	0.263463	0.263463	2.60269	AT5G37790	2e-32	not assigned.unknown
GRMZM2G353444	5.23393	11.0549	7.31311	AT1G05970	7e-50	not assigned.unknown
GRMZM2G308687	2.07786	14.1067	9.43569	AT1G68220	1e-42	not assigned.unknown
GRMZM2G070252	10.2614	10.2614	28.52	AT5G52140	7e-16	not assigned.unknown
GRMZM2G010468	3.10247	10.2974	4.1524	AT3G60420	2e-19	not assigned.unknown
GRMZM2G175140	0.742191	0.742191	7.09544	AT4G35170	6e-28	not assigned.unknown
GRMZM2G174315	1.04756	0.910329	2.24331	AT4G22970	0	not assigned.unknown
GRMZM2G039671	1.77751	1.77751	0.001	AT5G22090	1e-12	not assigned.unknown
GRMZM2G095598	7.86677	7.86677	16.6676	AT3G11570	3e-88	not assigned.unknown
GRMZM2G025059	1469.52	1469.52	396.345	AT5G24690	6e-11	not assigned.unknown
GRMZM2G181192	17.9895	17.9895	42.2137	AT4G37300	5e-25	not assigned.unknown
GRMZM2G124820	115.125	115.125	235.302	AT3G43520	2e-21	not assigned.unknown
GRMZM2G135038	11.5227	26.9966	19.1158	AT4G27435	6e-32	not assigned.unknown
GRMZM2G128319	126.679	126.679	62.998	AT1G22630	3e-18	not assigned.unknown
GRMZM2G021896	39.6518	39.6518	87.479	AT2G30270	1e-16	not assigned.unknown
GRMZM2G132653	6.66214	4.85801	18.9303	AT4G29650	2e-33	nucleotide metabolism.degradation
GRMZM2G433684	58.9923	58.9923	143.59	AT2G27450	2e-22	nucleotide metabolism.degradation.pyrimidine.beta-ureidopropionase
GRMZM2G359322	4.67842	4.67842	13.4179	AT3G05300	6e-42	nucleotide metabolism.deoxynucleotide metabolism.cytosine deaminase
GRMZM2G030762	40.2799	40.2799	14.2007	AT3G23580	2e-174	nucleotide metabolism.deoxynucleotide metabolism.ribonucleoside-diphosphate reductase
GRMZM2G057955	44.1775	44.1775	93.6833	AT4G29710	4e-55	nucleotide metabolism.phosphotransfer and pyrophosphatases.misc
GRMZM2G069976	20.4479	18.5097	2.50622	AT2G18230	6e-53	nucleotide metabolism.phosphotransfer and pyrophosphatases.misc
GRMZM2G157350	18.3678	18.3678	42.6454	AT5G50370	4e-14	nucleotide metabolism.phosphotransfer and pyrophosphatases.uridylate kinase
GRMZM2G075719	14.2456	14.2456	3.46245	AT5G35170	1e-22	nucleotide metabolism.phosphotransfer and pyrophosphatases.uridylate kinase
GRMZM2G003138	16.7867	6.9817	5.63858	AT2G23890	2e-12	nucleotide metabolism.salvage
GRMZM2G032047	6.11772	12.4318	7.28093	AT1G72040	0	nucleotide metabolism.salvage
GRMZM2G116812	4.73022	4.73022	10.5517	AT2G42070	6e-57	nucleotide metabolism.salvage.NUDIX hydrolases
GRMZM2G443509	36.0353	16.0663	11.5691	AT1G12880	5e-33	nucleotide metabolism.salvage.NUDIX hydrolases
GRMZM2G077669	127.9	54.3149	41.1894	AT3G12600	1e-64	nucleotide metabolism.salvage.NUDIX hydrolases
GRMZM2G066618	4.88277	0.160749	0.001	AT1G27450	1e-59	nucleotide metabolism.salvage.phosphoribosyltransferases.aprt
GRMZM2G163296	47.8114	55.3615	25.9014	AT2G42910	5e-176	nucleotide metabolism.synthesis.PRS-PP
GRMZM2G053111	6.42215	32.555	12.0337	AT2G44530	6e-16	nucleotide metabolism.synthesis.PRS-PP
GRMZM2G177259	91.968	20.2336	10.2984	AT4G38880	0	nucleotide metabolism.synthesis.purine.amidophosphoribosyltransferase
GRMZM2G002523	4.76526	4.76526	13.131	AT2G16570	0	nucleotide metabolism.synthesis.purine.amidophosphoribosyltransferase
GRMZM2G079632	2.2334	2.2334	0.112377	AT1G36280	8e-115	nucleotide metabolism.synthesis.purine.SAICAR lyase
GRMZM2G179810	48.0929	48.0929	19.004	AT5G10000	2e-33	OPP.electron transfer
GRMZM2G082564	10.4036	10.4036	21.7686	AT2G01290	2e-79	OPP.non-reductive PP.ribose 5-phosphate isomerase
GRMZM2G101245	90.7388	90.7388	227.362	AT5G13420	0	OPP.non-reductive PP.transaldolase
GRMZM2G430600	14.2932	38.47	41.7222	AT5G24410	2e-80	OPP.oxidative PP.6-phosphogluconolactonase
GRMZM2G349187	1153.02	554.48	671.908	AT5G18930	2e-85	polyamine metabolism.synthesis.SAM decarboxylase
GRMZM2G158496	41.3402	15.5812	18.0028	AT3G16565	5e-103	protein.aa activation.alanine-tRNA ligase
GRMZM2G005339	97.8974	97.8974	40.9935	AT1G36272	3e-11	protein.assembly and cofactor ligation
GRMZM2G026151	89.4927	89.4927	183.726	AT1G63770	2e-15	protein.degradation
GRMZM2G302245	21.8535	45.5788	72.2759	AT4G36190	4e-16	protein.degradation
GRMZM2G175816	54.8859	25.3319	20.1947	AT4G25110	1e-76	protein.degradation
GRMZM2G097109	25.328	15.9142	37.6028	AT5G42620	5e-67	protein.degradation
GRMZM2G004908	23.3535	23.3535	11.5925	AT4G10790	9e-24	protein.degradation
GRMZM2G062129	8.22866	8.22866	17.7001	AT5G36210	0	protein.degradation
GRMZM2G041463	53.1007	287.661	29.5966	AT3G26085	3e-66	protein.degradation
GRMZM2G013612	144.452	172.705	67.3852	AT4G38100	5e-21	protein.degradation
GRMZM2G459642	148.508	148.508	69.1196	AT1G79310	3e-35	protein.degradation
GRMZM2G152616	54.7941	37.1054	82.5745	AT4G29330	2e-106	protein.degradation
GRMZM2G313162	32.8482	114.676	120.379	AT3G05350	2e-26	protein.degradation
GRMZM2G025832	5.87551	0.410688	1.40427	AT5G64240	4e-40	protein.degradation
GRMZM2G023110	719.098	480.056	225.423	AT5G40010	7e-116	protein.degradation.AAA type
GRMZM2G033356	20.8257	5.03572	20.5233	AT3G27120	3e-64	protein.degradation.AAA type
GRMZM2G337845	5.70262	5.70262	2.00269	AT5G17760	2e-43	protein.degradation.AAA type
GRMZM2G137788	0.272304	1.97194	1.99583	AT5G16930	1e-11	protein.degradation.AAA type
GRMZM2G066441	10.8132	18.7718	6.93888	AT3G50940	7e-110	protein.degradation.AAA type
GRMZM2G175089	1.54414	1.54414	7.62711	AT2G18190	5e-92	protein.degradation.AAA type
GRMZM2G146951	17.1558	19.0457	9.4384	AT5G17750	2e-101	protein.degradation.AAA type
GRMZM2G171179	50.0308	29.7908	61.0597	AT3G05530	2e-38	protein.degradation.AAA type
GRMZM2G145589	0.001	2.07435	0.001	AT4G16563	8e-11	protein.degradation.aspartate protease
GRMZM2G132748	14.1465	51.0367	500.985	AT5G48430	5e-17	protein.degradation.aspartate protease
GRMZM2G061492	4.38232	9.9173	8.24819	AT5G36260	4e-24	protein.degradation.aspartate protease
GRMZM2G024245	1.46965	5.58742	4.3555	AT3G51330	2e-17	protein.degradation.aspartate protease
GRMZM2G035820	3.2029	9.20954	14.5896	AT5G47550	5e-19	protein.degradation.cysteine protease
GRMZM2G128078	6.4779	13.1937	9.05124	AT4G36880	7e-68	protein.degradation.cysteine protease
GRMZM2G039009	100.727	298.897	310.408	AT3G49340	3e-15	protein.degradation.cysteine protease
GRMZM2G165815	27.5575	40.0972	18.9296	AT3G54940	4e-35	protein.degradation.cysteine protease
GRMZM2G032821	28.985	54.7641	14.134	AT1G29090	5e-75	protein.degradation.cysteine protease
GRMZM2G024180	0.791252	0.791252	5.29513	AT3G45310	6e-38	protein.degradation.cysteine protease
GRMZM2G344388	118.22	47.8856	40.3485	AT5G35210	3e-14	protein.degradation.metalloprotease
GRMZM2G126749	139.67	46.2636	97.7202	AT5G35690	2e-42	protein.degradation.metalloprotease
GRMZM2G435445	12.4805	40.7359	102.679	AT4G29040	9e-49	protein.degradation.metalloprotease
GRMZM2G080839	3.47107	3.47107	0.638151	AT4G04180	2e-25	protein.degradation.metalloprotease
GRMZM2G063438	4.25752	11.0303	13.895	AT5G47040	8e-96	protein.degradation.serine protease
GRMZM2G398825	9.77456	9.77456	3.98011	AT1G28110	2e-36	protein.degradation.serine protease
GRMZM2G035118	1.65343	1.65343	7.90351	AT5G23210	6e-29	protein.degradation.serine protease
GRMZM2G359822	34.4638	72.9415	57.4234	AT2G12480	2e-13	protein.degradation.serine protease
GRMZM2G079013	168.252	374.659	259.981	AT4G17040	2e-33	protein.degradation.serine protease
GRMZM2G122139	2.88068	0.520709	3.72596	AT3G07950	4e-64	protein.degradation.serine protease
GRMZM2G168917	201.611	201.611	75.688	AT5G23140	1e-38	protein.degradation.serine protease
GRMZM2G016236	218.331	844.994	640.633	AT1G02560	2e-51	protein.degradation.serine protease
GRMZM2G121354	6.7756	6.7756	14.918	AT5G42230	3e-66	protein.degradation.serine protease
GRMZM2G170289	35.7508	9.08889	6.6902	AT4G15100	1e-152	protein.degradation.serine protease
GRMZM2G153725	27.1656	27.1656	10.8328	ATCG00670	7e-101	protein.degradation.serine protease
GRMZM2G040833	6.44306	6.44306	0.324192	AT3G63470	4e-14	protein.degradation.serine protease
GRMZM2G432128	117.914	247.904	136.45	AT1G11750	1e-32	protein.degradation.serine protease
GRMZM2G046297	69.8238	39.0066	106.295	AT4G20850	0	protein.degradation.serine protease
GRMZM2G074850	2.54901	9.36527	2.72357	AT5G42240	0	protein.degradation.serine protease
GRMZM2G114642	32.5948	32.5948	66.9839	AT3G03370	7e-11	protein.degradation.serine protease
GRMZM2G412986	0.204873	1.11272	8.81374	AT5G59090	7e-56	protein.degradation.subtilases
GRMZM2G114131	8.28164	8.28164	2.00209	AT5G03620	3e-126	protein.degradation.subtilases
GRMZM2G361611	5.90609	7.06793	19.8099	AT5G59130	6e-113	protein.degradation.subtilases
GRMZM2G004878	12.2614	12.2614	26.0873	AT5G67090	1e-109	protein.degradation.subtilases
GRMZM2G105189	3.34736	0.404009	0.213342	AT5G59110	8e-13	protein.degradation.subtilases
GRMZM2G073725	15.6937	15.6937	7.62885	AT5G58830	4e-148	protein.degradation.subtilases
GRMZM2G042356	1.55348	11.2498	1.80339	AT4G26330	3e-53	protein.degradation.subtilases
GRMZM2G077530	5.2687	10.0685	2.51847	AT5G37640	3e-19	protein.degradation.ubiquitin
GRMZM2G123499	1.91458	1.91458	4.75895	AT5G55130	1e-15	protein.degradation.ubiquitin.E1
GRMZM2G160747	13.0794	2.27684	8.01541	AT2G16920	6e-128	protein.degradation.ubiquitin.E2
GRMZM2G113742	21.3561	5.38527	7.14584	AT5G42990	7e-12	protein.degradation.ubiquitin.E2
GRMZM2G433854	1.96706	7.12242	1.34324	AT3G43700	2e-12	protein.degradation.ubiquitin.E3.BTB/POZ Cullin3.BTB/POZ
GRMZM2G410623	0.890827	2.29183	1.59123	AT3G17205	6e-21	protein.degradation.ubiquitin.E3.HECT
GRMZM2G111113	0.107445	0.29178	3.59515	AT5G50170	0	protein.degradation.ubiquitin.E3.RING
GRMZM2G164562	32.3991	70.2366	84.5032	AT5G63750	7e-26	protein.degradation.ubiquitin.E3.RING
GRMZM2G154845	30.3907	19.3529	43.2429	AT5G63730	8e-21	protein.degradation.ubiquitin.E3.RING
GRMZM2G082376	3.8548	3.8548	1.15822	AT5G04460	5e-22	protein.degradation.ubiquitin.E3.RING
GRMZM2G124421	4.62395	4.62395	12.1565	AT1G79110	1e-16	protein.degradation.ubiquitin.E3.RING
GRMZM2G097827	15.9738	15.9738	41.8865	AT5G65500	3e-11	protein.degradation.ubiquitin.E3.RING
GRMZM2G016671	6.64868	14.6603	12.7124	AT3G56580	2e-11	protein.degradation.ubiquitin.E3.RING
GRMZM2G040762	13.7215	7.41798	17.1262	AT5G60250	5e-11	protein.degradation.ubiquitin.E3.RING
GRMZM2G063824	15.6828	15.6828	4.466	AT5G17600	7e-11	protein.degradation.ubiquitin.E3.RING
GRMZM2G427444	0.991856	0.991856	5.879	AT4G27470	2e-26	protein.degradation.ubiquitin.E3.RING
GRMZM2G136700	1.36844	5.02371	3.48865	AT4G11680	2e-13	protein.degradation.ubiquitin.E3.RING
GRMZM2G166994	4.88492	4.88492	20.6261	AT5G42200	4e-11	protein.degradation.ubiquitin.E3.RING
GRMZM2G099820	24.6877	11.6252	11.0857	AT1G19740	5e-16	protein.degradation.ubiquitin.E3.RING
GRMZM2G003750	1.71071	6.41544	0.934551	AT4G22250	8e-19	protein.degradation.ubiquitin.E3.RING
GRMZM2G432796	4.65183	10.5272	7.36569	AT5G22000	1e-111	protein.degradation.ubiquitin.E3.RING
GRMZM2G174990	26.4433	26.4433	11.218	AT5G45100	2e-19	protein.degradation.ubiquitin.E3.RING
GRMZM2G128809	28.2409	28.2409	10.9598	AT5G15820	3e-12	protein.degradation.ubiquitin.E3.RING
GRMZM2G119930	3.85329	3.85329	10.0199	AT5G58580	5e-18	protein.degradation.ubiquitin.E3.RING
GRMZM2G024976	1.55947	4.32318	12.7656	AT5G67340	8e-102	protein.degradation.ubiquitin.E3.RING
GRMZM2G180080	5.84376	16.2984	26.2726	AT3G19380	4e-11	protein.degradation.ubiquitin.E3.RING
GRMZM2G134332	7.98391	7.98391	16.7647	AT5G18260	2e-21	protein.degradation.ubiquitin.E3.RING
GRMZM2G520535	4.81586	13.2763	9.6266	AT5G40250	2e-13	protein.degradation.ubiquitin.E3.RING
GRMZM2G084791	0.503653	3.0774	1.08337	AT5G43420	1e-24	protein.degradation.ubiquitin.E3.RING
GRMZM2G159632	4.78792	4.78792	0.686597	AT3G58720	8e-16	protein.degradation.ubiquitin.E3.RING
GRMZM2G048907	17.0207	17.0207	34.2569	AT3G56590	7e-54	protein.degradation.ubiquitin.E3.RING
GRMZM2G073401	0.881788	0.881788	5.339	AT1G67180	2e-55	protein.degradation.ubiquitin.E3.RING
GRMZM2G419318	0.38349	0.38349	4.21615	AT5G18320	4e-24	protein.degradation.ubiquitin.E3.RING
GRMZM2G057554	5.22888	57.767	43.3994	AT5G57360	0	protein.degradation.ubiquitin.E3.SCF.FBOX
GRMZM2G002756	0.716846	3.76359	1.50769	AT4G18380	2e-112	protein.degradation.ubiquitin.E3.SCF.FBOX
GRMZM2G055037	6.60823	3.85496	9.26574	AT4G33210	4e-31	protein.degradation.ubiquitin.E3.SCF.FBOX
GRMZM2G157269	10.8725	13.8795	5.06385	AT5G52480	1e-13	protein.degradation.ubiquitin.E3.SCF.FBOX
GRMZM2G103662	1.01476	1.01476	3.49243	AT4G24390	0	protein.degradation.ubiquitin.E3.SCF.FBOX
GRMZM2G030436	78.9742	78.9742	39.0227	AT1G16070	4e-11	protein.degradation.ubiquitin.E3.SCF.FBOX
GRMZM2G701204	6.82569	67.0983	45.6781	AT5G27630	4e-12	protein.degradation.ubiquitin.E3.SCF.FBOX
AC226235.2_FG001	5.3021	2.27345	17.0741	AT3G58450	7e-22	protein.degradation.ubiquitin.E3.SCF.FBOX
GRMZM2G356178	22.7305	22.7305	54.7446	AT5G60570	3e-105	protein.degradation.ubiquitin.E3.SCF.FBOX
GRMZM2G389944	7.21771	7.21771	16.3369	AT5G39250	2e-88	protein.degradation.ubiquitin.E3.SCF.FBOX
GRMZM2G077054	56.728	26.435	32.4112	AT5G42190	3e-47	protein.degradation.ubiquitin.E3.SCF.SKP
GRMZM2G103617	25.413	25.413	55.1196	AT1G68010	0	protein.degradation.ubiquitin.E3.SCF.SKP
GRMZM2G126664	3.85876	9.39493	7.00609	AT1G56450	2e-66	protein.degradation.ubiquitin.proteasom
GRMZM2G459896	39.1418	83.2341	63.5507	AT3G14290	1e-19	protein.degradation.ubiquitin.proteasom
AC217401.3_FG003	27.7463	27.7463	56.0244	AT1G47250	1e-30	protein.degradation.ubiquitin.proteasom
GRMZM2G176085	31.3998	79.7435	52.5326	AT4G15165	6e-19	protein.degradation.ubiquitin.proteasom
GRMZM2G095873	2.25936	6.86601	2.9314	AT2G19560	2e-142	protein.degradation.ubiquitin.proteasom
GRMZM2G358791	1.76207	7.97521	2.29713	AT4G24820	0	protein.degradation.ubiquitin.proteasom
GRMZM2G178829	41.3532	91.2812	67.8635	AT5G35590	2e-42	protein.degradation.ubiquitin.proteasom
GRMZM2G075502	5.33918	15.5167	11.8205	AT3G60820	2e-116	protein.degradation.ubiquitin.proteasom
GRMZM2G301934	8.5412	5.66982	16.0588	AT5G24240	7e-13	protein.degradation.ubiquitin.ubiquitin
GRMZM2G336456	14.7631	8.51142	19.3224	AT2G41520	8e-27	protein.folding
GRMZM2G335978	13.8034	22.9637	8.55969	AT2G24395	2e-17	protein.folding
GRMZM2G128865	17.8	8.69936	23.8878	AT5G53540	5e-28	protein.folding
GRMZM2G357688	5.2858	12.8025	31.1392	AT4G36890	9e-20	protein.glycosylation
GRMZM2G450163	13.2732	3.69694	13.1774	AT3G48820	6e-55	protein.glycosylation
GRMZM2G012178	16.096	16.096	36.7326	AT5G62620	1e-93	protein.glycosylation
GRMZM2G160614	6.23726	6.23726	12.8056	AT2G26100	7e-16	protein.glycosylation.beta-1,3-galactosyltransferase(beta-1,3-GalT)
GRMZM2G035421	20.8602	47.8885	42.7636	AT5G56580	9e-12	protein.postranslational modification
GRMZM2G329306	23.3912	10.6544	7.26418	AT5G03420	2e-15	protein.postranslational modification
GRMZM2G074517	9.82448	25.451	44.1192	AT4G14760	1e-48	protein.postranslational modification
GRMZM2G010768	368.394	368.394	758.366	AT5G07460	5e-84	protein.postranslational modification
GRMZM2G108849	2.46919	9.11935	9.82	AT5G65530	1e-61	protein.postranslational modification
GRMZM2G119521	7.80024	7.80024	16.1111	AT4G03175	7e-19	protein.postranslational modification
GRMZM2G163798	0.705873	8.46626	7.42305	AT5G57050	3e-55	protein.postranslational modification
GRMZM2G343149	4.56249	4.56249	2.05974	AT3G44850	7e-15	protein.postranslational modification
GRMZM2G162158	123.711	35.5533	97.6808	AT5G36250	6e-25	protein.postranslational modification
GRMZM2G098986	13.234	13.234	35.1154	AT5G58380	1e-115	protein.postranslational modification
GRMZM2G021069	18.8254	33.835	15.2586	AT5G61560	2e-14	protein.postranslational modification
GRMZM2G429807	0.271778	4.17622	2.2053	AT5G18190	2e-53	protein.postranslational modification
GRMZM2G148884	19.2958	15.1379	58.2107	AT5G62310	2e-28	protein.postranslational modification
GRMZM2G048537	0.001	3.05912	2.28057	AT1G79630	7e-13	protein.postranslational modification
GRMZM2G060183	30.7937	30.7937	69.0878	AT5G35370	5e-80	protein.postranslational modification
GRMZM2G163172	7.82656	3.62668	5.25542	AT5G66710	2e-54	protein.postranslational modification
GRMZM2G017266	6.92972	2.30431	3.78566	AT5G39440	4e-56	protein.postranslational modification
GRMZM2G113167	1.35983	1.05508	3.80718	AT5G58520	1e-14	protein.postranslational modification
GRMZM2G371795	3.27187	7.15752	2.7804	AT5G55910	0	protein.postranslational modification
GRMZM2G054123	12.0455	14.1228	28.7342	AT5G49780	1e-13	protein.postranslational modification
GRMZM2G098875	3.38904	2.1614	5.66994	AT5G09890	4e-18	protein.postranslational modification
GRMZM2G059845	10.8189	10.8189	29.5513	AT5G64960	6e-61	protein.postranslational modification
GRMZM2G448344	5.05853	0.817683	2.24529	AT5G47750	3e-65	protein.postranslational modification
GRMZM2G440005	3.84923	23.5865	14.7197	AT1G23100	5e-44	protein.postranslational modification
GRMZM2G154460	2.72734	0.677713	1.17587	AT4G03153	6e-14	protein.postranslational modification
GRMZM2G457929	0.142859	1.81045	0.001	AT5G66850	2e-22	protein.postranslational modification
GRMZM2G403719	2.65786	2.65786	7.05819	AT5G66210	2e-39	protein.postranslational modification
GRMZM2G176995	8.55171	14.9292	7.1536	AT3G55050	1e-16	protein.postranslational modification
GRMZM2G045178	28.0539	15.4182	33.2854	AT5G63870	1e-26	protein.postranslational modification
GRMZM2G426917	36.6606	10.858	15.5051	AT5G58320	2e-14	protein.postranslational modification
GRMZM2G146677	40.5541	40.5541	89.914	AT5G50860	2e-36	protein.postranslational modification
GRMZM2G052479	2.40253	0.764115	1.98646	AT3G62010	0	protein.postranslational modification
GRMZM2G163396	65.5289	65.5289	133.836	AT5G59770	7e-18	protein.postranslational modification
GRMZM2G033491	5.33022	5.33022	13.4343	AT5G53140	1e-54	protein.postranslational modification
GRMZM2G014136	3.82419	1.05774	1.1171	AT5G06750	3e-26	protein.postranslational modification
GRMZM2G055469	1.16449	5.15344	2.59763	AT3G46920	2e-37	protein.postranslational modification
GRMZM2G100709	0.214316	0.214316	2.25378	AT5G20050	7e-68	protein.postranslational modification
GRMZM2G022213	2.81456	8.0929	3.16559	AT4G38520	6e-13	protein.postranslational modification
GRMZM2G115981	6.13635	6.13635	13.6101	AT5G44100	0	protein.postranslational modification
GRMZM2G118979	21.4344	21.4344	53.9893	AT4G23220	2e-54	protein.postranslational modification
GRMZM2G131266	18.2759	8.27177	25.0685	AT3G10550	1e-57	protein.postranslational modification
GRMZM2G310947	32.2438	15.5718	16.611	AT5G12180	1e-34	protein.postranslational modification
GRMZM2G147243	1.02309	0.217909	1.72604	AT1G61850	0	protein.postranslational modification
GRMZM2G114998	17.3332	58.8866	41.1201	AT5G01700	1e-17	protein.postranslational modification
GRMZM2G092947	430.807	29.0057	36.8109	AT4G02710	1e-24	protein.postranslational modification
GRMZM2G131315	5.29009	5.29009	15.0749	AT4G02010	9e-53	protein.postranslational modification
GRMZM2G008216	5.31237	5.31237	14.7282	AT4G08260	1e-15	protein.postranslational modification
GRMZM2G024550	29.9572	36.2958	18.0649	AT5G53340	3e-143	protein.postranslational modification
GRMZM2G458974	6.70537	6.70537	14.4234	AT3G06030	6e-28	protein.postranslational modification.kinase
GRMZM2G154169	1.42994	0.92457	13.8657	AT5G23580	2e-16	protein.postranslational modification.kinase
GRMZM2G144034	0.256769	2.55673	3.06843	AT5G63650	4e-17	protein.postranslational modification.kinase
GRMZM2G133050	1.07997	1.07997	0.001	AT4G35230	0	protein.postranslational modification.kinase.receptor like cytoplasmatic kinase II
GRMZM2G019166	34.4241	34.4241	76.7512	AT4G23280	2e-46	protein.postranslational modification.kinase.receptor like cytoplasmatic kinase IV
GRMZM2G096412	11.3899	27.4327	16.5278	AT5G07280	9e-46	protein.postranslational modification.kinase.receptor like cytoplasmatic kinase V
GRMZM2G071292	0.527749	2.22938	7.90438	AT5G48740	1e-55	protein.postranslational modification.kinase.receptor like cytoplasmatic kinase VII
GRMZM2G144008	0.407667	1.10707	14.4202	AT4G11900	6e-47	protein.postranslational modification.kinase.receptor like cytoplasmatic kinase VII
GRMZM2G450496	3.96649	2.84248	8.05803	AT4G02630	3e-65	protein.postranslational modification.kinase.receptor like cytoplasmatic kinase VII
GRMZM2G060732	112.294	112.294	288.135	AT5G11400	1e-43	protein.postranslational modification.kinase.receptor like cytoplasmatic kinase VII
GRMZM2G351832	1.07656	7.37846	7.20445	AT5G60310	7e-44	protein.postranslational modification.kinase.receptor like cytoplasmatic kinase VII
GRMZM2G465444	7.68553	10.4988	1.60308	AT5G58940	8e-39	protein.postranslational modification.kinase.receptor like cytoplasmatic kinase VII
GRMZM2G156150	6.4103	6.4103	13.7158	AT5G60300	8e-46	protein.postranslational modification.kinase.receptor like cytoplasmatic kinase VII
GRMZM2G147373	0.671979	3.04141	0.513936	AT3G53840	3e-51	protein.postranslational modification.kinase.receptor like cytoplasmatic kinase VII
GRMZM2G153444	23.6575	54.1258	45.7308	AT5G62710	5e-36	protein.postranslational modification.kinase.receptor like cytoplasmatic kinase VII
GRMZM2G179155	0.623358	0.623358	4.7675	AT5G11410	2e-82	protein.postranslational modification.kinase.receptor like cytoplasmatic kinase VII
GRMZM2G078033	3.81928	11.9275	12.5969	AT4G34500	3e-83	protein.postranslational modification.kinase.receptor like cytoplasmatic kinase VII
GRMZM2G155998	14.8831	14.8831	30.9468	AT5G39900	3e-24	protein.synthesis.elongation
GRMZM2G478553	12.0421	6.14905	20.9584	AT1G07910	3e-59	protein.synthesis.elongation
GRMZM2G384884	118.912	46.9907	59.7474	AT5G42220	4e-16	protein.synthesis.initiation
GRMZM2G136347	11.968	5.15529	17.6753	AT5G21150	1e-135	protein.synthesis.initiation
GRMZM2G423331	9.03713	1.5811	1.30683	AT1G31290	3e-76	protein.synthesis.initiation
GRMZM2G088356	1.71376	2.32697	6.10667	AT5G21030	7e-97	protein.synthesis.initiation
GRMZM2G459874	10.9285	10.9285	4.84535	AT1G56350	5e-54	protein.synthesis.release
AC211394.4_FG004	23.0367	16.2434	44.9741	AT5G61580	2e-17	protein.synthesis.ribosomal protein.eukaryotic.40S subunit.S10
GRMZM2G111756	18.4836	8.46191	11.171	AT5G35530	3e-142	protein.synthesis.ribosomal protein.eukaryotic.40S subunit.S3
GRMZM2G390896	5.53099	2.86097	8.68693	AT1G48830	4e-18	protein.synthesis.ribosomal protein.eukaryotic.40S subunit.S7
GRMZM2G317330	9.06674	3.60321	11.6277	AT5G59240	9e-60	protein.synthesis.ribosomal protein.eukaryotic.40S subunit.S8
AC211737.3_FG012	35.5501	35.5501	15.0814	AT5G20290	1e-15	protein.synthesis.ribosomal protein.eukaryotic.40S subunit.S8
GRMZM2G467893	4.74511	11.8551	6.71385	AT5G23900	8e-97	protein.synthesis.ribosomal protein.eukaryotic.60S subunit.L13
GRMZM2G037472	1.64818	12.4329	12.2553	AT1G67430	2e-52	protein.synthesis.ribosomal protein.eukaryotic.60S subunit.L17
GRMZM2G314094	16.4931	16.4931	40.6486	AT5G39785	6e-79	protein.synthesis.ribosomal protein.eukaryotic.60S subunit.L34
GRMZM2G165963	3.58091	6.90947	1.39639	ATMG00980	4e-31	protein.synthesis.ribosomal protein.prokaryotic.chloroplast.30S subunit.S12
GRMZM2G053726	46.1163	45.7289	17.379	ATCG00050	1e-23	protein.synthesis.ribosomal protein.prokaryotic.chloroplast.30S subunit.S16
GRMZM2G377641	13.4725	13.4725	5.46421	ATCG00820	1e-23	protein.synthesis.ribosomal protein.prokaryotic.chloroplast.30S subunit.S19
GRMZM2G089400	326.109	745.571	206.046	ATCG00160	3e-137	protein.synthesis.ribosomal protein.prokaryotic.chloroplast.30S subunit.S2
AC215198.3_FG002	168.014	242.698	115.804	AT4G36420	1e-12	protein.synthesis.ribosomal protein.prokaryotic.chloroplast.50S subunit.L12
GRMZM2G068330	29.9023	10.5439	32.5759	AT5G23535	3e-89	protein.synthesis.ribosomal protein.prokaryotic.chloroplast.50S subunit.L24
GRMZM2G412441	18.5204	18.5204	48.2087	AT5G19025	7e-23	protein.synthesis.ribosomal protein.prokaryotic.chloroplast.50S subunit.L34
GRMZM2G175870	16.56	47.4692	25.2866	AT4G23620	2e-16	protein.synthesis.ribosomal protein.prokaryotic.unknown organellar.50S subunit.L25
GRMZM2G040382	77.1186	34.2062	18.063	AT4G31460	6e-51	protein.synthesis.ribosomal protein.prokaryotic.unknown organellar.50S subunit.L28
GRMZM2G147213	189.764	150.138	38.8192	AT5G13720	2e-98	protein.synthesis.ribosomal protein.unknown.unknown
GRMZM2G405094	1.2142	8.42649	6.1909	AT3G26360	3e-17	protein.synthesis.ribosomal protein.unknown.unknown
GRMZM2G082037	1.9647	0.0919894	2.26688	AT1G67120	6e-22	protein.synthesis.ribosome biogenesis
GRMZM2G150906	21.4186	35.6248	15.6347	AT1G17690	0	protein.synthesis.ribosome biogenesis.Pre-rRNA processing and modifications.DExD-box helicases
GRMZM2G358311	19.761	2.79809	14.5646	AT3G06530	2e-175	protein.synthesis.ribosome biogenesis.Pre-rRNA processing and modifications.snoRNPs
GRMZM2G004709	114.336	155.634	332.408	AT2G24820	0	protein.targeting.chloroplast
GRMZM2G116335	0.001	1.89843	9.77424	AT4G16160	4e-54	protein.targeting.mitochondria
GRMZM2G072612	5.77006	17.7586	15.4455	AT5G50810	6e-18	protein.targeting.mitochondria
GRMZM2G027420	15.7243	15.7243	35.3147	AT3G24570	2e-77	protein.targeting.peroxisomes
GRMZM2G115805	16.9137	16.9137	35.0343	AT5G62810	5e-39	protein.targeting.peroxisomes
GRMZM2G011541	4.10114	4.10114	9.45592	AT5G66970	1e-35	protein.targeting.secretory pathway.unspecified
GRMZM2G175071	0.824898	0.824898	4.4327	AT3G07680	3e-110	protein.targeting.secretory pathway.unspecified
GRMZM2G421500	41.2147	41.2147	95.5493	AT3G51670	3e-12	protein.targeting.secretory pathway.unspecified
GRMZM2G368410	8.32682	8.32682	20.8964	AT5G67560	9e-14	protein.targeting.secretory pathway.unspecified
GRMZM2G012479	13.1739	34.5997	20.3994	AT2G19790	8e-44	protein.targeting.secretory pathway.unspecified
GRMZM2G032977	22.7686	22.7686	54.3319	AT5G63060	4e-12	protein.targeting.secretory pathway.unspecified
GRMZM2G362303	4.40785	6.30004	22.1787	AT4G09160	2e-139	protein.targeting.secretory pathway.unspecified
GRMZM2G377115	16.6953	44.8802	41.5951	AT3G60540	1e-13	protein.targeting.secretory pathway.unspecified
GRMZM2G168170	363.111	987.171	765.094	AT5G37680	5e-29	protein.targeting.secretory pathway.unspecified
GRMZM2G071977	79.8745	336.893	252.082	AT4G39170	7e-19	protein.targeting.secretory pathway.unspecified
GRMZM2G119578	32.0457	32.0457	76.1648	AT4G27690	2e-52	protein.targeting.secretory pathway.vacuole
GRMZM2G163641	10.9301	1.74601	5.83934	AT5G02280	3e-83	protein.targeting.unknown
GRMZM2G023833	7.61101	23.6829	25.1636	AT3G59340	1e-117	protein.targeting.unknown
GRMZM2G178537	53.7707	53.7707	168.554	AT2G47400	5e-36	PS.calvin cycle
GRMZM2G177229	71.8386	71.8386	34.3393	AT2G01140	0	PS.calvin cycle.aldolase
GRMZM2G450125	3.60629	0.737692	3.31996	AT3G52930	2e-147	PS.calvin cycle.aldolase
GRMZM2G383154	2.55718	6.77902	23.7485	AT5G03690	3e-91	PS.calvin cycle.aldolase
GRMZM2G334181	5.07636	5.07636	1.42737	AT3G04120	2e-82	PS.calvin cycle.GAP
GRMZM2G171435	82.4561	38.6192	14.2313	AT1G79550	0	PS.calvin cycle.phosphoglycerate kinase
GRMZM2G175818	965.084	965.084	352.364	AT1G63290	1e-40	PS.calvin cycle.RPE
GRMZM2G121753	27.2506	0.486858	0.342788	AT2G39730	0	PS.calvin cycle.rubisco interacting
GRMZM2G429714	1.62264	1.90084	0.638758	ATCG00490	1e-94	PS.calvin cycle.rubisco large subunit
GRMZM2G122503	30.6498	69.8492	36.1239	ATMG00280	3e-54	PS.calvin cycle.rubisco large subunit
GRMZM2G081652	13.5524	3.76399	3.90162	AT3G60750	0	PS.calvin cycle.transketolase
GRMZM2G412611	91.9262	105.595	44.9081	ATMG01190	5e-19	PS.lightreaction.ATP synthase.beta subunit
GRMZM2G139837	2140.41	2140.41	867.386	AT2G33040	8e-21	PS.lightreaction.ATP synthase.gamma chain
GRMZM2G087635	2.63592	3.40866	0.719992	ATCG00140	2e-33	PS.lightreaction.ATP synthase.subunit C
GRMZM2G399484	2.40793	9.7095	2.51129	AT3G15840	3e-19	PS.lightreaction.cyclic electron flow-chlororespiration
GRMZM2G359956	123.301	23.9783	29.8462	AT2G05620	5e-47	PS.lightreaction.cyclic electron flow-chlororespiration
GRMZM2G383854	28.237	19.8338	8.55578	ATMG00220	4e-36	PS.lightreaction.cytochrome b6/f.cytochrome b6 (CYB6)
GRMZM2G022884	42.7479	70.6562	25.9432	ATCG00420	6e-18	PS.lightreaction.NADH DH
GRMZM2G020187	436.228	487.513	137.641	ATCG00430	2e-105	PS.lightreaction.NADH DH
GRMZM2G094168	4.83982	4.83982	0.740308	AT1G29920	8e-18	PS.lightreaction.photosystem II.LHC-II
GRMZM2G020544	146.796	146.796	55.665	ATCG00070	3e-13	PS.lightreaction.photosystem II.PSII polypeptide subunits
GRMZM2G069596	163.154	167.557	57.606	ATCG00300	6e-31	PS.lightreaction.photosystem II.PSII polypeptide subunits
GRMZM2G045171	228.664	228.664	88.3895	AT1G68830	0	PS.lightreaction.state transition
GRMZM2G062396	8.91074	8.91074	19.5702	AT2G35120	4e-76	PS.photorespiration.glycine cleavage.H protein
GRMZM2G022181	2.43331	9.91194	4.88517	AT5G28310	6e-18	PS.photorespiration.hydroxypyruvate reductase
GRMZM2G014672	29.2658	29.2658	13.6424	AT2G43350	3e-20	redox.ascorbate and glutathione
GRMZM2G105855	5.69934	5.69934	1.05458	AT4G18260	1e-52	redox.ascorbate and glutathione
GRMZM2G137891	131.457	131.457	420.267	AT5G51310	7e-13	redox.ascorbate and glutathione
GRMZM2G173684	1.11574	1.11574	5.57034	AT5G58910	3e-52	redox.ascorbate and glutathione.ascorbate
GRMZM2G010953	27.8403	27.8403	68.4122	AT5G37830	0	redox.ascorbate and glutathione.glutathione
GRMZM2G327659	3.36719	1.40678	8.66676	AT4G23100	6e-24	redox.ascorbate and glutathione.glutathione
GRMZM2G036464	7.74904	14.029	35.8062	AT4G35090	0	redox.dismutases and catalases
GRMZM2G042981	11.5636	11.5636	3.85636	AT5G20500	6e-12	redox.glutaredoxins
GRMZM2G047372	22.0522	10.1164	20.6052	AT5G66600	2e-17	redox.glutaredoxins
GRMZM2G051753	17.0899	17.0899	5.29886	AT4G29670	5e-73	redox.thioredoxin
GRMZM2G383807	72.3318	72.3318	24.5867	AT5G39950	2e-15	redox.thioredoxin
GRMZM2G363554	61.8073	77.0809	32.0139	AT3G56420	7e-29	redox.thioredoxin
GRMZM2G479906	55.3776	35.1318	70.6627	AT4G32580	7e-48	redox.thioredoxin
GRMZM2G359735	64.2843	135.554	104.796	AT4G30220	5e-52	RNA.processing
GRMZM2G135256	0.001	3.37413	1.90902	AT4G18750	9e-15	RNA.processing
GRMZM2G060045	5.00813	10.1462	9.46168	AT4G31070	1e-14	RNA.processing
GRMZM2G073427	8.95675	4.27299	4.85995	AT5G53180	4e-40	RNA.processing
GRMZM2G024448	7.04026	18.6842	12.0844	AT5G60940	0	RNA.processing.3 end processing.CstF50
GRMZM2G089244	56.8001	23.6634	40.1936	AT5G45150	4e-16	RNA.processing.degradation dicer
GRMZM2G107945	66.293	153.906	118.801	AT4G37510	0	RNA.processing.ribonucleases
GRMZM2G337113	0.643194	0.643194	5.73908	AT1G26820	2e-16	RNA.processing.ribonucleases
GRMZM2G092793	4.46492	0.943062	4.97995	AT2G47230	5e-11	RNA.processing.ribonucleases
GRMZM2G117811	13.9222	7.17517	18.7504	AT5G35970	1e-22	RNA.processing.RNA helicase
GRMZM2G017792	201.698	201.698	89.0763	AT3G23070	6e-28	RNA.processing.splicing
AC219006.2_FG006	18.8946	8.43135	9.32856	AT5G52090	8e-109	RNA.processing.splicing
GRMZM2G118467	4.26813	23.9172	7.96647	AT4G21660	1e-146	RNA.processing.splicing
GRMZM2G376085	8.1632	0.76973	1.1381	AT1G10320	4e-30	RNA.processing.splicing
GRMZM2G392737	11.0853	11.0853	1.32471	AT3G13570	3e-12	RNA.processing.splicing
GRMZM2G091228	6.18076	14.4038	12.0692	AT1G76900	2e-37	RNA.regulation of transcription
GRMZM2G032551	3.112	3.112	10.2476	AT4G32010	4e-15	RNA.regulation of transcription.ABI3/VP1-related B3-domain-containing transcription factor family
GRMZM2G470524	257.849	78.2446	124.654	AT4G13040	3e-13	RNA.regulation of transcription.AP2/EREBP, APETALA2/Ethylene-responsive element binding protein family
GRMZM2G042278	8.30173	9.76925	3.57145	AT5G65130	1e-12	RNA.regulation of transcription.AP2/EREBP, APETALA2/Ethylene-responsive element binding protein family
GRMZM2G162737	0.436109	3.75031	0.001	AT5G65510	9e-26	RNA.regulation of transcription.AP2/EREBP, APETALA2/Ethylene-responsive element binding protein family
GRMZM2G014914	14.4177	29.3429	18.1313	AT5G06250	8e-11	RNA.regulation of transcription.ARF, Auxin Response Factor family
GRMZM2G068340	4.49148	4.49148	1.30037	AT4G23980	0	RNA.regulation of transcription.ARF, Auxin Response Factor family
AC198206.5_FG001	38.7987	21.4628	4.80822	AT2G07440	2e-14	RNA.regulation of transcription.ARR
GRMZM2G135501	3.2245	0.171697	0.181333	AT3G62670	5e-11	RNA.regulation of transcription.ARR
GRMZM2G091756	8.23779	2.54627	3.84167	AT5G67420	1e-40	RNA.regulation of transcription.AS2,Lateral Organ Boundaries Gene Family
GRMZM2G142109	84.4758	41.7684	40.2103	AT1G04880	4e-81	RNA.regulation of transcription.AT-rich interaction domain containing transcription factor family
GRMZM2G062429	27.1591	7.13394	6.02745	AT2G22670	7e-58	RNA.regulation of transcription.Aux/IAA family
GRMZM2G367638	6.39815	6.39815	1.52918	AT1G51070	4e-29	RNA.regulation of transcription.bHLH,Basic Helix-Loop-Helix family
GRMZM2G021470	3.65016	3.65016	0.001	AT4G16430	1e-15	RNA.regulation of transcription.bHLH,Basic Helix-Loop-Helix family
GRMZM2G116629	1.84978	8.93035	10.4926	AT5G58010	6e-21	RNA.regulation of transcription.bHLH,Basic Helix-Loop-Helix family
GRMZM2G181259	6.18371	6.18371	2.10194	AT5G65640	6e-21	RNA.regulation of transcription.bHLH,Basic Helix-Loop-Helix family
AC204711.3_FG002	0.978741	1.24035	8.23406	AT5G56960	9e-11	RNA.regulation of transcription.bHLH,Basic Helix-Loop-Helix family
GRMZM2G401831	1.13423	14.3741	3.97592	AT3G56980	4e-25	RNA.regulation of transcription.bHLH,Basic Helix-Loop-Helix family
GRMZM2G397055	116.841	25.1778	32.1225	AT4G28811	5e-16	RNA.regulation of transcription.bHLH,Basic Helix-Loop-Helix family
GRMZM2G032602	39.3806	11.5431	27.4893	AT2G24260	8e-12	RNA.regulation of transcription.bHLH,Basic Helix-Loop-Helix family
GRMZM2G095261	13.1023	29.8979	19.3109	AT5G43175	4e-17	RNA.regulation of transcription.bHLH,Basic Helix-Loop-Helix family
GRMZM2G113633	19.0669	19.0669	5.63231	AT5G38800	2e-12	RNA.regulation of transcription.bZIP transcription factor family
GRMZM2G074645	21.6476	60.1866	23.2823	AT3G54620	2e-14	RNA.regulation of transcription.bZIP transcription factor family
GRMZM2G149619	139.081	48.6981	50.8331	AT5G15850	3e-11	RNA.regulation of transcription.C2C2(Zn) CO-like, Constans-like zinc finger family
GRMZM2G165426	7.05241	1.76009	1.73371	AT2G31380	9e-15	RNA.regulation of transcription.C2C2(Zn) CO-like, Constans-like zinc finger family
GRMZM2G147908	134.713	134.713	47.6671	AT5G57660	9e-11	RNA.regulation of transcription.C2C2(Zn) CO-like, Constans-like zinc finger family
GRMZM2G086714	1.39253	1.39253	4.71997	AT5G60850	9e-23	RNA.regulation of transcription.C2C2(Zn) DOF zinc finger family
GRMZM2G060800	46.4956	47.7799	14.7113	AT5G65590	1e-29	RNA.regulation of transcription.C2C2(Zn) DOF zinc finger family
GRMZM2G363813	5.49691	18.5308	21.5641	AT5G66940	2e-21	RNA.regulation of transcription.C2C2(Zn) DOF zinc finger family
GRMZM2G028132	4.38754	4.38754	10.7194	AT5G66320	3e-26	RNA.regulation of transcription.C2C2(Zn) GATA transcription factor family
GRMZM2G081928	223.516	92.5562	90.3682	AT5G56860	1e-18	RNA.regulation of transcription.C2C2(Zn) GATA transcription factor family
GRMZM2G444075	15.5957	15.5957	34.9701	AT5G26930	8e-17	RNA.regulation of transcription.C2C2(Zn) GATA transcription factor family
GRMZM2G342693	0.268407	0.485929	10.5206	AT5G57520	3e-15	RNA.regulation of transcription.C2H2 zinc finger family
GRMZM2G019413	4.75956	4.75956	0.45502	AT5G06650	2e-13	RNA.regulation of transcription.C2H2 zinc finger family
GRMZM2G050570	14.1759	57.3781	57.8878	AT5G50490	2e-29	RNA.regulation of transcription.CCAAT box binding factor family, HAP5
GRMZM2G459828	5.68493	16.2615	8.26099	AT5G63470	3e-51	RNA.regulation of transcription.CCAAT box binding factor family, HAP5
GRMZM2G105167	35.8675	13.3993	40.3606	AT5G66750	5e-26	RNA.regulation of transcription.Chromatin Remodeling Factors
GRMZM2G105996	23.4306	5.13495	19.3347	AT5G22750	5e-18	RNA.regulation of transcription.Chromatin Remodeling Factors
GRMZM2G032214	34.8699	13.5509	23.0525	AT5G43530	3e-18	RNA.regulation of transcription.Chromatin Remodeling Factors
GRMZM2G304010	10.5529	10.5529	3.82676	AT5G25790	2e-20	RNA.regulation of transcription.CPP(Zn),CPP1-related transcription factor family
GRMZM2G178752	2.58471	2.58471	7.69545	AT1G80740	0	RNA.regulation of transcription.DNA methyltransferases
GRMZM2G167594	8.27324	31.8283	48.6423	AT5G59570	1e-34	RNA.regulation of transcription.G2-like transcription factor family, GARP
GRMZM2G106748	27.5175	12.2239	14.8586	AT5G58080	1e-12	RNA.regulation of transcription.G2-like transcription factor family, GARP
GRMZM2G049882	10.4279	10.4279	4.54294	AT4G16110	5e-11	RNA.regulation of transcription.G2-like transcription factor family, GARP
GRMZM2G049510	1.91245	3.02955	8.37985	AT4G13640	1e-40	RNA.regulation of transcription.G2-like transcription factor family, GARP
GRMZM2G048836	1.01143	1.01143	4.51239	AT4G00150	4e-11	RNA.regulation of transcription.GRAS transcription factor family
GRMZM2G155836	2.4319	4.76966	0.90414	AT5G52510	2e-26	RNA.regulation of transcription.GRAS transcription factor family
GRMZM2G114184	13.5996	6.65773	6.50071	AT5G59450	2e-11	RNA.regulation of transcription.GRAS transcription factor family
GRMZM2G111164	20.7129	50.6452	29.475	AT5G67411	1e-11	RNA.regulation of transcription.GRAS transcription factor family
GRMZM2G320373	8.59356	8.31811	38.0681	AT5G65550	3e-33	RNA.regulation of transcription.HB,Homeobox transcription factor family
AC199526.5_FG002	66.1347	25.375	42.5824	AT5G44180	0	RNA.regulation of transcription.HB,Homeobox transcription factor family
GRMZM2G041955	25.8058	13.6813	37.4162	AT4G12750	2e-25	RNA.regulation of transcription.HB,Homeobox transcription factor family
GRMZM2G049912	9.68744	13.5815	6.66363	AT5G02030	9e-78	RNA.regulation of transcription.HB,Homeobox transcription factor family
GRMZM2G076987	3.0575	8.30304	2.30764	AT5G63110	0	RNA.regulation of transcription.HDA
GRMZM2G478160	2.14418	6.18674	3.20292	AT5G50320	0	RNA.regulation of transcription.Histone acetyltransferases
GRMZM2G437490	43.4193	19.1171	42.1212	AT5G67480	1e-12	RNA.regulation of transcription.Histone acetyltransferases
GRMZM2G345493	11.9387	2.97744	13.7428	AT5G04240	5e-18	RNA.regulation of transcription.JUMONJI family
GRMZM2G078480	19.2916	9.72937	21.1656	AT1G04510	2e-12	RNA.regulation of transcription.LUG
GRMZM2G114751	0.001	4.15326	0.337412	AT5G65080	4e-19	RNA.regulation of transcription.MADS box transcription factor family
GRMZM2G064969	12.7706	12.7706	26.881	AT5G52600	2e-26	RNA.regulation of transcription.MYB domain transcription factor family
GRMZM2G074540	1.01978	4.92329	1.46239	AT5G62320	1e-32	RNA.regulation of transcription.MYB domain transcription factor family
GRMZM2G364748	8.72294	8.72294	3.27948	AT5G14750	2e-12	RNA.regulation of transcription.MYB domain transcription factor family
AC203966.5_FG005	0.749441	0.749441	5.97063	AT5G16600	3e-40	RNA.regulation of transcription.MYB domain transcription factor family
GRMZM2G045154	4.15189	12.4495	6.9462	AT5G65790	6e-48	RNA.regulation of transcription.MYB domain transcription factor family
GRMZM2G120151	1.38909	2.09569	9.95989	AT5G40430	9e-17	RNA.regulation of transcription.MYB domain transcription factor family
GRMZM2G143205	52.2208	34.1621	79.6263	AT5G59430	2e-59	RNA.regulation of transcription.MYB domain transcription factor family
GRMZM2G026447	2.50948	5.16275	14.1765	AT5G42630	1e-17	RNA.regulation of transcription.MYB domain transcription factor family
GRMZM2G080724	1.00014	12.6747	21.2743	AT5G23000	1e-44	RNA.regulation of transcription.MYB domain transcription factor family
GRMZM2G009208	6.66953	2.85978	2.79656	AT5G55020	9e-40	RNA.regulation of transcription.MYB domain transcription factor family
GRMZM2G064799	15.0741	8.84413	20.5491	AT3G12560	2e-77	RNA.regulation of transcription.MYB domain transcription factor family
GRMZM2G428386	78.3924	63.6567	161.185	AT5G57620	2e-19	RNA.regulation of transcription.MYB domain transcription factor family
GRMZM2G420119	1.46505	20.0585	6.30274	AT5G26660	4e-58	RNA.regulation of transcription.MYB domain transcription factor family
GRMZM2G163193	8.47819	0.525654	0.458316	AT2G46830	1e-24	RNA.regulation of transcription.MYB-related transcription factor family
GRMZM2G074514	0.342619	0.342619	3.43926	AT5G08520	1e-46	RNA.regulation of transcription.MYB-related transcription factor family
AC234201.1_FG003	1.11072	7.79213	5.30932	AT5G37260	1e-14	RNA.regulation of transcription.MYB-related transcription factor family
GRMZM2G477872	314.12	77.6713	16.4061	AT5G05790	6e-14	RNA.regulation of transcription.MYB-related transcription factor family
GRMZM2G429213	807.074	379.719	156.738	AT4G01060	2e-17	RNA.regulation of transcription.MYB-related transcription factor family
AC205730.3_FG002	2.83773	2.83773	0.169557	AT5G47390	1e-31	RNA.regulation of transcription.MYB-related transcription factor family
GRMZM2G134889	4.73553	3.00065	28.5215	AT4G36570	5e-15	RNA.regulation of transcription.MYB-related transcription factor family
GRMZM2G176737	9.57903	7.69083	16.6431	AT5G50820	1e-13	RNA.regulation of transcription.NAC domain transcription factor family
GRMZM2G124473	4.9274	14.6415	12.9031	AT5G66300	6e-50	RNA.regulation of transcription.NAC domain transcription factor family
GRMZM2G071304	16.297	16.297	7.68334	AT5G62380	7e-45	RNA.regulation of transcription.NAC domain transcription factor family
GRMZM2G135743	8.02283	21.046	7.04381	AT5G22380	3e-27	RNA.regulation of transcription.NAC domain transcription factor family
GRMZM2G090736	3.64366	8.83937	17.4169	AT5G64530	6e-22	RNA.regulation of transcription.NAC domain transcription factor family
GRMZM2G322728	3.62695	4.01274	16.2776	AT4G38340	2e-20	RNA.regulation of transcription.NIN-like bZIP-related family
GRMZM2G414540	6.66828	6.66828	1.91249	AT5G64660	1e-27	RNA.regulation of transcription.PHOR1
GRMZM2G167872	20.9741	6.12451	4.68947	AT1G49780	9e-20	RNA.regulation of transcription.PHOR1
GRMZM2G112456	2.47288	0.611838	2.90779	AT4G00200	4e-28	RNA.regulation of transcription.putative transcription regulator
GRMZM2G440221	37.9533	47.5062	17.7079	AT5G07910	2e-12	RNA.regulation of transcription.putative transcription regulator
GRMZM2G380088	9.16438	18.7923	12.8737	AT5G09450	2e-115	RNA.regulation of transcription.putative transcription regulator
GRMZM2G153393	2.56348	1.50518	4.23909	AT5G35610	2e-17	RNA.regulation of transcription.putative transcription regulator
GRMZM2G327686	34.1754	10.5599	29.7662	AT3G24880	9e-37	RNA.regulation of transcription.putative transcription regulator
GRMZM2G180254	5.60578	21.7475	21.054	AT3G07030	3e-51	RNA.regulation of transcription.putative transcription regulator
GRMZM2G434839	14.6298	3.21042	12.185	AT3G24870	3e-13	RNA.regulation of transcription.putative transcription regulator
GRMZM2G146819	4.87696	17.9435	11.2801	AT5G27460	8e-64	RNA.regulation of transcription.putative transcription regulator
GRMZM2G062946	5.28621	12.6153	25.5747	AT5G46640	1e-41	RNA.regulation of transcription.putative transcription regulator
GRMZM2G028393	58.7394	19.4796	70.3257	AT5G40340	4e-40	RNA.regulation of transcription.PWWP domain protein
GRMZM2G114861	21.2071	8.38036	18.9364	AT5G53430	0	RNA.regulation of transcription.SET-domain transcriptional regulator family
GRMZM2G148090	35.2784	13.1882	25.7675	AT5G42400	3e-98	RNA.regulation of transcription.SET-domain transcriptional regulator family
GRMZM2G087226	4.08181	4.08181	13.0641	AT5G09260	5e-87	RNA.regulation of transcription.SNF7
GRMZM2G113228	9.54032	15.113	7.12552	AT5G60970	9e-40	RNA.regulation of transcription.TCP transcription factor family
GRMZM2G151087	2.94092	2.94092	8.60005	AT5G19770	7e-14	RNA.regulation of transcription.Trihelix, Triple-Helix transcription factor family
GRMZM2G337768	6.23646	6.23646	15.0295	AT4G12920	3e-23	RNA.regulation of transcription.unclassified
GRMZM2G161780	1.85778	1.85778	7.10426	AT3G29375	3e-38	RNA.regulation of transcription.unclassified
GRMZM2G010298	48.3259	13.2744	14.6566	AT3G58460	5e-13	RNA.regulation of transcription.unclassified
GRMZM2G064936	0.505009	0.505009	3.50027	AT5G37540	9e-16	RNA.regulation of transcription.unclassified
GRMZM2G412150	0.69523	0.69523	3.72204	AT5G06260	6e-14	RNA.regulation of transcription.unclassified
GRMZM2G058518	1.42138	1.67264	11.6861	AT5G41060	3e-101	RNA.regulation of transcription.unclassified
GRMZM2G029135	0.637124	0.637124	8.22283	AT3G61260	1e-18	RNA.regulation of transcription.unclassified
GRMZM2G125812	4.53401	13.7902	9.53607	AT5G64950	4e-21	RNA.regulation of transcription.unclassified
GRMZM2G445575	16.2191	38.3981	27.2495	AT5G59390	8e-58	RNA.regulation of transcription.unclassified
GRMZM2G322047	6.01048	9.20741	3.88966	AT5G03150	9e-80	RNA.regulation of transcription.unclassified
GRMZM2G039173	49.2859	24.4833	21.2605	AT2G03050	1e-28	RNA.regulation of transcription.unclassified
GRMZM2G032348	1.80894	1.80894	8.3998	AT5G28640	3e-14	RNA.regulation of transcription.unclassified
GRMZM2G083016	13.6512	32.1968	31.3697	AT5G23570	4e-21	RNA.regulation of transcription.unclassified
GRMZM2G016749	3.90907	3.90907	13.3914	AT2G27930	2e-43	RNA.regulation of transcription.unclassified
GRMZM2G171677	14.8985	4.10452	5.88304	AT2G05160	2e-37	RNA.regulation of transcription.unclassified
GRMZM2G016890	6.57626	15.3877	10.2015	AT3G18620	6e-113	RNA.regulation of transcription.unclassified
GRMZM2G132478	6.25809	6.25809	13.7192	AT5G44160	3e-93	RNA.regulation of transcription.unclassified
GRMZM2G023152	1.31356	2.20824	8.25229	AT5G49700	7e-22	RNA.regulation of transcription.unclassified
AC213600.3_FG002	19.2885	45.469	28.2363	AT4G11060	2e-24	RNA.regulation of transcription.unclassified
GRMZM2G113873	5.19047	0.909381	0.480209	AT5G45120	5e-15	RNA.regulation of transcription.unclassified
GRMZM2G128895	50.7723	102.749	65.8345	AT4G28440	2e-44	RNA.regulation of transcription.unclassified
GRMZM2G158232	1.25514	1.25514	5.73299	AT5G33340	5e-40	RNA.regulation of transcription.unclassified
GRMZM2G141009	7.31056	7.31056	16.9959	AT5G45050	3e-17	RNA.regulation of transcription.WRKY domain transcription factor family
GRMZM2G131165	0.177023	3.52535	0.001	AT5G22570	7e-15	RNA.regulation of transcription.WRKY domain transcription factor family
GRMZM2G165597	0.796856	6.01102	28.4407	AT4G23550	2e-16	RNA.regulation of transcription.WRKY domain transcription factor family
GRMZM2G127328	13.8972	20.2676	85.3744	AT5G45260	2e-13	RNA.regulation of transcription.WRKY domain transcription factor family
GRMZM2G010363	1.8397	11.4907	9.14564	AT4G24240	7e-14	RNA.regulation of transcription.WRKY domain transcription factor family
GRMZM2G068177	4.02764	4.02764	10.6273	AT5G46350	1e-20	RNA.regulation of transcription.WRKY domain transcription factor family
GRMZM2G167673	0.935763	0.935763	5.90437	AT5G52830	1e-17	RNA.regulation of transcription.WRKY domain transcription factor family
AC207628.4_FG010	26.1961	26.1961	54.9505	AT4G04450	9e-16	RNA.regulation of transcription.WRKY domain transcription factor family
GRMZM2G033515	0.001	2.82542	0.238719	AT4G24660	1e-23	RNA.regulation of transcription.zf-HD
GRMZM2G003742	20.7024	20.7024	10.2101	AT5G60480	9e-14	RNA.regulation of transcription.zf-HD
GRMZM2G064091	1.25496	5.51772	1.71394	AT5G42780	1e-11	RNA.regulation of transcription.zf-HD
GRMZM2G014089	5.01615	5.01615	15.4932	AT5G51300	3e-11	RNA.RNA binding
GRMZM2G107463	0.001	0.174881	1.47757	AT4G14300	4e-16	RNA.RNA binding
GRMZM2G442551	156.959	72.0813	109.724	AT5G46250	3e-39	RNA.RNA binding
GRMZM2G143817	7.79332	17.6365	12.3399	AT5G40490	3e-11	RNA.RNA binding
GRMZM2G138255	12.9369	28.4853	26.7413	AT5G24440	2e-85	RNA.RNA binding
GRMZM2G122302	20.5034	90.8872	46.1329	ATCG00170	1e-49	RNA.transcription
GRMZM2G009448	11.8734	11.8734	24.3493	ATCG00180	0	RNA.transcription
GRMZM2G025154	14.1168	14.1168	5.33169	AT2G47990	6e-129	RNA.transcription
GRMZM2G059799	8.87716	19.1459	18.4493	AT4G11130	0	RNA.transcription
GRMZM2G142660	0.355973	0.355973	2.45027	ATCG00190	6e-24	RNA.transcription
GRMZM2G341404	6.92532	18.4378	5.84179	AT5G49530	1e-82	RNA.transcription
AC215260.3_FG003	9.35901	3.76527	6.62765	AT2G41630	3e-62	RNA.transcription
GRMZM2G321239	932.546	46.8789	230.699	AT4G04610	0	S-assimilation.APR
GRMZM2G122488	105.575	105.575	44.0528	AT5G43780	0	S-assimilation.ATPS
GRMZM2G062024	7.4485	7.93229	1.88493	AT5G59540	2e-40	secondary metabolism.flavonoids.anthocyanins
GRMZM2G087896	11.8132	11.8132	2.45512	AT2G29730	2e-26	secondary metabolism.flavonoids.anthocyanins.anthocyanidin 3-O-glucosyltransferase
GRMZM2G136567	4.78332	15.6435	25.8149	AT5G05880	6e-31	secondary metabolism.flavonoids.anthocyanins.anthocyanidin 3-O-glucosyltransferase
GRMZM2G114988	52.0554	22.9121	11.1098	AT5G07850	2e-20	secondary metabolism.flavonoids.anthocyanins.anthocyanin 5-aromatic acyltransferase
GRMZM2G125342	1.48125	1.48125	5.806	AT1G03940	5e-55	secondary metabolism.flavonoids.anthocyanins.anthocyanin 5-aromatic acyltransferase
GRMZM2G152686	13.0989	0.182528	14.8434	AT3G53880	1e-47	secondary metabolism.flavonoids.chalcones
GRMZM2G013255	15.4189	36.4022	208.958	AT2G21250	4e-36	secondary metabolism.flavonoids.chalcones
GRMZM2G004835	0.480838	0.480838	6.58486	AT5G66230	4e-34	secondary metabolism.flavonoids.chalcones.chalcone isomerase
GRMZM2G427815	10.1983	27.1436	12.8056	AT5G59590	2e-31	secondary metabolism.flavonoids.dihydroflavonols
GRMZM2G159161	4.42343	11.1024	5.18996	AT2G34555	2e-22	secondary metabolism.flavonoids.dihydroflavonols
GRMZM2G300141	0.804606	0.804606	7.99982	AT5G05900	3e-28	secondary metabolism.flavonoids.dihydroflavonols
GRMZM2G177242	5.1231	8.69527	234.327	AT5G54000	2e-35	secondary metabolism.flavonoids.dihydroflavonols.flavanone 3-hydroxylase
GRMZM2G132130	15.0943	19.2822	1.0789	AT5G24910	7e-12	secondary metabolism.flavonoids.dihydroflavonols.flavonoid 3 -monooxygenase
GRMZM2G001898	121.26	16.1383	75.8865	AT5G42590	4e-70	secondary metabolism.flavonoids.dihydroflavonols.flavonoid 3 -monooxygenase
GRMZM2G422644	269.757	20.0664	13.0306	AT5G08250	2e-13	secondary metabolism.flavonoids.dihydroflavonols.flavonoid 3 -monooxygenase
GRMZM2G174708	2.70183	16.9842	8.03594	AT3G26180	3e-47	secondary metabolism.flavonoids.dihydroflavonols.flavonoid 3 -monooxygenase
GRMZM2G301297	13.9827	55.0726	41.9516	AT5G25120	5e-90	secondary metabolism.flavonoids.dihydroflavonols.flavonoid 3 -monooxygenase
GRMZM2G360021	156.985	60.5031	104.69	AT5G25180	2e-76	secondary metabolism.flavonoids.dihydroflavonols.flavonoid 3 -monooxygenase
GRMZM2G006080	9.36171	9.36171	27.2693	AT5G36110	7e-11	secondary metabolism.flavonoids.dihydroflavonols.flavonoid 3 -monooxygenase
GRMZM2G002100	47.4307	59.8303	133.304	AT5G51810	2e-39	secondary metabolism.flavonoids.flavonols
GRMZM2G161315	0.001	1.07893	6.38108	AT5G58660	3e-15	secondary metabolism.flavonoids.flavonols
GRMZM2G012685	41.1333	9.25074	15.8761	AT1G75300	9e-75	secondary metabolism.flavonoids.isoflavones.isoflavone reductase
GRMZM2G343570	56.863	119.373	213.688	AT4G39230	1e-128	secondary metabolism.flavonoids.isoflavones.isoflavone reductase
GRMZM2G304947	71.0869	72.8823	16.8073	AT4G38460	4e-51	secondary metabolism.isoprenoids
GRMZM2G093557	3.49335	3.49335	15.3916	AT5G52570	9e-19	secondary metabolism.isoprenoids.carotenoids.carotenoid beta ring hydroxylase
GRMZM2G003411	5.8456	13.9695	17.6596	AT5G16440	2e-148	secondary metabolism.isoprenoids.mevalonate pathway.isopentenyl pyrophosphate:dimethyllallyl pyrophosphate isomerase
GRMZM2G148693	7.46441	20.0927	20.657	AT3G32040	2e-25	secondary metabolism.isoprenoids.non-mevalonate pathway.geranylgeranyl pyrophosphate synthase
GRMZM2G134162	11.0394	38.0253	37.9664	AT4G20210	2e-25	secondary metabolism.isoprenoids.terpenoids
GRMZM2G088028	9.57824	0.127505	1.88525	AT3G32030	3e-54	secondary metabolism.isoprenoids.terpenoids
GRMZM2G044744	63.9972	52.2426	174.377	AT5G44630	6e-66	secondary metabolism.isoprenoids.terpenoids
GRMZM2G041699	313.155	427.693	85.2621	AT4G16740	1e-56	secondary metabolism.isoprenoids.terpenoids
GRMZM2G020801	0.395998	0.395998	3.02863	AT4G28680	9e-142	secondary metabolism.N misc.alkaloid-like
GRMZM2G021129	9.3223	9.3223	0.387489	AT5G04900	8e-15	secondary metabolism.N misc.alkaloid-like
GRMZM2G432642	7.95104	7.95104	1.8581	AT5G22020	2e-66	secondary metabolism.N misc.alkaloid-like
GRMZM2G172491	24.4787	5.05366	4.1056	AT1G66800	1e-26	secondary metabolism.phenylpropanoids
GRMZM2G024109	19.2311	7.53487	9.60418	AT5G07860	4e-60	secondary metabolism.phenylpropanoids
AC191253.3_FG004	2.10704	11.4439	14.1005	AT1G80820	1e-76	secondary metabolism.phenylpropanoids
GRMZM2G019689	3.42738	10.8588	6.78729	AT2G23910	1e-19	secondary metabolism.phenylpropanoids
GRMZM2G169095	36.0909	36.0909	75.9074	AT2G22570	6e-50	secondary metabolism.phenylpropanoids
GRMZM2G091586	0.376728	0.376728	3.12136	AT5G16340	4e-28	secondary metabolism.phenylpropanoids.lignin biosynthesis.4CL
GRMZM2G397889	3.56565	3.56565	13.2565	AT4G13770	1e-58	secondary metabolism.phenylpropanoids.lignin biosynthesis.C4H
GRMZM2G038730	21.2998	9.51988	38.6894	AT5G04660	7e-34	secondary metabolism.phenylpropanoids.lignin biosynthesis.C4H
GRMZM2G003732	56.398	92.0963	184.496	AT4G36220	1e-54	secondary metabolism.phenylpropanoids.lignin biosynthesis.C4H
GRMZM2G333274	60.807	60.807	153.984	AT4G37980	8e-85	secondary metabolism.phenylpropanoids.lignin biosynthesis.CAD
GRMZM2G022470	0.595008	0.595008	3.55522	AT2G45400	9e-17	secondary metabolism.phenylpropanoids.lignin biosynthesis.CCR1
GRMZM2G018484	7.86943	6.2141	18.8882	AT5G47980	5e-19	secondary metabolism.phenylpropanoids.lignin biosynthesis.HCT
GRMZM2G542847	0.934519	4.90643	11.257	AT3G26040	1e-11	secondary metabolism.phenylpropanoids.lignin biosynthesis.HCT
GRMZM2G166176	7.05526	7.05526	0.879772	AT5G23970	1e-14	secondary metabolism.phenylpropanoids.lignin biosynthesis.HCT
GRMZM2G144668	3.17483	12.5014	173.157	AT5G07080	2e-16	secondary metabolism.phenylpropanoids.lignin biosynthesis.HCT
GRMZM2G026024	75.3658	25.8571	26.5369	AT5G41040	2e-55	secondary metabolism.phenylpropanoids.lignin biosynthesis.HCT
GRMZM2G157010	88.0423	40.8553	23.3973	AT5G23940	4e-20	secondary metabolism.phenylpropanoids.lignin biosynthesis.HCT
GRMZM2G157027	0.466743	0.985833	4.31338	AT4G31910	4e-13	secondary metabolism.phenylpropanoids.lignin biosynthesis.HCT
GRMZM2G472231	23.2297	3.05858	2.42268	AT5G61160	4e-17	secondary metabolism.phenylpropanoids.lignin biosynthesis.HCT
GRMZM2G092433	37.3765	37.3765	107.813	AT5G17540	6e-35	secondary metabolism.phenylpropanoids.lignin biosynthesis.HCT
GRMZM2G108480	0.232471	1.05218	11.3345	AT5G48100	0	secondary metabolism.simple phenols
GRMZM2G312244	0.001	0.001	3.8459	AT5G21105	8e-69	secondary metabolism.simple phenols
GRMZM2G471814	10.679	23.2414	24.5457	AT5G07480	5e-11	secondary metabolism.sulfur-containing.glucosinolates
GRMZM2G122481	6.18371	15.1756	11.5607	AT4G23850	2e-11	secondary metabolism.sulfur-containing.glucosinolates.synthesis.aliphatic.benzoate-CoA ligase
GRMZM2G154394	6.38738	6.38738	13.3871	AT3G46680	4e-11	secondary metabolism.sulfur-containing.glucosinolates.synthesis.aliphatic.UDP-glycosyltransferase
GRMZM2G174773	12.021	12.1873	83.9695	AT5G24900	1e-19	secondary metabolism.sulfur-containing.glucosinolates.synthesis.indole.cytochrome P450 monooxygenase
GRMZM2G105522	74.6644	67.1838	240.393	AT4G39480	4e-14	secondary metabolism.sulfur-containing.glucosinolates.synthesis.indole.cytochrome P450 monooxygenase
GRMZM2G045809	12.8083	21.1074	103.611	AT5G58860	2e-12	secondary metabolism.sulfur-containing.glucosinolates.synthesis.indole.cytochrome P450 monooxygenase
GRMZM2G073942	0.466485	0.466485	5.20293	AT4G39500	2e-14	secondary metabolism.sulfur-containing.glucosinolates.synthesis.shared.CYP83B1 phenylacetaldoxime monooxygenase
GRMZM2G043275	7.09723	7.51031	2.96248	AT4G31970	2e-55	secondary metabolism.sulfur-containing.glucosinolates.synthesis.shared.CYP83B1 phenylacetaldoxime monooxygenase
GRMZM2G071396	0.001	0.812465	5.83483	AT5G38130	4e-72	secondary metabolism.unspecified
GRMZM2G088053	11.4558	11.4558	24.2893	AT4G34510	0	secondary metabolism.wax
GRMZM2G405052	6.95729	4.45189	0.458707	AT2G37700	2e-20	secondary metabolism.wax
GRMZM2G132238	14.1472	270.426	112.942	AT5G65430	3e-82	signalling.14-3-3 proteins
GRMZM2G006973	3.39696	3.39696	7.43791	AT5G57015	5e-12	signalling.calcium
GRMZM2G394732	11.0609	7.42301	16.7731	AT5G39380	2e-13	signalling.calcium
GRMZM2G364982	0.854207	3.55689	10.7795	AT2G41560	0	signalling.calcium
GRMZM2G409916	2.40548	2.40548	8.19256	AT2G24300	1e-68	signalling.calcium
GRMZM2G127418	1.39127	1.39127	5.56213	AT3G49050	1e-37	signalling.calcium
GRMZM2G178199	15.8769	15.8769	6.01412	AT4G33050	3e-100	signalling.calcium
GRMZM2G009353	1.87143	1.87143	6.19307	AT4G23650	3e-11	signalling.calcium
GRMZM2G097505	5.72948	5.72948	11.607	AT5G57580	6e-100	signalling.calcium
GRMZM2G100518	9.48857	9.48857	1.17048	AT4G26470	2e-40	signalling.calcium
GRMZM2G005996	8.00786	4.39011	10.8904	AT5G61260	4e-15	signalling.calcium
GRMZM2G174621	12.9398	12.9398	27.8629	AT5G61900	0	signalling.calcium
GRMZM2G126505	1.61661	5.0405	1.03033	AT5G61980	2e-21	signalling.calcium
GRMZM2G127650	10.2911	10.2911	1.78881	AT2G44310	3e-23	signalling.calcium
GRMZM2G062471	1.59371	14.4264	1.01574	AT5G56360	3e-73	signalling.calcium
GRMZM2G143723	38.6162	86.3246	43.8513	AT5G67380	1e-12	signalling.calcium
GRMZM2G313867	17.0068	37.1927	60.7186	AT5G62390	1e-47	signalling.calcium
GRMZM2G070111	1.12217	1.12217	4.88723	AT4G33000	3e-79	signalling.calcium
GRMZM2G010823	46.3616	46.3616	98.6597	AT3G12160	2e-17	signalling.G-proteins
GRMZM2G084347	1.99699	1.99699	9.00027	AT2G38360	1e-13	signalling.G-proteins
GRMZM2G333582	9.79618	9.79618	41.4748	AT5G60860	2e-38	signalling.G-proteins
GRMZM2G009888	13.0772	30.1859	25.2539	AT5G03520	1e-25	signalling.G-proteins
GRMZM2G078373	12.7173	12.7173	33.1767	AT2G22290	2e-41	signalling.G-proteins
GRMZM2G075513	2.66085	11.0109	2.90721	AT5G62880	1e-11	signalling.G-proteins
GRMZM2G004949	23.6483	47.6017	40.9523	AT5G09550	1e-28	signalling.G-proteins
GRMZM2G053299	90.1372	90.1372	33.2638	AT5G17790	1e-101	signalling.G-proteins
GRMZM2G105283	13.918	28.5129	24.6857	AT5G67320	4e-12	signalling.G-proteins
AC149829.2_FG006	10.6383	2.64351	14.2585	AT5G39500	3e-84	signalling.G-proteins
GRMZM2G475128	20.5107	48.1846	39.2171	AT3G22942	4e-14	signalling.G-proteins
GRMZM2G054267	8.57343	19.0323	19.7102	AT5G07110	1e-34	signalling.G-proteins
GRMZM2G012631	1.19698	4.33407	15.2577	AT5G65270	1e-75	signalling.G-proteins
GRMZM2G141725	10.3875	10.3875	25.222	AT2G29100	3e-149	signalling.in sugar and nutrient physiology
GRMZM2G073788	10.0794	4.73095	14.3648	AT4G35290	3e-112	signalling.in sugar and nutrient physiology
GRMZM2G025536	9.54229	9.54229	1.58653	AT3G02970	5e-27	signalling.in sugar and nutrient physiology
GRMZM2G050774	48.2062	7.9052	9.6012	AT5G48400	6e-68	signalling.in sugar and nutrient physiology
GRMZM2G160279	2.91932	1.79014	5.04163	AT4G31710	8e-128	signalling.in sugar and nutrient physiology
GRMZM2G094490	1047.06	264.67	775.762	AT3G06483	0	signalling.in sugar and nutrient physiology.pyruvate dehydrogenase kinase
GRMZM2G105229	15.0231	17.6584	6.85958	AT4G33880	1e-13	signalling.light
GRMZM2G172369	146.855	7.40732	27.9394	AT5G67440	3e-19	signalling.light
GRMZM2G149617	0.001	0.493941	6.52078	AT3G22850	3e-17	signalling.light
GRMZM2G135588	5.97642	13.9936	35.6525	AT4G16150	8e-89	signalling.light
GRMZM2G012209	1.88084	1.88084	0.19979	AT3G49970	1e-27	signalling.light
GRMZM2G178287	5.6258	5.6258	11.9833	AT5G64220	9e-92	signalling.light
GRMZM2G120579	4.22358	1.20158	2.88414	AT5G64330	3e-109	signalling.light
AC205735.3_FG006	50.8502	50.8502	24.0173	AT3G08570	6e-26	signalling.light
GRMZM2G095727	7.74193	2.33602	2.85668	AT3G44820	3e-64	signalling.light
GRMZM2G127139	13.0933	13.0933	26.984	AT3G15920	5e-47	signalling.lipids
GRMZM2G180166	27.3767	113.315	109.185	AT5G45560	2e-123	signalling.lipids
GRMZM2G351786	56.258	22.3803	51.2358	AT4G35780	2e-59	signalling.MAP kinases
GRMZM2G066489	1.53711	9.305	1.92871	AT5G41990	2e-24	signalling.MAP kinases
GRMZM2G067225	11.5652	11.5652	2.24878	AT3G46160	1e-13	signalling.MAP kinases
GRMZM2G010349	15.3199	15.3199	34.6826	AT3G04910	2e-11	signalling.MAP kinases
GRMZM2G385999	22.0227	63.5811	46.893	AT4G38230	2e-17	signalling.MAP kinases
GRMZM2G105250	7.39126	7.39126	1.00945	AT1G23700	1e-11	signalling.MAP kinases
GRMZM2G115574	2.24008	7.38678	3.51825	AT4G32660	2e-19	signalling.MAP kinases
GRMZM2G366146	8.44172	25.3808	22.77	AT4G15800	1e-26	signalling.misc
GRMZM2G018760	12.4805	32.5887	14.6849	AT4G36080	9e-19	signalling.phosphinositides
GRMZM2G126552	45.7973	18.4249	30.624	AT5G20840	1e-50	signalling.phosphinositides
GRMZM2G078725	45.1381	18.1952	23.4867	AT5G66020	7e-12	signalling.phosphinositides
GRMZM2G031991	306.059	56.9192	64.1931	AT1G20110	2e-12	signalling.phosphinositides.phosphatidylinositol-4-phosphate 5-kinase
GRMZM2G175593	21.2168	13.9914	36.9876	AT4G01190	5e-79	signalling.phosphinositides.phosphatidylinositol-4-phosphate 5-kinase
GRMZM2G155021	8.4413	50.9018	64.6841	AT4G17080	3e-107	signalling.phosphinositides.phosphatidylinositol-4-phosphate 5-kinase
GRMZM2G015844	0.486031	6.43441	1.91669	AT4G33240	2e-98	signalling.phosphinositides.phosphatidylinositol-4-phosphate 5-kinase
GRMZM2G067306	69.0178	15.8948	19.7246	AT5G26360	3e-14	signalling.phosphinositides.phosphatidylinositol-4-phosphate 5-kinase
GRMZM2G098712	10.1981	21.8343	28.1464	AT5G57670	2e-54	signalling.receptor kinases.Catharanthus roseus-like RLK1
GRMZM2G415579	5.22227	1.28925	3.40401	AT5G46080	2e-33	signalling.receptor kinases.C-Lectin
GRMZM2G129268	0.660306	3.33013	4.68936	AT5G59650	2e-27	signalling.receptor kinases.crinkly like
GRMZM2G406119	0.184634	0.184634	2.47118	AT4G29990	2e-45	signalling.receptor kinases.crinkly like
GRMZM2G321290	1.32492	1.93738	6.23576	AT4G11460	4e-36	signalling.receptor kinases.crinkly like
GRMZM2G056039	4.78544	10.3541	6.69503	AT4G20680	3e-13	signalling.receptor kinases.DUF 26
GRMZM2G365185	33.9635	33.9635	77.9268	AT5G47070	5e-57	signalling.receptor kinases.DUF 26
GRMZM2G451231	1.17313	5.54562	8.47375	AT5G65700	5e-51	signalling.receptor kinases.DUF 26
GRMZM2G082227	22.0454	15.4848	54.4744	AT1G61490	1e-97	signalling.receptor kinases.DUF 26
GRMZM2G063151	8.45016	8.45016	17.8	AT5G41260	1e-27	signalling.receptor kinases.DUF 26
GRMZM2G065214	0.51803	0.51803	6.19054	AT4G21400	2e-79	signalling.receptor kinases.DUF 26
GRMZM2G063679	2.83902	2.83902	7.16533	AT4G23210	2e-73	signalling.receptor kinases.DUF 26
GRMZM2G102238	148.587	67.5115	57.4365	AT4G23250	5e-12	signalling.receptor kinases.DUF 26
GRMZM2G402088	8.783	4.02823	8.50862	AT5G63940	4e-33	signalling.receptor kinases.DUF 26
GRMZM2G036203	5.16633	12.4378	18.2851	AT5G60900	3e-50	signalling.receptor kinases.legume-lectin
GRMZM2G327349	18.4178	51.1818	37.8011	AT5G59660	1e-37	signalling.receptor kinases.legume-lectin
GRMZM2G329944	41.6403	41.6403	113.58	AT5G38260	2e-50	signalling.receptor kinases.leucine rich repeat II
GRMZM2G060337	2.45937	2.45937	7.73932	AT5G62230	3e-36	signalling.receptor kinases.leucine rich repeat III
GRMZM2G472087	0.001	3.2173	1.94164	AT5G53320	8e-14	signalling.receptor kinases.leucine rich repeat III
GRMZM2G019874	6.53038	18.172	14.5673	AT5G67200	2e-83	signalling.receptor kinases.leucine rich repeat III
AC197578.4_FG001	4.13916	4.13916	9.97516	AT5G06740	4e-51	signalling.receptor kinases.leucine rich repeat IX
GRMZM2G413774	6.24396	13.4708	18.7038	AT5G06820	6e-27	signalling.receptor kinases.leucine rich repeat V
GRMZM2G050159	3.39276	5.49085	12.286	AT3G58690	4e-54	signalling.receptor kinases.leucine rich repeat V
GRMZM2G114918	0.76153	0.76153	2.91213	AT5G63410	6e-17	signalling.receptor kinases.leucine rich repeat VI
GRMZM2G428987	2.66664	21.8711	6.10297	AT5G16500	7e-13	signalling.receptor kinases.leucine rich repeat VIII.VIII-1
GRMZM2G134205	30.8777	62.5879	54.9873	AT5G61480	7e-45	signalling.receptor kinases.leucine rich repeat VIII.VIII-1
GRMZM2G041223	2.42119	2.97443	11.8214	AT4G23270	2e-46	signalling.receptor kinases.leucine rich repeat VIII.VIII-1
GRMZM2G104730	2.95721	2.95721	7.35055	AT5G65710	5e-12	signalling.receptor kinases.leucine rich repeat X
GRMZM2G126582	21.836	14.5501	33.7777	AT5G49770	3e-20	signalling.receptor kinases.leucine rich repeat X
GRMZM2G063192	3.834	4.95796	11.3701	AT5G02070	5e-55	signalling.receptor kinases.leucine rich repeat X
GRMZM2G101142	0.483554	0.483554	2.37746	AT5G49760	3e-16	signalling.receptor kinases.leucine rich repeat X
GRMZM2G111143	2.08008	2.08008	0.229451	AT5G27060	6e-22	signalling.receptor kinases.leucine rich repeat X
GRMZM2G059012	2.50704	2.50704	7.50986	AT3G28890	2e-61	signalling.receptor kinases.leucine rich repeat XI
GRMZM2G145554	0.001	2.87327	0.578005	AT5G47850	3e-49	signalling.receptor kinases.leucine rich repeat XI
GRMZM2G004480	6.87634	6.87634	2.44609	AT3G47580	1e-25	signalling.receptor kinases.leucine rich repeat XI
GRMZM2G016168	3.63111	3.14083	7.79134	AT5G39390	4e-87	signalling.receptor kinases.leucine rich repeat XII
GRMZM2G473138	19.5743	7.95708	22.5253	AT3G22800	2e-11	signalling.receptor kinases.leucine rich repeat XII
GRMZM2G070271	86.1647	86.1647	28.8911	AT5G60090	8e-25	signalling.receptor kinases.leucine rich repeat XII
GRMZM2G141526	1.58473	0.001	0.0841681	AT4G23140	4e-37	signalling.receptor kinases.leucine rich repeat XII
GRMZM2G054152	255.541	122.938	96.602	AT5G65240	2e-12	signalling.receptor kinases.leucine rich repeat XII
GRMZM2G000674	38.0694	16.388	17.6313	AT5G58150	2e-43	signalling.receptor kinases.leucine rich repeat XII
GRMZM2G066413	41.7758	41.7758	19.8581	AT5G45800	1e-29	signalling.receptor kinases.leucine rich repeat XII
GRMZM2G141517	0.884005	0.884005	3.46499	AT5G39020	1e-37	signalling.receptor kinases.leucine rich repeat XII
GRMZM2G093101	4.80101	9.13759	25.8914	AT5G38990	8e-28	signalling.receptor kinases.lysine motif
GRMZM2G449094	1.14114	11.3626	4.03648	AT5G49660	2e-36	signalling.receptor kinases.misc
GRMZM2G160606	20.3935	20.3935	54.6238	AT4G11480	2e-48	signalling.receptor kinases.misc
GRMZM2G008095	1.51096	1.51096	8.30585	AT4G33430	9e-60	signalling.receptor kinases.misc
GRMZM2G134502	13.5812	17.3886	49.7128	AT5G38560	2e-57	signalling.receptor kinases.misc
GRMZM2G074317	9.80789	24.2671	31.0048	AT5G35960	7e-48	signalling.receptor kinases.misc
GRMZM2G364977	2.60684	3.25868	12.5795	AT4G23170	9e-18	signalling.receptor kinases.misc
GRMZM2G166162	4.46301	11.1372	4.61264	AT2G04300	5e-45	signalling.receptor kinases.misc
GRMZM2G050536	13.5766	41.0936	55.1625	AT4G23260	5e-64	signalling.receptor kinases.misc
GRMZM2G169951	1.48929	1.48929	5.87311	AT4G23300	1e-28	signalling.receptor kinases.misc
GRMZM2G007012	130.99	44.0893	48.9154	AT5G03350	2e-35	signalling.receptor kinases.misc
GRMZM2G087827	16.6267	16.6267	4.95099	AT5G18910	5e-22	signalling.receptor kinases.misc
GRMZM2G048281	140.836	10.1252	25.7616	AT5G59260	7e-174	signalling.receptor kinases.misc
GRMZM2G022547	2.08055	2.08055	0.202498	AT5G48540	6e-12	signalling.receptor kinases.misc
GRMZM2G096171	27.2526	34.9935	70.4716	AT4G21380	5e-50	signalling.receptor kinases.misc
GRMZM2G036409	8.37562	6.59705	20.278	AT4G39110	1e-54	signalling.receptor kinases.misc
GRMZM2G108847	108.617	108.617	263.592	AT5G01740	2e-16	signalling.receptor kinases.misc
GRMZM2G358877	0.38467	0.38467	3.49362	AT3G61220	2e-52	signalling.receptor kinases.misc
GRMZM2G011469	0.276136	0.16664	1.84792	AT5G11020	1e-65	signalling.receptor kinases.proline extensin like
GRMZM2G099740	3.65164	3.65164	0.654565	AT3G09830	2e-28	signalling.receptor kinases.proline extensin like
GRMZM2G529313	8.89365	8.56668	2.94315	AT5G54590	1e-21	signalling.receptor kinases.S-locus glycoprotein like
AC193786.3_FG005	17.4189	15.5875	38.0633	AT1G61500	3e-60	signalling.receptor kinases.S-locus glycoprotein like
GRMZM2G123938	0.850676	1.11228	3.88556	AT4G21230	4e-38	signalling.receptor kinases.S-locus glycoprotein like
GRMZM2G175401	49.1826	23.6923	54.7183	AT5G39370	2e-11	signalling.receptor kinases.S-locus glycoprotein like
GRMZM2G119168	16.2952	45.111	28.5857	AT4G18250	5e-55	signalling.receptor kinases.S-locus glycoprotein like
GRMZM2G394876	1.2482	4.84234	1.78994	AT1G61430	0	signalling.receptor kinases.S-locus glycoprotein like
GRMZM2G066876	13.7887	13.7887	30.8134	AT4G02420	5e-40	signalling.receptor kinases.S-locus glycoprotein like
GRMZM2G702991	0.758195	0.758195	5.50881	AT5G24010	4e-45	signalling.receptor kinases.S-locus glycoprotein like
GRMZM2G046753	20.2246	20.2246	43.4231	AT5G59680	1e-46	signalling.receptor kinases.S-locus glycoprotein like
GRMZM2G003563	7.64376	19.097	40.3376	AT1G62790	1e-13	signalling.receptor kinases.thaumatin like
GRMZM2G098305	139.894	67.2711	66.7353	AT3G19300	2e-29	signalling.receptor kinases.thaumatin like
GRMZM2G094304	6.2362	4.44763	15.9887	AT5G28680	7e-55	signalling.receptor kinases.wall associated kinase
GRMZM2G434277	30.8432	13.4014	19.756	AT3G62220	2e-29	signalling.receptor kinases.wall associated kinase
GRMZM2G011513	41.6885	41.6885	17.104	AT5G55830	1e-48	signalling.receptor kinases.wall associated kinase
GRMZM2G059502	4.10144	9.17852	8.71339	AT5G12000	3e-47	signalling.receptor kinases.wall associated kinase
GRMZM2G078887	55.2701	19.094	23.9945	AT4G27290	2e-43	signalling.receptor kinases.wall associated kinase
GRMZM2G305856	74.4403	74.4403	28.5277	AT3G57730	6e-40	signalling.receptor kinases.wall associated kinase
GRMZM2G389948	34.2929	16.9929	13.2127	AT4G30520	4e-48	signalling.receptor kinases.wall associated kinase
AC194914.3_FG002	23.049	10.599	12.6041	AT5G56460	1e-50	signalling.receptor kinases.wall associated kinase
GRMZM2G125263	1.36312	2.73223	7.7259	AT3G21630	2e-36	signalling.receptor kinases.wall associated kinase
GRMZM2G328438	5.53765	5.93344	16.4224	AT5G61350	3e-55	signalling.receptor kinases.wheat LRK10 like
GRMZM2G064001	1.78995	1.29622	6.58817	AT2G24370	1e-42	signalling.receptor kinases.wheat LRK10 like
GRMZM2G051043	4.57307	5.49128	48.2694	AT5G60080	2e-37	signalling.receptor kinases.wheat LRK10 like
GRMZM2G033665	10.0078	14.3436	38.8398	AT2G23200	6e-40	signalling.receptor kinases.wheat LRK10 like
GRMZM2G309025	12.9348	26.011	35.4538	AT3G14810	0	signalling.unspecified
GRMZM2G004182	7.86564	7.86564	24.23	AT5G42120	8e-50	stress
GRMZM2G046498	5.80295	5.80295	13.2853	AT4G04960	5e-55	stress
GRMZM2G313481	9.76985	3.50066	20.6261	AT4G12400	3e-83	stress
GRMZM2G395778	97.499	47.7713	42.7579	AT4G08320	4e-11	stress
GRMZM2G173612	1.84857	6.69336	5.1054	AT5G05350	2e-112	stress
GRMZM2G015578	289.111	113.851	150.393	AT1G04190	6e-17	stress
GRMZM2G036351	164.878	312.262	628.912	AT2G24810	8e-13	stress.abiotic
GRMZM2G026892	1.18939	1.07665	9.38083	AT1G18250	6e-25	stress.abiotic
GRMZM2G128212	6.49798	13.0712	12.9765	AT4G05440	2e-30	stress.abiotic
GRMZM2G049538	31.5734	5.92155	5.91026	AT5G15330	4e-46	stress.abiotic
GRMZM2G100263	205.156	119.495	331.916	AT5G02140	8e-37	stress.abiotic
GRMZM2G474918	7.0094	21.5177	185.299	AT5G40020	6e-21	stress.abiotic
GRMZM2G409133	11.5432	11.5432	24.3942	AT5G20680	6e-29	stress.abiotic.cold
GRMZM2G027726	81.622	22.8634	48.2932	AT3G49110	4e-45	stress.abiotic.cold
GRMZM2G086242	5.07302	11.4012	24.0821	AT5G39580	2e-49	stress.abiotic.cold
GRMZM2G073223	237.639	237.639	490.378	AT3G03270	1e-23	stress.abiotic.cold
GRMZM2G039455	21.2539	21.2539	9.01102	AT5G64100	4e-75	stress.abiotic.cold
AC194264.3_FG006	9.74523	9.74523	21.1596	AT5G12300	5e-51	stress.abiotic.cold
GRMZM2G012140	10.5578	10.5578	22.3497	AT3G12060	2e-19	stress.abiotic.cold
GRMZM2G090487	0.001	6.35632	184.412	AT1G57550	2e-18	stress.abiotic.drought/salt
GRMZM2G175910	5.48477	2.33045	6.31361	AT4G35870	8e-11	stress.abiotic.drought/salt
GRMZM2G315125	10.4225	21.0134	30.6848	AT3G56080	9e-124	stress.abiotic.drought/salt
GRMZM2G113205	2.64073	8.22302	7.97764	AT5G14430	6e-100	stress.abiotic.drought/salt
GRMZM2G082709	15.9315	13.0693	39.9806	AT4G30650	7e-13	stress.abiotic.drought/salt
GRMZM2G382534	8.37517	8.37517	19.3554	AT2G41430	3e-15	stress.abiotic.drought/salt
GRMZM2G146234	1.71457	0.182593	0.0964206	AT5G19690	0	stress.abiotic.drought/salt
GRMZM2G059392	10.8599	8.53379	20.5732	AT2G26890	0	stress.abiotic.heat
GRMZM2G048806	140.439	43.7207	73.9581	AT5G15450	0	stress.abiotic.heat
GRMZM2G409658	77.4375	7.98829	10.2294	AT3G07770	2e-88	stress.abiotic.heat
GRMZM2G139882	0.557378	0.557378	4.44051	AT5G20970	5e-18	stress.abiotic.heat
GRMZM2G179777	9.57761	21.8628	9.75347	AT5G22060	3e-31	stress.abiotic.heat
GRMZM2G031941	137.904	60.6863	50.5907	AT2G32120	2e-22	stress.abiotic.heat
GRMZM2G104390	12.9875	15.1973	3.33118	AT2G17880	3e-17	stress.abiotic.heat
GRMZM2G141376	5.07654	10.848	11.7751	AT2G40130	1e-18	stress.abiotic.heat
GRMZM2G419891	1011.29	279.364	290.989	AT5G25530	3e-16	stress.abiotic.heat
GRMZM2G035401	33.826	2.41734	3.74441	AT3G44110	1e-14	stress.abiotic.heat
GRMZM2G475536	75.2949	8.03746	18.1655	AT5G57710	2e-19	stress.abiotic.heat
GRMZM2G401062	87.111	87.111	35.3228	AT5G54660	1e-46	stress.abiotic.heat
GRMZM2G055320	8.72616	8.72616	18.0341	AT5G64360	1e-15	stress.abiotic.heat
GRMZM2G114337	3.19648	165.755	174.621	AT5G23240	1e-41	stress.abiotic.heat
GRMZM2G035599	6.08647	0.43212	1.36912	AT5G48030	2e-12	stress.abiotic.heat
GRMZM2G019177	4.94159	4.94159	0.545102	AT2G21510	5e-93	stress.abiotic.heat
GRMZM2G079915	3.7257	0.001	0.508831	AT3G62600	8e-23	stress.abiotic.heat
GRMZM2G475349	5.17712	449.412	224.246	AT3G05345	9e-14	stress.abiotic.heat
GRMZM2G451672	13.7887	3.32845	2.19703	AT1G52560	3e-13	stress.abiotic.heat
GRMZM2G079219	0.584196	2.6441	0.279249	AT4G28480	3e-16	stress.abiotic.heat
GRMZM2G076212	3.6661	3.92197	16.2497	AT5G59720	7e-54	stress.abiotic.heat
GRMZM2G376595	21.2984	44.4912	39.3978	AT5G12430	6e-13	stress.abiotic.heat
GRMZM2G141202	1054.63	440.538	426.76	AT5G56030	0	stress.abiotic.heat
GRMZM2G016480	733.629	733.629	326.188	AT5G42020	0	stress.abiotic.heat
GRMZM2G089783	17.1518	8.33502	17.7782	AT3G47720	4e-16	stress.abiotic.light
GRMZM2G009506	31.0418	15.2173	24.9822	AT3G21070	4e-81	stress.abiotic.light
GRMZM2G084940	20.331	42.6194	32.7355	AT5G01660	3e-12	stress.abiotic.touch/wounding
GRMZM2G404864	37.3921	37.3921	81.7854	AT5G61750	2e-32	stress.abiotic.unspecified
GRMZM2G134628	3.91458	10.968	23.1671	AT5G39190	3e-74	stress.abiotic.unspecified
GRMZM2G034360	4.27637	2.79573	27.2551	AT5G39180	1e-76	stress.abiotic.unspecified
GRMZM2G042604	2.111	2.111	15.6406	AT4G27320	2e-56	stress.abiotic.unspecified
GRMZM2G438871	1.98607	3.31175	8.29436	AT3G50950	6e-27	stress.biotic
GRMZM2G032218	3.08068	3.08068	6.79656	AT5G66330	3e-13	stress.biotic
GRMZM2G119345	136.438	136.438	44.3727	AT4G15550	2e-28	stress.biotic
GRMZM2G149414	4.26844	4.26844	11.4259	AT5G15870	0	stress.biotic
GRMZM2G008539	6.00845	13.311	22.8254	AT4G01700	6e-98	stress.biotic
GRMZM2G026911	7.90511	23.8526	3.77869	AT5G38010	5e-23	stress.biotic
GRMZM2G152179	6.39296	22.6656	20.3725	AT5G49040	4e-18	stress.biotic
GRMZM2G055467	7.05184	14.1853	5.4932	AT2G24390	1e-59	stress.biotic
GRMZM2G146697	6.35684	18.2219	23.0428	AT3G58090	8e-32	stress.biotic
GRMZM2G050305	17.38	12.0249	24.7645	AT5G48780	5e-12	stress.biotic
GRMZM2G110657	65.1192	65.1192	30.5364	AT5G09670	2e-136	stress.biotic
GRMZM2G078723	2.4833	35.5578	290.068	AT2G43590	5e-101	stress.biotic
GRMZM2G067707	16.8965	16.8965	57.7876	AT3G59660	2e-17	stress.biotic
GRMZM2G329293	20.994	1.86053	2.1053	AT5G53990	5e-25	stress.biotic
GRMZM2G315401	0.420673	0.420673	3.75358	AT5G54010	8e-22	stress.biotic
GRMZM2G021299	0.573671	5.01983	13.5281	AT1G31490	1e-13	stress.biotic
GRMZM2G048801	7.81362	16.1023	13.1121	AT5G47260	1e-72	stress.biotic
GRMZM2G066165	0.815334	0.815334	5.84602	AT5G48930	1e-36	stress.biotic
GRMZM2G153969	76.5467	34.3016	48.5713	AT5G48620	1e-31	stress.biotic
GRMZM2G011269	36.69	74.4758	62.7119	AT2G38870	7e-11	stress.biotic
GRMZM2G400694	2.77788	1.96792	5.77323	AT5G10030	2e-111	stress.biotic
GRMZM2G111872	0.40338	0.001	5.78454	AT5G48375	9e-27	stress.biotic
GRMZM2G338465	9.1014	21.6265	22.0245	AT4G38700	3e-33	stress.biotic
GRMZM2G051806	0.544082	0.544082	11.1832	AT5G22200	1e-43	stress.biotic
GRMZM2G067915	1.28092	1.28092	11.2661	AT5G36970	7e-27	stress.biotic
GRMZM2G080183	3.43037	3.43037	11.7124	AT4G17580	3e-53	stress.biotic
GRMZM2G093761	1.92204	1.30489	5.97185	AT5G63020	4e-28	stress.biotic
GRMZM2G034025	81.9701	35.5527	55.182	AT5G05400	2e-13	stress.biotic
GRMZM2G472346	2664.98	1161.99	3795.7	AT5G57625	3e-41	stress.biotic.PR-proteins
GRMZM2G379804	13.0778	5.74186	3.51868	AT5G60870	5e-18	stress.biotic.PR-proteins
GRMZM2G162098	5.90786	5.90786	13.4823	AT3G17210	2e-27	stress.biotic.PR-proteins
GRMZM2G140754	0.001	3.68135	0.001	AT3G46730	1e-17	stress.biotic.PR-proteins
GRMZM2G135362	7.78541	1.07243	2.10344	AT4G27190	2e-15	stress.biotic.PR-proteins
GRMZM2G007801	8.51845	2.13283	6.58431	AT5G47250	3e-27	stress.biotic.PR-proteins
GRMZM2G093603	7.87193	7.44245	16.0547	AT5G17680	8e-11	stress.biotic.PR-proteins
GRMZM2G431288	0.797534	0.797534	2.74483	AT5G65830	6e-11	stress.biotic.PR-proteins
GRMZM2G161169	4.82973	3.84427	8.35888	AT5G44510	2e-11	stress.biotic.PR-proteins
GRMZM2G033478	0.217633	0.217633	2.60075	AT4G13810	5e-26	stress.biotic.PR-proteins
GRMZM2G081666	86.9708	70.4305	30.9464	AT5G45110	0	stress.biotic.PR-proteins.NPR
GRMZM2G145573	21.6377	10.7884	13.0532	AT1G19110	0	stress.biotic.PR-proteins.proteinase inhibitors.trypsin inhibitor
GRMZM2G171078	8.92696	8.92696	20.9003	AT4G02260	3e-36	stress.biotic.regulation of transcription
GRMZM2G037131	0.940508	2.27028	0.149856	AT5G60010	4e-163	stress.biotic.respiratory burst
GRMZM2G140996	4.02665	8.13608	10.0363	AT1G64060	0	stress.biotic.respiratory burst
GRMZM2G017536	0.614674	2.08653	0.146909	AT3G45810	0	stress.biotic.respiratory burst
GRMZM2G004880	8.14805	18.164	19.2997	AT3G52430	2e-16	stress.biotic.signalling
GRMZM2G351259	2.00308	1.81321	8.20703	AT1G74950	3e-11	stress.biotic.signalling
GRMZM2G180244	86.5856	66.9281	4.3188	AT4G02600	4e-96	stress.biotic.signalling.MLO-like
GRMZM2G397557	0.739265	1.67297	22.6159	AT5G65970	1e-45	stress.biotic.signalling.MLO-like
GRMZM2G116584	0.001	1.17974	16.6126	AT5G56330	4e-40	TCA / org transformation.carbonic anhydrases
GRMZM2G052884	7.96424	22.5483	72.0892	AT1G09430	2e-136	TCA / org transformation.other organic acid transformatons.atp-citrate lyase
GRMZM2G051571	2.42492	3.62184	11.939	AT5G25880	0	TCA / org transformation.other organic acid transformatons.malic
GRMZM2G341499	83.7941	170.918	392.982	AT2G05710	0	TCA / org transformation.TCA.aconitase
GRMZM2G056772	86.5715	86.5715	196.403	AT2G47510	0	TCA / org transformation.TCA.fumarase
GRMZM2G350225	192.121	192.121	384.413	AT1G65930	0	TCA / org transformation.TCA.IDH
GRMZM2G027241	0.530136	2.97528	3.0409	AT5G14590	0	TCA / org transformation.TCA.IDH
GRMZM2G087728	3.80663	8.52383	2.68151	AT3G27380	2e-104	TCA / org transformation.TCA.succinate dehydrogenase
GRMZM2G085176	5.82586	5.82586	15.9732	AT2G18450	0	TCA / org transformation.TCA.succinate dehydrogenase
GRMZM2G131820	66.9038	140.823	195.959	AT5G26030	0	tetrapyrrole synthesis.ferrochelatase
GRMZM2G039996	4.70173	4.70173	1.12373	AT5G54190	0	tetrapyrrole synthesis.protochlorophyllide reductase
GRMZM2G064268	0.333975	3.40107	0.878031	AT4G25450	2e-14	transport.ABC transporters and multidrug resistance systems
GRMZM2G068510	1.69805	4.87628	19.4243	AT5G60740	7e-34	transport.ABC transporters and multidrug resistance systems
GRMZM2G080247	3.98009	3.10009	14.8661	AT4G18050	5e-44	transport.ABC transporters and multidrug resistance systems
GRMZM2G076730	2.02471	11.5204	4.42434	AT5G46540	2e-36	transport.ABC transporters and multidrug resistance systems
GRMZM2G065374	8.56977	7.9856	44.8195	AT4G28620	4e-14	transport.ABC transporters and multidrug resistance systems
GRMZM2G324390	1.61661	0.231059	0.406711	AT5G52860	3e-32	transport.ABC transporters and multidrug resistance systems
GRMZM2G007404	1.01366	5.78071	0.872163	AT5G61740	0	transport.ABC transporters and multidrug resistance systems
GRMZM2G166407	0.001	3.46307	0.192496	AT1G64550	2e-18	transport.ABC transporters and multidrug resistance systems
GRMZM2G128880	111.031	58.6157	163.76	AT4G39850	6e-104	transport.ABC transporters and multidrug resistance systems
GRMZM2G304897	2.16377	1.30578	6.55054	AT3G59140	0	transport.ABC transporters and multidrug resistance systems
GRMZM2G177349	0.349863	0.349863	3.9022	AT4G15230	2e-23	transport.ABC transporters and multidrug resistance systems
GRMZM2G056369	5.21337	0.419484	1.43984	AT3G55130	5e-26	transport.ABC transporters and multidrug resistance systems
GRMZM2G119657	78.3554	89.4113	186.404	AT5G03910	3e-26	transport.ABC transporters and multidrug resistance systems
GRMZM2G054803	150.32	71.7945	83.9384	AT5G24970	2e-98	transport.ABC transporters and multidrug resistance systems
GRMZM2G171383	16.6334	8.13875	74.781	AT4G15215	0	transport.ABC transporters and multidrug resistance systems
GRMZM2G016756	18.4228	18.4228	40.6966	AT2G07680	4e-11	transport.ABC transporters and multidrug resistance systems
GRMZM2G009344	1.95425	2.81936	19.909	AT3G53510	1e-46	transport.ABC transporters and multidrug resistance systems
GRMZM2G177982	15.0871	15.0871	31.1707	AT5G14100	2e-13	transport.ABC transporters and multidrug resistance systems
GRMZM2G114137	2.48179	6.68484	7.52296	AT4G25750	2e-34	transport.ABC transporters and multidrug resistance systems
GRMZM2G175874	0.001	2.05247	0.892565	AT4G33460	1e-12	transport.ABC transporters and multidrug resistance systems
GRMZM2G143377	35.511	54.1593	116.044	AT5G13580	1e-19	transport.ABC transporters and multidrug resistance systems
GRMZM2G470556	2.30515	10.546	6.78993	AT5G39040	1e-22	transport.ABC transporters and multidrug resistance systems
GRMZM2G162177	56.8432	56.8432	116.378	AT5G50330	2e-27	transport.ABC transporters and multidrug resistance systems
GRMZM2G018706	19.9361	26.6493	66.4199	AT3G28360	7e-32	transport.ABC transporters and multidrug resistance systems
GRMZM2G089461	13.1183	5.35339	11.5133	AT4G15236	2e-43	transport.ABC transporters and multidrug resistance systems
GRMZM2G111846	4.48271	4.48271	10.1186	AT5G61730	2e-75	transport.ABC transporters and multidrug resistance systems
GRMZM2G140293	187.83	75.1442	90.7609	AT5G64840	5e-51	transport.ABC transporters and multidrug resistance systems
GRMZM2G014558	39.4863	39.4863	87.114	AT5G40780	2e-44	transport.amino acids
GRMZM2G329909	28.5935	28.5935	9.15817	AT3G01760	1e-35	transport.amino acids
GRMZM2G089365	73.0508	73.0508	224.417	AT3G03720	0	transport.amino acids
GRMZM2G049895	7.36713	14.5501	34.2549	AT2G01170	5e-95	transport.amino acids
GRMZM2G345622	1.00521	11.9806	2.56264	AT5G02180	1e-13	transport.amino acids
GRMZM2G103245	5.84282	7.55569	16.6434	AT5G38820	7e-91	transport.amino acids
GRMZM2G418635	18.0645	96.0106	222.782	AT1G61270	3e-175	transport.amino acids
GRMZM2G159926	4.9826	4.9826	12.9912	AT5G36940	0	transport.amino acids
GRMZM2G471348	8.74031	38.8905	98.5048	AT3G10600	3e-121	transport.amino acids
GRMZM2G150471	0.875385	5.67891	12.4137	AT3G24300	3e-15	transport.ammonium
GRMZM2G176647	111.393	42.7892	87.3686	AT4G13510	7e-15	transport.ammonium
GRMZM2G389070	69.5111	163.549	164.97	AT4G28700	0	transport.ammonium
GRMZM2G154165	7.52226	7.52226	16.8136	AT5G23630	6e-11	transport.calcium
GRMZM2G315127	70.269	149.324	96.6709	AT4G04950	2e-18	transport.calcium
GRMZM2G171022	8.59876	4.85517	1.79061	AT5G57350	5e-40	transport.calcium
AC217358.3_FG009	4.06642	4.65958	10.1497	AT3G48010	2e-92	transport.cyclic nucleotide or calcium regulated channels
GRMZM2G168953	70.8906	8.02136	27.804	AT5G37810	2e-13	transport.Major Intrinsic Proteins.PIP
GRMZM2G138161	225.415	64.9558	25.2453	AT4G01470	6e-16	transport.Major Intrinsic Proteins.PIP
GRMZM2G009995	11.2114	7.54642	16.7644	AT5G60660	2e-96	transport.Major Intrinsic Proteins.PIP
GRMZM2G125034	16.4877	16.0555	33.1967	AT5G47450	7e-83	transport.Major Intrinsic Proteins.TIP
GRMZM2G126453	336.909	38.9174	63.8678	AT5G37820	2e-66	transport.Major Intrinsic Proteins.unspecified
GRMZM2G021846	3.27335	8.49414	1.87762	AT2G29870	3e-17	transport.Major Intrinsic Proteins.unspecified
GRMZM2G080503	7.78345	7.78345	17.1318	AT4G25220	1e-135	transport.membrane system unknown
GRMZM2G398527	6.44176	17.0449	21.7913	AT5G54800	2e-70	transport.metabolite transporters at the envelope membrane
GRMZM2G153575	30.8617	27.0748	7.27857	AT1G21870	5e-13	transport.metabolite transporters at the envelope membrane
GRMZM2G103079	6.3063	6.3063	13.1795	AT5G33320	2e-61	transport.metabolite transporters at the envelope membrane
GRMZM2G139874	49.476	119.639	112.403	AT5G11230	3e-157	transport.metabolite transporters at the envelope membrane
GRMZM2G113158	1.37887	10.9839	4.74559	AT5G25400	5e-19	transport.metabolite transporters at the envelope membrane
GRMZM2G018238	70.2431	12.8033	34.4882	AT1G43310	1e-13	transport.metabolite transporters at the envelope membrane
GRMZM2G000221	0.001	0.001	2.1208	AT5G24030	0	transport.metabolite transporters at the mitochondrial membrane
GRMZM2G062019	23.1174	22.4536	79.3684	AT5G51050	8e-14	transport.metabolite transporters at the mitochondrial membrane
GRMZM2G464818	2.235	18.2083	12.6675	AT2G37890	8e-13	transport.metabolite transporters at the mitochondrial membrane
GRMZM2G431309	132.429	14.6563	19.8684	AT5G66380	9e-12	transport.metabolite transporters at the mitochondrial membrane
GRMZM2G006948	1.45979	1.45979	0.001	AT4G27970	0	transport.metabolite transporters at the mitochondrial membrane
GRMZM2G386952	30.0921	68.8591	67.5379	AT5G61810	5e-41	transport.metabolite transporters at the mitochondrial membrane
GRMZM2G169240	6.59606	4.52627	1.2205	AT1G62280	3e-57	transport.metabolite transporters at the mitochondrial membrane
GRMZM2G009703	6.02941	25.6186	17.8807	AT1G07030	5e-18	transport.metabolite transporters at the mitochondrial membrane
GRMZM2G101130	18.9928	18.9928	6.88728	AT3G58060	4e-53	transport.metal
GRMZM2G102737	0.419836	0.608064	2.72931	AT5G57110	5e-16	transport.metal
GRMZM2G079236	43.7154	43.7154	17.7716	AT1G51610	4e-112	transport.metal
GRMZM2G124417	12.0023	12.0023	30.2506	AT4G33520	2e-64	transport.metal
GRMZM2G050693	36.3216	36.3216	14.0825	AT5G03570	2e-21	transport.metal
GRMZM2G024530	12.2733	3.90347	5.39103	AT5G65980	6e-68	transport.misc
GRMZM2G076657	156.339	74.9673	142.653	AT1G01630	6e-17	transport.misc
GRMZM2G142832	11.0183	7.04037	1.36317	AT5G52450	2e-59	transport.misc
GRMZM2G001297	9.41965	9.41965	20.029	AT3G20660	6e-25	transport.misc
GRMZM2G432722	59.3869	59.3869	125.456	AT4G29140	5e-53	transport.misc
GRMZM2G177224	1.39253	11.0926	33.0156	AT5G66110	1e-69	transport.misc
GRMZM2G110511	2.59876	10.8212	6.65833	AT3G15380	0	transport.misc
GRMZM2G136884	0.31359	0.31359	3.59755	AT1G32050	5e-73	transport.misc
GRMZM2G162282	3.38394	3.38394	8.62691	AT5G38030	5e-78	transport.misc
GRMZM2G364566	1.20725	7.11839	3.75895	AT2G16380	7e-131	transport.misc
GRMZM2G701221	0.001	0.370276	6.25692	AT5G50300	0	transport.misc
GRMZM2G097457	0.001	1.37849	0.10399	AT5G25050	4e-85	transport.misc
GRMZM2G056388	11.6794	5.73197	7.12987	AT1G71490	2e-19	transport.misc
GRMZM2G058039	10.7576	10.7576	26.2823	AT3G29070	2e-60	transport.misc
GRMZM2G092718	1.09718	11.0491	4.85126	AT5G13270	6e-24	transport.misc
GRMZM2G130119	80.2558	80.2558	229.961	AT5G46040	3e-107	transport.nitrate
GRMZM2G070322	5.8198	18.219	14.3732	AT5G50200	2e-28	transport.nitrate
GRMZM2G089698	34.7706	5.65837	0.746992	AT5G11570	1e-25	transport.nitrate
GRMZM2G390876	28.9563	15.1072	30.9555	AT2G21120	1e-108	transport.nucleotides
GRMZM2G020156	17.4397	36.8807	33.4889	AT4G13800	4e-110	transport.nucleotides
GRMZM2G351941	7.91551	7.91551	15.8729	AT4G18190	1e-20	transport.nucleotides
GRMZM2G091478	8.62853	7.3352	20.8018	AT5G04930	0	transport.p- and v-ATPases
GRMZM2G029184	19.7039	35.2623	8.44425	ATMG00410	2e-15	transport.p- and v-ATPases.H+-transporting two-sector ATPase
GRMZM2G461936	18.5359	54.7521	34.5084	AT4G38920	9e-56	transport.p- and v-ATPases.H+-transporting two-sector ATPase.subunit C
GRMZM2G392320	95.5325	127.498	63.2287	AT3G08560	6e-94	transport.p- and v-ATPases.H+-transporting two-sector ATPase.subunit E
GRMZM2G060185	2.05488	2.05488	0.109138	AT3G45700	6e-44	transport.peptides and oligopeptides
GRMZM2G106408	0.693901	3.61173	7.71177	AT1G09930	0	transport.peptides and oligopeptides
GRMZM2G131155	0.108105	0.747253	3.82395	AT5G64410	2e-50	transport.peptides and oligopeptides
GRMZM2G009462	0.53784	2.92115	0.171394	AT2G29650	6e-98	transport.phosphate
GRMZM2G146161	8.49441	24.4542	96.6504	AT5G43370	0	transport.phosphate
GRMZM2G018416	9.84824	23.1225	18.2416	AT5G35730	0	transport.phosphate
GRMZM2G470981	2.97859	18.5367	8.18675	AT5G67500	1e-75	transport.porins
GRMZM2G300624	66.5694	134.287	88.0023	AT5G57490	7e-80	transport.porins
AC155624.2_FG006	40.0406	88.7004	57.3228	AT5G37610	7e-17	transport.porins
GRMZM2G170044	23.4571	64.3175	170.748	AT4G13420	0	transport.potassium
GRMZM2G469224	19.5614	19.5614	43.7806	AT5G41330	9e-60	transport.potassium
GRMZM2G129065	8.15334	8.15334	19.4867	AT5G46370	1e-78	transport.potassium
GRMZM2G371793	0.339928	0.339928	2.35607	AT5G09400	0	transport.potassium
GRMZM2G011213	2.50568	8.28375	1.45811	AT2G35060	9e-160	transport.potassium
GRMZM2G130062	2.65561	6.74936	1.65998	AT5G37500	4e-58	transport.potassium
GRMZM2G018074	11.5731	11.5731	4.14901	AT3G20460	1e-26	transport.sugars
GRMZM2G138258	0.671979	0.97325	11.5636	AT5G17010	4e-22	transport.sugars
GRMZM2G365160	12.6289	12.6289	25.3996	AT5G65687	3e-97	transport.sugars
GRMZM2G309063	1.19755	1.68627	12.0847	AT5G26250	3e-26	transport.sugars
GRMZM2G174776	79.643	79.643	159.952	AT4G16480	3e-30	transport.sugars
GRMZM2G160958	0.001	2.45719	8.43407	AT3G51490	9e-14	transport.sugars
GRMZM2G081032	3.69015	3.69015	11.706	AT4G21480	3e-156	transport.sugars
GRMZM2G116971	35.1429	35.1429	72.8171	AT4G36670	8e-44	transport.sugars
GRMZM2G162688	185.71	284.124	124.404	AT3G46980	7e-85	transport.sugars
GRMZM2G027663	19.4415	42.2366	42.2705	AT5G64500	0	transport.sugars
AC235543.1_FG003	21.5335	2.08409	2.71895	AT5G43610	2e-121	transport.sugars.sucrose
GRMZM2G060349	3.71515	1.24911	4.46504	AT4G02700	2e-145	transport.sulphate
GRMZM2G085117	161.23	23.4478	33.9913	AT1G23090	5e-42	transport.sulphate
GRMZM2G386525	34.1674	39.7793	86.5917	AT5G10180	0	transport.sulphate
GRMZM2G360615	8.81688	32.6938	6.39795	AT5G25430	0	transport.unspecified anions
GRMZM2G168590	4.03139	1.09478	0.770812	AT5G62290	2e-45	transport.unspecified anions
GRMZM2G108586	5.00389	15.53	16.7432	AT5G64560	8e-12	transport.unspecified cations
GRMZM2G000741	12.2614	12.2614	4.13719	AT4G10310	4e-95	transport.unspecified cations
GRMZM2G425482	18.1017	36.5446	24.5919	AT4G22840	1e-154	transport.unspecified cations
GRMZM2G165931	28.0345	53.0353	20.0257	AT5G09720	3e-34	transport.unspecified cations
