# Supplementary material for: Transcriptional Analyses of Natural Leaf Senescence in Maize
Source: PLoS One. 2014 Dec 22;9(12):e115617. doi: 10.1371/journal.pone.0115617 (PMC4274115; doi:10.1371/journal.pone.0115617)
Supplement: S9 Table — The differentially expressed genes in natural and induced senescence leaves in maize. (A) The overlap of differentially expressed genes in natural senescence leaf and induced senescence leaf in maize. (B) The differentially expressed genes only in natural senescence leaf in maize. (C) The differentially expressed genes in induced senescence leaf in maize. (XLS) [file pone.0115617.s009.xls]

## Sheet: Table S9A
Table S9 A The overlap of differentially expressed genes in natural senescence leaf and induced senescence leaf in maize.
GeneID	Log2(ESL/ML)	Log2(LSL/ML)	Log2(LSL/ESL)	Annotation (MapMan)
GRMZM2G314652	0.131958	2.6437	2.51174	amino acid metabolism.synthesis.aromatic aa.chorismate.dehydroquinate/shikimate dehydrogenase
GRMZM2G115841	2.17064	1.40599	-0.764646	amino acid metabolism.synthesis.aromatic aa.phenylalanine.arogenate dehydratase / prephenate dehydratase
GRMZM2G044247	1.53197	-0.365204	-1.89718	amino acid metabolism.synthesis.aspartate family.lysine.dihydrodipicolinate reductase
GRMZM2G090241	1.32124	0.601246	-0.719997	amino acid metabolism.synthesis.aspartate family.lysine.dihydrodipicolinate reductase
AC233893.1_FG001	-0.705032	0.997798	1.70283	amino acid metabolism.synthesis.aspartate family.methionine.homocysteine S-methyltransferase
GRMZM2G050570	-1.39376	-0.940324	0.453433	amino acid metabolism.synthesis.aspartate family.threonine.threonine synthase
GRMZM2G088028	10.2493	13.1761	2.92677	amino acid metabolism.synthesis.central amino acid metabolism.alanine.alanine aminotransferase
GRMZM2G013255	0	2.3372	2.3372	cell wall.degradation.mannan-xylose-arabinose-fucose
GRMZM2G097277	0.572531	2.58718	2.01465	cell wall.degradation.mannan-xylose-arabinose-fucose
GRMZM2G340257	0.593289	4.8737	4.28041	cell wall.degradation.mannan-xylose-arabinose-fucose
GRMZM2G154124	1.34	2.16098	0.82098	cell wall.degradation.pectate lyases and polygalacturonases
GRMZM2G118312	-2.78753	-3.22333	-0.435795	cell wall.hemicellulose synthesis
GRMZM2G031581	0.464006	2.47352	2.00952	cell wall.hemicellulose synthesis.glucuronoxylan
GRMZM2G007195	1.38854	1.37217	-0.0163794	cell wall.precursor synthesis.UXS
AC217050.4_FG001	-2.54577	-1.68939	0.856385	cell.division
GRMZM2G134183	1.65469	1.21889	-0.435795	cell.division
GRMZM2G006973	1.78921	3.76107	1.97186	cell.organisation
GRMZM2G040878	0	-1.09791	-1.09791	cell.organisation
GRMZM2G062613	1.2635	0.959976	-0.303523	cell.organisation
GRMZM2G104534	1.94825	3.01809	1.06984	cell.organisation
GRMZM2G110657	0.342312	-0.671645	-1.01396	cell.organisation
GRMZM2G124473	-0.335886	-1.50765	-1.17177	cell.organisation
GRMZM2G142345	3.69763	-8.79412	-12.4917	cell.organisation
GRMZM2G142779	1.42111	1.72518	0.30407	cell.organisation
GRMZM2G171871	-0.920758	-2.0214	-1.10064	cell.organisation
GRMZM2G363813	0	1.54516	1.54516	cell.organisation
GRMZM2G410951	-2.04782	-0.869503	1.17831	cell.organisation
GRMZM2G451231	1.6406	2.25703	0.616435	cell.organisation
GRMZM2G047055	-3.0312	-3.68939	-0.658188	cell.organisation.cytoskeleton.actin.Actin
GRMZM2G172523	1.34757	0.529109	-0.818463	cell.organisation.cytoskeleton.mikrotubuli
GRMZM2G112337	0	-1.49553	-1.49553	cell.organisation.cytoskeleton.mikrotubuli.MAP65
GRMZM2G139712	-1.05621	0.742457	1.79867	cell.organisation.cytoskeleton.Myosin.Class XI
GRMZM2G097283	-0.257445	-1.96582	-1.70837	Co-factor and vitamine metabolism.folate & vitamine K.vitamine K.DHNA Phytyltransferase
GRMZM2G135586	-0.0587873	-1.23482	-1.17604	Co-factor and vitamine metabolism.riboflavin
GRMZM2G096475	0.856324	6.39453	5.53821	development.late embryogenesis abundant
GRMZM2G418263	-3.41421	0.00798057	3.42219	development.multitarget.target of rapamycin
GRMZM2G414047	0	-1.87225	-1.87225	development.storage proteins
GRMZM2G019413	-1.83298	-1.60581	0.22717	development.unspecified
GRMZM2G039173	0	-1.68199	-1.68199	development.unspecified
GRMZM2G049759	-1.83757	-1.0649	0.772675	development.unspecified
GRMZM2G053196	1.27281	1.51229	0.239472	development.unspecified
GRMZM2G058518	3.51929	0.935102	-2.58419	development.unspecified
GRMZM2G062129	-2.64781	-2.7564	-0.108592	development.unspecified
GRMZM2G062788	0.175478	-0.936804	-1.11228	development.unspecified
GRMZM2G063163	-1.10668	0.354816	1.4615	development.unspecified
GRMZM2G073755	0	-1.21465	-1.21465	development.unspecified
GRMZM2G076370	-1.26607	-2.93937	-1.67329	development.unspecified
GRMZM2G077752	1.90879	2.0257	0.116913	development.unspecified
GRMZM2G088053	0.295208	2.62812	2.33292	development.unspecified
GRMZM2G103666	0.127997	-2.92071	-3.04871	development.unspecified
GRMZM2G108537	-0.406711	4.25703	4.66374	development.unspecified
GRMZM2G114751	-6.72002	-14.003	-7.28295	development.unspecified
GRMZM2G127537	0.130946	-1.55966	-1.69061	development.unspecified
GRMZM2G136567	11.5936	11.6083	0.0146475	development.unspecified
GRMZM2G141756	0.759362	-2.31644	-3.0758	development.unspecified
GRMZM2G154460	1.31576	4.53501	3.21926	development.unspecified
GRMZM2G179264	1.28058	-2.3503	-3.63088	development.unspecified
GRMZM2G180328	0.856324	3.02256	2.16624	development.unspecified
GRMZM2G309063	0	-1.41259	-1.41259	development.unspecified
GRMZM2G389557	-0.143676	-2.2169	-2.07323	development.unspecified
GRMZM2G060349	0	-1.23482	-1.23482	DNA.repair
GRMZM2G032977	0	12.4765	12.4765	DNA.synthesis/chromatin structure
GRMZM2G071304	0	1.09038	1.09038	DNA.synthesis/chromatin structure
GRMZM2G096228	0	1.41878	1.41878	DNA.synthesis/chromatin structure
GRMZM2G132704	0.764442	-0.341502	-1.10594	DNA.synthesis/chromatin structure
GRMZM2G427067	-1.12292	-0.418535	0.704382	DNA.synthesis/chromatin structure
GRMZM2G042047	0	1.16458	1.16458	DNA.synthesis/chromatin structure.histone
GRMZM2G304575	2.14583	1.57253	-0.573299	DNA.synthesis/chromatin structure.histone.core.H2B
GRMZM2G332838	-0.0233819	-1.68157	-1.65819	DNA.synthesis/chromatin structure.histone.core.H4
GRMZM2G114131	-1.57664	-1.53438	0.042252	DNA.unspecified
GRMZM2G128434	-1.14368	-0.651923	0.491753	DNA.unspecified
GRMZM2G098346	0	-1.0884	-1.0884	fermentation.ADH
GRMZM2G056369	7.85146	16.1947	8.34322	gluconeogenesis / glyoxylate cycle.isocitrate lyase
GRMZM2G102183	8.97005	11.4291	2.4591	gluconeogenesis / glyoxylate cycle.malate synthase
GRMZM2G001696	-2.551	-3.18861	-0.637618	gluconeogenesis / glyoxylate cycle.PEPCK
GRMZM2G097457	-2.54351	-2.29791	0.245597	gluconeogenesis / glyoxylate cycle.pyruvate dikinase
GRMZM2G176307	0	2.4853	2.4853	glycolysis.cytosolic branch.glyceraldehyde 3-phosphate dehydrogenase (GAP-DH)
GRMZM2G083841	-1.11437	-1.8968	-0.78243	glycolysis.cytosolic branch.phospho-enol-pyruvate carboxylase (PEPC)
GRMZM2G314094	-2.20977	-3.07654	-0.866774	glycolysis.cytosolic branch.pyrophosphate-fructose-6-P phosphotransferase
GRMZM2G025854	0.282589	-1.64986	-1.93245	glycolysis.plastid branch.phosphoglucomutase (PGM)
GRMZM2G110192	-1.8962	-2.49111	-0.594905	hormone metabolism.abscisic acid.synthesis-degradation.synthesis.9-cis-epoxycarotenoid dioxygenase
GRMZM2G150363	-4.22233	-8.65361	-4.43128	hormone metabolism.abscisic acid.synthesis-degradation.synthesis.9-cis-epoxycarotenoid dioxygenase
GRMZM2G081158	2.68727	2.30075	-0.386514	hormone metabolism.auxin.induced-regulated-responsive-activated
GRMZM2G142664	1.49523	2.55736	1.06214	hormone metabolism.auxin.induced-regulated-responsive-activated
GRMZM2G074267	-2.08228	-2.26653	-0.184257	hormone metabolism.auxin.signal transduction
GRMZM2G061527	0.292423	3.10503	2.8126	hormone metabolism.brassinosteroid.signal transduction.BRI
GRMZM2G162737	1.14583	3.27297	2.12714	hormone metabolism.brassinosteroid.synthesis-degradation.BRs.CPD
GRMZM2G032896	-1.41691	-0.835267	0.581639	hormone metabolism.brassinosteroid.synthesis-degradation.BRs.other
GRMZM2G125943	0.593289	3.0131	2.41981	hormone metabolism.cytokinin.signal transduction
GRMZM2G151223	1.27586	2.47736	1.2015	hormone metabolism.cytokinin.signal transduction
GRMZM2G051135	-2.38293	-2.43801	-0.0550779	hormone metabolism.ethylene.induced-regulated-responsive-activated
AC148152.3_FG005	2.9718	0.350139	-2.62166	hormone metabolism.ethylene.synthesis-degradation
GRMZM2G049538	0	-1.85339	-1.85339	hormone metabolism.gibberelin.synthesis-degradation.ent-kaurene synthase
GRMZM2G093526	-0.376512	-1.63787	-1.26136	hormone metabolism.gibberelin.synthesis-degradation.ent-kaurene synthase
GRMZM2G022679	2.55022	0.462349	-2.08787	hormone metabolism.gibberelin.synthesis-degradation.GA2 oxidase
GRMZM2G106748	1.9718	-0.912895	-2.8847	hormone metabolism.jasmonate.synthesis-degradation.lipoxygenase
GRMZM2G109130	0.782323	5.39781	4.61549	hormone metabolism.jasmonate.synthesis-degradation.lipoxygenase
GRMZM2G039009	0	3.45866	3.45866	hormone metabolism.salicylic acid.synthesis-degradation
GRMZM2G303419	-0.465604	1.22788	1.69349	hormone metabolism.salicylic acid.synthesis-degradation
GRMZM2G063438	2.46338	0.389668	-2.07371	hormone metabolism.salicylic acid.synthesis-degradation.synthesis.methyl-SA methylesterase
GRMZM2G006937	1.60656	-0.668162	-2.27473	lipid metabolism. exotics (steroids, squalene etc).cycloartenol synthase
GRMZM2G062531	-0.627355	-3.97179	-3.34443	lipid metabolism. exotics (steroids, squalene etc).methylsterol monooxygenase
GRMZM2G417009	1.85632	4.52006	2.66374	lipid metabolism. exotics (steroids, squalene etc).sphingolipids
GRMZM2G122324	1.10381	0.318149	-0.785658	lipid metabolism.FA synthesis and FA elongation.ACP protein
GRMZM2G157113	2.5482	2.09264	-0.455559	lipid metabolism.FA synthesis and FA elongation.acyl coa ligase
GRMZM2G104847	1.85632	-9.16447	-11.0208	lipid metabolism.FA synthesis and FA elongation.long chain fatty acid CoA ligase
GRMZM2G152686	1.19211	1.05897	-0.133141	lipid metabolism.FA synthesis and FA elongation.pyruvate kinase
GRMZM2G173195	0.838622	1.88133	1.04271	lipid metabolism.glyceral metabolism.Glycerol-3-phosphate dehydrogenase (NAD+)
GRMZM2G380286	0.856324	-2.0649	-2.92122	lipid metabolism.lipid degradation
GRMZM2G048904	-2.37634	-2.03452	0.341812	lipid metabolism.lipid degradation.lipases
GRMZM2G331720	1.48468	0.574104	-0.910575	lipid metabolism.lipid degradation.lipases
GRMZM2G126083	3.37989	0.935102	-2.44478	lipid metabolism.lipid degradation.lipases.acylglycerol lipase
GRMZM2G377641	-1.58502	-2.03907	-0.454052	lipid metabolism.lipid degradation.lipases.triacylglycerol lipase
GRMZM2G416817	3.50018	4.54981	1.04963	lipid metabolism.lipid degradation.lipases.triacylglycerol lipase
GRMZM2G003246	0.861948	-0.450188	-1.31214	lipid metabolism.lipid degradation.lysophospholipases.carboxylesterase
GRMZM2G128219	-1.66194	-0.891288	0.770656	lipid metabolism.lipid degradation.lysophospholipases.carboxylesterase
GRMZM2G058227	1.19022	2.88541	1.69519	lipid metabolism.lipid degradation.lysophospholipases.glycerophosphodiester phosphodiesterase
GRMZM2G145944	-1.58728	-0.69293	0.894353	lipid metabolism.lipid degradation.lysophospholipases.phospholipase D
GRMZM2G060886	4.92241	2.2499	-2.67251	lipid metabolism.Phospholipid synthesis
GRMZM2G070304	0.856324	5.22972	4.3734	lipid metabolism.Phospholipid synthesis
GRMZM2G083195	1.57259	1.92436	0.351766	lipid metabolism.Phospholipid synthesis
GRMZM2G063220	1.23072	1.65595	0.425228	lipid metabolism.TAG synthesis
GRMZM2G074781	-2.14368	3.84199	5.98567	major CHO metabolism.degradation.starch.starch cleavage.alpha amylase
GRMZM2G103055	0	12.2014	12.2014	major CHO metabolism.degradation.starch.starch cleavage.alpha amylase
GRMZM2G082034	-3.3136	-1.30882	2.00478	major CHO metabolism.degradation.starch.starch cleavage.beta amylase
GRMZM2G139300	-1.16395	-0.51847	0.645478	major CHO metabolism.degradation.sucrose.invertases.cell wall
GRMZM2G089836	-1.96081	-0.988949	0.971863	major CHO metabolism.degradation.sucrose.invertases.vacuolar
GRMZM2G008263	0	-3.26653	-3.26653	major CHO metabolism.synthesis.starch.starch synthase
GRMZM2G348551	2.09918	2.84839	0.74921	major CHO metabolism.synthesis.starch.starch synthase
GRMZM2G119967	0	-2.52433	-2.52433	metal handling
GRMZM2G068557	-3.01654	-3.25798	-0.241439	metal handling.acquisition
GRMZM2G075502	-2.15779	-2.87914	-0.721344	metal handling.binding, chelation and storage
GRMZM2G096008	-0.207806	2.37154	2.57935	metal handling.binding, chelation and storage
GRMZM2G160064	2.42022	0.192899	-2.22733	metal handling.binding, chelation and storage
GRMZM2G392513	-1.11393	-1.53438	-0.420455	minor CHO metabolism.myo-inositol.InsP Synthases
GRMZM2G016236	0	-1.27135	-1.27135	minor CHO metabolism.others
GRMZM2G077214	0	-1.36176	-1.36176	minor CHO metabolism.others
GRMZM2G111954	3.16809	-0.343199	-3.51129	minor CHO metabolism.others
GRMZM2G165919	-1.08791	-2.10088	-1.01296	minor CHO metabolism.raffinose family.galactinol synthases.putative
GRMZM2G150906	-1.1709	-3.05148	-1.88058	minor CHO metabolism.raffinose family.raffinose synthases.known
GRMZM2G099860	3.17825	2.42053	-0.757723	minor CHO metabolism.trehalose.potential TPS/TPP
GRMZM2G001304	-2.15234	-3.02234	-0.869997	minor CHO metabolism.trehalose.TPS
AC203535.4_FG004	-0.743421	-1.7978	-1.05438	misc. other Ferredoxins and Rieske domain
GRMZM2G087896	-2.95103	-3.60922	-0.658188	misc.acid and other phosphatases
GRMZM2G155998	0	3.15749	3.15749	misc.acid and other phosphatases
GRMZM2G157027	-0.46015	1.15749	1.61764	misc.acid and other phosphatases
GRMZM2G347836	-0.708028	-3.86191	-3.15388	misc.acid and other phosphatases
GRMZM2G371793	0.346129	-1.22717	-1.5733	misc.acid and other phosphatases
GRMZM2G396477	-1.09621	-2.11661	-1.02041	misc.acid and other phosphatases
GRMZM2G055101	0.704321	3.84199	3.13767	misc.beta 1,3 glucan hydrolases
GRMZM2G046459	2.98102	2.1139	-0.867115	misc.beta 1,3 glucan hydrolases.glucan endo-1,3-beta-glucosidase
GRMZM2G061403	0	1.77255	1.77255	misc.beta 1,3 glucan hydrolases.glucan endo-1,3-beta-glucosidase
GRMZM2G062600	1.22556	2.61693	1.39137	misc.beta 1,3 glucan hydrolases.glucan endo-1,3-beta-glucosidase
GRMZM2G065585	-0.17397	3.32717	3.50114	misc.beta 1,3 glucan hydrolases.glucan endo-1,3-beta-glucosidase
GRMZM2G125032	1.46161	4.61653	3.15492	misc.beta 1,3 glucan hydrolases.glucan endo-1,3-beta-glucosidase
GRMZM2G137535	-9.12085	3.76799	12.8888	misc.beta 1,3 glucan hydrolases.glucan endo-1,3-beta-glucosidase
GRMZM2G135839	-1.77886	-2.02725	-0.248387	misc.calcineurin-like phosphoesterase family protein
AC186603.6_FG003	1.42664	1.91308	0.486436	misc.cytochrome P450
GRMZM2G010221	0.766029	-0.279265	-1.04529	misc.cytochrome P450
GRMZM2G012865	0	-3.80186	-3.80186	misc.cytochrome P450
GRMZM2G034471	-2.40625	-5.57958	-3.17334	misc.cytochrome P450
GRMZM2G063756	-1.19746	-2.84374	-1.64628	misc.cytochrome P450
GRMZM2G065928	-0.932258	-2.07914	-1.14688	misc.cytochrome P450
GRMZM2G066441	0.704321	3.34109	2.63677	misc.cytochrome P450
GRMZM2G084407	0	1.0832	1.0832	misc.cytochrome P450
GRMZM2G133720	-0.397433	2.06837	2.4658	misc.cytochrome P450
GRMZM2G154752	-0.988954	1.1497	2.13865	misc.cytochrome P450
GRMZM2G161169	0	-2.60095	-2.60095	misc.cytochrome P450
GRMZM2G170047	0.341751	2.29125	1.94949	misc.cytochrome P450
GRMZM2G172491	-0.778762	-2.10052	-1.32176	misc.cytochrome P450
GRMZM2G057554	-1.65269	-2.27435	-0.621662	misc.GCN5-related N-acetyltransferase
GRMZM2G099305	-2.03898	-5.28213	-3.24315	misc.GCN5-related N-acetyltransferase
GRMZM2G022279	-1.33989	-1.38033	-0.0404353	misc.GDSL-motif lipase
GRMZM2G069503	-2.06121	0.169567	2.23078	misc.GDSL-motif lipase
GRMZM2G117030	3.34175	2.54391	-0.79784	misc.GDSL-motif lipase
AC217401.3_FG001	1.09012	1.41862	0.328498	misc.gluco-, galacto- and mannosidases
AC217887.3_FG004	0	2.0131	2.0131	misc.gluco-, galacto- and mannosidases
GRMZM2G031660	2.0332	0.649944	-1.38326	misc.gluco-, galacto- and mannosidases
GRMZM2G172369	-0.914194	0.600683	1.51488	misc.gluco-, galacto- and mannosidases.alpha-mannosidase
GRMZM2G337242	-1.45918	-1.62433	-0.165148	misc.gluco-, galacto- and mannosidases.alpha-mannosidase
GRMZM2G178025	1.49678	3.12376	1.62698	misc.gluco-, galacto- and mannosidases.endoglucanase
GRMZM2G016241	1.85632	4.48969	2.63337	misc.glutathione S transferases
GRMZM2G025190	-1.28118	1.38256	2.66374	misc.glutathione S transferases
GRMZM2G056388	0.260714	2.4915	2.23078	misc.glutathione S transferases
GRMZM2G096153	1.40064	-0.649861	-2.05051	misc.glutathione S transferases
GRMZM2G370510	0.254873	2.97552	2.72064	misc.misc2
GRMZM2G073693	1.12311	2.03313	0.910023	misc.myrosinases-lectin-jacalin
GRMZM2G080839	0.131958	1.89663	1.76467	misc.nitrilases, *nitrile lyases, berberine bridge enzymes, reticuline oxidases, troponine reductases
GRMZM2G166906	-1.92329	-4.42947	-2.50618	misc.nitrilases, *nitrile lyases, berberine bridge enzymes, reticuline oxidases, troponine reductases
GRMZM2G023152	-0.801284	-2.62433	-1.82304	misc.O-methyl transferases
GRMZM2G093092	1.20632	4.40532	3.19901	misc.O-methyl transferases
GRMZM2G127418	-0.143676	7.50749	7.65116	misc.O-methyl transferases
GRMZM2G004128	0	-1.08596	-1.08596	misc.oxidases - copper, flavone etc
GRMZM2G053315	3.21292	2.51355	-0.699374	misc.oxidases - copper, flavone etc
GRMZM2G348578	1.18603	2.39807	1.21204	misc.oxidases - copper, flavone etc
GRMZM2G359298	1.60381	1.62235	0.0185412	misc.oxidases - copper, flavone etc
GRMZM2G080183	0	3.52006	3.52006	misc.peroxidases
GRMZM2G103342	0.620511	2.14765	1.52714	misc.peroxidases
GRMZM2G031354	-1.18343	-0.834541	0.348885	misc.protease inhibitor/seed storage/lipid transfer protein (LTP) family protein
GRMZM2G170044	0	-1.68381	-1.68381	misc.protease inhibitor/seed storage/lipid transfer protein (LTP) family protein
GRMZM2G387360	3.55676	6.60753	3.05076	misc.protease inhibitor/seed storage/lipid transfer protein (LTP) family protein
GRMZM2G143373	2.35882	-9.15333	-11.5122	misc.short chain dehydrogenase/reductase (SDR)
GRMZM2G162527	2.06783	0.687174	-1.38065	misc.short chain dehydrogenase/reductase (SDR)
GRMZM2G170013	2.75814	2.06221	-0.69593	misc.short chain dehydrogenase/reductase (SDR)
GRMZM2G170017	0	1.67451	1.67451	misc.short chain dehydrogenase/reductase (SDR)
GRMZM2G007012	-2.59868	-2.92955	-0.330866	misc.UDP glucosyl and glucoronyl transferases
GRMZM2G008539	1.24864	3.50496	2.25632	misc.UDP glucosyl and glucoronyl transferases
GRMZM2G036409	3.96485	5.23888	1.27403	misc.UDP glucosyl and glucoronyl transferases
GRMZM2G041699	-1.8937	1.91547	3.80917	misc.UDP glucosyl and glucoronyl transferases
GRMZM2G083130	2.10824	0.753263	-1.35498	misc.UDP glucosyl and glucoronyl transferases
GRMZM2G099740	2.17825	5.1315	2.95325	misc.UDP glucosyl and glucoronyl transferases
GRMZM2G135195	-1.91505	-0.740059	1.17499	misc.UDP glucosyl and glucoronyl transferases
GRMZM2G449019	1.06365	1.77579	0.712145	misc.UDP glucosyl and glucoronyl transferases
GRMZM2G042981	0	1.32742	1.32742	mitochondrial electron transport / ATP synthesis.cytochrome c oxidase
GRMZM2G090487	-1.27296	-3.87225	-2.59929	mitochondrial electron transport / ATP synthesis.NADH-DH.type II.external
GRMZM2G115805	0.505827	-1.34501	-1.85083	N-metabolism.misc
AC204711.3_FG002	9.20314	12.4112	3.20806	not assigned.no ontology
GRMZM2G010783	-1.4656	2.19814	3.66374	not assigned.no ontology
GRMZM2G014672	-1.14368	1.10503	2.2487	not assigned.no ontology
GRMZM2G025659	-0.0198638	-2.52433	-2.50447	not assigned.no ontology
GRMZM2G025882	-0.951405	-2.12853	-1.17713	not assigned.no ontology
GRMZM2G031169	-0.256444	-1.79825	-1.54181	not assigned.no ontology
GRMZM2G039094	-0.421977	-3.57586	-3.15388	not assigned.no ontology
GRMZM2G040945	2.1022	1.89056	-0.211642	not assigned.no ontology
GRMZM2G047372	0	3.20812	3.20812	not assigned.no ontology
GRMZM2G055469	1.36185	2.21521	0.853358	not assigned.no ontology
GRMZM2G060210	1.23965	3.12579	1.88613	not assigned.no ontology
GRMZM2G074454	-0.439132	1.11095	1.55008	not assigned.no ontology
GRMZM2G076631	0	-1.09465	-1.09465	not assigned.no ontology
GRMZM2G079559	-5.14368	-3.0649	2.07878	not assigned.no ontology
GRMZM2G079616	-1.13104	-3.67117	-2.54013	not assigned.no ontology
GRMZM2G086237	2.1238	2.7116	0.587791	not assigned.no ontology
GRMZM2G086242	0	-1.24834	-1.24834	not assigned.no ontology
GRMZM2G086430	-1.71002	-1.63125	0.0787778	not assigned.no ontology
GRMZM2G097282	1.30478	1.03664	-0.268145	not assigned.no ontology
GRMZM2G097739	2.66368	2.31361	-0.350065	not assigned.no ontology
GRMZM2G108714	1.8878	3.29058	1.40278	not assigned.no ontology
GRMZM2G134862	1.17366	-0.184197	-1.35786	not assigned.no ontology
GRMZM2G141526	-1.80419	-5.09465	-3.29046	not assigned.no ontology
GRMZM2G149556	-0.324248	-1.42444	-1.10019	not assigned.no ontology
GRMZM2G159581	0.0562614	-1.6305	-1.68676	not assigned.no ontology
GRMZM2G164454	-6.16604	-4.3503	1.81574	not assigned.no ontology
GRMZM2G166976	-0.703342	-3.0844	-2.38105	not assigned.no ontology
GRMZM2G168375	2.02625	2.39453	0.368284	not assigned.no ontology
GRMZM2G180166	-0.259153	1.48259	1.74174	not assigned.no ontology
GRMZM2G318635	-1.55638	-1.65594	-0.0995594	not assigned.no ontology
GRMZM2G381404	-0.20257	1.03271	1.23528	not assigned.no ontology
GRMZM2G384661	0.115058	-2.34869	-2.46375	not assigned.no ontology
GRMZM2G409133	0	-1.36746	-1.36746	not assigned.no ontology
GRMZM2G416388	2.91522	3.89858	0.983358	not assigned.no ontology
GRMZM2G335126	2.02625	1.06438	-0.961864	not assigned.no ontology.C2 domain-containing protein
GRMZM2G057247	1.27239	1.11325	-0.159144	not assigned.no ontology.formin homology 2 domain-containing protein
GRMZM2G111201	-0.366069	1.01039	1.37646	not assigned.no ontology.formin homology 2 domain-containing protein
GRMZM2G385413	-1.37634	0.806778	2.18311	not assigned.no ontology.glycine rich proteins
GRMZM2G062738	-2.23413	-1.53164	0.702486	not assigned.no ontology.hydroxyproline rich proteins
GRMZM2G423643	0	1.50279	1.50279	not assigned.no ontology.hydroxyproline rich proteins
AC204292.4_FG002	2.38684	1.62316	-0.763681	not assigned.no ontology.pentatricopeptide (PPR) repeat-containing protein
AC205735.3_FG006	1.98561	1.68999	-0.295618	not assigned.no ontology.pentatricopeptide (PPR) repeat-containing protein
AC215198.3_FG002	2.61121	1.7764	-0.834807	not assigned.no ontology.pentatricopeptide (PPR) repeat-containing protein
GRMZM2G006763	2.90944	2.19814	-0.711299	not assigned.no ontology.pentatricopeptide (PPR) repeat-containing protein
GRMZM2G016844	1.23183	0.0110505	-1.22078	not assigned.no ontology.pentatricopeptide (PPR) repeat-containing protein
GRMZM2G033884	2.44129	1.63554	-0.805745	not assigned.no ontology.pentatricopeptide (PPR) repeat-containing protein
GRMZM2G045154	-3.66724	-3.26653	0.400706	not assigned.no ontology.pentatricopeptide (PPR) repeat-containing protein
GRMZM2G053396	0	1.22883	1.22883	not assigned.no ontology.pentatricopeptide (PPR) repeat-containing protein
GRMZM2G056116	-2.84141	-2.49082	0.350582	not assigned.no ontology.pentatricopeptide (PPR) repeat-containing protein
GRMZM2G076257	-1.1938	-0.539807	0.653992	not assigned.no ontology.pentatricopeptide (PPR) repeat-containing protein
GRMZM2G076771	-1.97691	-1.26934	0.707571	not assigned.no ontology.pentatricopeptide (PPR) repeat-containing protein
GRMZM2G077420	2.55676	1.91861	-0.63815	not assigned.no ontology.pentatricopeptide (PPR) repeat-containing protein
GRMZM2G087495	1.88186	1.29767	-0.584187	not assigned.no ontology.pentatricopeptide (PPR) repeat-containing protein
GRMZM2G094586	1.95869	1.52006	-0.438621	not assigned.no ontology.pentatricopeptide (PPR) repeat-containing protein
GRMZM2G100518	2.56528	1.23466	-1.33061	not assigned.no ontology.pentatricopeptide (PPR) repeat-containing protein
GRMZM2G102548	2.28928	1.5007	-0.788584	not assigned.no ontology.pentatricopeptide (PPR) repeat-containing protein
GRMZM2G105542	-0.199171	-1.62289	-1.42372	not assigned.no ontology.pentatricopeptide (PPR) repeat-containing protein
GRMZM2G110483	1.89585	1.28874	-0.607114	not assigned.no ontology.pentatricopeptide (PPR) repeat-containing protein
GRMZM2G111984	-0.921284	0.623158	1.54444	not assigned.no ontology.pentatricopeptide (PPR) repeat-containing protein
GRMZM2G138012	2.66368	1.52006	-1.14361	not assigned.no ontology.pentatricopeptide (PPR) repeat-containing protein
GRMZM2G143377	1.98185	1.52006	-0.461791	not assigned.no ontology.pentatricopeptide (PPR) repeat-containing protein
GRMZM2G156472	-11.7044	-11.7044	0	not assigned.no ontology.pentatricopeptide (PPR) repeat-containing protein
GRMZM2G163396	2.04897	1.80017	-0.248797	not assigned.no ontology.pentatricopeptide (PPR) repeat-containing protein
GRMZM2G164563	-0.936234	0.0766558	1.01289	not assigned.no ontology.pentatricopeptide (PPR) repeat-containing protein
GRMZM2G165963	-1.57473	-1.19478	0.379947	not assigned.no ontology.pentatricopeptide (PPR) repeat-containing protein
GRMZM2G168170	2.62186	2.13674	-0.485123	not assigned.no ontology.pentatricopeptide (PPR) repeat-containing protein
GRMZM2G168240	-0.721849	0.294644	1.01649	not assigned.no ontology.pentatricopeptide (PPR) repeat-containing protein
GRMZM2G168378	1.33337	0.533003	-0.800368	not assigned.no ontology.pentatricopeptide (PPR) repeat-containing protein
GRMZM2G177894	3.17825	3.30434	0.126084	not assigned.no ontology.pentatricopeptide (PPR) repeat-containing protein
GRMZM2G326263	1.57253	0.985728	-0.586803	not assigned.no ontology.pentatricopeptide (PPR) repeat-containing protein
GRMZM2G341741	1.41575	0.272137	-1.14361	not assigned.no ontology.pentatricopeptide (PPR) repeat-containing protein
GRMZM2G365768	2.74941	2.17214	-0.577268	not assigned.no ontology.pentatricopeptide (PPR) repeat-containing protein
GRMZM2G372632	1.21213	0.385083	-0.827043	not assigned.no ontology.pentatricopeptide (PPR) repeat-containing protein
GRMZM2G430710	2.12311	1.39453	-0.728577	not assigned.no ontology.pentatricopeptide (PPR) repeat-containing protein
GRMZM2G466578	1.80741	1.48764	-0.319772	not assigned.no ontology.pentatricopeptide (PPR) repeat-containing protein
GRMZM2G471348	2.26571	1.76799	-0.497723	not assigned.no ontology.pentatricopeptide (PPR) repeat-containing protein
AC206223.3_FG001	1.34175	-1.57947	-2.92122	not assigned.no ontology.proline rich family
GRMZM2G016084	-1.5678	-2.40146	-0.833657	not assigned.no ontology.S RNA-binding domain-containing protein
AC205471.4_FG007	2.07872	6.17669	4.09797	not assigned.unknown
GRMZM2G070847	-0.367993	-4.44572	-4.07773	not assigned.unknown
GRMZM2G099615	1.89195	1.07261	-0.819343	not assigned.unknown
GRMZM2G154505	-1.33328	-1.37268	-0.0394036	not assigned.unknown
AC191521.3_FG004	-1.85988	0.365736	2.22562	not assigned.unknown
AC205419.3_FG001	1.39066	2.28657	0.895914	not assigned.unknown
AC205730.3_FG002	-2.86614	-0.251311	2.61483	not assigned.unknown
AC233888.1_FG001	-0.646176	-3.5674	-2.92122	not assigned.unknown
GRMZM2G001645	1.5344	1.72865	0.194255	not assigned.unknown
GRMZM2G004060	1.44129	-1.86008	-3.30136	not assigned.unknown
GRMZM2G004182	0	-1.03495	-1.03495	not assigned.unknown
GRMZM2G006121	1.00635	-0.0259042	-1.03225	not assigned.unknown
GRMZM2G006229	1.0246	-0.00659967	-1.03119	not assigned.unknown
GRMZM2G006246	0.978314	-1.09615	-2.07446	not assigned.unknown
GRMZM2G006791	0	-1.80748	-1.80748	not assigned.unknown
GRMZM2G008607	0.119358	3.31361	3.19426	not assigned.unknown
GRMZM2G008789	2.26571	1.84199	-0.423722	not assigned.unknown
GRMZM2G009189	-2.88963	-4.69538	-1.80574	not assigned.unknown
GRMZM2G009320	-0.218444	-1.31922	-1.10077	not assigned.unknown
GRMZM2G010016	0.230719	-2.01243	-2.24315	not assigned.unknown
GRMZM2G010628	-0.681333	-1.7494	-1.06806	not assigned.unknown
GRMZM2G014009	1.86271	-0.612386	-2.4751	not assigned.unknown
GRMZM2G015844	0	1.70562	1.70562	not assigned.unknown
GRMZM2G021694	1.02306	0.258939	-0.764121	not assigned.unknown
GRMZM2G023520	14.3171	0	-14.3171	not assigned.unknown
GRMZM2G026024	0	-1.08491	-1.08491	not assigned.unknown
GRMZM2G026881	3.28259	3.84199	0.559404	not assigned.unknown
GRMZM2G028132	-1.96622	-0.533803	1.43241	not assigned.unknown
GRMZM2G032348	1.12934	-0.401933	-1.53128	not assigned.unknown
GRMZM2G032430	2.16399	1.14392	-1.02008	not assigned.unknown
GRMZM2G032551	1.83615	1.15749	-0.678652	not assigned.unknown
GRMZM2G033175	3.17825	5.54981	2.37156	not assigned.unknown
GRMZM2G035465	0	-4.14047	-4.14047	not assigned.unknown
GRMZM2G037015	-0.518072	1.1096	1.62767	not assigned.unknown
GRMZM2G037644	0.175602	-0.906292	-1.08189	not assigned.unknown
GRMZM2G038034	2.53092	1.9351	-0.595822	not assigned.unknown
GRMZM2G041258	1.94718	2.01917	0.0719887	not assigned.unknown
GRMZM2G042789	3.85736	1.45794	-2.39942	not assigned.unknown
GRMZM2G044132	0.541813	1.72965	1.18784	not assigned.unknown
GRMZM2G046861	-0.571097	1.04202	1.61311	not assigned.unknown
GRMZM2G047002	1.03082	-0.216901	-1.24772	not assigned.unknown
GRMZM2G047187	0.348799	-2.4304	-2.7792	not assigned.unknown
GRMZM2G047720	-0.681699	-1.81073	-1.12903	not assigned.unknown
GRMZM2G047956	3.002	3.44606	0.444062	not assigned.unknown
GRMZM2G048912	0	-1.29403	-1.29403	not assigned.unknown
GRMZM2G049790	0	1.7976	1.7976	not assigned.unknown
GRMZM2G049954	-2.08964	-0.265431	1.82421	not assigned.unknown
GRMZM2G050768	0	12.6066	12.6066	not assigned.unknown
GRMZM2G052893	0	-1.03013	-1.03013	not assigned.unknown
GRMZM2G052920	-1.72864	-4.13529	-2.40665	not assigned.unknown
GRMZM2G054267	-2.00795	-6.07892	-4.07097	not assigned.unknown
GRMZM2G055107	1.49196	1.40552	-0.0864445	not assigned.unknown
GRMZM2G055135	-1.70007	-2.00831	-0.308245	not assigned.unknown
GRMZM2G055898	1.11266	-0.912895	-2.02556	not assigned.unknown
GRMZM2G056093	0.571573	-0.794874	-1.36645	not assigned.unknown
GRMZM2G061492	0.663679	-2.18038	-2.84405	not assigned.unknown
GRMZM2G062458	-1.37874	-1.99527	-0.616531	not assigned.unknown
GRMZM2G064168	1.42111	0.394533	-1.02658	not assigned.unknown
GRMZM2G064960	1.96324	1.23466	-0.728577	not assigned.unknown
GRMZM2G065888	0.835262	2.72442	1.88916	not assigned.unknown
GRMZM2G066291	-0.336321	-1.57947	-1.24315	not assigned.unknown
GRMZM2G067575	-1.50247	-1.58516	-0.0826856	not assigned.unknown
GRMZM2G068510	-3.23114	-11.6617	-8.43055	not assigned.unknown
GRMZM2G071288	1.44326	1.15561	-0.28765	not assigned.unknown
GRMZM2G072041	1.16042	-0.649861	-1.81029	not assigned.unknown
GRMZM2G072612	1.07872	2.31592	1.23721	not assigned.unknown
GRMZM2G073123	1.19779	0.509093	-0.688699	not assigned.unknown
GRMZM2G073969	0.593289	-2.05233	-2.64562	not assigned.unknown
GRMZM2G075002	-1.63072	-0.535007	1.09572	not assigned.unknown
GRMZM2G075315	2.24864	6.08485	3.83621	not assigned.unknown
GRMZM2G075712	0	1.16667	1.16667	not assigned.unknown
GRMZM2G076343	2.11266	3.64782	1.53516	not assigned.unknown
GRMZM2G077436	-2.59012	-2.29477	0.295353	not assigned.unknown
GRMZM2G077669	0	1.53266	1.53266	not assigned.unknown
GRMZM2G078324	-0.237163	-2.50466	-2.2675	not assigned.unknown
GRMZM2G078725	2.51929	3.74246	1.22317	not assigned.unknown
GRMZM2G078876	2.11412	1.26952	-0.844601	not assigned.unknown
GRMZM2G079440	1.89585	3.67207	1.77622	not assigned.unknown
GRMZM2G081090	-12.083	-4.23482	7.84821	not assigned.unknown
GRMZM2G081803	-0.556117	-2.42635	-1.87024	not assigned.unknown
GRMZM2G084005	1.24864	1.52006	0.271423	not assigned.unknown
GRMZM2G086269	-1.63963	-1.50641	0.133226	not assigned.unknown
GRMZM2G086464	-0.566875	-1.73602	-1.16915	not assigned.unknown
GRMZM2G087172	1.54598	1.37322	-0.172761	not assigned.unknown
GRMZM2G087575	2.19872	0.985728	-1.21299	not assigned.unknown
GRMZM2G087740	0.856324	3.60753	2.7512	not assigned.unknown
GRMZM2G087753	-2.03676	-2.30591	-0.269145	not assigned.unknown
GRMZM2G087824	0.493754	4.47254	3.97878	not assigned.unknown
GRMZM2G088313	-1.64193	-0.212652	1.42928	not assigned.unknown
GRMZM2G088443	4.10425	6.18303	2.07878	not assigned.unknown
GRMZM2G089119	0.106302	-0.952424	-1.05873	not assigned.unknown
GRMZM2G090018	0	-1.03095	-1.03095	not assigned.unknown
GRMZM2G091124	-1.03345	-0.267306	0.766141	not assigned.unknown
GRMZM2G091419	1.28106	0.621537	-0.659521	not assigned.unknown
GRMZM2G095727	-1.64069	-1.99255	-0.351857	not assigned.unknown
GRMZM2G096171	-1.53432	-2.60364	-1.06932	not assigned.unknown
GRMZM2G096391	0	-1.80681	-1.80681	not assigned.unknown
GRMZM2G096546	1.20723	2.0602	0.852966	not assigned.unknown
GRMZM2G096909	1.84654	1.49383	-0.35271	not assigned.unknown
GRMZM2G098182	-0.143676	3.8893	4.03297	not assigned.unknown
GRMZM2G100750	0	12.1569	12.1569	not assigned.unknown
GRMZM2G101142	0	-1.45679	-1.45679	not assigned.unknown
GRMZM2G101613	1.25086	1.82011	0.569253	not assigned.unknown
GRMZM2G105221	1.71388	2.46775	0.753869	not assigned.unknown
GRMZM2G107408	-0.213639	-1.91119	-1.69755	not assigned.unknown
GRMZM2G108103	-0.423784	-3.66693	-3.24315	not assigned.unknown
GRMZM2G108255	2.57253	1.52006	-1.05247	not assigned.unknown
GRMZM2G108847	1.00317	3.13897	2.13581	not assigned.unknown
GRMZM2G109352	0	1.02256	1.02256	not assigned.unknown
GRMZM2G110681	0	-1.24884	-1.24884	not assigned.unknown
GRMZM2G113340	-0.257632	-2.46179	-2.20416	not assigned.unknown
GRMZM2G115480	-2.08853	-2.52433	-0.435795	not assigned.unknown
GRMZM2G119657	-0.848433	0.596553	1.44499	not assigned.unknown
GRMZM2G121605	0.730793	6.47426	5.74347	not assigned.unknown
GRMZM2G121928	6.74507	5.70329	-1.04178	not assigned.unknown
GRMZM2G122581	-1.89658	-2.04913	-0.152548	not assigned.unknown
GRMZM2G122715	-1.48353	-3.63921	-2.15569	not assigned.unknown
GRMZM2G123143	0	-1.33408	-1.33408	not assigned.unknown
GRMZM2G125571	-1.60841	-1.59664	0.011775	not assigned.unknown
GRMZM2G127453	1.09038	0.119526	-0.970853	not assigned.unknown
GRMZM2G128518	-1.70927	-1.75079	-0.0415164	not assigned.unknown
GRMZM2G128981	-2.93273	-3.26899	-0.33626	not assigned.unknown
GRMZM2G129674	-0.366069	3.4853	3.85137	not assigned.unknown
GRMZM2G129675	0	1.02727	1.02727	not assigned.unknown
GRMZM2G129775	-1.78753	-1.57947	0.208061	not assigned.unknown
GRMZM2G129815	-0.937815	-2.71319	-1.77537	not assigned.unknown
GRMZM2G130224	2.15006	0.911643	-1.23841	not assigned.unknown
GRMZM2G135165	0.298467	1.85454	1.55607	not assigned.unknown
GRMZM2G135501	-0.437407	-2.0649	-1.62749	not assigned.unknown
GRMZM2G135617	2.31178	0.17611	-2.13567	not assigned.unknown
GRMZM2G136453	1.81941	-3.32291	-5.14233	not assigned.unknown
GRMZM2G136910	1.66482	1.85273	0.187908	not assigned.unknown
GRMZM2G138258	0	-1.89051	-1.89051	not assigned.unknown
GRMZM2G139293	0.831233	2.14321	1.31198	not assigned.unknown
GRMZM2G139882	1.00472	0.0943003	-0.910415	not assigned.unknown
GRMZM2G144034	0	-1.49116	-1.49116	not assigned.unknown
GRMZM2G144483	0	-3.93937	-3.93937	not assigned.unknown
GRMZM2G145313	1.16445	-0.872253	-2.0367	not assigned.unknown
GRMZM2G146878	-1.98613	-1.37016	0.615974	not assigned.unknown
GRMZM2G147752	-0.284688	-1.74648	-1.46179	not assigned.unknown
GRMZM2G149576	0.180096	-1.04352	-1.22362	not assigned.unknown
GRMZM2G151580	1.7143	2.01192	0.297612	not assigned.unknown
GRMZM2G152079	1.10161	-0.862538	-1.96415	not assigned.unknown
GRMZM2G152089	-1.37987	-1.38683	-0.00695203	not assigned.unknown
GRMZM2G152189	12.2758	11.7379	-0.537894	not assigned.unknown
GRMZM2G152703	1.3914	0.140421	-1.25098	not assigned.unknown
GRMZM2G154078	2.43923	1.37762	-1.06161	not assigned.unknown
GRMZM2G154394	0	1.72309	1.72309	not assigned.unknown
GRMZM2G154508	0	-1.02837	-1.02837	not assigned.unknown
GRMZM2G156632	1.5344	4.60186	3.06746	not assigned.unknown
GRMZM2G157007	0.904038	-0.688335	-1.59237	not assigned.unknown
GRMZM2G160902	1.56034	1.17073	-0.389609	not assigned.unknown
GRMZM2G164470	-2.34531	-2.66246	-0.317151	not assigned.unknown
GRMZM2G164963	0.856324	-0.374226	-1.23055	not assigned.unknown
GRMZM2G165063	-1.07733	-0.77385	0.303484	not assigned.unknown
GRMZM2G165944	0	1.84937	1.84937	not assigned.unknown
GRMZM2G165961	2.66368	4.09161	1.42793	not assigned.unknown
GRMZM2G166877	0	-1.62271	-1.62271	not assigned.unknown
GRMZM2G167387	0	1.76107	1.76107	not assigned.unknown
GRMZM2G169405	-1.093	-2.35982	-1.26682	not assigned.unknown
GRMZM2G171333	-0.327388	-1.501	-1.17361	not assigned.unknown
GRMZM2G172695	9.14617	13.2068	4.06063	not assigned.unknown
GRMZM2G175816	0	-1.80186	-1.80186	not assigned.unknown
GRMZM2G176737	1.45672	0.653331	-0.803386	not assigned.unknown
GRMZM2G178775	-0.593761	-1.78276	-1.18899	not assigned.unknown
GRMZM2G179827	-0.973751	-3.32793	-2.35418	not assigned.unknown
GRMZM2G181484	0	-1.22018	-1.22018	not assigned.unknown
GRMZM2G304687	-0.201392	-1.64986	-1.44847	not assigned.unknown
GRMZM2G305406	0.856324	-1.57947	-2.4358	not assigned.unknown
GRMZM2G306105	-2.88702	-4.93898	-2.05195	not assigned.unknown
GRMZM2G311500	0.0787163	2.4376	2.35889	not assigned.unknown
GRMZM2G313481	0	3.57896	3.57896	not assigned.unknown
GRMZM2G322593	-1.39445	-1.89958	-0.505129	not assigned.unknown
GRMZM2G322950	3.02625	5.02256	1.99632	not assigned.unknown
GRMZM2G327208	-1.79004	-0.427468	1.36257	not assigned.unknown
GRMZM2G329944	-2.44992	0.160869	2.61079	not assigned.unknown
GRMZM2G330945	4.85068	3.56446	-1.28622	not assigned.unknown
GRMZM2G337410	-0.0677273	0.992435	1.06016	not assigned.unknown
GRMZM2G339327	0	12.4575	12.4575	not assigned.unknown
GRMZM2G339562	-2.45627	0.690683	3.14695	not assigned.unknown
GRMZM2G342401	-3.4656	-5.70875	-2.24315	not assigned.unknown
GRMZM2G346263	-0.806641	0.935102	1.74174	not assigned.unknown
GRMZM2G346982	0	-1.45394	-1.45394	not assigned.unknown
GRMZM2G349745	-0.190407	-1.88669	-1.69629	not assigned.unknown
GRMZM2G356256	2.39238	1.96367	-0.428706	not assigned.unknown
GRMZM2G358153	1.63873	5.90319	4.26446	not assigned.unknown
GRMZM2G358877	-1.24604	0.154668	1.40071	not assigned.unknown
GRMZM2G361855	0	2.84199	2.84199	not assigned.unknown
GRMZM2G364528	12.9679	13.6906	0.722634	not assigned.unknown
GRMZM2G364982	2.35882	3.05058	0.691755	not assigned.unknown
GRMZM2G371167	-5.6823	-3.10836	2.57394	not assigned.unknown
GRMZM2G377131	0	1.32505	1.32505	not assigned.unknown
GRMZM2G378762	12.228	0	-12.228	not assigned.unknown
GRMZM2G380414	-1.41877	-2.24313	-0.824361	not assigned.unknown
GRMZM2G380456	-3.53237	-0.242091	3.29028	not assigned.unknown
GRMZM2G380457	0	-1.40238	-1.40238	not assigned.unknown
GRMZM2G400938	-1.38633	-0.426606	0.959725	not assigned.unknown
GRMZM2G403121	-3.72864	3.269	6.99764	not assigned.unknown
GRMZM2G410352	2.62186	-0.579471	-3.20133	not assigned.unknown
GRMZM2G413788	1.97831	0.976922	-1.00139	not assigned.unknown
GRMZM2G417082	1.15588	-0.396104	-1.55199	not assigned.unknown
GRMZM2G423137	-1.64757	-1.52225	0.12532	not assigned.unknown
GRMZM2G423636	1.92671	1.32938	-0.597333	not assigned.unknown
GRMZM2G425863	-0.898011	0.374293	1.2723	not assigned.unknown
GRMZM2G438176	1.42569	0.440337	-0.985352	not assigned.unknown
GRMZM2G438178	1.37633	1.27327	-0.10306	not assigned.unknown
GRMZM2G439337	12.1269	12.7739	0.647062	not assigned.unknown
GRMZM2G440925	0	1.18967	1.18967	not assigned.unknown
GRMZM2G442057	-1.17975	-0.285807	0.893938	not assigned.unknown
GRMZM2G447785	-6.23114	-2.5674	3.66374	not assigned.unknown
GRMZM2G448957	-1.55871	-0.299364	1.25935	not assigned.unknown
GRMZM2G455440	10.4965	13.5753	3.07878	not assigned.unknown
GRMZM2G457789	-3.66724	0.41154	4.07878	not assigned.unknown
GRMZM2G464891	0	-1.0207	-1.0207	not assigned.unknown
GRMZM2G475536	0	-11.8641	-11.8641	not assigned.unknown
GRMZM2G476699	2.85632	1.9351	-0.921222	not assigned.unknown
GRMZM2G479987	-1.60005	-1.77762	-0.177562	not assigned.unknown
GRMZM2G380088	-0.45562	1.50664	1.96226	nucleotide metabolism.degradation
GRMZM2G060163	0	-1.5041	-1.5041	nucleotide metabolism.deoxynucleotide metabolism.ribonucleoside-diphosphate reductase
GRMZM2G030628	-1.03786	-1.25178	-0.213914	nucleotide metabolism.phosphotransfer and pyrophosphatases.adenylate kinase
GRMZM2G046587	-0.143676	-3.02837	-2.8847	nucleotide metabolism.phosphotransfer and pyrophosphatases.misc
GRMZM2G179810	-4.92482	-12.2535	-7.32867	nucleotide metabolism.salvage.phosphoribosyltransferases.aprt
GRMZM2G359070	0	-4.31283	-4.31283	nucleotide metabolism.synthesis.purine.SAICAR lyase
GRMZM2G080380	1.74709	1.23278	-0.514313	nucleotide metabolism.synthesis.pyrimidine.aspartate transcarbamoylase
GRMZM2G021704	10.9341	8.20549	-2.72858	nucleotide metabolism.synthesis.pyrimidine.dihydroorotase
GRMZM2G170338	-1.32273	-3.78827	-2.46554	nucleotide metabolism.synthesis.unspecified
GRMZM2G106190	0	-1.33952	-1.33952	OPP.electron transfer
GRMZM2G034152	-0.433183	-11.4803	-11.0471	polyamine metabolism.degradation.polyamin oxidase
GRMZM2G374302	-1.03676	-4.31649	-3.27973	polyamine metabolism.synthesis.arginine decarboxylase
GRMZM2G100976	0.189503	-1.23354	-1.42304	protein.assembly and cofactor ligation
GRMZM2G129208	0	-1.25588	-1.25588	protein.assembly and cofactor ligation
GRMZM2G161306	0	-1.47365	-1.47365	protein.assembly and cofactor ligation
GRMZM2G003750	2.43757	-0.843302	-3.28087	protein.degradation
GRMZM2G030606	0.166979	-1.10032	-1.2673	protein.degradation
GRMZM2G083016	0	-1.10337	-1.10337	protein.degradation
GRMZM2G159171	-0.688482	0.480751	1.16923	protein.degradation
GRMZM2G322819	1.46282	-3.03272	-4.49554	protein.degradation
GRMZM2G371795	0.257717	-1.10009	-1.35781	protein.degradation
GRMZM2G417770	0	-1.38683	-1.38683	protein.degradation
GRMZM2G058491	2.85632	2.8737	0.0173773	protein.degradation.AAA type
GRMZM2G178645	-0.582984	-1.67355	-1.09057	protein.degradation.AAA type
GRMZM2G180080	0.795782	-0.640013	-1.4358	protein.degradation.AAA type
GRMZM2G053206	1.85109	5.14625	3.29516	protein.degradation.aspartate protease
GRMZM2G103662	1.17825	0.912382	-0.26587	protein.degradation.aspartate protease
GRMZM2G036203	0.917926	-1.03614	-1.95407	protein.degradation.cysteine protease
GRMZM2G049882	0.541059	-0.541801	-1.08286	protein.degradation.cysteine protease
GRMZM2G108849	1.5692	1.62372	0.0545183	protein.degradation.cysteine protease
GRMZM2G130053	-4.01157	-5.25472	-1.24315	protein.degradation.cysteine protease
GRMZM2G048836	1.70663	3.04041	1.33377	protein.degradation.metalloprotease
GRMZM2G049349	-1.30381	-1.55089	-0.247076	protein.degradation.metalloprotease
GRMZM2G025154	1.87739	0.0955664	-1.78182	protein.degradation.serine protease
GRMZM2G029641	2.27136	1.616	-0.655357	protein.degradation.serine protease
GRMZM2G030072	-13.36	0.512159	13.8722	protein.degradation.serine protease
GRMZM2G057652	-2.46786	0.371201	2.83906	protein.degradation.serine protease
GRMZM2G379002	-1.27798	-1.09732	0.180657	protein.degradation.serine protease
GRMZM2G387383	1.37338	1.70648	0.333095	protein.degradation.serine protease
GRMZM2G073223	0	-1.04065	-1.04065	protein.degradation.subtilases
GRMZM2G115773	0	1.08922	1.08922	protein.degradation.subtilases
GRMZM2G131177	2.44129	5.42695	2.98567	protein.degradation.subtilases
GRMZM2G035704	0.943787	3.74246	2.79867	protein.degradation.ubiquitin.E3.RING
GRMZM2G082302	1.11627	1.38305	0.266782	protein.degradation.ubiquitin.E3.RING
GRMZM2G082376	1.90695	-0.872253	-2.7792	protein.degradation.ubiquitin.E3.RING
GRMZM2G095873	0	-1.36556	-1.36556	protein.degradation.ubiquitin.E3.RING
GRMZM2G123212	-3.51954	-5.51115	-1.99161	protein.degradation.ubiquitin.E3.RING
GRMZM2G125034	0	3.45866	3.45866	protein.degradation.ubiquitin.E3.RING
GRMZM2G139811	1.44129	5.06438	3.6231	protein.degradation.ubiquitin.E3.RING
GRMZM2G144782	11.7063	13.0936	1.38729	protein.degradation.ubiquitin.E3.RING
GRMZM2G320152	0.393352	2.20519	1.81184	protein.degradation.ubiquitin.E3.RING
GRMZM2G376085	1.47103	3.03313	1.5621	protein.degradation.ubiquitin.E3.RING
GRMZM2G041959	0.983996	4.32742	3.34342	protein.degradation.ubiquitin.E3.SCF.FBOX
GRMZM2G106363	3.46567	3.0531	-0.412572	protein.degradation.ubiquitin.E3.SCF.FBOX
GRMZM2G130348	-1.33112	-0.570027	0.761092	protein.degradation.ubiquitin.E3.SCF.FBOX
GRMZM2G074282	0	1.117	1.117	protein.degradation.ubiquitin.E3.SCF.SKP
GRMZM2G085243	1.08846	0.699197	-0.389267	protein.degradation.ubiquitin.proteasom
AC209784.3_FG007	-2.94874	-2.35059	0.598152	protein.folding
GRMZM2G015967	-0.432228	-1.58739	-1.15516	protein.folding
GRMZM2G042253	5.22913	3.96937	-1.25976	protein.folding
GRMZM2G157350	0.734333	-0.689389	-1.42372	protein.folding
GRMZM2G402088	-1.0329	0.424394	1.45729	protein.folding
GRMZM2G134251	1.09042	1.53986	0.449446	protein.glycosylation.alpha-1,6-mannosyl-glycoprotein-beta-1,2-N-acetylglucosaminyltransferase(GnTII)
GRMZM2G049510	-1.75548	-1.24149	0.513993	protein.postranslational modification
GRMZM2G070315	-2.74508	-3.66631	-0.921222	protein.postranslational modification
GRMZM2G082487	11.5789	11.1552	-0.423722	protein.postranslational modification
GRMZM2G093776	-2.45734	-1.37856	1.07878	protein.postranslational modification
GRMZM2G104501	-1.13452	-1.68709	-0.552578	protein.postranslational modification
GRMZM2G122274	1.03265	0.268525	-0.764121	protein.postranslational modification
GRMZM2G128319	1.12934	-0.234823	-1.36417	protein.postranslational modification
GRMZM2G134389	-1.72727	-2.95407	-1.2268	protein.postranslational modification
GRMZM2G171677	2.14583	1.15749	-0.988336	protein.postranslational modification
GRMZM2G308615	3.58424	3.39453	-0.189711	protein.postranslational modification
GRMZM2G324390	-3.89263	-3.54884	0.343798	protein.postranslational modification
GRMZM2G330049	-2.44886	-2.71297	-0.26411	protein.postranslational modification
GRMZM2G355771	1.37327	2.16695	0.793687	protein.postranslational modification
GRMZM2G429940	-2.342	-3.00019	-0.658188	protein.postranslational modification
GRMZM2G474546	-1.10973	-0.574573	0.535156	protein.postranslational modification
AC212835.3_FG008	1.44129	5.14456	3.70327	protein.postranslational modification.kinase.receptor like cytoplasmatic kinase VII
GRMZM2G046297	0.450004	-2.2613	-2.7113	protein.postranslational modification.kinase.receptor like cytoplasmatic kinase VII
GRMZM2G063533	-0.480711	1.02256	1.50328	protein.postranslational modification.kinase.receptor like cytoplasmatic kinase VII
GRMZM2G142832	0	2.9351	2.9351	protein.postranslational modification.kinase.receptor like cytoplasmatic kinase VII
GRMZM2G477879	-1.79251	-0.26568	1.52683	protein.synthesis
GRMZM2G021896	-0.969647	0.799447	1.76909	protein.synthesis.elongation
GRMZM2G061876	0	-1.36569	-1.36569	protein.synthesis.elongation
GRMZM2G106061	-1.74612	-1.97004	-0.223919	protein.synthesis.elongation
GRMZM2G123719	-1.58229	-1.66173	-0.0794393	protein.synthesis.elongation
GRMZM2G461936	0.441286	1.83322	1.39194	protein.synthesis.initiation
GRMZM2G045720	3.91233	3.92303	0.0106996	protein.synthesis.release
GRMZM2G084739	0.780375	-0.44341	-1.22378	protein.synthesis.ribosomal protein.eukaryotic.60S subunit.L9
AC234157.1_FG002	1.06138	0.135595	-0.92578	protein.synthesis.ribosomal protein.prokaryotic.chloroplast.30S subunit.S9
GRMZM2G360021	0.530583	-0.536897	-1.06748	protein.synthesis.ribosomal protein.prokaryotic.chloroplast.50S subunit.L12
GRMZM2G054896	0.142078	-1.02426	-1.16633	protein.synthesis.ribosomal protein.prokaryotic.chloroplast.50S subunit.PSRP6
GRMZM2G005788	1.01387	0.520064	-0.493801	protein.synthesis.ribosomal protein.unknown.large subunit.L23
GRMZM2G405052	-4.41669	0.206404	4.6231	protein.synthesis.ribosome biogenesis
GRMZM2G032419	1.59883	0.907087	-0.69174	protein.synthesis.ribosome biogenesis.Pre-rRNA processing and modifications.snoRNPs
GRMZM2G072415	1.14509	-0.0485965	-1.19368	protein.targeting.mitochondria
GRMZM2G084389	10.8906	13.2548	2.36418	protein.targeting.mitochondria
GRMZM2G081652	0.515287	2.33103	1.81574	protein.targeting.secretory pathway.unspecified
GRMZM2G000816	0.271361	3.80957	3.53821	protein.targeting.unknown
GRMZM2G173684	1.63768	1.72518	0.0874951	protein.targeting.unknown
GRMZM2G046284	0	-1.0649	-1.0649	PS.calvin cycle.aldolase
GRMZM2G345493	-2.28942	-0.119346	2.17008	PS.calvin cycle.aldolase
GRMZM2G306732	-0.890114	-2.43212	-1.54201	PS.calvin cycle.FBPase
GRMZM2G337113	0	-1.83043	-1.83043	PS.calvin cycle.GAP
GRMZM2G162529	-1.25963	-1.72145	-0.461824	PS.calvin cycle.PRK
GRMZM2G162200	-2.17902	-2.12916	0.0498652	PS.calvin cycle.rubisco interacting
GRMZM2G162282	-5.80664	-6.31283	-0.506185	PS.calvin cycle.rubisco interacting
GRMZM2G098520	-1.45688	-0.915442	0.54144	PS.calvin cycle.rubisco small subunit
GRMZM2G113033	-1.26036	-1.59662	-0.33626	PS.calvin cycle.rubisco small subunit
GRMZM2G179146	0.437889	-0.796285	-1.23417	PS.lightreaction.ATP synthase
GRMZM2G025171	-0.0893991	-1.51846	-1.42906	PS.lightreaction.ATP synthase.delta chain
GRMZM2G401040	-3.89856	-2.01243	1.88613	PS.lightreaction.ATP synthase.delta chain
GRMZM2G048907	0	-1.30314	-1.30314	PS.lightreaction.ATP synthase.gamma chain
GRMZM2G075958	3.80586	2.7831	-1.02276	PS.lightreaction.cyclic electron flow-chlororespiration
GRMZM2G038365	0.0400358	-1.34454	-1.38458	PS.lightreaction.cytochrome b6/f
GRMZM2G162748	-0.254502	-1.46638	-1.21188	PS.lightreaction.cytochrome b6/f
GRMZM2G109244	0.264906	-1.11855	-1.38346	PS.lightreaction.NADH DH
GRMZM2G032253	0.354795	-1.15139	-1.50618	PS.lightreaction.other electron carrier (ox/red).ferredoxin
GRMZM2G084279	0.802954	-0.735193	-1.53815	PS.lightreaction.other electron carrier (ox/red).ferredoxin oxireductase
GRMZM2G059191	0.3737	-0.893956	-1.26766	PS.lightreaction.other electron carrier (ox/red).ferredoxin reductase
GRMZM2G168143	-0.142481	-1.53724	-1.39476	PS.lightreaction.other electron carrier (ox/red).ferredoxin reductase
GRMZM2G071450	-0.770234	-1.91174	-1.1415	PS.lightreaction.other electron carrier (ox/red).plastocyanin
GRMZM2G010884	-1.71992	-2.16443	-0.444513	PS.lightreaction.photosystem I.LHC-I
GRMZM2G036880	-2.35981	-2.97965	-0.619841	PS.lightreaction.photosystem I.LHC-I
GRMZM2G038519	-1.36835	-2.04261	-0.674256	PS.lightreaction.photosystem I.LHC-I
GRMZM2G072280	-1.69768	-3.20386	-1.50618	PS.lightreaction.photosystem I.LHC-I
GRMZM2G092311	0	-1.57947	-1.57947	PS.lightreaction.photosystem I.LHC-I
GRMZM2G153184	-2.145	-2.21159	-0.0665884	PS.lightreaction.photosystem I.LHC-I
GRMZM2G160268	-1.38261	-1.9909	-0.608283	PS.lightreaction.photosystem I.LHC-I
GRMZM2G017290	-0.679594	-2.05148	-1.37188	PS.lightreaction.photosystem I.PSI polypeptide subunits
GRMZM2G024150	-0.058659	-1.90864	-1.84998	PS.lightreaction.photosystem I.PSI polypeptide subunits
GRMZM2G080107	-1.59561	-2.36093	-0.765325	PS.lightreaction.photosystem I.PSI polypeptide subunits
GRMZM2G085646	-0.616684	-1.76222	-1.14554	PS.lightreaction.photosystem I.PSI polypeptide subunits
GRMZM2G329047	-1.47354	-2.08694	-0.613392	PS.lightreaction.photosystem I.PSI polypeptide subunits
GRMZM2G033885	-0.662143	-2.54489	-1.88275	PS.lightreaction.photosystem II.LHC-II
GRMZM2G039996	0	-2.70875	-2.70875	PS.lightreaction.photosystem II.LHC-II
GRMZM2G057281	-2.49577	-3.53611	-1.04033	PS.lightreaction.photosystem II.LHC-II
GRMZM2G105518	-2.69827	-14.1055	-11.4073	PS.lightreaction.photosystem II.LHC-II
GRMZM2G120619	-4.14368	-4.0649	0.0787778	PS.lightreaction.photosystem II.LHC-II
GRMZM2G149428	-1.24892	-1.97966	-0.730732	PS.lightreaction.photosystem II.LHC-II
GRMZM2G402936	-1.36689	-1.6071	-0.240215	PS.lightreaction.photosystem II.LHC-II
AC190623.3_FG001	0	-1.72538	-1.72538	PS.lightreaction.photosystem II.PSII polypeptide subunits
GRMZM2G005984	-1.51183	-3.05196	-1.54013	PS.lightreaction.photosystem II.PSII polypeptide subunits
GRMZM2G012324	-2.11884	-2.4765	-0.357662	PS.lightreaction.photosystem II.PSII polypeptide subunits
GRMZM2G016677	-1.09558	-1.83968	-0.744104	PS.lightreaction.photosystem II.PSII polypeptide subunits
GRMZM2G047954	0	-2.47298	-2.47298	PS.lightreaction.photosystem II.PSII polypeptide subunits
GRMZM2G056424	0	-1.84311	-1.84311	PS.lightreaction.photosystem II.PSII polypeptide subunits
GRMZM2G134130	0.0434094	-1.83934	-1.88275	PS.lightreaction.photosystem II.PSII polypeptide subunits
GRMZM2G174984	0	-1.19337	-1.19337	PS.lightreaction.photosystem II.PSII polypeptide subunits
GRMZM2G175562	-2.99167	-1.49786	1.49382	PS.lightreaction.photosystem II.PSII polypeptide subunits
GRMZM2G176840	-0.372752	-1.6104	-1.23764	PS.lightreaction.photosystem II.PSII polypeptide subunits
GRMZM2G308944	-0.765538	-1.89264	-1.1271	PS.lightreaction.photosystem II.PSII polypeptide subunits
GRMZM2G436986	1.52816	0.377244	-1.15092	PS.lightreaction.photosystem II.PSII polypeptide subunits
GRMZM2G399183	0	-1.0649	-1.0649	PS.photorespiration.glycine cleavage.H protein
GRMZM2G159587	2.00607	3.51253	1.50646	PS.photorespiration.hydroxypyruvate reductase
GRMZM2G166899	0.611211	-2.47994	-3.09115	PS.photorespiration.hydroxypyruvate reductase
GRMZM2G024448	0	-2.43413	-2.43413	redox.ascorbate and glutathione
GRMZM2G156227	-1.1133	-1.7126	-0.599294	redox.ascorbate and glutathione.ascorbate
GRMZM2G057186	-1.88077	-2.27979	-0.399023	redox.ascorbate and glutathione.ascorbate.GDP-L-galactose-hexose-1-phosphate guanyltransferase
GRMZM2G025954	0	-1.55675	-1.55675	redox.thioredoxin
GRMZM2G181258	-0.936074	-2.62451	-1.68843	redox.thioredoxin
GRMZM2G358009	-0.237673	-1.92261	-1.68494	redox.thioredoxin
GRMZM2G424053	1.24247	0.993597	-0.248871	redox.thioredoxin
GRMZM2G154743	11.7203	10.8986	-0.821686	RNA.processing
GRMZM2G024051	1.40812	0.779451	-0.628669	RNA.processing.3 end processing.CstF50
GRMZM2G153627	-0.629103	1.19384	1.82294	RNA.processing.degradation dicer
GRMZM2G064936	0	3.15749	3.15749	RNA.processing.ribonucleases
GRMZM2G161274	2.2969	4.66302	2.36613	RNA.processing.ribonucleases
GRMZM2G026371	1.33235	0.262266	-1.07009	RNA.processing.RNA helicase
GRMZM2G177229	-3.40671	-2.84251	0.564205	RNA.processing.splicing
GRMZM2G331811	-1.79349	-0.928837	0.864653	RNA.processing.splicing
GRMZM2G132185	-0.829041	-3.37475	-2.54571	RNA.regulation of transcription.AP2/EREBP, APETALA2/Ethylene-responsive element binding protein family
GRMZM2G017187	0	-1.78827	-1.78827	RNA.regulation of transcription.ARF, Auxin Response Factor family
GRMZM2G030710	1.02517	0.330643	-0.69453	RNA.regulation of transcription.ARF, Auxin Response Factor family
GRMZM2G089640	-1.33923	-0.295782	1.04344	RNA.regulation of transcription.ARF, Auxin Response Factor family
GRMZM2G352159	1.4182	0.630247	-0.787956	RNA.regulation of transcription.ARF, Auxin Response Factor family
GRMZM2G013612	-4.23114	-4.15236	0.0787778	RNA.regulation of transcription.ARR
GRMZM2G040736	-0.85417	-3.01243	-2.15826	RNA.regulation of transcription.ARR
GRMZM2G129954	-0.00385318	-1.40934	-1.40549	RNA.regulation of transcription.ARR
GRMZM2G392101	-0.922767	-3.37648	-2.45372	RNA.regulation of transcription.ARR
GRMZM2G073044	-1.69387	-1.10052	0.593351	RNA.regulation of transcription.AS2,Lateral Organ Boundaries Gene Family
GRMZM2G147243	-1.92866	-2.17181	-0.24315	RNA.regulation of transcription.Aux/IAA family
AC193786.3_FG005	3.66368	1.80957	-1.85411	RNA.regulation of transcription.bHLH,Basic Helix-Loop-Helix family
GRMZM2G016756	-1.77046	-0.518616	1.25184	RNA.regulation of transcription.bHLH,Basic Helix-Loop-Helix family
GRMZM2G065374	-2.21432	-1.86288	0.351433	RNA.regulation of transcription.bHLH,Basic Helix-Loop-Helix family
GRMZM2G132550	0.386839	3.57253	3.18569	RNA.regulation of transcription.bHLH,Basic Helix-Loop-Helix family
GRMZM2G472671	0	-11.8337	-11.8337	RNA.regulation of transcription.bHLH,Basic Helix-Loop-Helix family
GRMZM2G073427	1.47523	0.105027	-1.37021	RNA.regulation of transcription.bZIP transcription factor family
GRMZM2G137046	-1.93046	-2.01674	-0.0862814	RNA.regulation of transcription.bZIP transcription factor family
GRMZM2G140355	-1.4656	-0.490662	0.974942	RNA.regulation of transcription.bZIP transcription factor family
AC233888.1_FG002	-1.75083	-1.34343	0.407401	RNA.regulation of transcription.C2C2(Zn) CO-like, Constans-like zinc finger family
GRMZM2G004483	-2.20596	-1.35666	0.849296	RNA.regulation of transcription.C2C2(Zn) CO-like, Constans-like zinc finger family
GRMZM2G038783	0	-1.13721	-1.13721	RNA.regulation of transcription.C2C2(Zn) CO-like, Constans-like zinc finger family
GRMZM2G095299	-1.59724	-1.81459	-0.217354	RNA.regulation of transcription.C2C2(Zn) CO-like, Constans-like zinc finger family
GRMZM2G114137	0	-1.49882	-1.49882	RNA.regulation of transcription.C2C2(Zn) CO-like, Constans-like zinc finger family
GRMZM2G144346	-3.82056	-5.53028	-1.70972	RNA.regulation of transcription.C2C2(Zn) CO-like, Constans-like zinc finger family
GRMZM2G148772	0	-1.354	-1.354	RNA.regulation of transcription.C2C2(Zn) CO-like, Constans-like zinc finger family
GRMZM2G031983	-3.0312	-13.0896	-10.0584	RNA.regulation of transcription.C2C2(Zn) GATA transcription factor family
GRMZM2G104390	0	1.16497	1.16497	RNA.regulation of transcription.C2C2(Zn) GATA transcription factor family
GRMZM2G125775	2.87263	2.1481	-0.72453	RNA.regulation of transcription.C2H2 zinc finger family
AC197545.3_FG002	-1.23883	0.00986946	1.2487	RNA.regulation of transcription.CCAAT box binding factor family, DR1
GRMZM2G174776	1.51625	0.539173	-0.977075	RNA.regulation of transcription.CCAAT box binding factor family, HAP5
GRMZM2G574858	-0.842295	0.563133	1.40543	RNA.regulation of transcription.Chromatin Remodeling Factors
GRMZM2G124540	1.12934	3.17032	2.04098	RNA.regulation of transcription.G2-like transcription factor family, GARP
AC187157.4_FG005	2.46513	0.700636	-1.7645	RNA.regulation of transcription.HB,Homeobox transcription factor family
GRMZM2G021339	2.04897	0.449675	-1.59929	RNA.regulation of transcription.HB,Homeobox transcription factor family
GRMZM2G041462	1.77689	3.55401	1.77712	RNA.regulation of transcription.HB,Homeobox transcription factor family
GRMZM2G060541	-1.28118	1.9351	3.21628	RNA.regulation of transcription.HB,Homeobox transcription factor family
GRMZM2G064466	-0.292199	-1.9446	-1.65241	RNA.regulation of transcription.HB,Homeobox transcription factor family
GRMZM2G351330	-0.495149	1.01105	1.5062	RNA.regulation of transcription.HB,Homeobox transcription factor family
GRMZM2G466292	-2.0035	0.203035	2.20653	RNA.regulation of transcription.JUMONJI family
GRMZM2G031323	1.27136	3.15749	1.88613	RNA.regulation of transcription.MYB domain transcription factor family
GRMZM2G050550	0	1.07376	1.07376	RNA.regulation of transcription.MYB domain transcription factor family
GRMZM2G531738	0	-1.41135	-1.41135	RNA.regulation of transcription.MYB domain transcription factor family
GRMZM2G057955	-1.08777	-2.36435	-1.27658	RNA.regulation of transcription.MYB-related transcription factor family
GRMZM2G071977	0	-4.0649	-4.0649	RNA.regulation of transcription.MYB-related transcription factor family
GRMZM2G114503	-2.01586	-4.25901	-2.24315	RNA.regulation of transcription.MYB-related transcription factor family
GRMZM2G109627	0	11.8977	11.8977	RNA.regulation of transcription.NAC domain transcription factor family
GRMZM2G146380	1.07872	3.70769	2.62897	RNA.regulation of transcription.NAC domain transcription factor family
GRMZM2G475014	0	-1.0848	-1.0848	RNA.regulation of transcription.NAC domain transcription factor family
GRMZM2G152919	0	-1.80186	-1.80186	RNA.regulation of transcription.PHOR1
GRMZM2G076950	0.0207612	-1.90046	-1.92122	RNA.regulation of transcription.putative transcription regulator
GRMZM2G086876	1.867	1.31306	-0.553934	RNA.regulation of transcription.putative transcription regulator
GRMZM2G105229	1.87941	1.20972	-0.669683	RNA.regulation of transcription.putative transcription regulator
GRMZM2G159926	1.25487	2.27441	1.01954	RNA.regulation of transcription.putative transcription regulator
GRMZM2G006736	-1.00617	-1.14979	-0.143615	RNA.regulation of transcription.sigma like plant
GRMZM2G122983	0	1.67833	1.67833	RNA.regulation of transcription.SNF7
GRMZM2G120151	0.663679	-0.421042	-1.08472	RNA.regulation of transcription.TCP transcription factor family
GRMZM2G169580	2.28928	4.71121	2.42192	RNA.regulation of transcription.Trihelix, Triple-Helix transcription factor family
GRMZM2G020187	1.23789	1.20034	-0.0375463	RNA.regulation of transcription.unclassified
GRMZM2G027640	2.38107	1.54703	-0.834038	RNA.regulation of transcription.unclassified
GRMZM2G094168	0	1.7764	1.7764	RNA.regulation of transcription.unclassified
GRMZM2G098305	1.23715	0.549812	-0.687334	RNA.regulation of transcription.unclassified
GRMZM2G107774	4.02625	-0.0648983	-4.09115	RNA.regulation of transcription.unclassified
GRMZM2G162065	1.70675	1.26575	-0.441	RNA.regulation of transcription.unclassified
GRMZM2G162598	1.66368	-1.45722	-3.12089	RNA.regulation of transcription.unclassified
GRMZM2G158328	4.31576	-7.4678	-11.7836	RNA.regulation of transcription.WRKY domain transcription factor family
GRMZM2G441031	-0.366069	2.88263	3.2487	RNA.regulation of transcription.WRKY domain transcription factor family
GRMZM2G068715	2.42395	1.34808	-1.07587	RNA.RNA binding
GRMZM2G090271	-1.2246	-2.13005	-0.905455	RNA.RNA binding
GRMZM2G123234	0.651866	-0.549715	-1.20158	RNA.RNA binding
GRMZM2G125529	-2.50607	-2.35908	0.146984	RNA.RNA binding
GRMZM2G042443	1.10887	1.0554	-0.05347	RNA.transcription
GRMZM2G133512	0	2.7831	2.7831	RNA.transcription
GRMZM2G155943	1.41272	-0.245471	-1.65819	RNA.transcription
GRMZM2G449496	-0.929214	-2.36421	-1.43499	RNA.transcription
GRMZM2G158147	0	-1.26096	-1.26096	S-assimilation.ATPS
GRMZM2G123654	-1.18394	-2.22822	-1.04428	secondary metabolism.flavonoids.anthocyanins.anthocyanin 5-aromatic acyltransferase
GRMZM2G345717	1.79374	6.04441	4.25068	secondary metabolism.flavonoids.anthocyanins.leucocyanidin dioxygenase
GRMZM2G395508	-1.0418	1.84434	2.88613	secondary metabolism.flavonoids.dihydroflavonols
GRMZM2G026930	0.856324	5.48969	4.63337	secondary metabolism.flavonoids.dihydroflavonols.dihydroflavonol 4-reductase
GRMZM2G062396	0.763214	5.51536	4.75215	secondary metabolism.flavonoids.dihydroflavonols.flavanone 3-hydroxylase
GRMZM2G167336	2.65218	1.57253	-1.07965	secondary metabolism.flavonoids.dihydroflavonols.flavonoid 3 -monooxygenase
GRMZM2G004036	-1.98103	-4.08282	-2.10179	secondary metabolism.flavonoids.isoflavones.isoflavone reductase
GRMZM2G382534	0	2.13946	2.13946	secondary metabolism.isoprenoids.carotenoids.carotenoid beta ring hydroxylase
GRMZM2G102550	0.477812	2.18886	1.71105	secondary metabolism.isoprenoids.non-mevalonate pathway.geranylgeranyl pyrophosphate synthase
AC217050.4_FG007	0.449699	-1.8769	-2.3266	secondary metabolism.isoprenoids.terpenoids
GRMZM2G035213	1.14396	0.381876	-0.762086	secondary metabolism.isoprenoids.tocopherol biosynthesis.tocopherol methyltransferase
GRMZM2G021277	0	2.9351	2.9351	secondary metabolism.N misc.alkaloid-like
GRMZM2G021388	0.534396	3.65757	3.12317	secondary metabolism.N misc.alkaloid-like
GRMZM2G055467	0	-2.09732	-2.09732	secondary metabolism.N misc.alkaloid-like
GRMZM2G012233	0.621859	2.35913	1.73727	secondary metabolism.phenylpropanoids
GRMZM2G094017	-0.0487278	-2.94264	-2.89391	secondary metabolism.phenylpropanoids
GRMZM2G168474	-2.16604	0.570945	2.73699	secondary metabolism.phenylpropanoids.lignin biosynthesis
GRMZM2G055320	0	3.05058	3.05058	secondary metabolism.phenylpropanoids.lignin biosynthesis.4CL
GRMZM2G028677	-0.787532	2.94946	3.73699	secondary metabolism.phenylpropanoids.lignin biosynthesis.C4H
AC215260.3_FG003	-1.10767	-1.91185	-0.804183	secondary metabolism.phenylpropanoids.lignin biosynthesis.HCT
GRMZM2G030436	1.97734	5.76926	3.79192	secondary metabolism.phenylpropanoids.lignin biosynthesis.HCT
GRMZM2G114918	1.07872	3.20812	2.1294	secondary metabolism.phenylpropanoids.lignin biosynthesis.HCT
GRMZM2G176446	0	-3.0035	-3.0035	secondary metabolism.phenylpropanoids.lignin biosynthesis.HCT
GRMZM2G169033	2.17825	5.60753	3.42928	secondary metabolism.simple phenols
GRMZM2G320786	8.73583	12.487	3.7512	secondary metabolism.simple phenols
GRMZM2G002652	0.833806	-0.409344	-1.24315	secondary metabolism.sulfur-containing.glucosinolates.synthesis.shared.alkylthiohydroximate C-S lyase
GRMZM2G122654	0.353824	4.58911	4.23528	secondary metabolism.sulfur-containing.glucosinolates.synthesis.shared.CYP83B1 phenylacetaldoxime monooxygenase
GRMZM2G135387	0.248641	2.6216	2.37296	secondary metabolism.sulfur-containing.glucosinolates.synthesis.shared.CYP83B1 phenylacetaldoxime monooxygenase
GRMZM2G351259	0.0816162	-1.26045	-1.34207	secondary metabolism.sulfur-containing.glucosinolates.synthesis.shared.CYP83B1 phenylacetaldoxime monooxygenase
GRMZM2G054115	-0.130438	-11.168	-11.0376	secondary metabolism.sulfur-containing.misc.alliinase
GRMZM2G181135	1.17825	8.18065	7.0024	secondary metabolism.sulfur-containing.misc.alliinase
GRMZM2G066578	-0.5902	-2.91893	-2.32873	secondary metabolism.wax
GRMZM2G114642	-0.644105	-3.92288	-3.27877	secondary metabolism.wax
GRMZM2G140545	1.21388	0.313613	-0.900263	signalling.14-3-3 proteins
GRMZM2G030673	0.282589	2.06438	1.7818	signalling.calcium
GRMZM2G039362	-0.575392	0.600683	1.17608	signalling.calcium
GRMZM2G109843	3.31576	0.520064	-2.79569	signalling.calcium
GRMZM2G113423	0.593289	3.40077	2.80748	signalling.calcium
GRMZM2G116584	0	2.12273	2.12273	signalling.calcium
GRMZM2G116812	0	-1.4005	-1.4005	signalling.calcium
GRMZM2G126749	0	1.01852	1.01852	signalling.calcium
GRMZM2G140443	1.31178	2.2261	0.914322	signalling.calcium
GRMZM2G174315	0	1.99923	1.99923	signalling.calcium
GRMZM2G320506	2.17825	3.73306	1.55481	signalling.calcium
GRMZM2G003157	-1.20342	-1.24056	-0.0371414	signalling.G-proteins
GRMZM2G032955	0	2.17214	2.17214	signalling.G-proteins
GRMZM2G044495	1.19485	1.37379	0.178942	signalling.G-proteins
GRMZM2G089783	1.15051	1.201	0.0504888	signalling.G-proteins
GRMZM2G312244	0	-1.43817	-1.43817	signalling.G-proteins
GRMZM2G066489	-2.60834	-2.32793	0.280412	signalling.in sugar and nutrient physiology
GRMZM2G125495	1.67449	1.07949	-0.594994	signalling.in sugar and nutrient physiology
AC217975.3_FG001	-1.98408	-0.432659	1.55142	signalling.in sugar and nutrient physiology.pyruvate dehydrogenase kinase
GRMZM2G400806	-1.72122	-0.614963	1.10626	signalling.in sugar and nutrient physiology.pyruvate dehydrogenase kinase
GRMZM2G001663	-1.15406	-0.831468	0.322588	signalling.light
GRMZM2G020156	-1.72864	-1.43836	0.290282	signalling.light
GRMZM2G023346	1.25842	3.86246	2.60403	signalling.light
GRMZM2G048281	0	-1.08218	-1.08218	signalling.light
GRMZM2G070167	2.04106	0.975051	-1.06601	signalling.light
GRMZM2G092174	1.02268	0.623158	-0.399525	signalling.light
GRMZM2G353024	-4.3093	-2.39402	1.91528	signalling.light
GRMZM2G006363	-3.14368	-11.8601	-8.71644	signalling.light.COP9 signalosome
GRMZM2G344388	0	-2.36258	-2.36258	signalling.MAP kinases
GRMZM2G153206	1.58813	1.43153	-0.1566	signalling.misc
GRMZM2G092595	-2.82875	-2.90486	-0.0761078	signalling.phosphinositides.phosphatidylinositol-4-phosphate 5-kinase
GRMZM2G157147	-0.603108	1.38256	1.98567	signalling.phosphinositides.phosphatidylinositol-4-phosphate 5-kinase
GRMZM2G049895	-2.01815	-0.617439	1.40071	signalling.receptor kinases.C-Lectin
GRMZM2G130389	-0.162535	1.82313	1.98567	signalling.receptor kinases.DUF 26
GRMZM2G052386	0.813255	2.23996	1.4267	signalling.receptor kinases.legume-lectin
GRMZM2G474153	1.47453	1.03733	-0.437204	signalling.receptor kinases.legume-lectin
GRMZM2G023110	0	1.65392	1.65392	signalling.receptor kinases.leucine rich repeat III
GRMZM2G004572	2.7143	-1.47994	-4.19424	signalling.receptor kinases.leucine rich repeat V
GRMZM2G085246	-1.81828	-1.98051	-0.16223	signalling.receptor kinases.leucine rich repeat V
GRMZM2G121573	8.25643	12.2738	4.01738	signalling.receptor kinases.leucine rich repeat V
GRMZM2G089461	0.296896	2.28762	1.99072	signalling.receptor kinases.leucine rich repeat VIII.VIII-1
GRMZM2G082191	-0.173733	1.82303	1.99676	signalling.receptor kinases.leucine rich repeat XI
GRMZM2G167253	1.4733	1.32742	-0.145878	signalling.receptor kinases.leucine rich repeat XI
GRMZM2G071396	-1.05562	-1.40343	-0.347811	signalling.receptor kinases.leucine rich repeat XII
GRMZM2G109830	-0.377282	-1.79815	-1.42086	signalling.receptor kinases.leucine rich repeat XII
GRMZM2G125263	0	-1.07294	-1.07294	signalling.receptor kinases.leucine rich repeat XII
GRMZM2G165387	-0.706707	-2.22931	-1.5226	signalling.receptor kinases.leucine rich repeat XII
GRMZM2G389948	-1.21599	-1.1105	0.105495	signalling.receptor kinases.leucine rich repeat XII
GRMZM2G433684	0	-1.57647	-1.57647	signalling.receptor kinases.leucine rich repeat XII
GRMZM2G453672	-0.206412	1.6934	1.89981	signalling.receptor kinases.leucine rich repeat XII
GRMZM2G456669	1.66368	2.9795	1.31582	signalling.receptor kinases.leucine rich repeat XII
GRMZM2G010909	0.248154	-1.03452	-1.28268	signalling.receptor kinases.misc
GRMZM2G054023	-0.00165715	1.45216	1.45382	signalling.receptor kinases.misc
GRMZM2G337768	-1.57096	-1.4211	0.149861	signalling.receptor kinases.misc
GRMZM2G343570	0	-1.74771	-1.74771	signalling.receptor kinases.misc
GRMZM2G397889	-3.79799	-2.45072	1.34727	signalling.receptor kinases.misc
GRMZM2G438871	0.360692	1.37065	1.00996	signalling.receptor kinases.misc
GRMZM2G701201	-1.3688	0.175481	1.54428	signalling.receptor kinases.misc
GRMZM2G480607	-2.37148	-0.518264	1.85322	signalling.receptor kinases.proline extensin like
GRMZM2G027804	-0.0540389	-1.59541	-1.54137	signalling.receptor kinases.S-locus glycoprotein like
GRMZM2G079913	-1.2489	-1.41805	-0.16915	signalling.receptor kinases.S-locus glycoprotein like
GRMZM2G115705	-0.160259	1.12775	1.28801	signalling.receptor kinases.S-locus glycoprotein like
GRMZM2G089400	1.32099	2.39977	1.07878	signalling.receptor kinases.thaumatin like
GRMZM2G395778	-1.05627	-1.06781	-0.0115376	signalling.receptor kinases.thaumatin like
AC210596.3_FG004	-1.20257	-0.642665	0.559905	signalling.receptor kinases.wall associated kinase
GRMZM2G014560	1.15889	0.551773	-0.607114	signalling.receptor kinases.wall associated kinase
GRMZM2G026203	1.20661	1.67647	0.469861	signalling.receptor kinases.wall associated kinase
GRMZM2G137861	0	-1.28532	-1.28532	signalling.receptor kinases.wall associated kinase
GRMZM2G355233	1.16213	1.0871	-0.0750275	signalling.receptor kinases.wall associated kinase
GRMZM2G426917	0.263982	3.39988	3.13589	signalling.receptor kinases.wheat LRK10 like
GRMZM2G065989	-2.41466	-2.41741	-0.00275204	stress.abiotic
GRMZM2G092474	2.14134	5.52338	3.38205	stress.abiotic
GRMZM2G374971	-0.779774	0.694094	1.47387	stress.abiotic
GRMZM2G071292	0	1.11855	1.11855	stress.abiotic.cold
GRMZM2G093272	2.6084	0.545155	-2.06324	stress.abiotic.cold
GRMZM2G178839	2.41091	3.27495	0.864039	stress.abiotic.cold
GRMZM2G000764	1.63873	1.59503	-0.0437062	stress.abiotic.drought/salt
GRMZM2G114706	2.39238	3.37694	0.984563	stress.abiotic.drought/salt
GRMZM2G153369	1.8198	1.52006	-0.299734	stress.abiotic.drought/salt
GRMZM2G154165	-3.23114	-4.15236	-0.921222	stress.abiotic.drought/salt
GRMZM2G002131	1.21326	1.73157	0.51831	stress.abiotic.heat
GRMZM2G007729	-3.09121	-3.95029	-0.859081	stress.abiotic.heat
GRMZM2G034157	-1.16604	-0.563704	0.60234	stress.abiotic.heat
GRMZM2G046382	-1.15706	-0.526551	0.630504	stress.abiotic.heat
GRMZM2G059801	-0.81803	-2.35234	-1.53431	stress.abiotic.heat
GRMZM2G068316	0.558714	-1.8413	-2.40001	stress.abiotic.heat
GRMZM2G070475	-1.7206	-2.12245	-0.401848	stress.abiotic.heat
GRMZM2G098167	0	-2.02837	-2.02837	stress.abiotic.heat
GRMZM2G124644	-0.484713	-1.52141	-1.0367	stress.abiotic.heat
GRMZM2G144997	-1.72864	-0.775392	0.953247	stress.abiotic.heat
GRMZM2G165972	-4.53599	-6.36365	-1.82766	stress.abiotic.heat
GRMZM2G301485	-2.59214	-3.29097	-0.69883	stress.abiotic.heat
GRMZM2G310431	-2.34218	-1.48631	0.855864	stress.abiotic.heat
GRMZM2G360681	-3.22774	-2.05135	1.17639	stress.abiotic.heat
GRMZM2G434839	2.17825	-1.0649	-3.24315	stress.abiotic.heat
GRMZM2G438895	0.469554	-0.535905	-1.00546	stress.abiotic.heat
GRMZM2G448368	1.42618	0.793083	-0.633097	stress.abiotic.heat
GRMZM2G106119	0	-1.05283	-1.05283	stress.abiotic.light
GRMZM2G028665	11.5096	11.0908	-0.418722	stress.abiotic.touch/wounding
GRMZM2G045809	-0.613161	2.67207	3.28523	stress.abiotic.unspecified
GRMZM2G090245	-8.26092	6.47426	14.7352	stress.abiotic.unspecified
GRMZM2G032602	1.0432	0.746835	-0.296367	stress.biotic
GRMZM2G036826	1.31576	1.84199	0.526237	stress.biotic
GRMZM2G051943	3.83984	6.86799	3.02815	stress.biotic
GRMZM2G074236	1.45723	1.59807	0.140839	stress.biotic
GRMZM2G074496	-0.531406	0.510846	1.04225	stress.biotic
GRMZM2G091696	-1.54703	0.26405	1.81108	stress.biotic
GRMZM2G093951	1.37989	2.76799	1.38811	stress.biotic
GRMZM2G145461	1.08504	1.94248	0.857437	stress.biotic
GRMZM2G179063	1.59329	-1.0649	-2.65819	stress.biotic
GRMZM2G180254	-1.15806	-0.656237	0.501826	stress.biotic
GRMZM2G368865	0	1.14155	1.14155	stress.biotic
GRMZM2G389944	-3.49619	-3.31788	0.178314	stress.biotic
GRMZM2G479038	0	-1.62051	-1.62051	stress.biotic
GRMZM2G062576	1.10063	-0.729295	-1.82993	stress.biotic.PR-proteins
GRMZM2G083797	0.107863	2.47352	2.36566	stress.biotic.PR-proteins
GRMZM2G116335	-1.99783	-0.37156	1.62627	stress.biotic.PR-proteins
GRMZM2G128693	-1.55871	1.63554	3.19426	stress.biotic.PR-proteins
GRMZM2G162359	3.23879	5.7984	2.55961	stress.biotic.PR-proteins
GRMZM2G169571	-0.94513	0.289767	1.2349	stress.biotic.PR-proteins
GRMZM2G174949	-1.18753	-1.89401	-0.706483	stress.biotic.PR-proteins
GRMZM2G327659	-0.0809404	1.02821	1.10915	stress.biotic.PR-proteins
GRMZM2G364977	0	1.7831	1.7831	stress.biotic.PR-proteins
GRMZM2G386952	0	3.57896	3.57896	stress.biotic.PR-proteins
GRMZM2G424908	-0.143676	1.20812	1.3518	stress.biotic.PR-proteins
GRMZM2G450496	-2.85988	-1.88802	0.971863	stress.biotic.PR-proteins
GRMZM2G358381	-1.00407	-0.72915	0.27492	stress.biotic.PR-proteins.proteinase inhibitors.trypsin inhibitor
GRMZM2G086714	0	1.22728	1.22728	stress.biotic.regulation of transcription
GRMZM2G022547	1.76321	-2.0649	-3.82811	stress.biotic.respiratory burst
GRMZM2G036351	-0.143676	2.03464	2.17831	stress.biotic.signalling
GRMZM2G117608	-0.371515	-4.32543	-3.95391	stress.biotic.signalling.MLO-like
GRMZM2G121878	-3.08645	-2.66664	0.419815	TCA / org transformation.carbonic anhydrases
GRMZM2G033515	2.48859	2.52006	0.0314721	TCA / org transformation.TCA.IDH
GRMZM2G043453	0.603697	-0.460483	-1.06418	tetrapyrrole synthesis.magnesium chelatase
GRMZM2G323024	-1.67235	-1.30515	0.367197	tetrapyrrole synthesis.magnesium chelatase
GRMZM2G419806	0	-2.18038	-2.18038	tetrapyrrole synthesis.magnesium chelatase
GRMZM2G161673	0.564649	-1.14133	-1.70598	tetrapyrrole synthesis.magnesium protoporphyrin IX methyltransferase
GRMZM2G043109	0	-1.39179	-1.39179	tetrapyrrole synthesis.magnesium-protoporphyrin IX monomethyl ester (oxidative) cyclase
GRMZM2G073351	0	-2.0649	-2.0649	tetrapyrrole synthesis.protochlorophyllide reductase
AC234203.1_FG004	0.190425	1.25033	1.0599	transport.ABC transporters and multidrug resistance systems
GRMZM2G049351	-1.11125	0.0148289	1.12608	transport.ABC transporters and multidrug resistance systems
GRMZM2G096952	0.79974	1.83457	1.03483	transport.ABC transporters and multidrug resistance systems
GRMZM2G119345	-1.29305	-0.188281	1.10477	transport.ABC transporters and multidrug resistance systems
GRMZM2G165757	-3.63553	-1.85631	1.77922	transport.ABC transporters and multidrug resistance systems
GRMZM2G377115	-1.06609	-0.84063	0.225459	transport.ABC transporters and multidrug resistance systems
GRMZM2G477872	0.528749	3.34873	2.81998	transport.ABC transporters and multidrug resistance systems
GRMZM2G479906	-1.0312	2.16859	3.19979	transport.ABC transporters and multidrug resistance systems
AC205362.4_FG002	-2.99167	-1.9869	1.00478	transport.amino acids
AC205608.4_FG004	0.716466	-0.359642	-1.07611	transport.amino acids
GRMZM2G046743	3.57514	1.35014	-2.225	transport.amino acids
GRMZM2G082434	0	-1.64256	-1.64256	transport.amino acids
GRMZM2G136300	2.43276	4.51154	2.07878	transport.amino acids
GRMZM2G146161	2.15366	3.49444	1.34078	transport.amino acids
GRMZM2G164814	0.282857	-2.2758	-2.55865	transport.amino acids
GRMZM2G332562	2.66368	5.40271	2.73903	transport.amino acids
GRMZM2G080045	2.69763	3.82587	1.12825	transport.ammonium
GRMZM2G104730	-0.824608	-2.26368	-1.43907	transport.calcium
GRMZM2G074317	0.19644	1.31961	1.12317	transport.cyclic nucleotide or calcium regulated channels
GRMZM2G014914	-0.571097	0.580437	1.15153	transport.Major Intrinsic Proteins.PIP
GRMZM2G081192	-2.4656	2.42298	4.88858	transport.Major Intrinsic Proteins.PIP
GRMZM2G081843	-1.20492	-1.16343	0.0414968	transport.Major Intrinsic Proteins.PIP
GRMZM2G092125	-1.79505	-3.1585	-1.36344	transport.Major Intrinsic Proteins.PIP
GRMZM2G178693	-3.14368	-1.3503	1.79338	transport.Major Intrinsic Proteins.PIP
GRMZM2G028325	-1.39259	-2.22305	-0.830457	transport.Major Intrinsic Proteins.unspecified
GRMZM2G137108	-3.11387	-2.3992	0.714675	transport.Major Intrinsic Proteins.unspecified
GRMZM2G104942	-3.35527	-2.45868	0.896592	transport.membrane system unknown
GRMZM2G174107	-0.188865	-2.08409	-1.89523	transport.metabolite transporters at the envelope membrane
GRMZM2G000741	2.0871	1.56832	-0.518785	transport.metabolite transporters at the mitochondrial membrane
GRMZM2G003033	-1.09245	-1.3384	-0.245949	transport.metabolite transporters at the mitochondrial membrane
GRMZM2G009045	-0.0420359	1.77958	1.82162	transport.metabolite transporters at the mitochondrial membrane
GRMZM2G040933	0.178252	-1.32793	-1.50618	transport.metabolite transporters at the mitochondrial membrane
GRMZM2G061469	0	11.0504	11.0504	transport.metabolite transporters at the mitochondrial membrane
GRMZM2G086258	-1.34665	-1.8959	-0.549253	transport.metabolite transporters at the mitochondrial membrane
GRMZM2G146378	-1.82175	-1.0493	0.772447	transport.metabolite transporters at the mitochondrial membrane
GRMZM2G003179	0	1.87919	1.87919	transport.metal
GRMZM2G011592	-0.323217	0.951481	1.2747	transport.metal
GRMZM2G118497	0	-1.46345	-1.46345	transport.metal
GRMZM2G147560	-2.36091	-4.01909	-1.65819	transport.metal
GRMZM2G151406	0	1.33365	1.33365	transport.metal
GRMZM2G404702	-0.856394	1.28128	2.13767	transport.metal
GRMZM2G000674	3.33206	2.14456	-1.1875	transport.misc
GRMZM2G031177	2.47781	0.626979	-1.85083	transport.misc
GRMZM2G034645	3.17825	1.80957	-1.36868	transport.misc
GRMZM2G095611	-1.30237	-1.69566	-0.393291	transport.misc
GRMZM2G119970	3.07705	3.88177	0.804719	transport.misc
GRMZM2G125768	1.05942	0.883876	-0.175539	transport.misc
GRMZM2G358791	8.53246	12.6112	4.07878	transport.misc
GRMZM2G701207	0.416412	-0.595413	-1.01182	transport.p- and v-ATPases.H+-transporting two-sector ATPase.subunit E
GRMZM2G034389	1.59329	1.31977	-0.273524	transport.peptides and oligopeptides
GRMZM2G044851	0	-4.23482	-4.23482	transport.peptides and oligopeptides
GRMZM2G057611	-1.23428	-0.500997	0.733281	transport.peptides and oligopeptides
GRMZM2G156599	0.131958	1.877	1.74504	transport.peptides and oligopeptides
GRMZM2G378604	2.93433	2.46562	-0.46871	transport.peptides and oligopeptides
GRMZM2G479703	-1.87963	-1.32854	0.551083	transport.peptides and oligopeptides
GRMZM2G092780	-2.74169	-2.51354	0.228155	transport.phosphate
GRMZM2G088964	0	1.18458	1.18458	transport.potassium
GRMZM2G097505	1.72508	-0.781105	-2.50618	transport.potassium
GRMZM2G062156	3.31576	5.8893	2.57354	transport.sugars
GRMZM2G160069	0.441286	-0.698116	-1.1394	transport.sugars
GRMZM2G042171	-1.57252	0.26525	1.83777	transport.sulphate
GRMZM2G342907	2.02625	5.02256	2.99632	transport.sulphate
GRMZM2G395114	-2.7816	-2.24588	0.535714	transport.sulphate
GRMZM2G071119	1.8938	0.33103	-1.56277	transport.unspecified anions
GRMZM2G018706	0.919749	-0.485349	-1.4051	transport.unspecified cations
GRMZM2G019974	-1.29568	1.63554	2.93122	transport.unspecified cations
GRMZM2G163476	0.813255	-0.628799	-1.44205	transport.unspecified cations

## Sheet: Table S9B
Table S9 B The differentially expressed genes only in natural senescence leaf in maize.
GeneID	Log2(ESL/ML)	Log2(LSL/ML)	Log2(LSL/ESL)	Annotation (MapMan)
GRMZM2G181227	-0.194302	2.41697	2.61127	amino acid metabolism.degradation.aromatic aa.tryptophan
GRMZM2G082032	1.16512	-1.18766	-2.35277	amino acid metabolism.degradation.aspartate family.asparagine.L-asparaginase
GRMZM2G531230	-0.0007182	-1.50011	-1.4994	amino acid metabolism.degradation.aspartate family.asparagine.L-asparaginase
GRMZM2G175071	0.553963	1.6196	1.06564	amino acid metabolism.degradation.branched chain group.leucine
GRMZM2G037614	0	1.42053	1.42053	amino acid metabolism.degradation.branched chain group.shared
GRMZM2G088689	2.58701	2.04912	-0.537894	amino acid metabolism.degradation.branched chain group.shared
GRMZM2G001898	0.809931	1.8398	1.02987	amino acid metabolism.degradation.branched chain group.valine
GRMZM2G053720	0.424608	2.1324	1.7078	amino acid metabolism.degradation.glutamate family.proline
AC217811.3_FG003	1.78706	1.48969	-0.297371	amino acid metabolism.degradation.histidine
GRMZM2G451314	1.05102	0.419745	-0.63128	amino acid metabolism.degradation.histidine
GRMZM2G365160	2.03853	2.12948	0.0909526	amino acid metabolism.synthesis.aromatic aa.chorismate.3-deoxy-D-arabino-heptulosonate 7-phosphate synthase
GRMZM2G359822	1.26696	1.50829	0.241331	amino acid metabolism.synthesis.aromatic aa.chorismate.3-deoxy-D-arabino-heptulosonate 7-phosphate synthase
GRMZM2G454719	1.52497	0.958948	-0.566024	amino acid metabolism.synthesis.aromatic aa.chorismate.3-deoxy-D-arabino-heptulosonate 7-phosphate synthase
GRMZM2G164562	1.44129	1.98991	0.548625	amino acid metabolism.synthesis.aromatic aa.chorismate.chorismate synthase
GRMZM2G014376	1.92045	1.45295	-0.467504	amino acid metabolism.synthesis.aromatic aa.chorismate.dehydroquinate/shikimate dehydrogenase
GRMZM2G107639	0	3.05058	3.05058	amino acid metabolism.synthesis.aromatic aa.phenylalanine and tyrosine
GRMZM2G026131	1.81568	2.0871	0.271423	amino acid metabolism.synthesis.aromatic aa.phenylalanine and tyrosine
GRMZM2G029135	1.40958	1.0554	-0.354182	amino acid metabolism.synthesis.aromatic aa.phenylalanine and tyrosine
GRMZM2G466534	0	2.74246	2.74246	amino acid metabolism.synthesis.aromatic aa.phenylalanine.arogenate dehydratase / prephenate dehydratase
GRMZM2G123122	1.28716	1.77033	0.483168	amino acid metabolism.synthesis.aromatic aa.tryptophan
GRMZM2G400173	-0.721221	0.368612	1.08983	amino acid metabolism.synthesis.aromatic aa.tryptophan
GRMZM2G051219	2.39858	2.69532	0.296741	amino acid metabolism.synthesis.aromatic aa.tryptophan.anthranilate phosphoribosyltransferase
GRMZM2G138382	2.9367	0.793083	-2.14361	amino acid metabolism.synthesis.aromatic aa.tryptophan.anthranilate synthase
GRMZM2G171383	1.36534	0.198136	-1.1672	amino acid metabolism.synthesis.aromatic aa.tryptophan.anthranilate synthase
GRMZM2G003109	2.08898	-0.386826	-2.47581	amino acid metabolism.synthesis.aromatic aa.tryptophan.anthranilate synthase
GRMZM2G161337	1.39249	0.835684	-0.556811	amino acid metabolism.synthesis.aromatic aa.tryptophan.anthranilate synthase
GRMZM2G122198	2.02625	1.7976	-0.228651	amino acid metabolism.synthesis.aromatic aa.tryptophan.phosphoribosyanthranilate isomerase
GRMZM2G054465	-0.143676	1.37347	1.51715	amino acid metabolism.synthesis.aromatic aa.tryptophan.tryptophan synthase
GRMZM2G365961	2.51168	2.32742	-0.184257	amino acid metabolism.synthesis.aromatic aa.tyrosine.prephenate dehydrogenase
GRMZM2G085117	0.740847	-2.18038	-2.92122	amino acid metabolism.synthesis.aromatic aa.tyrosine.prephenate dehydrogenase
GRMZM2G053669	-13.626	1.95111	15.5771	amino acid metabolism.synthesis.aspartate family.asparagine.asparagine synthetase
GRMZM2G130332	0.226435	-0.959929	-1.18636	amino acid metabolism.synthesis.aspartate family.lysine.diaminopimelate epimerase
GRMZM2G331861	-1.20977	-0.298097	0.911668	amino acid metabolism.synthesis.aspartate family.lysine.LL-diaminopimelic acid aminotransferase
AC199526.5_FG002	0	1.27066	1.27066	amino acid metabolism.synthesis.aspartate family.methionine
GRMZM2G112149	-0.951031	1.88263	2.83367	amino acid metabolism.synthesis.aspartate family.methionine
GRMZM2G113873	0.691039	-0.455358	-1.1464	amino acid metabolism.synthesis.aspartate family.methionine.cystathionine gamma-synthase
GRMZM2G117240	2.13643	1.82819	-0.308245	amino acid metabolism.synthesis.aspartate family.methionine.homocysteine S-methyltransferase
GRMZM2G024686	-1.4209	-1.36679	0.0541158	amino acid metabolism.synthesis.aspartate family.misc.homoserine.aspartate kinase
GRMZM2G076885	1.04693	0.51189	-0.53504	amino acid metabolism.synthesis.aspartate family.misc.homoserine.aspartate semialdehyde dehydrogenase
GRMZM2G365423	-1.48299	0.0271308	1.51012	amino acid metabolism.synthesis.aspartate family.misc.homoserine.bifunctional aspartate kinase/homoserine dehydrogenase
GRMZM2G136712	2.59329	2.8737	0.280412	amino acid metabolism.synthesis.aspartate family.misc.homoserine.bifunctional aspartate kinase/homoserine dehydrogenase
GRMZM2G120833	2.61435	2.25703	-0.357321	amino acid metabolism.synthesis.aspartate family.threonine.threonine synthase
AC234575.1_FG003	1.90695	1.53714	-0.369812	amino acid metabolism.synthesis.aspartate family.threonine.threonine synthase
GRMZM2G179797	1.10425	1.67926	0.575011	amino acid metabolism.synthesis.aspartate family.threonine.threonine synthase
GRMZM2G130062	0	1.07921	1.07921	amino acid metabolism.synthesis.branched chain group.leucine specific.2-isopropylmalate synthase
GRMZM2G055507	2.20996	1.7348	-0.475158	amino acid metabolism.synthesis.branched chain group.leucine specific.2-isopropylmalate synthase
GRMZM2G088018	0.682294	2.04553	1.36323	amino acid metabolism.synthesis.central amino acid metabolism.alanine.alanine aminotransferase
GRMZM2G053999	1.32131	1.72106	0.399755	amino acid metabolism.synthesis.central amino acid metabolism.alanine.alanine aminotransferase
GRMZM2G088064	-2.54082	-2.06548	0.47534	amino acid metabolism.synthesis.central amino acid metabolism.alanine.alanine aminotransferase
GRMZM2G124353	2.38752	3.86987	1.48236	amino acid metabolism.synthesis.central amino acid metabolism.alanine.alanine-glyoxylate aminotransferase
GRMZM2G127350	3.44129	0.482589	-2.9587	amino acid metabolism.synthesis.central amino acid metabolism.alanine.alanine-glyoxylate aminotransferase
GRMZM2G094712	-8.94942	2.25703	11.2064	amino acid metabolism.synthesis.central amino acid metabolism.aspartate.aspartate aminotransferase
GRMZM2G108125	0	1.27799	1.27799	amino acid metabolism.synthesis.central amino acid metabolism.GABA.GABA transaminase
GRMZM2G098875	0	4.14456	4.14456	amino acid metabolism.synthesis.central amino acid metabolism.GABA.Glutamate decarboxylase
GRMZM2G375504	0	1.73028	1.73028	amino acid metabolism.synthesis.glutamate family.proline.delta 1-pyrroline-5-carboxylate synthetase
GRMZM2G136347	0.234835	1.67926	1.44443	amino acid metabolism.synthesis.serine-glycine-cysteine group.cysteine
GRMZM2G069203	-3.83794	-1.25666	2.58128	amino acid metabolism.synthesis.serine-glycine-cysteine group.cysteine.SAT
GRMZM2G160747	3.31576	-1.0649	-4.38065	amino acid metabolism.synthesis.serine-glycine-cysteine group.glycine.sarcosine oxidase
GRMZM2G300801	1.11288	1.37208	0.259197	amino acid metabolism.synthesis.serine-glycine-cysteine group.serine.phosphoserine aminotransferase
AC218900.3_FG001	0	1.42053	1.42053	Biodegradation of Xenobiotics
GRMZM2G301934	2.77689	0.587178	-2.18971	Biodegradation of Xenobiotics
GRMZM2G062019	-4.23114	-11.7256	-7.4945	Biodegradation of Xenobiotics
GRMZM2G067915	0	-1.34501	-1.34501	Biodegradation of Xenobiotics
GRMZM2G106250	0	1.20608	1.20608	Biodegradation of Xenobiotics.3-hydroxybutyryl-CoA dehydrogenase
GRMZM2G704005	1.17825	1.56737	0.389118	Biodegradation of Xenobiotics.lactoylglutathione lyase
GRMZM2G181192	1.77916	1.18303	-0.596127	Biodegradation of Xenobiotics.lactoylglutathione lyase
GRMZM2G169927	-2.04017	-2.77431	-0.734137	C1-metabolism
GRMZM2G015588	2.03853	1.34319	-0.695341	C1-metabolism.dihydroneopterin aldolase
GRMZM2G365810	0.14583	2.35014	2.20431	C1-metabolism.formate dehydrogenase
GRMZM2G170602	-1.67973	0.568974	2.2487	C1-metabolism.formate dehydrogenase
GRMZM2G034278	0.721782	2.1116	1.38982	C1-metabolism.methylenetetrahydrofolate reductase
GRMZM2G010804	1.28517	0.363945	-0.921222	cell wall.cell wall proteins
GRMZM2G051185	0	-12.6494	-12.6494	cell wall.cell wall proteins.AGPs.AGP
GRMZM2G027825	1.74614	1.9351	0.188961	cell wall.cell wall proteins.AGPs.AGP
GRMZM2G177242	11.5566	7.54796	-4.00868	cell wall.cell wall proteins.AGPs.AGP
GRMZM2G035933	2.08765	0.365736	-1.72191	cell wall.cell wall proteins.AGPs.AGP
GRMZM2G001514	4.95786	3.35014	-1.60772	cell wall.cell wall proteins.AGPs.AGP
GRMZM2G084812	1.42022	0.70922	-0.711004	cell wall.cell wall proteins.AGPs.AGP
GRMZM2G099491	2.31576	2.8737	0.557946	cell wall.cell wall proteins.LRR
GRMZM2G333811	-0.587283	1.64205	2.22934	cell wall.cell wall proteins.LRR
GRMZM2G341410	3.10425	-1.0649	-4.16915	cell wall.cell wall proteins.LRR
GRMZM2G070322	3.07134	2.37567	-0.695662	cell wall.cell wall proteins.LRR
GRMZM2G046436	2.10425	0.394533	-1.70972	cell wall.cell wall proteins.RGP
GRMZM2G073725	0	1.19412	1.19412	cell wall.cell wall proteins.RGP
GRMZM2G027794	2.34175	0.420529	-1.92122	cell wall.cellulose synthesis
GRMZM2G003379	3.10425	-1.0649	-4.16915	cell wall.cellulose synthesis
GRMZM2G147849	2.09164	1.67774	-0.413905	cell wall.cellulose synthesis
GRMZM2G110735	1.92067	1.98304	0.0623701	cell wall.cellulose synthesis
GRMZM2G436299	-0.996835	0.172141	1.16898	cell wall.cellulose synthesis.cellulose synthase
GRMZM2G113137	0	1.20223	1.20223	cell wall.cellulose synthesis.cellulose synthase
GRMZM2G027723	1.23	1.29907	0.0690627	cell wall.cellulose synthesis.cellulose synthase
GRMZM2G018241	0	1.60136	1.60136	cell wall.cellulose synthesis.cellulose synthase
GRMZM2G002523	3.94379	1.52006	-2.42372	cell wall.cellulose synthesis.cellulose synthase
GRMZM2G349834	0	-3.31283	-3.31283	cell wall.cellulose synthesis.cellulose synthase
GRMZM2G164761	2.44129	5.84199	3.40071	cell wall.cellulose synthesis.cellulose synthase
GRMZM2G028353	2.7143	2.68999	-0.0243156	cell wall.cellulose synthesis.cellulose synthase
GRMZM2G445905	3.48081	-0.649861	-4.13068	cell wall.cellulose synthesis.cellulose synthase
GRMZM2G014558	-3.88693	-1.72992	2.15701	cell wall.cellulose synthesis.cellulose synthase
GRMZM2G177631	0	2.74246	2.74246	cell wall.cellulose synthesis.cellulose synthase
GRMZM2G122431	-0.143676	1.10221	1.24589	cell wall.cellulose synthesis.cellulose synthase
GRMZM2G103972	-1.14368	-4.64986	-3.50618	cell wall.cellulose synthesis.cellulose synthase
GRMZM2G151257	0	1.70769	1.70769	cell wall.degradation.cellulases and beta -1,4-glucanases
GRMZM2G181259	1.58543	1.43945	-0.145982	cell wall.degradation.cellulases and beta -1,4-glucanases
GRMZM2G482256	3.02625	4.75953	1.73328	cell wall.degradation.cellulases and beta -1,4-glucanases
GRMZM2G177923	1.05114	1.64487	0.593731	cell wall.degradation.mannan-xylose-arabinose-fucose
GRMZM2G047414	4.61121	2.74246	-1.86875	cell wall.degradation.pectate lyases and polygalacturonases
GRMZM2G170388	-2.64618	-0.737324	1.90885	cell wall.degradation.pectate lyases and polygalacturonases
GRMZM2G174708	1.65778	0.449675	-1.2081	cell wall.degradation.pectate lyases and polygalacturonases
GRMZM2G015983	1.89298	2.56532	0.672333	cell wall.hemicellulose synthesis
GRMZM2G135743	3.61121	3.91238	0.30117	cell wall.hemicellulose synthesis.glucuronoxylan
GRMZM2G015654	1.49787	1.26853	-0.229344	cell wall.hemicellulose synthesis.xyloglucan
GRMZM2G333274	0.740847	2.27906	1.53821	cell wall.hemicellulose synthesis.xyloglucan
GRMZM2G364748	2.09154	-0.257543	-2.34908	cell wall.modification
GRMZM2G070271	0	-1.46298	-1.46298	cell wall.modification
AC209664.3_FG002	2.48859	1.61317	-0.875418	cell wall.pectin synthesis
GRMZM2G085042	1.9718	0.85264	-1.11916	cell wall.pectin synthesis.rhamnogalacturonan II.Xylose Transferase with Fucose Acceptor
GRMZM2G418635	1.16118	2.35543	1.19426	cell wall.pectin*esterases.acetyl esterase
GRMZM2G066500	0.492168	-0.765338	-1.25751	cell wall.pectin*esterases.acetyl esterase
GRMZM2G167637	0.0861109	1.99109	1.90498	cell wall.pectin*esterases.PME
GRMZM2G063949	1.08435	1.05816	-0.0261917	cell wall.precursor synthesis.AXS
GRMZM2G167872	1.71138	1.33949	-0.371884	cell wall.precursor synthesis.AXS
GRMZM2G455306	2.51168	1.47115	-1.04052	cell wall.precursor synthesis.GAE
GRMZM2G029856	0	1.88619	1.88619	cell wall.precursor synthesis.GER
GRMZM2G074850	1.48436	2.04856	0.564205	cell wall.precursor synthesis.GMD
GRMZM2G145460	2.30414	2.81631	0.512169	cell wall.precursor synthesis.MUR4
GRMZM2G328500	0	1.11005	1.11005	cell wall.precursor synthesis.UDP-Glc dehydrogenase (UGD)
GRMZM2G072911	1.42004	1.06221	-0.357825	cell wall.precursor synthesis.UER
GRMZM2G044027	1.73897	1.482	-0.256971	cell wall.precursor synthesis.UXS
GRMZM2G359234	0	1.13819	1.13819	cell wall.precursor synthesis.UXS
GRMZM2G007404	2.11669	3.04632	0.929634	cell wall.precursor synthesis.UXS
GRMZM2G370048	1.01807	1.27646	0.258385	cell wall.precursor synthesis.UXS
GRMZM2G339563	0.72614	1.8635	1.13736	cell.cell death.plants
GRMZM2G058872	2.49263	2.25703	-0.235603	cell.cell death.plants
GRMZM2G008327	1.54354	1.18174	-0.361795	cell.cycle
GRMZM2G047637	1.92045	1.60495	-0.315501	cell.cycle
GRMZM2G160563	0	1.38441	1.38441	cell.cycle
GRMZM2G340342	-0.951031	0.261603	1.21263	cell.cycle
AC217358.3_FG005	1.36423	0.801175	-0.563056	cell.cycle
GRMZM2G068340	-0.813528	0.297672	1.1112	cell.cycle
AC149818.2_FG004	13.721	12.7998	-0.921222	cell.cycle
GRMZM2G009703	1.04831	0.328923	-0.719388	cell.cycle
GRMZM2G132811	0	-1.64986	-1.64986	cell.cycle.peptidylprolyl isomerase
GRMZM2G397044	1.07355	1.19814	0.124582	cell.cycle.peptidylprolyl isomerase
GRMZM2G326111	1.11264	0.696819	-0.415822	cell.cycle.peptidylprolyl isomerase
GRMZM2G401848	1.35289	0.316192	-1.0367	cell.cycle.peptidylprolyl isomerase
GRMZM2G117968	0.436764	-1.05814	-1.4949	cell.cycle.peptidylprolyl isomerase
GRMZM2G076544	1.14408	0.54202	-0.602063	cell.cycle.peptidylprolyl isomerase
GRMZM2G162388	0.719205	-1.34886	-2.06806	cell.cycle.peptidylprolyl isomerase
GRMZM2G329306	1.00657	0.638246	-0.368321	cell.cycle.peptidylprolyl isomerase
GRMZM2G178287	-2.84412	-2.02837	0.815743	cell.cycle.peptidylprolyl isomerase
GRMZM2G402309	0	1.11095	1.11095	cell.division
AC191253.3_FG004	-1.23679	-0.672581	0.564205	cell.division
GRMZM2G074572	-0.406711	1.08397	1.49068	cell.division
GRMZM2G403493	-1.01918	-0.249604	0.769573	cell.division
GRMZM2G124371	0.856324	2.16337	1.30705	cell.division
GRMZM2G302245	-2.99334	-3.41206	-0.418722	cell.division
GRMZM2G152616	0	1.7764	1.7764	cell.division
GRMZM2G170289	1.70432	-2.09732	-3.80164	cell.division
GRMZM2G348100	-1.8937	-0.573912	1.31979	cell.division
GRMZM2G177224	1.35275	1.7716	0.418853	cell.division
GRMZM2G060947	0	1.46435	1.46435	cell.organisation
GRMZM2G176605	2.7143	0.520064	-2.19424	cell.organisation
GRMZM2G168760	-1.21547	0.408473	1.62394	cell.organisation
GRMZM2G036086	0	1.1354	1.1354	cell.organisation
GRMZM2G305332	-3.5966	0.0955664	3.69217	cell.organisation
GRMZM2G037472	0	-1.03068	-1.03068	cell.organisation
GRMZM2G103116	2.9718	1.52006	-1.45174	cell.organisation
AC194389.3_FG001	-1.07779	0.000989628	1.07878	cell.organisation
GRMZM2G128426	1.61121	-0.74297	-2.35418	cell.organisation
GRMZM2G472231	0	1.60604	1.60604	cell.organisation
GRMZM2G052685	0.0132932	1.09207	1.07878	cell.organisation
GRMZM2G141922	2.49375	2.19144	-0.302312	cell.organisation
AC205703.4_FG010	-1.87574	-0.0393632	1.83638	cell.organisation
GRMZM2G135362	0	-3.58846	-3.58846	cell.organisation
GRMZM2G026560	-1.09728	-0.112833	0.98445	cell.organisation
GRMZM2G022032	0.610358	1.64821	1.03785	cell.organisation
GRMZM2G457003	1.99259	0.336464	-1.65613	cell.organisation
GRMZM2G061950	1.16576	2.53142	1.36566	cell.organisation
GRMZM2G164669	1.32896	0.834408	-0.49455	cell.organisation
GRMZM2G371606	0	1.71166	1.71166	cell.organisation
GRMZM2G115047	1.19391	0.708331	-0.485574	cell.organisation
GRMZM2G015285	-0.330675	-1.48434	-1.15367	cell.organisation
GRMZM2G350802	-1.4656	0.0726052	1.53821	cell.organisation
GRMZM2G153444	0	-1.46142	-1.46142	cell.organisation
GRMZM2G142019	-1.08818	-0.806586	0.281595	cell.organisation
GRMZM2G114861	1.62684	-0.152361	-1.7792	cell.organisation
GRMZM2G017257	-2.44907	-1.70253	0.746541	cell.organisation
GRMZM2G177867	-1.47896	-1.617	-0.138034	cell.organisation
GRMZM2G134502	0	3.10503	3.10503	cell.organisation
GRMZM2G346133	4.26911	4.16007	-0.109037	cell.organisation
GRMZM2G074957	1.23169	0.738563	-0.493129	cell.organisation
GRMZM2G152328	-1.84412	0.322125	2.16624	cell.organisation.cytoskeleton.actin.Actin
AC194350.3_FG001	11.8141	0	-11.8141	cell.organisation.cytoskeleton.actin.Actin
GRMZM2G053299	0	1.14952	1.14952	cell.organisation.cytoskeleton.actin.Actin
GRMZM2G053284	-0.0635058	1.36041	1.42391	cell.organisation.cytoskeleton.actin.Actin
GRMZM2G081322	-0.844116	0.467323	1.31144	cell.organisation.cytoskeleton.actin.actin binding
GRMZM2G147775	-3.3136	1.28874	4.60234	cell.organisation.cytoskeleton.actin.actin depolymerizing factors
GRMZM2G099944	1.70432	0.115674	-1.58865	cell.organisation.cytoskeleton.mikrotubuli
GRMZM2G083243	-0.00617263	1.23766	1.24384	cell.organisation.cytoskeleton.mikrotubuli
GRMZM2G334899	1.5301	1.9351	0.405006	cell.organisation.cytoskeleton.mikrotubuli
AC155377.1_FG001	-1.59371	-0.615913	0.977796	cell.organisation.cytoskeleton.Myosin.Class XI
GRMZM2G332687	-1.38468	1.11731	2.50199	cell.organisation.cytoskeleton.Myosin.Class XI
AC195154.3_FG004	-1.11065	-0.0832379	1.02741	cell.organisation.cytoskeleton.Myosin.Class XI
GRMZM2G445423	-2.05057	1.45448	3.50504	cell.organisation.cytoskeleton.Myosin.Class XI
GRMZM2G110822	1.10949	0.625573	-0.483912	cell.vesicle transport
GRMZM2G086136	0	11.4438	11.4438	cell.vesicle transport
GRMZM2G067462	1.02625	-1.57947	-2.60572	cell.vesicle transport
GRMZM2G163172	1.36328	1.04473	-0.318558	cell.vesicle transport
GRMZM2G022188	-1.57177	-0.704496	0.867274	cell.vesicle transport
GRMZM2G437490	0.119358	1.76292	1.64356	cell.vesicle transport
GRMZM2G414540	1.15588	1.38441	0.228525	cell.vesicle transport
GRMZM2G141587	-0.352872	0.656071	1.00894	cell.vesicle transport
GRMZM2G029270	-0.423784	1.4326	1.85639	cell.vesicle transport
GRMZM2G038623	1.04453	0.745831	-0.298696	cell.vesicle transport
GRMZM2G157172	0	1.68801	1.68801	cell.vesicle transport
GRMZM2G061099	1.00351	1.04811	0.0446007	cell.vesicle transport
GRMZM2G478621	0	1.0311	1.0311	cell.vesicle transport
GRMZM2G000645	1.35109	1.23056	-0.120531	cell.vesicle transport
GRMZM2G130052	2.01679	2.3712	0.354412	cell.vesicle transport
GRMZM2G448913	-2.97825	-2.2828	0.695449	cell.vesicle transport
GRMZM2G054193	1.18413	0.746657	-0.437472	cell.vesicle transport
GRMZM2G039419	0	1.03464	1.03464	cell.vesicle transport
GRMZM2G146697	1.05626	0.340358	-0.715903	cell.vesicle transport
GRMZM2G167836	-0.248013	0.848687	1.0967	cell.vesicle transport
GRMZM2G057853	1.45579	1.3001	-0.155687	cell.vesicle transport
GRMZM2G120652	0	-1.01981	-1.01981	Co-factor and vitamine metabolism
GRMZM2G452523	1.27346	1.29017	0.0167169	Co-factor and vitamine metabolism.biotin.biotin synthase
GRMZM2G095400	1.54203	0.829233	-0.712798	Co-factor and vitamine metabolism.biotin.biotin synthase
GRMZM2G066426	-2.95103	-1.60922	1.34181	Co-factor and vitamine metabolism.folate & vitamine K.vitamine K.o-Succinyl-BenzoylCoa Synthetase
GRMZM2G061732	1.38141	1.22141	-0.160009	Co-factor and vitamine metabolism.iron-sulphur clusters
GRMZM2G142836	1.18187	0.688871	-0.492998	Co-factor and vitamine metabolism.iron-sulphur clusters
GRMZM2G165966	1.0162	0.361366	-0.654829	Co-factor and vitamine metabolism.molybdenum cofactor
AC192244.3_FG007	-0.239536	1.17214	1.41168	Co-factor and vitamine metabolism.pantothenate.pantetheine-phosphate adenylyltransferase (PPAT)
GRMZM2G018375	2.12008	0.804063	-1.31602	Co-factor and vitamine metabolism.thiamine
GRMZM2G074097	5.58386	2.76292	-2.82093	Co-factor and vitamine metabolism.thiamine
GRMZM2G027663	1.62077	1.35014	-0.270631	Co-factor and vitamine metabolism.thiamine
GRMZM2G352415	1.07314	1.0832	0.0100651	development.late embryogenesis abundant
GRMZM2G099003	-7.96598	-5.22424	2.74174	development.late embryogenesis abundant
GRMZM2G035421	0	1.33258	1.33258	development.storage proteins
GRMZM2G316113	1.71882	1.52006	-0.198756	development.unspecified
GRMZM2G171752	0.766126	-0.58573	-1.35186	development.unspecified
GRMZM2G316967	-1.86549	-0.324021	1.54147	development.unspecified
GRMZM2G070061	1.16753	1.0131	-0.154421	development.unspecified
GRMZM2G107101	-0.336321	1.8893	2.22562	development.unspecified
GRMZM2G179106	-1.02409	0.00464263	1.02874	development.unspecified
GRMZM2G079613	-2.47432	-0.384655	2.08967	development.unspecified
GRMZM2G030252	-1.92128	-0.562398	1.35889	development.unspecified
GRMZM2G021560	-1.53599	-1.28729	0.248703	development.unspecified
GRMZM2G131638	0	1.75224	1.75224	development.unspecified
GRMZM2G442170	4.90072	2.52006	-2.38065	development.unspecified
GRMZM2G179679	-0.54164	-3.55033	-3.00868	development.unspecified
AC233979.1_FG006	0	1.43391	1.43391	development.unspecified
GRMZM2G071448	0	1.03746	1.03746	development.unspecified
GRMZM2G404375	-1.30717	0.935102	2.24228	development.unspecified
GRMZM2G356545	-0.0939231	1.49453	1.58845	development.unspecified
GRMZM2G163798	1.2723	2.11212	0.839822	development.unspecified
GRMZM2G168502	-0.635989	0.988095	1.62408	development.unspecified
GRMZM2G440005	0	-12.9932	-12.9932	development.unspecified
GRMZM2G088356	-2.88544	-3.12859	-0.24315	development.unspecified
GRMZM2G022181	0	-1.9446	-1.9446	development.unspecified
GRMZM2G359314	-1.26103	-0.956374	0.304659	development.unspecified
GRMZM2G099049	1.97971	2.60887	0.629167	development.unspecified
GRMZM2G170567	-0.484713	0.978729	1.46344	development.unspecified
GRMZM2G141725	4.44129	1.52006	-2.92122	development.unspecified
GRMZM2G063192	2.98561	2.45866	-0.526943	development.unspecified
GRMZM2G357737	-0.634002	0.410011	1.04401	development.unspecified
GRMZM2G324903	1.89195	2.25125	0.3593	development.unspecified
GRMZM2G425482	0	-1.19529	-1.19529	development.unspecified
GRMZM2G385182	-1.52428	-0.129029	1.39525	development.unspecified
GRMZM2G090262	-1.19812	-0.571858	0.626266	development.unspecified
GRMZM2G390374	-1.23679	-0.158008	1.07878	development.unspecified
GRMZM2G041175	1.87815	1.08534	-0.792806	development.unspecified
GRMZM2G123986	-0.951031	3.92865	4.87968	development.unspecified
GRMZM2G458494	0.50018	2.18303	1.68285	development.unspecified
GRMZM2G015080	0	-1.44341	-1.44341	development.unspecified
GRMZM2G021706	0.027725	-1.05369	-1.08142	development.unspecified
GRMZM2G118441	1.31576	3.79308	2.47733	development.unspecified
GRMZM2G015314	0.777468	-1.81213	-2.5896	development.unspecified
GRMZM2G035805	-3.60311	-12.7896	-9.18653	development.unspecified
GRMZM2G009080	0	13.3057	13.3057	development.unspecified
AC214648.3_FG003	0.100249	1.13012	1.02987	development.unspecified
GRMZM2G378121	-0.108487	-1.15682	-1.04833	development.unspecified
GRMZM2G111247	-0.658249	0.350139	1.00839	development.unspecified
GRMZM2G175447	2.33247	1.82961	-0.502864	development.unspecified
GRMZM2G018926	-1.41145	0.277383	1.68883	development.unspecified
GRMZM2G005146	2.58331	0.362523	-2.22078	development.unspecified
GRMZM2G103617	0	1.52006	1.52006	development.unspecified
GRMZM2G159094	-2.60311	-0.58573	2.01738	development.unspecified
GRMZM2G467893	0.86129	2.83334	1.97205	development.unspecified
GRMZM2G042992	-1.20035	-1.06878	0.131565	development.unspecified
GRMZM2G106462	3.24864	-9.96856	-13.2172	development.unspecified
AC207628.4_FG010	0.379886	2.31014	1.93026	development.unspecified
GRMZM2G059428	1.32647	1.28049	-0.0459772	development.unspecified
GRMZM2G366065	2.32881	1.98821	-0.340599	development.unspecified
GRMZM2G075563	-7.74085	4.68999	12.4308	development.unspecified
GRMZM2G102737	0	-1.31239	-1.31239	development.unspecified
GRMZM2G180172	-0.847283	0.350139	1.19742	development.unspecified
GRMZM2G471089	2.45966	2.09264	-0.367022	development.unspecified
GRMZM2G153358	-1.82817	-0.983862	0.844313	development.unspecified
GRMZM2G031001	1.02213	0.859153	-0.16298	development.unspecified
GRMZM2G132690	-1.03007	-0.371697	0.658375	DNA.repair
GRMZM2G143535	11.8953	0	-11.8953	DNA.repair
AC214119.3_FG009	-0.795753	0.61083	1.40658	DNA.repair
GRMZM2G104608	-0.872742	-2.3069	-1.43415	DNA.repair
GRMZM2G138161	1.34175	1.29125	-0.0505052	DNA.repair
GRMZM2G099023	-1.82175	-3.74297	-1.92122	DNA.synthesis/chromatin structure
GRMZM2G103740	2.0551	1.7976	-0.257506	DNA.synthesis/chromatin structure
GRMZM2G387890	-2.80079	0.41044	3.21123	DNA.synthesis/chromatin structure
GRMZM2G040382	1.98561	1.48129	-0.504312	DNA.synthesis/chromatin structure
GRMZM2G118467	0	-1.83043	-1.83043	DNA.synthesis/chromatin structure
GRMZM2G369130	-0.143676	-2.49786	-2.35418	DNA.synthesis/chromatin structure
GRMZM2G313020	-2.14368	-2.64986	-0.506185	DNA.synthesis/chromatin structure
GRMZM2G137211	2.7143	-0.479936	-3.19424	DNA.synthesis/chromatin structure
GRMZM2G067735	-0.942042	0.495817	1.43786	DNA.synthesis/chromatin structure
GRMZM2G151921	-0.221679	1.75326	1.97494	DNA.synthesis/chromatin structure
GRMZM2G316191	-1.28911	0.0851271	1.37423	DNA.synthesis/chromatin structure
GRMZM2G004878	1.67575	1.75453	0.0787778	DNA.synthesis/chromatin structure
GRMZM2G021069	-0.530699	1.2739	1.8046	DNA.synthesis/chromatin structure
GRMZM2G096458	-2.79575	-0.0324768	2.76328	DNA.synthesis/chromatin structure
GRMZM2G148811	0.570797	-0.445803	-1.0166	DNA.synthesis/chromatin structure
GRMZM2G046355	-0.691164	0.48159	1.17275	DNA.synthesis/chromatin structure
GRMZM2G113228	0	-1.35666	-1.35666	DNA.synthesis/chromatin structure
GRMZM2G007441	0	-1.0812	-1.0812	DNA.synthesis/chromatin structure
GRMZM2G013283	-0.0112259	1.09264	1.10387	DNA.synthesis/chromatin structure
GRMZM2G042855	-1.5316	-0.817588	0.714014	DNA.synthesis/chromatin structure
GRMZM2G003002	-1.83757	-0.676333	1.16124	DNA.synthesis/chromatin structure.histone
GRMZM2G057852	-1.43107	-0.456819	0.974247	DNA.synthesis/chromatin structure.histone.core.H2B
GRMZM2G376957	11.9995	8.07825	-3.92122	DNA.synthesis/chromatin structure.histone.core.H3
GRMZM2G164020	-0.0076146	-1.11326	-1.10565	DNA.synthesis/chromatin structure.histone.H1
GRMZM2G046753	-3.01815	-0.327933	2.69021	DNA.synthesis/chromatin structure.retrotransposon/transposase.hat-like transposase
GRMZM2G170281	0.507629	2.26549	1.75786	DNA.unspecified
GRMZM2G422269	-3.72864	-0.842506	2.88613	DNA.unspecified
GRMZM2G370920	2.91522	1.8737	-1.04152	DNA.unspecified
GRMZM2G117060	-0.887837	0.701903	1.58974	DNA.unspecified
GRMZM2G468132	-1.31014	-0.555885	0.754253	DNA.unspecified
GRMZM2G146951	1.253	1.6233	0.370299	DNA.unspecified
GRMZM2G409104	0	1.21221	1.21221	DNA.unspecified
GRMZM2G061096	1.0764	0.937801	-0.138598	DNA.unspecified
GRMZM2G127846	-13.1508	-5.49116	7.65959	DNA.unspecified
GRMZM2G138744	0	2.00549	2.00549	DNA.unspecified
GRMZM2G385989	1.02625	0.998605	-0.0276442	DNA.unspecified
GRMZM2G358418	1.16118	0.73841	-0.422769	DNA.unspecified
GRMZM2G130440	0.104251	2.4429	2.33864	fermentation.aldehyde dehydrogenase
GRMZM2G060800	0	1.07477	1.07477	fermentation.aldehyde dehydrogenase
GRMZM2G118800	0.114122	1.87915	1.76502	fermentation.aldehyde dehydrogenase
GRMZM2G331723	0	1.24322	1.24322	fermentation.PDC
GRMZM2G316073	2.63393	0.935102	-1.69883	fermentation.PDC
GRMZM2G038821	0	1.09191	1.09191	fermentation.PDC
GRMZM2G135588	0	1.70696	1.70696	gluconeogenesis / glyoxylate cycle.citrate synthase
GRMZM2G021846	-1.14368	-0.729295	0.414381	glycolysis.cytosolic branch.fructose-2,6-bisphosphatase (Fru2,6BisPase)
GRMZM2G069542	1.21638	2.29103	1.07466	glycolysis.cytosolic branch.phospho-enol-pyruvate carboxylase (PEPC)
GRMZM2G109383	0	-1.13099	-1.13099	glycolysis.cytosolic branch.phosphoglucomutase (PGM)
GRMZM2G450163	0.589385	2.1748	1.58541	glycolysis.cytosolic branch.pyrophosphate-fructose-6-P phosphotransferase
GRMZM2G143862	1.18278	0.942635	-0.240141	glycolysis.cytosolic branch.pyrophosphate-fructose-6-P phosphotransferase
GRMZM2G132882	0.234835	3.02256	2.78773	glycolysis.cytosolic branch.pyrophosphate-fructose-6-P phosphotransferase
GRMZM2G150098	1.22471	1.2412	0.0164936	glycolysis.cytosolic branch.pyruvate kinase (PK)
GRMZM2G140614	1.30447	0.405732	-0.898738	glycolysis.plastid branch.glucose-6-phosphate isomerase
GRMZM2G104632	1.38621	1.36024	-0.0259799	glycolysis.plastid branch.glyceraldehyde 3-phosphate dehydrogenase (GAP-DH)
GRMZM2G078200	1.00519	1.29418	0.288996	glycolysis.plastid branch.pyruvate kinase (PK)
GRMZM2G066024	0	1.22407	1.22407	glycolysis.unclear/dually targeted.aldolase
GRMZM2G096753	0.659287	-1.09593	-1.75521	glycolysis.unclear/dually targeted.phospho-enol-pyruvate carboxylase kinase (PEPCK)
GRMZM2G367638	0	-1.58427	-1.58427	glycolysis.unclear/dually targeted.phosphoglycerate mutase
GRMZM2G314955	1.43297	1.64698	0.214005	hormone metabolism.abscisic acid.induced-regulated-responsive-activated
GRMZM2G154735	2.40064	-1.0649	-3.46554	hormone metabolism.abscisic acid.induced-regulated-responsive-activated
GRMZM2G106622	1.82718	2.58587	0.758689	hormone metabolism.abscisic acid.induced-regulated-responsive-activated
GRMZM2G111922	0.630048	1.63912	1.00907	hormone metabolism.abscisic acid.induced-regulated-responsive-activated
GRMZM2G113167	0.749409	-0.649861	-1.39927	hormone metabolism.abscisic acid.induced-regulated-responsive-activated
GRMZM2G703928	1.08324	0.91916	-0.164079	hormone metabolism.abscisic acid.signal transduction
GRMZM2G051866	-1.14368	0.164584	1.30826	hormone metabolism.abscisic acid.signal transduction
GRMZM2G129879	1.03765	0.199209	-0.838444	hormone metabolism.abscisic acid.signal transduction
GRMZM2G027241	0	-1.83043	-1.83043	hormone metabolism.abscisic acid.synthesis-degradation
GRMZM2G180596	-0.34721	0.795699	1.14291	hormone metabolism.abscisic acid.synthesis-degradation
GRMZM2G158657	0	-2.15236	-2.15236	hormone metabolism.abscisic acid.synthesis-degradation
GRMZM2G061821	-1.47866	-0.104427	1.37423	hormone metabolism.abscisic acid.synthesis-degradation
GRMZM2G313162	-0.741935	0.642651	1.38459	hormone metabolism.abscisic acid.synthesis-degradation
GRMZM2G127139	-1.95988	-2.27715	-0.317277	hormone metabolism.abscisic acid.synthesis-degradation.synthesis.zeaxanthin epoxidase
GRMZM2G051491	-1.78111	0.25703	2.03814	hormone metabolism.auxin
GRMZM2G060732	-2.41498	-1.98473	0.43025	hormone metabolism.auxin
AC217977.3_FG001	2.22556	-0.327933	-2.55349	hormone metabolism.auxin.induced-regulated-responsive-activated
GRMZM2G077401	2.35882	1.59807	-0.760757	hormone metabolism.auxin.induced-regulated-responsive-activated
GRMZM2G052812	0	1.18639	1.18639	hormone metabolism.auxin.induced-regulated-responsive-activated
GRMZM2G065244	-2.75066	-3.37233	-0.621662	hormone metabolism.auxin.induced-regulated-responsive-activated
GRMZM2G066219	0.856324	-1.97179	-2.82811	hormone metabolism.auxin.induced-regulated-responsive-activated
GRMZM2G425072	0.0489689	-3.45722	-3.50618	hormone metabolism.auxin.induced-regulated-responsive-activated
GRMZM2G154332	1.32199	1.09737	-0.224614	hormone metabolism.auxin.induced-regulated-responsive-activated
GRMZM2G429254	-3.98498	-2.49116	1.49382	hormone metabolism.auxin.induced-regulated-responsive-activated
GRMZM2G142802	2.67346	5.07611	2.40265	hormone metabolism.auxin.induced-regulated-responsive-activated
GRMZM2G050159	0	1.96485	1.96485	hormone metabolism.auxin.induced-regulated-responsive-activated
GRMZM2G475683	-0.325879	-1.86008	-1.5342	hormone metabolism.auxin.induced-regulated-responsive-activated
GRMZM2G020631	0	1.14631	1.14631	hormone metabolism.auxin.induced-regulated-responsive-activated
GRMZM2G050080	-0.293054	-2.67371	-2.38065	hormone metabolism.auxin.induced-regulated-responsive-activated
GRMZM2G012031	0	1.03674	1.03674	hormone metabolism.auxin.induced-regulated-responsive-activated
GRMZM2G113135	-1.07242	-0.654434	0.417984	hormone metabolism.auxin.induced-regulated-responsive-activated
GRMZM2G465383	-11.7607	-11.7607	0	hormone metabolism.auxin.induced-regulated-responsive-activated
GRMZM2G065593	1.53108	0.867357	-0.663726	hormone metabolism.auxin.signal transduction
GRMZM2G025742	-0.94842	-2.9255	-1.97708	hormone metabolism.auxin.signal transduction
GRMZM2G126260	2.00317	2.58718	0.584013	hormone metabolism.auxin.signal transduction
GRMZM2G421500	-1.11125	0.189916	1.30117	hormone metabolism.auxin.signal transduction
GRMZM2G116204	1.21339	0.102829	-1.11056	hormone metabolism.auxin.signal transduction
GRMZM2G023952	-5.18807	-2.78736	2.40071	hormone metabolism.auxin.signal transduction
GRMZM2G312110	-1.29976	0.20266	1.50242	hormone metabolism.auxin.signal transduction
GRMZM2G003789	1.77832	3.45536	1.67704	hormone metabolism.auxin.synthesis-degradation
GRMZM2G119766	2.81052	0.25703	-2.55349	hormone metabolism.brassinosteroid.signal transduction.other
GRMZM2G105855	0	1.18886	1.18886	hormone metabolism.brassinosteroid.synthesis-degradation.BRs.DET2
GRMZM2G394968	-2.81828	-2.29698	0.521296	hormone metabolism.brassinosteroid.synthesis-degradation.BRs.DET2
GRMZM2G047684	0.441286	3.54981	3.10853	hormone metabolism.brassinosteroid.synthesis-degradation.BRs.metabolic regulation
GRMZM2G143235	-2.6291	-2.99778	-0.368681	hormone metabolism.brassinosteroid.synthesis-degradation.BRs.other
GRMZM2G027886	0	1.09793	1.09793	hormone metabolism.brassinosteroid.synthesis-degradation.sterols.DWF5
GRMZM2G075701	-0.232032	-1.36556	-1.13353	hormone metabolism.brassinosteroid.synthesis-degradation.sterols.SMT2
GRMZM2G122810	1.8144	3.77093	1.95652	hormone metabolism.brassinosteroid.synthesis-degradation.sterols.SMT2
GRMZM2G126682	-0.049776	-2.52855	-2.47878	hormone metabolism.brassinosteroid.synthesis-degradation.sterols.SMT2
GRMZM2G101480	-2.30717	-2.28729	0.0198842	hormone metabolism.ethylene.induced-regulated-responsive-activated
GRMZM2G009719	2.00492	1.95537	-0.0495463	hormone metabolism.ethylene.induced-regulated-responsive-activated
GRMZM2G428987	0	1.47352	1.47352	hormone metabolism.ethylene.induced-regulated-responsive-activated
AC198979.4_FG009	-1.97375	-14.4833	-12.5096	hormone metabolism.ethylene.signal transduction
GRMZM2G075368	2.02625	1.803	-0.223251	hormone metabolism.ethylene.signal transduction
GRMZM2G057386	2.79492	3.47942	0.684499	hormone metabolism.ethylene.signal transduction
GRMZM2G000423	1.27803	0.572532	-0.705493	hormone metabolism.ethylene.synthesis-degradation
GRMZM2G007249	1.44129	1.08397	-0.357321	hormone metabolism.ethylene.synthesis-degradation.1-aminocyclopropane-1-carboxylate oxidase
GRMZM2G072529	-1.4726	-1.38799	0.0846069	hormone metabolism.ethylene.synthesis-degradation.1-aminocyclopropane-1-carboxylate oxidase
GRMZM2G052422	-1.58969	-2.23641	-0.646715	hormone metabolism.ethylene.synthesis-degradation.1-aminocyclopropane-1-carboxylate oxidase
GRMZM2G172596	-0.558714	2.74246	3.30117	hormone metabolism.gibberelin.induced-regulated-responsive-activated
GRMZM2G173630	1.18877	1.77967	0.590904	hormone metabolism.gibberelin.signal transduction
GRMZM2G161472	1.14036	3.24496	2.1046	hormone metabolism.gibberelin.synthesis-degradation.ent-kaurene oxidase
AC214360.3_FG001	0.965948	4.50202	3.53608	hormone metabolism.gibberelin.synthesis-degradation.ent-kaurene synthase
GRMZM2G093603	1.20996	1.63025	0.420286	hormone metabolism.gibberelin.synthesis-degradation.ent-kaurene synthase
GRMZM2G031432	14.6335	12.0749	-2.55865	hormone metabolism.gibberelin.synthesis-degradation.GA2 oxidase
GRMZM2G049418	-2.76259	-5.10451	-2.34193	hormone metabolism.gibberelin.synthesis-degradation.GA20 oxidase
AC203966.5_FG005	0	2.37567	2.37567	hormone metabolism.gibberelin.synthesis-degradation.GA20 oxidase
GRMZM2G090675	1.57514	0.428142	-1.147	hormone metabolism.jasmonate.synthesis-degradation
GRMZM2G000236	-0.501228	1.13214	1.63337	hormone metabolism.jasmonate.synthesis-degradation.12-Oxo-PDA-reductase
GRMZM2G068947	-1.00382	-4.54171	-3.53789	hormone metabolism.jasmonate.synthesis-degradation.12-Oxo-PDA-reductase
GRMZM2G082087	0	1.05909	1.05909	hormone metabolism.jasmonate.synthesis-degradation.12-Oxo-PDA-reductase
GRMZM2G087192	0	1.29356	1.29356	hormone metabolism.jasmonate.synthesis-degradation.12-Oxo-PDA-reductase
GRMZM2G106303	1.92671	4.79308	2.86637	hormone metabolism.jasmonate.synthesis-degradation.12-Oxo-PDA-reductase
GRMZM2G067225	0.736247	3.00358	2.26733	hormone metabolism.jasmonate.synthesis-degradation.allene oxidase synthase
GRMZM2G033098	1.77143	1.91434	0.142908	hormone metabolism.jasmonate.synthesis-degradation.allene oxidase synthase
GRMZM2G109056	-1.00507	-1.12683	-0.121755	hormone metabolism.jasmonate.synthesis-degradation.lipoxygenase
GRMZM2G156861	3.85632	4.33598	0.479657	hormone metabolism.jasmonate.synthesis-degradation.lipoxygenase
GRMZM2G050307	-0.755321	0.953863	1.70918	hormone metabolism.salicylic acid.synthesis-degradation
GRMZM2G127067	0.26373	-0.74297	-1.0067	lipid metabolism. exotics (steroids, squalene etc).methylsterol monooxygenase
AC234154.1_FG008	0.0536253	1.53245	1.47882	lipid metabolism. exotics (steroids, squalene etc).phosphatidylcholinesterol O-acyltransferase
GRMZM2G152895	3.61121	1.52006	-2.09115	lipid metabolism. exotics (steroids, squalene etc).phosphatidylcholinesterol O-acyltransferase
GRMZM2G376595	-1.76888	1.2485	3.01738	lipid metabolism. exotics (steroids, squalene etc).phosphatidylcholinesterol O-acyltransferase
GRMZM2G167431	4.7143	1.9351	-2.7792	lipid metabolism. exotics (steroids, squalene etc).sphingolipids
GRMZM2G007289	1.44129	2.29418	0.852896	lipid metabolism. exotics (steroids, squalene etc).sphingolipids
GRMZM2G044175	1.17825	-0.450188	-1.62844	lipid metabolism. exotics (steroids, squalene etc).sphingolipids
GRMZM2G078373	1.14053	-0.375238	-1.51577	lipid metabolism. exotics (steroids, squalene etc).sphingolipids
GRMZM2G003526	1.56904	1.03196	-0.537079	lipid metabolism. exotics (steroids, squalene etc).sphingolipids
GRMZM2G044337	1.31924	1.3368	0.0175634	lipid metabolism. exotics (steroids, squalene etc).sphingolipids
GRMZM2G138454	1.1889	-0.819786	-2.00868	lipid metabolism. exotics (steroids, squalene etc).UDP-glucose:sterol glucosyltransferase
GRMZM2G149617	0	1.13225	1.13225	lipid metabolism. exotics (steroids, squalene etc).UDP-glucose:sterol glucosyltransferase
GRMZM2G174621	3.02625	5.36137	2.33512	lipid metabolism. exotics (steroids, squalene etc)
GRMZM2G159643	0.739368	2.04876	1.30939	lipid metabolism. exotics (steroids, squalene etc)
GRMZM2G138800	2.39789	3.59045	1.19256	lipid metabolism. exotics (steroids, squalene etc)
GRMZM2G106177	1.51929	5.634	4.11471	lipid metabolism. exotics (steroids, squalene etc)
GRMZM2G129209	0.263563	-0.892815	-1.15638	lipid metabolism.FA desaturation.omega 3 desaturase
GRMZM2G074401	0	-1.55381	-1.55381	lipid metabolism.FA desaturation.omega 3 desaturase
GRMZM2G169261	0.645769	4.15081	3.50504	lipid metabolism.FA desaturation.omega 6 desaturase
GRMZM2G169240	-0.226138	3.42339	3.64953	lipid metabolism.FA desaturation.omega 6 desaturase
GRMZM2G377341	-0.2272	1.57643	1.80363	lipid metabolism.FA synthesis and FA elongation.Acetyl CoA Carboxylation.homomeric Enzyme
AC215690.3_FG002	1.14339	2.65803	1.51464	lipid metabolism.FA synthesis and FA elongation.ACP desaturase
GRMZM2G026793	1.85632	2.70064	0.844313	lipid metabolism.FA synthesis and FA elongation.ACP desaturase
GRMZM2G180399	-1.42239	-1.10443	0.317966	lipid metabolism.FA synthesis and FA elongation.ACP desaturase
GRMZM2G351023	5.44129	-0.0648983	-5.50618	lipid metabolism.FA synthesis and FA elongation.ACP oxoacyl reductase
GRMZM2G149580	0	-1.81697	-1.81697	lipid metabolism.FA synthesis and FA elongation.ACP protein
GRMZM2G175818	0	1.44099	1.44099	lipid metabolism.FA synthesis and FA elongation.ACP protein
GRMZM2G079308	0	1.13422	1.13422	lipid metabolism.FA synthesis and FA elongation.ACP thioesterase
GRMZM2G102878	1.66368	1.60753	-0.0561517	lipid metabolism.FA synthesis and FA elongation.ACP thioesterase
GRMZM2G157269	-1.04008	-0.400817	0.639263	lipid metabolism.FA synthesis and FA elongation.acyl coa ligase
GRMZM2G152417	0	1.57617	1.57617	lipid metabolism.FA synthesis and FA elongation.acyl coa ligase
GRMZM2G074759	0	1.25296	1.25296	lipid metabolism.FA synthesis and FA elongation.acyl coa ligase
GRMZM2G024482	2.34175	0.783099	-1.55865	lipid metabolism.FA synthesis and FA elongation.beta hydroxyacyl ACP dehydratase
GRMZM2G055667	1.90695	1.15749	-0.749456	lipid metabolism.FA synthesis and FA elongation.beta hydroxyacyl ACP dehydratase
GRMZM2G104626	1.85632	1.28302	-0.573299	lipid metabolism.FA synthesis and FA elongation.beta ketoacyl CoA synthase
GRMZM2G063024	0.856324	2.71937	1.86305	lipid metabolism.FA synthesis and FA elongation.beta ketoacyl CoA synthase
GRMZM2G003138	11.4115	7.09796	-4.31354	lipid metabolism.FA synthesis and FA elongation.beta ketoacyl CoA synthase
GRMZM2G079236	0	1.0287	1.0287	lipid metabolism.FA synthesis and FA elongation.long chain fatty acid CoA ligase
GRMZM2G117786	1.6084	0.672067	-0.936329	lipid metabolism.FA synthesis and FA elongation.pyruvate DH
AC233887.1_FG006	-3.20071	-2.96462	0.23609	lipid metabolism.glycolipid synthesis.DGDG synthase
GRMZM2G175453	-1.58948	-2.12075	-0.531276	lipid metabolism.glycolipid synthesis.DGDG synthase
GRMZM2G178892	1.15051	0.496981	-0.653526	lipid metabolism.glycolipid synthesis.MGDG synthase
GRMZM2G142873	0	-1.49152	-1.49152	lipid metabolism.glycolipid synthesis.MGDG synthase
GRMZM2G477503	-1.88272	-2.49661	-0.613898	lipid metabolism.glycolipid synthesis.sulfolipid synthase
GRMZM2G066618	4.24864	-0.0648983	-4.31354	lipid metabolism.lipid degradation
GRMZM2G099666	0	1.01527	1.01527	lipid metabolism.lipid degradation.beta-oxidation.acyl CoA DH
GRMZM2G014136	0	1.254	1.254	lipid metabolism.lipid degradation.beta-oxidation.acyl CoA DH
GRMZM2G001297	0	1.11723	1.11723	lipid metabolism.lipid degradation.beta-oxidation.acyl CoA DH
GRMZM2G009888	0	1.16859	1.16859	lipid metabolism.lipid degradation.beta-oxidation.acyl-CoA thioesterase
GRMZM2G042818	0	1.28534	1.28534	lipid metabolism.lipid degradation.beta-oxidation.enoyl CoA hydratase
GRMZM2G146885	1.16162	1.08342	-0.0781915	lipid metabolism.lipid degradation.beta-oxidation.enoyl isomerase
GRMZM2G033491	0	1.38441	1.38441	lipid metabolism.lipid degradation.beta-oxidation.hydroxybutyryl CoA DH
GRMZM2G132903	0.647737	1.94202	1.29428	lipid metabolism.lipid degradation.beta-oxidation.multifunctional
GRMZM2G461040	5.96485	-7.89835	-13.8632	lipid metabolism.lipid degradation.lipases
GRMZM2G172098	1.06144	0.97463	-0.0868082	lipid metabolism.lipid degradation.lipases.acylglycerol lipase
GRMZM2G322892	-2.4656	-1.12379	1.34181	lipid metabolism.lipid degradation.lipases.triacylglycerol lipase
GRMZM2G045714	-1.20588	-0.221786	0.984091	lipid metabolism.lipid degradation.lipases.triacylglycerol lipase
GRMZM2G169562	-2.11051	-0.847307	1.2632	lipid metabolism.lipid degradation.lipases.triacylglycerol lipase
GRMZM2G011141	2.23484	2.63554	0.400706	lipid metabolism.lipid degradation.lipases.triacylglycerol lipase
GRMZM2G353444	1.75334	-0.749802	-2.50314	lipid metabolism.lipid degradation.lipases.triacylglycerol lipase
GRMZM2G321290	2.85632	5.10503	2.2487	lipid metabolism.lipid degradation.lipases.triacylglycerol lipase
GRMZM2G064949	0	1.70064	1.70064	lipid metabolism.lipid degradation.lysophospholipases.carboxylesterase
GRMZM2G049675	-2.03349	-0.0879819	1.94551	lipid metabolism.lipid degradation.lysophospholipases.carboxylesterase
GRMZM2G026095	-0.198643	-1.2828	-1.08416	lipid metabolism.lipid degradation.lysophospholipases.carboxylesterase
GRMZM2G064193	1.35722	1.13792	-0.219304	lipid metabolism.lipid degradation.lysophospholipases.carboxylesterase
GRMZM2G481362	2.68801	0.608873	-2.07913	lipid metabolism.lipid degradation.lysophospholipases.carboxylesterase
GRMZM2G013324	1.53913	-0.505471	-2.0446	lipid metabolism.lipid degradation.lysophospholipases.glycerophosphodiester phosphodiesterase
GRMZM2G018416	1.68386	2.08342	0.39956	lipid metabolism.lipid degradation.lysophospholipases.glycerophosphodiester phosphodiesterase
GRMZM2G081719	-1.63161	-1.0035	0.628116	lipid metabolism.lipid degradation.lysophospholipases.phosphoinositide phospholipase C
GRMZM2G054559	0	1.20972	1.20972	lipid metabolism.lipid degradation.lysophospholipases.phospholipase D
GRMZM2G140811	0.764009	1.82681	1.0628	lipid metabolism.lipid degradation.lysophospholipases.phospholipase D
GRMZM2G061969	0.0262488	1.29967	1.27343	lipid metabolism.lipid degradation.lysophospholipases.phospholipase D
GRMZM2G442551	0	3.59807	3.59807	lipid metabolism.lipid degradation.lysophospholipases.phospholipase D
GRMZM2G133943	0	1.26802	1.26802	lipid metabolism.lipid degradation.lysophospholipases.phospholipase D
GRMZM2G344205	-2.80664	-1.85339	0.953247	lipid metabolism.lipid transfer proteins etc
GRMZM2G107839	1.43235	-0.332743	-1.7651	lipid metabolism.lipid transfer proteins etc
GRMZM2G072298	4.34818	-0.0648983	-4.41308	lipid metabolism.Phospholipid synthesis
GRMZM2G095757	-2.66724	-1.12903	1.53821	lipid metabolism.Phospholipid synthesis
GRMZM2G002135	1.75731	1.76334	0.0060215	lipid metabolism.Phospholipid synthesis
GRMZM2G059637	1.44129	0.0553959	-1.38589	lipid metabolism.Phospholipid synthesis
GRMZM2G065203	0	-2.80186	-2.80186	lipid metabolism.Phospholipid synthesis
GRMZM2G020320	2.35882	3.23278	0.873958	lipid metabolism.Phospholipid synthesis
GRMZM2G166176	0	3.47942	3.47942	lipid metabolism.Phospholipid synthesis
GRMZM2G425249	1.59329	0.772671	-0.820618	lipid metabolism.Phospholipid synthesis.choline kinase
GRMZM2G014303	0	1.67207	1.67207	lipid metabolism.Phospholipid synthesis.choline kinase
GRMZM2G062416	-0.406711	2.20812	2.61483	lipid metabolism.Phospholipid synthesis.phosphatidate cytidylyltransferase
GRMZM2G027043	0.809674	-0.471219	-1.28089	lipid metabolism.Phospholipid synthesis.phosphatidate cytidylyltransferase
GRMZM2G124313	1.0812	0.537342	-0.543855	lipid metabolism.Phospholipid synthesis.phosphatidate cytidylyltransferase
GRMZM2G130749	2.95423	2.77925	-0.174979	lipid metabolism.TAG synthesis
GRMZM2G031568	0.278639	-1.32393	-1.60256	lipid metabolism.unassigned
GRMZM2G074462	-0.88263	0.911056	1.79369	major CHO metabolism.degradation.starch.D enzyme
GRMZM2G013811	0	-1.15868	-1.15868	major CHO metabolism.degradation.starch.D enzyme
GRMZM2G412611	0	1.10341	1.10341	major CHO metabolism.degradation.starch.glucan water dikinase
GRMZM2G450125	0	1.11953	1.11953	major CHO metabolism.degradation.starch.starch cleavage.beta amylase
GRMZM2G035749	1.40886	-1.93887	-3.34774	major CHO metabolism.degradation.starch.starch cleavage.beta amylase
GRMZM2G074158	5.73897	3.55959	-2.17937	major CHO metabolism.degradation.starch.starch phosphorylase
GRMZM2G085577	2.03028	2.71624	0.685957	major CHO metabolism.degradation.starch.starch phosphorylase
GRMZM2G086845	0	2.22025	2.22025	major CHO metabolism.degradation.sucrose.fructokinase
GRMZM2G026969	1.19513	0.529463	-0.665663	major CHO metabolism.degradation.sucrose.fructokinase
GRMZM2G051806	0	-1.17856	-1.17856	major CHO metabolism.degradation.sucrose.hexokinase
GRMZM2G104081	-0.304141	1.27214	1.57628	major CHO metabolism.degradation.sucrose.hexokinase
GRMZM2G084694	1.75141	0.551773	-1.19964	major CHO metabolism.degradation.sucrose.invertases.neutral
GRMZM2G118737	1.07516	1.2064	0.131245	major CHO metabolism.degradation.sucrose.invertases.neutral
GRMZM2G394450	-0.0562133	-1.78479	-1.72858	major CHO metabolism.degradation.sucrose.invertases.vacuolar
GRMZM2G045171	2.48311	1.33949	-1.14361	major CHO metabolism.degradation.sucrose.Susy
GRMZM2G318780	-0.975949	0.403489	1.37944	major CHO metabolism.degradation.sucrose.Susy
GRMZM2G321023	-1.52933	-0.819786	0.709544	major CHO metabolism.synthesis.starch.debranching
GRMZM2G121612	-0.364703	-1.61744	-1.25274	major CHO metabolism.synthesis.starch.starch synthase
GRMZM2G044744	0	-1.00591	-1.00591	major CHO metabolism.synthesis.starch.starch synthase
GRMZM2G055489	-1.10652	-0.662461	0.444062	major CHO metabolism.synthesis.sucrose.SPP
GRMZM2G049076	-1.03271	-1.29738	-0.264671	major CHO metabolism.synthesis.sucrose.SPS
GRMZM2G462613	-1.01696	-0.655926	0.361033	major CHO metabolism.synthesis.sucrose.SPS
GRMZM2G032807	1.03503	1.69955	0.664518	metal handling
GRMZM2G169726	2.68175	1.46235	-1.2194	metal handling
GRMZM2G173874	0	1.20972	1.20972	metal handling
GRMZM2G103812	-0.480711	1.31592	1.79663	metal handling
GRMZM2G003762	-2.42775	-1.97606	0.45169	metal handling
GRMZM2G094742	1.30162	1.76641	0.46479	metal handling.binding, chelation and storage
GRMZM2G013430	-4.07779	-4.48444	-0.406649	metal handling.binding, chelation and storage
GRMZM2G439195	-1.53113	-1.10443	0.426701	metal handling.binding, chelation and storage
GRMZM2G059836	1.70877	1.65999	-0.0487722	metal handling.binding, chelation and storage
GRMZM2G111872	1.46605	1.84324	0.377187	metal handling.binding, chelation and storage
GRMZM2G117198	0	1.16776	1.16776	metal handling.binding, chelation and storage
GRMZM2G054123	0	1.57896	1.57896	metal handling.binding, chelation and storage
GRMZM2G091228	1.14654	1.06975	-0.0767919	metal handling.binding, chelation and storage
GRMZM2G371486	-2.36607	-3.87225	-1.50618	metal handling.binding, chelation and storage
GRMZM2G059392	0	-2.72786	-2.72786	mino acid metabolism.degradation.aspartate family.lysine.lysine decarboxylase
GRMZM2G084802	0	3.07261	3.07261	minor CHO metabolism.callose
GRMZM2G341918	-2.77594	-0.264207	2.51174	minor CHO metabolism.callose
GRMZM2G111529	0	1.57253	1.57253	minor CHO metabolism.callose
GRMZM2G180951	-2.38442	-1.65853	0.725897	minor CHO metabolism.callose
GRMZM2G053554	-1.1339	-1.03575	0.0981432	minor CHO metabolism.galactose.alpha-galactosidases
GRMZM2G077389	2.51929	1.05058	-1.46871	minor CHO metabolism.galactose.alpha-galactosidases
GRMZM2G165931	0	1.7979	1.7979	minor CHO metabolism.galactose.galactokinases
GRMZM2G458549	-0.616164	0.398074	1.01424	minor CHO metabolism.galactose.galactokinases
GRMZM2G422045	-0.693015	0.796395	1.48941	minor CHO metabolism.myo-inositol.inositol phosphatase
GRMZM2G065225	-1.07809	-1.39665	-0.318558	minor CHO metabolism.myo-inositol.inositol phosphatase
GRMZM2G329909	-0.60934	0.59019	1.19953	minor CHO metabolism.myo-inositol.inositol phosphatase
GRMZM2G010768	0	-1.44986	-1.44986	minor CHO metabolism.myo-inositol.InsP Synthases
GRMZM2G158972	1.03363	0.431059	-0.602569	minor CHO metabolism.myo-inositol.poly-phosphatases
GRMZM2G171400	1.46859	0.634834	-0.833759	minor CHO metabolism.others
GRMZM2G174481	1.22161	0.855513	-0.366095	minor CHO metabolism.others
GRMZM2G093945	1.82718	0.750677	-1.0765	minor CHO metabolism.others
GRMZM2G315401	0	1.8737	1.8737	minor CHO metabolism.others
GRMZM2G119578	0.695859	2.40142	1.70556	minor CHO metabolism.others
GRMZM2G111164	0	-4.87225	-4.87225	minor CHO metabolism.others
GRMZM2G119941	1.20682	0.783099	-0.423722	minor CHO metabolism.others
GRMZM2G018716	-1.38604	-0.620417	0.76562	minor CHO metabolism.others
GRMZM2G005493	0.793329	1.84842	1.05509	minor CHO metabolism.others.Xylose isomerase
GRMZM2G081682	0	1.58718	1.58718	minor CHO metabolism.others.Xylose isomerase
GRMZM2G047292	-11.3279	-0.550325	10.7775	minor CHO metabolism.raffinose family.raffinose synthases.putative
GRMZM2G175423	-1.06744	-0.461416	0.606025	minor CHO metabolism.sugar alcohols
GRMZM2G141510	0	1.23888	1.23888	minor CHO metabolism.sugar kinases
GRMZM2G123277	0.971801	3.0413	2.0695	minor CHO metabolism.trehalose.potential TPS/TPP
GRMZM2G008226	-0.273737	0.782177	1.05591	minor CHO metabolism.trehalose.potential TPS/TPP
GRMZM2G122231	0	1.1635	1.1635	minor CHO metabolism.trehalose.potential TPS/TPP
GRMZM2G312521	1.34175	3.23961	1.89786	minor CHO metabolism.trehalose.potential TPS/TPP
GRMZM2G366659	0.620696	1.92519	1.30449	minor CHO metabolism.trehalose.potential TPS/TPP
GRMZM2G347280	-0.224166	-2.55256	-2.3284	minor CHO metabolism.trehalose.TPP
GRMZM2G112830	2.96141	-0.893607	-3.85501	minor CHO metabolism.trehalose.TPP
GRMZM2G073860	1.23597	2.06523	0.829258	misc.acid and other phosphatases
GRMZM2G169293	0	1.4931	1.4931	misc.acid and other phosphatases
GRMZM2G122362	-1.57252	0.390781	1.9633	misc.acid and other phosphatases
AC196779.3_FG003	-1.91627	-1.6151	0.30117	misc.acid and other phosphatases
GRMZM2G022997	-1.40902	-0.708754	0.700266	misc.acid and other phosphatases
GRMZM2G152447	-0.378141	-2.29936	-1.92122	misc.acid and other phosphatases
GRMZM2G004949	0	1.00285	1.00285	misc.acid and other phosphatases
GRMZM2G093101	0	1.15875	1.15875	misc.acid and other phosphatases
GRMZM2G045976	-0.339819	0.752898	1.09272	misc.acid and other phosphatases
GRMZM2G109405	1.06668	1.7803	0.713616	misc.acid and other phosphatases
GRMZM2G021106	-1.4656	-1.9909	-0.525293	misc.acid and other phosphatases
AC211394.4_FG004	0.0061912	1.16903	1.16284	misc.acid and other phosphatases
GRMZM2G025072	1.39238	0.861101	-0.531276	misc.acid and other phosphatases
GRMZM2G140989	1.62186	4.24253	2.62067	misc.acid and other phosphatases
GRMZM2G442387	0.315755	2.48969	2.17394	misc.acid and other phosphatases
GRMZM2G092888	0	1.11758	1.11758	misc.acid and other phosphatases
GRMZM2G141277	1.82316	-11.7586	-13.5818	misc.acid and other phosphatases
GRMZM2G351232	-0.417127	-2.16147	-1.74434	misc.acid and other phosphatases
GRMZM2G015908	-2.73383	-3.47338	-0.739548	misc.acid and other phosphatases
GRMZM2G068690	-1.60311	-0.453941	1.14917	misc.acid and other phosphatases
GRMZM2G042356	0	1.41113	1.41113	misc.acyl transferases
GRMZM2G152975	1.28407	1.19973	-0.0843413	misc.alcohol dehydrogenases
GRMZM2G397055	-0.221155	1.82492	2.04607	misc.alcohol dehydrogenases
GRMZM2G127117	2.0024	1.34421	-0.658188	misc.beta 1,3 glucan hydrolases.glucan endo-1,3-beta-glucosidase
GRMZM2G111143	0	2.8737	2.8737	misc.beta 1,3 glucan hydrolases.glucan endo-1,3-beta-glucosidase
GRMZM2G458164	3.27136	1.80957	-1.46179	misc.beta 1,3 glucan hydrolases.glucan endo-1,3-beta-glucosidase
GRMZM2G096591	1.8198	1.07261	-0.747193	misc.beta 1,3 glucan hydrolases.glucan endo-1,3-beta-glucosidase
GRMZM2G012140	2.52375	4.00246	1.47871	misc.beta 1,3 glucan hydrolases.glucan endo-1,3-beta-glucosidase
GRMZM2G097207	3.02625	2.18303	-0.84322	misc.beta 1,3 glucan hydrolases.glucan endo-1,3-beta-glucosidase
GRMZM2G018356	-0.667238	0.733468	1.40071	misc.calcineurin-like phosphoesterase family protein
GRMZM2G057514	0.441286	5.8737	5.43241	misc.cytochrome P450
GRMZM2G308666	-3.3136	-0.14736	3.16624	misc.cytochrome P450
GRMZM2G180082	0	1.67135	1.67135	misc.cytochrome P450
GRMZM2G321033	2.50402	0.487643	-2.01638	misc.cytochrome P450
GRMZM2G020761	0.945655	2.07664	1.13099	misc.cytochrome P450
GRMZM2G177668	1.13809	0.510604	-0.627491	misc.cytochrome P450
GRMZM2G171139	2.82595	1.35014	-1.47581	misc.cytochrome P450
GRMZM2G104783	-2.70007	-2.75456	-0.0544887	misc.cytochrome P450
GRMZM2G349187	0	1.21521	1.21521	misc.cytochrome P450
GRMZM2G132478	0	2.9795	2.9795	misc.cytochrome P450
GRMZM2G168858	-1.56854	-0.686243	0.882293	misc.cytochrome P450
GRMZM2G126505	-2.27296	-2.38683	-0.113867	misc.cytochrome P450
GRMZM2G106408	0.657778	-1.10672	-1.7645	misc.cytochrome P450
GRMZM2G129860	-1.07541	-0.383652	0.691755	misc.cytochrome P450
GRMZM2G052825	-0.28118	-2.51929	-2.23811	misc.cytochrome P450
GRMZM2G021436	1.19382	-0.375686	-1.56951	misc.cytochrome P450
GRMZM2G171118	0	2.74246	2.74246	misc.cytochrome P450
GRMZM2G181236	1.44129	1.22461	-0.216678	misc.cytochrome P450
GRMZM2G121264	-3.30742	-1.04644	2.26098	misc.cytochrome P450
GRMZM2G062946	1.74941	-0.439294	-2.1887	misc.cytochrome P450
GRMZM2G167673	0	2.70064	2.70064	misc.cytochrome P450
GRMZM2G114988	1.64687	1.17411	-0.472762	misc.cytochrome P450
GRMZM2G370745	-2.11943	-3.94754	-1.82811	misc.cytochrome P450
GRMZM2G040728	1.22479	0.174289	-1.05051	misc.cytochrome P450
GRMZM2G093286	-11.3688	-11.3688	0	misc.cytochrome P450
GRMZM2G114184	0	-2.38683	-2.38683	misc.GCN5-related N-acetyltransferase
AC149475.2_FG007	2.62186	2.36806	-0.253797	misc.GCN5-related N-acetyltransferase
GRMZM2G105189	2.28259	2.45866	0.176075	misc.GDSL-motif lipase
GRMZM2G459874	1.91522	2.1315	0.216281	misc.GDSL-motif lipase
GRMZM2G148460	1.27823	0.649872	-0.628357	misc.GDSL-motif lipase
AC231745.1_FG003	1.35491	0.972043	-0.382863	misc.GDSL-motif lipase
GRMZM2G170646	-0.0912087	2.39938	2.49059	misc.GDSL-motif lipase
GRMZM2G152777	3.51583	-4.52433	-8.04016	misc.GDSL-motif lipase
GRMZM2G074517	1.13095	0.110188	-1.02076	misc.GDSL-motif lipase
GRMZM2G100822	1.17825	4.39453	3.21628	misc.GDSL-motif lipase
GRMZM2G159759	0	1.23237	1.23237	misc.GDSL-motif lipase
GRMZM2G087827	0	3.25703	3.25703	misc.GDSL-motif lipase
GRMZM2G022402	1.94198	1.73366	-0.20832	misc.GDSL-motif lipase
GRMZM2G085176	0	1.36515	1.36515	misc.GDSL-motif lipase
GRMZM2G070178	4.78706	3.32742	-1.45964	misc.GDSL-motif lipase
GRMZM2G055699	0	1.16428	1.16428	misc.gluco-, galacto- and mannosidases
AC155376.2_FG005	0	1.04348	1.04348	misc.gluco-, galacto- and mannosidases
GRMZM2G108133	0	1.38008	1.38008	misc.gluco-, galacto- and mannosidases
AC217401.3_FG002	0	1.71295	1.71295	misc.gluco-, galacto- and mannosidases
AC197578.4_FG001	1.88017	1.72865	-0.15152	misc.gluco-, galacto- and mannosidases
GRMZM2G147687	0.593289	3.67207	3.07878	misc.gluco-, galacto- and mannosidases
GRMZM2G426467	-9.32116	1.84199	11.1632	misc.gluco-, galacto- and mannosidases
GRMZM2G147422	1.25321	1.52806	0.274843	misc.gluco-, galacto- and mannosidases.endoglucanase
GRMZM2G477603	2.32581	3.61837	1.29256	misc.gluco-, galacto- and mannosidases.endoglucanase
GRMZM2G028821	0.809248	1.93904	1.12979	misc.glutathione S transferases
GRMZM2G335618	0.402292	2.36806	1.96577	misc.glutathione S transferases
GRMZM2G146246	0	1.12624	1.12624	misc.glutathione S transferases
GRMZM2G019090	1.32808	0.935102	-0.392974	misc.glutathione S transferases
GRMZM2G308687	-1.20686	-2.06249	-0.855634	misc.glutathione S transferases
GRMZM2G146475	-1.33009	0.0199906	1.35008	misc.glutathione S transferases
GRMZM2G077206	-0.132779	-1.30646	-1.17368	misc.glutathione S transferases
GRMZM2G032856	1.47043	0.587178	-0.883254	misc.glutathione S transferases
GRMZM2G064255	1.14911	1.32742	0.178314	misc.glutathione S transferases
GRMZM2G052571	1.36729	1.61317	0.245888	misc.glutathione S transferases
GRMZM2G161905	2.99928	2.67207	-0.327215	misc.glutathione S transferases
GRMZM2G161860	1.3757	3.00549	1.62979	misc.glutathione S transferases
GRMZM2G129357	2.48436	0.645595	-1.83876	misc.glutathione S transferases
GRMZM2G122488	0	1.55401	1.55401	misc.glutathione S transferases
GRMZM2G300141	12.9598	11.508	-1.45174	misc.invertase/pectin methylesterase inhibitor family protein
GRMZM2G414834	-2.65613	-6.66481	-4.00868	misc.invertase/pectin methylesterase inhibitor family protein
GRMZM2G048616	1.93161	3.09122	1.15961	misc.misc2
GRMZM2G094273	-0.160452	-1.3296	-1.16915	misc.misc2
GRMZM2G165815	0.0213831	1.31697	1.29559	misc.misc2
GRMZM2G392791	0.97359	2.41553	1.44194	misc.misc2
GRMZM2G424857	3.1239	2.9185	-0.205405	misc.misc2
GRMZM2G089944	1.41796	0.661618	-0.756344	misc.misc2
GRMZM2G106493	2.31178	2.77335	0.461575	misc.myrosinases-lectin-jacalin
GRMZM2G081032	3.14173	2.02256	-1.11916	misc.myrosinases-lectin-jacalin
GRMZM2G429540	1.36652	1.35831	-0.00820546	misc.nitrilases, *nitrile lyases, berberine bridge enzymes, reticuline oxidases, troponine reductases
GRMZM2G348846	2.38976	2.52428	0.13452	misc.nitrilases, *nitrile lyases, berberine bridge enzymes, reticuline oxidases, troponine reductases
GRMZM2G145578	0	2.08194	2.08194	misc.nitrilases, *nitrile lyases, berberine bridge enzymes, reticuline oxidases, troponine reductases
GRMZM2G031941	0.904533	-1.84451	-2.74904	misc.nitrilases, *nitrile lyases, berberine bridge enzymes, reticuline oxidases, troponine reductases
GRMZM2G005583	1.16257	0.983036	-0.179534	misc.nitrilases, *nitrile lyases, berberine bridge enzymes, reticuline oxidases, troponine reductases
GRMZM2G135970	1.06932	1.36857	0.299255	misc.nitrilases, *nitrile lyases, berberine bridge enzymes, reticuline oxidases, troponine reductases
AC203909.3_FG003	1.79095	1.06595	-0.724999	misc.nitrilases, *nitrile lyases, berberine bridge enzymes, reticuline oxidases, troponine reductases
GRMZM2G141026	-2.3916	-3.72786	-1.33626	misc.O-methyl transferases
GRMZM2G349791	-0.90197	-5.37778	-4.47581	misc.O-methyl transferases
GRMZM2G140996	-3.44485	-4.40789	-0.963042	misc.O-methyl transferases
AC196475.3_FG004	0	1.43894	1.43894	misc.O-methyl transferases
GRMZM2G423331	-1.14368	2.71646	3.86014	misc.O-methyl transferases
GRMZM2G085924	-1.061	-7.42147	-6.36048	misc.O-methyl transferases
GRMZM2G150248	2.2618	0.397609	-1.8642	misc.oxidases - copper, flavone etc
GRMZM2G171328	-1.07656	-0.3362	0.740362	misc.oxidases - copper, flavone etc
GRMZM2G125196	-3.27296	-1.10672	2.16624	misc.oxidases - copper, flavone etc
GRMZM2G127361	0	-3.12379	-3.12379	misc.oxidases - copper, flavone etc
GRMZM2G520535	1.02472	0.842908	-0.181813	misc.oxidases - copper, flavone etc
GRMZM2G148884	0	-12.1592	-12.1592	misc.oxidases - copper, flavone etc
GRMZM2G132489	-1.69116	-1.72786	-0.0366994	misc.oxidases - copper, flavone etc
GRMZM2G030529	-1.40975	-0.324899	1.08485	misc.oxidases - copper, flavone etc
GRMZM2G328094	0	1.23555	1.23555	misc.oxidases - copper, flavone etc
GRMZM2G128935	0.180162	-0.86036	-1.04052	misc.oxidases - copper, flavone etc
GRMZM2G058261	1.15123	-0.110222	-1.26145	misc.oxidases - copper, flavone etc
GRMZM2G130904	3.00071	4.16291	1.16219	misc.peroxidases
AC205154.3_FG005	0	14.5689	14.5689	misc.peroxidases
GRMZM2G313184	1.60764	2.74931	1.14167	misc.peroxidases
GRMZM2G116902	1.08514	3.24344	2.1583	misc.peroxidases
GRMZM2G408963	0.773862	-0.347298	-1.12116	misc.peroxidases
GRMZM2G171078	9.20536	12.6534	3.44801	misc.peroxidases
GRMZM2G108153	0.856324	-0.933654	-1.78998	misc.peroxidases
GRMZM2G133434	-0.143676	-4.15236	-4.00868	misc.peroxidases
GRMZM2G176085	1.75643	0.414711	-1.34171	misc.peroxidases
GRMZM2G081928	-3.60311	-12.848	-9.24492	misc.peroxidases
GRMZM2G427815	0	3.55959	3.55959	misc.peroxidases
AC197758.3_FG004	1.46119	3.32168	1.8605	misc.peroxidases
AC209987.4_FG010	1.57455	2.80108	1.22653	misc.plastocyanin-like
GRMZM2G107562	-0.601967	-2.72482	-2.12286	misc.plastocyanin-like
GRMZM2G101916	0	-3.23482	-3.23482	misc.plastocyanin-like
GRMZM2G023847	0.670532	2.02915	1.35862	misc.plastocyanin-like
GRMZM2G027198	1.05796	2.35464	1.29668	misc.plastocyanin-like
GRMZM2G004106	1.32345	1.44755	0.124102	misc.plastocyanin-like
GRMZM2G122302	11.7852	10.864	-0.921222	misc.plastocyanin-like
GRMZM2G345700	0.90363	5.01633	4.1127	misc.protease inhibitor/seed storage/lipid transfer protein (LTP) family protein
GRMZM2G137329	1.88047	-1.68686	-3.56732	misc.protease inhibitor/seed storage/lipid transfer protein (LTP) family protein
GRMZM2G320373	0	2.9795	2.9795	misc.protease inhibitor/seed storage/lipid transfer protein (LTP) family protein
GRMZM2G059964	5.52875	1.52006	-4.00868	misc.protease inhibitor/seed storage/lipid transfer protein (LTP) family protein
GRMZM2G000221	3.51929	0.935102	-2.58419	misc.protease inhibitor/seed storage/lipid transfer protein (LTP) family protein
GRMZM2G164440	0	-11.8178	-11.8178	misc.protease inhibitor/seed storage/lipid transfer protein (LTP) family protein
GRMZM2G070279	0	1.38761	1.38761	misc.short chain dehydrogenase/reductase (SDR)
GRMZM2G135277	1.3709	1.35014	-0.0207578	misc.short chain dehydrogenase/reductase (SDR)
GRMZM2G455809	-2.24801	-2.49116	-0.24315	misc.short chain dehydrogenase/reductase (SDR)
GRMZM2G003563	0	2.36806	2.36806	misc.short chain dehydrogenase/reductase (SDR)
AC210013.4_FG006	-3.2541	-1.46483	1.78927	misc.short chain dehydrogenase/reductase (SDR)
GRMZM2G152179	0.961677	2.09038	1.1287	misc.sulfotransferase
GRMZM2G083935	3.83818	3.83557	-0.00261048	misc.UDP glucosyl and glucoronyl transferases
GRMZM2G127416	0	1.37886	1.37886	misc.UDP glucosyl and glucoronyl transferases
GRMZM2G463996	-5.02632	-13.4088	-8.38248	misc.UDP glucosyl and glucoronyl transferases
GRMZM2G059825	0	1.20501	1.20501	misc.UDP glucosyl and glucoronyl transferases
GRMZM2G166940	1.99383	1.13674	-0.857092	misc.UDP glucosyl and glucoronyl transferases
GRMZM2G161335	0.149824	1.83964	1.68982	misc.UDP glucosyl and glucoronyl transferases
GRMZM2G004858	1.49787	1.72309	0.225221	misc.UDP glucosyl and glucoronyl transferases
GRMZM2G158496	0	-1.22244	-1.22244	misc.UDP glucosyl and glucoronyl transferases
GRMZM2G132706	2.02625	3.25703	1.23078	misc.UDP glucosyl and glucoronyl transferases
GRMZM2G059845	1.59843	2.91782	1.31939	misc.UDP glucosyl and glucoronyl transferases
GRMZM2G457929	-4.47683	-4.7542	-0.277366	misc.UDP glucosyl and glucoronyl transferases
GRMZM2G322047	0	1.05058	1.05058	misc.UDP glucosyl and glucoronyl transferases
GRMZM2G175910	2.07872	3.74246	1.66374	misc.UDP glucosyl and glucoronyl transferases
GRMZM2G130119	0.971801	3.1315	2.1597	misc.UDP glucosyl and glucoronyl transferases
GRMZM2G149935	-0.710717	0.762921	1.47364	misc.UDP glucosyl and glucoronyl transferases
GRMZM2G316030	1.85632	3.96485	2.10853	misc.UDP glucosyl and glucoronyl transferases
GRMZM2G160585	1.8938	2.55136	0.657562	misc.UDP glucosyl and glucoronyl transferases
GRMZM2G018869	0.821558	1.90034	1.07878	misc.UDP glucosyl and glucoronyl transferases
GRMZM2G476049	1.13926	-0.686387	-1.82564	misc.UDP glucosyl and glucoronyl transferases
GRMZM2G162755	0.404945	-2.96106	-3.36601	misc.UDP glucosyl and glucoronyl transferases
GRMZM2G060061	1.52375	0.754529	-0.769219	misc.UDP glucosyl and glucoronyl transferases
GRMZM2G363554	6.34818	4.18303	-2.16515	misc.UDP glucosyl and glucoronyl transferases
GRMZM2G470524	0	2.02256	2.02256	misc.UDP glucosyl and glucoronyl transferases
GRMZM2G095261	0	1.10503	1.10503	misc.UDP glucosyl and glucoronyl transferases
GRMZM2G074514	1.00928	1.16291	0.153632	misc.UDP glucosyl and glucoronyl transferases
GRMZM2G178209	0	1.4376	1.4376	misc.UDP glucosyl and glucoronyl transferases
GRMZM2G022470	-4.60311	-2.0649	2.53821	misc.UDP glucosyl and glucoronyl transferases
GRMZM2G481201	-0.143676	0.997386	1.14106	misc.UDP glucosyl and glucoronyl transferases
GRMZM2G338465	0	1.46042	1.46042	misc.UDP glucosyl and glucoronyl transferases
GRMZM2G159544	3.27136	3.994	0.722634	misc.UDP glucosyl and glucoronyl transferases
GRMZM2G081883	0	-1.87225	-1.87225	mitochondrial electron transport / ATP synthesis.cytochrome c
GRMZM2G122481	1.42599	0.745063	-0.680924	mitochondrial electron transport / ATP synthesis.cytochrome c oxidase
GRMZM2G142109	1.01475	-0.257543	-1.2723	mitochondrial electron transport / ATP synthesis.cytochrome c oxidase
GRMZM2G173040	1.61988	1.83077	0.210881	mitochondrial electron transport / ATP synthesis.electron transfer flavoprotein
GRMZM2G077530	1.34818	1.34449	-0.00368431	mitochondrial electron transport / ATP synthesis.F1-ATPase
GRMZM2G701801	0.485342	1.63812	1.15278	mitochondrial electron transport / ATP synthesis.NADH-DH.complex I
GRMZM2G442129	0.832178	-0.594083	-1.42626	mitochondrial electron transport / ATP synthesis.NADH-DH.localisation not clear
GRMZM2G137312	1.23635	0.910184	-0.326171	mitochondrial electron transport / ATP synthesis.NADH-DH.localisation not clear
GRMZM2G051613	1.85632	1.45448	-0.401848	mitochondrial electron transport / ATP synthesis.NADH-DH.localisation not clear
GRMZM2G141605	0.683857	-0.54222	-1.22608	mitochondrial electron transport / ATP synthesis.NADH-DH.localisation not clear
GRMZM2G149414	1.04038	1.23865	0.198268	mitochondrial electron transport / ATP synthesis.NADH-DH.localisation not clear
GRMZM2G077054	0	-1.30356	-1.30356	N-metabolism.ammonia metabolism.glutamate synthase.NADH dependent
GRMZM2G036464	0	1.96064	1.96064	N-metabolism.ammonia metabolism.glutamine synthetase
GRMZM2G062585	0	1.11344	1.11344	N-metabolism.ammonia metabolism.unspecified
GRMZM2G427097	2.74685	3.42843	0.681588	N-metabolism.N-degradation.glutamate dehydrogenase
GRMZM2G079381	-1.60019	-1.63689	-0.0366994	N-metabolism.nitrate metabolism.nitrite reductase
GRMZM2G102959	-1.93284	-0.866771	1.06607	N-metabolism.nitrate metabolism.nitrite reductase
GRMZM2G428027	0.178252	3.18303	3.00478	N-metabolism.nitrate metabolism.NR
GRMZM2G047961	-0.143676	2.59807	2.74174	not assigned.no ontology
GRMZM2G440614	1.2635	0.540823	-0.722676	not assigned.no ontology
GRMZM2G094698	-0.297247	0.730999	1.02825	not assigned.no ontology
GRMZM2G099010	2.44129	1.71271	-0.728577	not assigned.no ontology
GRMZM2G152611	0.441286	4.14456	3.70327	not assigned.no ontology
GRMZM2G080501	1.38357	1.2739	-0.109667	not assigned.no ontology
AC155434.2_FG001	2.17825	3.20812	1.02987	not assigned.no ontology
GRMZM2G077375	0	12.0348	12.0348	not assigned.no ontology
GRMZM2G026889	0	1.03464	1.03464	not assigned.no ontology
GRMZM2G011553	0	1.85264	1.85264	not assigned.no ontology
GRMZM2G363470	-1.50357	-0.449042	1.05453	not assigned.no ontology
GRMZM2G050270	1.65541	1.25318	-0.402234	not assigned.no ontology
GRMZM2G109753	-0.875743	0.239255	1.115	not assigned.no ontology
GRMZM2G023023	-0.714833	0.685873	1.40071	not assigned.no ontology
GRMZM2G144146	1.1432	0.891158	-0.252047	not assigned.no ontology
GRMZM2G143917	0	-1.16736	-1.16736	not assigned.no ontology
GRMZM2G074138	1.09448	0.544517	-0.549966	not assigned.no ontology
GRMZM2G017249	-1.64543	-1.48497	0.160457	not assigned.no ontology
GRMZM2G048672	2.35002	0.975974	-1.37404	not assigned.no ontology
GRMZM2G177895	-3.06121	-5.15236	-2.09115	not assigned.no ontology
GRMZM2G123544	-0.105202	1.15191	1.25712	not assigned.no ontology
GRMZM2G446050	0	1.40602	1.40602	not assigned.no ontology
GRMZM2G156568	0.797907	-0.273994	-1.0719	not assigned.no ontology
GRMZM2G024350	3.17825	5.45866	2.28041	not assigned.no ontology
GRMZM2G094589	1.91218	1.27214	-0.64004	not assigned.no ontology
GRMZM2G014069	1.34175	0.935102	-0.406649	not assigned.no ontology
GRMZM2G472651	1.60992	0.534895	-1.07503	not assigned.no ontology
GRMZM2G033117	-1.22751	-0.441666	0.785842	not assigned.no ontology
GRMZM2G008751	0	1.55285	1.55285	not assigned.no ontology
GRMZM2G045135	1.55949	0.839898	-0.719588	not assigned.no ontology
GRMZM2G122543	1.3564	1.96569	0.609293	not assigned.no ontology
GRMZM2G044143	-0.344663	1.00148	1.34614	not assigned.no ontology
GRMZM2G146446	10.923	8.93142	-1.99161	not assigned.no ontology
GRMZM2G088669	0.711815	-0.304677	-1.01649	not assigned.no ontology
GRMZM2G063478	-1.30122	-0.713426	0.587791	not assigned.no ontology
GRMZM2G107499	-3.10145	-2.26368	0.83777	not assigned.no ontology
GRMZM2G173067	0	1.31361	1.31361	not assigned.no ontology
GRMZM2G027499	0	1.71532	1.71532	not assigned.no ontology
GRMZM2G080524	3.24864	3.45866	0.210022	not assigned.no ontology
GRMZM2G100955	1.18647	0.587178	-0.599294	not assigned.no ontology
GRMZM2G070252	2.46119	2.8893	0.428112	not assigned.no ontology
GRMZM2G177259	0	1.65858	1.65858	not assigned.no ontology
GRMZM2G004908	-1.7835	0.11694	1.90044	not assigned.no ontology
GRMZM2G027193	0	1.25978	1.25978	not assigned.no ontology
GRMZM2G153725	-0.949457	0.615534	1.56499	not assigned.no ontology
GRMZM2G007160	-1.32136	-0.974888	0.346474	not assigned.no ontology
GRMZM2G126586	1.11936	2.19814	1.07878	not assigned.no ontology
GRMZM2G123996	1.37828	-0.350301	-1.72858	not assigned.no ontology
GRMZM2G109070	1.12318	1.24165	0.118478	not assigned.no ontology
GRMZM2G181000	-2.0423	-2.58501	-0.542711	not assigned.no ontology
GRMZM2G326270	-2.3136	-1.4329	0.880699	not assigned.no ontology
GRMZM2G472827	0	2.74246	2.74246	not assigned.no ontology
GRMZM2G424577	-0.644105	-2.16799	-1.52389	not assigned.no ontology
GRMZM2G139837	1.00657	0.55483	-0.451737	not assigned.no ontology
GRMZM2G021410	12.2433	0	-12.2433	not assigned.no ontology
AC198206.5_FG001	0	-2.87225	-2.87225	not assigned.no ontology
GRMZM2G035131	1.91522	2.55959	0.644375	not assigned.no ontology
GRMZM2G401831	-4.14368	0.479422	4.6231	not assigned.no ontology
GRMZM2G124872	1.82718	1.6311	-0.196082	not assigned.no ontology
GRMZM2G429213	-1.4656	0.227883	1.69349	not assigned.no ontology
GRMZM2G020943	2.88607	1.96485	-0.921222	not assigned.no ontology
GRMZM2G038108	-1.80956	-1.93937	-0.129809	not assigned.no ontology
GRMZM2G166145	1.07314	1.52006	0.446929	not assigned.no ontology
GRMZM2G113287	0.449414	-0.777616	-1.22703	not assigned.no ontology
GRMZM2G143878	1.28259	1.57896	0.296369	not assigned.no ontology
AC197705.4_FG003	1.85632	-0.872253	-2.72858	not assigned.no ontology
GRMZM2G349603	1.26882	1.02376	-0.24506	not assigned.no ontology
GRMZM2G012546	-0.514932	0.712709	1.22764	not assigned.no ontology
GRMZM2G160606	0	2.52006	2.52006	not assigned.no ontology
GRMZM2G028521	1.45723	2.25703	0.799802	not assigned.no ontology
GRMZM2G322129	1.21388	2.70329	1.48941	not assigned.no ontology
GRMZM2G124229	2.85632	4.42695	1.57063	not assigned.no ontology
GRMZM2G034025	-0.921284	0.456339	1.37762	not assigned.no ontology
GRMZM2G145573	0	1.20045	1.20045	not assigned.no ontology
GRMZM2G434696	-2.00166	-0.600951	1.40071	not assigned.no ontology
GRMZM2G064268	0	1.04613	1.04613	not assigned.no ontology
GRMZM2G054803	1.74282	2.4454	0.702575	not assigned.no ontology
GRMZM2G095492	0.00358634	-1.1663	-1.16989	not assigned.no ontology
GRMZM2G057910	0	1.29569	1.29569	not assigned.no ontology
GRMZM2G092718	0	3.06438	3.06438	not assigned.no ontology
GRMZM2G011213	1.48561	0.628417	-0.857192	not assigned.no ontology
GRMZM2G101711	1.27413	2.10585	0.831715	not assigned.no ontology
GRMZM2G050085	1.44129	2.98573	1.54444	not assigned.no ontology
GRMZM2G128737	1.29373	1.15749	-0.136235	not assigned.no ontology
GRMZM2G055857	-2.10891	-1.10052	1.00839	not assigned.no ontology
GRMZM2G002559	1.80628	-0.202402	-2.00868	not assigned.no ontology
AC204611.4_FG001	0.252253	-1.9909	-2.24315	not assigned.no ontology
GRMZM2G147288	1.11936	2.15455	1.03519	not assigned.no ontology
GRMZM2G138572	1.90363	1.27614	-0.627491	not assigned.no ontology
AC233967.1_FG001	1.0311	0.604953	-0.426145	not assigned.no ontology
GRMZM2G060079	-1.95925	-0.880474	1.07878	not assigned.no ontology
GRMZM2G115504	0	1.41543	1.41543	not assigned.no ontology
GRMZM2G088397	0.0913207	-1.01954	-1.11086	not assigned.no ontology
GRMZM2G102944	-1.4656	-0.322696	1.14291	not assigned.no ontology
GRMZM2G007025	1.13774	1.8611	0.723364	not assigned.no ontology
GRMZM2G700806	1.29126	1.40903	0.117772	not assigned.no ontology
AC196059.3_FG003	0.364471	-0.66598	-1.03045	not assigned.no ontology
GRMZM2G157869	1.44129	4.25703	2.81574	not assigned.no ontology
GRMZM2G337191	1.27954	0.563133	-0.716402	not assigned.no ontology
GRMZM2G060213	-1.19975	0.0528552	1.25261	not assigned.no ontology
GRMZM2G117755	-0.802639	0.530711	1.33335	not assigned.no ontology
GRMZM2G074238	2.31467	1.92779	-0.386886	not assigned.no ontology
GRMZM2G464393	2.02625	2.70064	0.674388	not assigned.no ontology
GRMZM2G039757	0.601751	3.23566	2.63391	not assigned.no ontology
GRMZM2G460860	1.23796	0.904296	-0.333663	not assigned.no ontology
GRMZM2G057557	0	1.04263	1.04263	not assigned.no ontology
GRMZM2G118037	0	1.23757	1.23757	not assigned.no ontology
GRMZM2G021885	-0.366069	0.864712	1.23078	not assigned.no ontology
GRMZM2G064663	0.518823	-0.755415	-1.27424	not assigned.no ontology
GRMZM2G568912	-1.69622	-1.00077	0.695449	not assigned.no ontology
GRMZM2G059013	0	-1.92739	-1.92739	not assigned.no ontology
GRMZM2G022897	-1.38915	-2.05512	-0.665965	not assigned.no ontology
GRMZM2G150834	1.33549	0.821445	-0.514047	not assigned.no ontology
GRMZM2G124820	2.39548	2.48969	0.0942079	not assigned.no ontology
GRMZM2G024303	2.72369	3.2917	0.568016	not assigned.no ontology
GRMZM2G024245	0	-2.32793	-2.32793	not assigned.no ontology
GRMZM2G052654	2.22197	1.36394	-0.858028	not assigned.no ontology
GRMZM2G020140	1.20996	1.44325	0.233288	not assigned.no ontology
AC202439.3_FG001	3.81052	2.9351	-0.875418	not assigned.no ontology
GRMZM2G052479	0	-1.20702	-1.20702	not assigned.no ontology
GRMZM2G118979	-2.65102	-1.16236	1.48865	not assigned.no ontology
GRMZM2G133050	1.10846	0.51337	-0.595094	not assigned.no ontology
GRMZM2G351832	2.27136	1.0871	-1.18426	not assigned.no ontology
GRMZM2G368410	-9.18164	1.52006	10.7017	not assigned.no ontology
GRMZM2G049077	1.09918	-0.579471	-1.67865	not assigned.no ontology
GRMZM2G164131	2.34282	0.689989	-1.65283	not assigned.no ontology
GRMZM2G085974	0.341751	2.47115	2.1294	not assigned.no ontology
GRMZM2G091756	2.05272	1.10503	-0.947694	not assigned.no ontology
GRMZM2G021470	-1.28118	-0.202402	1.07878	not assigned.no ontology
GRMZM2G047791	0.0731352	1.48054	1.4074	not assigned.no ontology
GRMZM2G440221	1.38847	1.52946	0.140993	not assigned.no ontology
GRMZM2G061202	0.404945	-1.17679	-1.58174	not assigned.no ontology
GRMZM2G098973	0.768743	-0.245722	-1.01447	not assigned.no ontology
AC233898.1_FG004	0.11571	-0.980009	-1.09572	not assigned.no ontology
GRMZM2G108480	-1.16733	-0.606533	0.560794	not assigned.no ontology
GRMZM2G456132	1.21142	0.508837	-0.702582	not assigned.no ontology
GRMZM2G113129	1.78232	2.001	0.21868	not assigned.no ontology
GRMZM2G007475	1.38684	0.180214	-1.20662	not assigned.no ontology
GRMZM2G120579	1.17519	1.27627	0.101083	not assigned.no ontology
GRMZM2G065021	11.0511	0	-11.0511	not assigned.no ontology
GRMZM2G362785	-2.1832	-0.0264242	2.15678	not assigned.no ontology
GRMZM2G001724	-2.98018	-2.80186	0.178314	not assigned.no ontology
GRMZM2G064001	-0.104148	-1.40458	-1.30044	not assigned.no ontology
GRMZM2G101393	2.06277	4.04844	1.98567	not assigned.no ontology
GRMZM2G019177	1.21082	1.25589	0.0450685	not assigned.no ontology
GRMZM2G094428	1.61121	1.47942	-0.131789	not assigned.no ontology
GRMZM2G116327	-2.81536	-0.64912	2.16624	not assigned.no ontology
GRMZM2G034360	3.24864	-1.0649	-4.31354	not assigned.no ontology
GRMZM2G011269	-3.25257	-3.92986	-0.677297	not assigned.no ontology
GRMZM2G093761	0	1.9795	1.9795	not assigned.no ontology
GRMZM2G305864	1.24864	0.25703	-0.991611	not assigned.no ontology
GRMZM2G350225	0	-1.21174	-1.21174	not assigned.no ontology
GRMZM2G076303	-1.6108	-0.261935	1.34887	not assigned.no ontology
GRMZM2G080530	-1.50851	-1.09157	0.416947	not assigned.no ontology
GRMZM2G164854	-0.473382	1.01799	1.49138	not assigned.no ontology
AC193324.3_FG002	-0.932172	0.857099	1.78927	not assigned.no ontology
GRMZM2G147390	12.1211	7.95199	-4.16915	not assigned.no ontology
GRMZM2G150762	10.372	12.9532	2.58121	not assigned.no ontology
GRMZM2G050693	-0.515645	1.06063	1.57628	not assigned.no ontology
GRMZM2G174196	-1.26342	-1.56315	-0.299734	not assigned.no ontology
GRMZM2G157369	-2.12439	-1.88299	0.241395	not assigned.no ontology.ABC1 family protein
GRMZM2G033478	-1.97555	-0.25523	1.72032	not assigned.no ontology.agenet domain-containing protein
GRMZM2G178829	2.16213	0.546536	-1.6156	not assigned.no ontology.armadillo/beta-catenin repeat family protein
GRMZM2G012178	1.18784	1.2856	0.0977609	not assigned.no ontology.armadillo/beta-catenin repeat family protein
GRMZM2G448330	1.9718	1.7831	-0.188702	not assigned.no ontology.armadillo/beta-catenin repeat family protein
GRMZM2G011513	0.568198	2.7948	2.2266	not assigned.no ontology.C2 domain-containing protein
GRMZM2G180272	0.347129	-1.5674	-1.91453	not assigned.no ontology.C2 domain-containing protein
GRMZM2G331105	-3.85417	-0.246139	3.60803	not assigned.no ontology.C2 domain-containing protein
GRMZM2G553687	-0.262778	0.941945	1.20472	not assigned.no ontology.C2 domain-containing protein
GRMZM2G066153	3.31576	3.66691	0.35115	not assigned.no ontology.C2 domain-containing protein
GRMZM2G082199	1.45	1.21983	-0.230172	not assigned.no ontology.C2 domain-containing protein
GRMZM2G106344	2.66368	4.8893	2.22562	not assigned.no ontology.DC1 domain containing protein
GRMZM2G025109	1.31576	1.88412	0.568362	not assigned.no ontology.DC1 domain containing protein
GRMZM2G178955	1.29073	1.38386	0.0931331	not assigned.no ontology.epsin N-terminal homology (ENTH) domain-containing protein
GRMZM2G021909	0	1.96064	1.96064	not assigned.no ontology.epsin N-terminal homology (ENTH) domain-containing protein
GRMZM2G090693	2.17825	5.9351	3.75685	not assigned.no ontology.formin homology 2 domain-containing protein
GRMZM2G044174	1.38502	-0.503783	-1.8888	not assigned.no ontology.glycine rich proteins
GRMZM2G129083	0.717804	-0.966718	-1.68452	not assigned.no ontology.glycine rich proteins
GRMZM2G019373	7.33206	5.66302	-1.66904	not assigned.no ontology.hydroxyproline rich proteins
GRMZM2G139773	-0.336321	2.42695	2.76328	not assigned.no ontology.hydroxyproline rich proteins
GRMZM2G020940	1.47896	2.19144	0.712485	not assigned.no ontology.hydroxyproline rich proteins
GRMZM2G348125	0.154353	-0.968632	-1.12298	not assigned.no ontology.hydroxyproline rich proteins
GRMZM2G151700	2.79492	2.4376	-0.357321	not assigned.no ontology.hydroxyproline rich proteins
GRMZM2G096602	1.42192	1.01917	-0.402755	not assigned.no ontology.pentatricopeptide (PPR) repeat-containing protein
GRMZM2G147900	2.55676	1.74246	-0.814307	not assigned.no ontology.pentatricopeptide (PPR) repeat-containing protein
GRMZM2G332843	1.75444	1.60495	-0.149491	not assigned.no ontology.pentatricopeptide (PPR) repeat-containing protein
GRMZM2G167568	3.22556	1.35014	-1.87542	not assigned.no ontology.pentatricopeptide (PPR) repeat-containing protein
GRMZM2G317285	2.94379	2.18303	-0.760757	not assigned.no ontology.pentatricopeptide (PPR) repeat-containing protein
GRMZM2G019571	1.66368	-0.327933	-1.99161	not assigned.no ontology.pentatricopeptide (PPR) repeat-containing protein
GRMZM2G020008	3.88607	3.15749	-0.728577	not assigned.no ontology.pentatricopeptide (PPR) repeat-containing protein
GRMZM2G071162	1.63313	0.734189	-0.898941	not assigned.no ontology.pentatricopeptide (PPR) repeat-containing protein
GRMZM2G328961	3.12934	1.9351	-1.19424	not assigned.no ontology.pentatricopeptide (PPR) repeat-containing protein
GRMZM2G029514	2.99383	2.00549	-0.988336	not assigned.no ontology.pentatricopeptide (PPR) repeat-containing protein
GRMZM2G176523	1.15282	1.0878	-0.0650119	not assigned.no ontology.pentatricopeptide (PPR) repeat-containing protein
GRMZM2G399433	2.03177	1.12151	-0.910251	not assigned.no ontology.pentatricopeptide (PPR) repeat-containing protein
GRMZM2G022787	-2.1133	-0.37156	1.74174	not assigned.no ontology.pentatricopeptide (PPR) repeat-containing protein
GRMZM2G410623	1.73897	1.52006	-0.218903	not assigned.no ontology.pentatricopeptide (PPR) repeat-containing protein
GRMZM2G111113	3.85632	2.52006	-1.33626	not assigned.no ontology.pentatricopeptide (PPR) repeat-containing protein
GRMZM2G126664	2.6406	2.46562	-0.174979	not assigned.no ontology.pentatricopeptide (PPR) repeat-containing protein
GRMZM2G145504	1.91366	0.915473	-0.998184	not assigned.no ontology.pentatricopeptide (PPR) repeat-containing protein
GRMZM2G383154	0.599166	-0.509683	-1.10885	not assigned.no ontology.pentatricopeptide (PPR) repeat-containing protein
GRMZM2G383854	2.81052	1.10503	-1.70549	not assigned.no ontology.pentatricopeptide (PPR) repeat-containing protein
GRMZM2G041955	1.77059	1.23466	-0.535932	not assigned.no ontology.pentatricopeptide (PPR) repeat-containing protein
GRMZM2G085089	1.37417	0.0606326	-1.31354	not assigned.no ontology.pentatricopeptide (PPR) repeat-containing protein
GRMZM2G474918	3.24864	2.25703	-0.991611	not assigned.no ontology.pentatricopeptide (PPR) repeat-containing protein
GRMZM2G329293	1.12641	0.654994	-0.471419	not assigned.no ontology.pentatricopeptide (PPR) repeat-containing protein
GRMZM2G166407	0.593289	-0.781105	-1.37439	not assigned.no ontology.pentatricopeptide (PPR) repeat-containing protein
GRMZM2G304965	2.00833	2.37989	0.37156	not assigned.no ontology.pentatricopeptide (PPR) repeat-containing protein
GRMZM2G098869	1.64774	1.32212	-0.325612	not assigned.no ontology.pentatricopeptide (PPR) repeat-containing protein
GRMZM2G162988	2.21707	0.999232	-1.21784	not assigned.no ontology.pentatricopeptide (PPR) repeat-containing protein
GRMZM2G312434	2.47781	2.09264	-0.385169	not assigned.no ontology.pentatricopeptide (PPR) repeat-containing protein
GRMZM2G106384	1.29993	0.461171	-0.83876	not assigned.no ontology.pentatricopeptide (PPR) repeat-containing protein
GRMZM2G146518	2.79492	2.52006	-0.274859	not assigned.no ontology.pentatricopeptide (PPR) repeat-containing protein
GRMZM2G102692	2.11266	1.955	-0.157662	not assigned.no ontology.pentatricopeptide (PPR) repeat-containing protein
GRMZM2G079231	0	2.3372	2.3372	not assigned.no ontology.pentatricopeptide (PPR) repeat-containing protein
GRMZM2G056594	1.87518	0.731568	-1.14361	not assigned.no ontology.pentatricopeptide (PPR) repeat-containing protein
GRMZM2G315121	0.538044	-0.498655	-1.0367	not assigned.no ontology.pentatricopeptide (PPR) repeat-containing protein
GRMZM2G078995	0	1.04699	1.04699	not assigned.no ontology.pentatricopeptide (PPR) repeat-containing protein
GRMZM2G423538	1.39548	0.793083	-0.6024	not assigned.no ontology.pentatricopeptide (PPR) repeat-containing protein
GRMZM2G100058	1.63393	0.644322	-0.989609	not assigned.no ontology.pentatricopeptide (PPR) repeat-containing protein
GRMZM2G306482	0.113482	1.11671	1.00323	not assigned.no ontology.pentatricopeptide (PPR) repeat-containing protein
GRMZM2G465444	1.22021	0.911255	-0.308952	not assigned.no ontology.pentatricopeptide (PPR) repeat-containing protein
GRMZM2G092198	2.44129	1.18303	-1.25826	not assigned.no ontology.pentatricopeptide (PPR) repeat-containing protein
GRMZM2G022884	2.17825	1.63554	-0.542711	not assigned.no ontology.pentatricopeptide (PPR) repeat-containing protein
GRMZM2G150030	3.56204	3.31427	-0.247765	not assigned.no ontology.pentatricopeptide (PPR) repeat-containing protein
GRMZM2G003742	0	1.35014	1.35014	not assigned.no ontology.pentatricopeptide (PPR) repeat-containing protein
GRMZM2G072600	2.61121	2.52006	-0.0911472	not assigned.no ontology.pentatricopeptide (PPR) repeat-containing protein
GRMZM2G098712	0	1.16776	1.16776	not assigned.no ontology.pentatricopeptide (PPR) repeat-containing protein
GRMZM2G060337	1.82316	1.56313	-0.260024	not assigned.no ontology.pentatricopeptide (PPR) repeat-containing protein
GRMZM2G019874	1.82831	1.09264	-0.735667	not assigned.no ontology.pentatricopeptide (PPR) repeat-containing protein
GRMZM2G141202	1.58424	1.48969	-0.0945538	not assigned.no ontology.pentatricopeptide (PPR) repeat-containing protein
GRMZM2G404864	1.00833	1.8611	0.852774	not assigned.no ontology.pentatricopeptide (PPR) repeat-containing protein
GRMZM2G131820	2.0369	1.30434	-0.732561	not assigned.no ontology.pentatricopeptide (PPR) repeat-containing protein
GRMZM2G341216	0	2.994	2.994	not assigned.no ontology.pentatricopeptide (PPR) repeat-containing protein
GRMZM2G464818	12.3178	11.271	-1.04675	not assigned.no ontology.pentatricopeptide (PPR) repeat-containing protein
GRMZM2G029859	2.23484	2.13674	-0.0980999	not assigned.no ontology.pentatricopeptide (PPR) repeat-containing protein
GRMZM2G147279	0	-1.17064	-1.17064	not assigned.no ontology.proline rich family
GRMZM2G094768	1.69283	1.47352	-0.219304	not assigned.no ontology.proline rich family
GRMZM2G065696	-0.27578	0.832342	1.10812	not assigned.no ontology.proline rich family
GRMZM2G123537	-0.66305	0.5963	1.25935	not assigned.no ontology.pumilio/Puf RNA-binding domain-containing protein
GRMZM2G049623	-0.973751	1.14456	2.11831	not assigned.no ontology.pumilio/Puf RNA-binding domain-containing protein
GRMZM2G035118	0	1.29767	1.29767	not assigned.no ontology.pumilio/Puf RNA-binding domain-containing protein
GRMZM2G160279	0.915218	2.59807	1.68285	not assigned.no ontology.pumilio/Puf RNA-binding domain-containing protein
GRMZM2G006287	5.41015	3.6188	-1.79135	not assigned.no ontology.pumilio/Puf RNA-binding domain-containing protein
GRMZM2G398527	-1.35688	-0.00177033	1.35511	not assigned.no ontology.S RNA-binding domain-containing protein
GRMZM2G398825	-2.08228	0.540823	2.6231	not assigned.no ontology.tetratricopeptide repeat (TPR)
GRMZM2G010973	-1.28527	-1.93597	-0.650706	not assigned.no ontology.tetratricopeptide repeat (TPR)
GRMZM2G040513	1.88017	1.15749	-0.722676	not assigned.no ontology.tetratricopeptide repeat (TPR)
GRMZM2G046933	3.31576	3.9795	0.66374	not assigned.unknown
GRMZM2G419777	2.75903	3.97759	1.21857	not assigned.unknown
GRMZM2G339866	-3.37773	-5.75839	-2.38065	not assigned.unknown
GRMZM2G145158	-12.5992	-12.5992	0	not assigned.unknown
GRMZM2G408174	2.23136	1.29265	-0.93871	not assigned.unknown
GRMZM2G373859	-1.48248	-1.68381	-0.20133	not assigned.unknown
GRMZM2G028007	1.18142	1.30995	0.128531	not assigned.unknown
GRMZM2G090112	-1.47741	-0.846993	0.63042	not assigned.unknown
GRMZM2G031580	-1.32055	-0.811142	0.509412	not assigned.unknown
GRMZM2G463953	0.0035498	1.14552	1.14197	not assigned.unknown
GRMZM2G005419	1.76321	2.26257	0.499354	not assigned.unknown
GRMZM2G013704	1.35215	1.5279	0.175748	not assigned.unknown
GRMZM2G163086	12.4426	0	-12.4426	not assigned.unknown
GRMZM2G426336	1.76321	0.707691	-1.05552	not assigned.unknown
GRMZM2G003835	1.81052	1.06438	-0.746135	not assigned.unknown
GRMZM2G122577	1.17825	3.02256	1.84431	not assigned.unknown
GRMZM2G302913	-1.56052	0.723029	2.28354	not assigned.unknown
AC205376.4_FG003	2.04701	1.13946	-0.907547	not assigned.unknown
GRMZM2G028640	-0.0313138	-1.37341	-1.34209	not assigned.unknown
GRMZM2G084116	-1.3594	-3.42747	-2.06806	not assigned.unknown
GRMZM2G150791	1.32447	0.105027	-1.21945	not assigned.unknown
GRMZM2G114459	-1.45488	-0.169462	1.28542	not assigned.unknown
GRMZM2G023652	-0.0847825	1.00119	1.08597	not assigned.unknown
GRMZM2G101527	0.679446	2.32212	1.64268	not assigned.unknown
GRMZM2G343563	0	-1.96302	-1.96302	not assigned.unknown
GRMZM2G145850	1.5344	0.149226	-1.38517	not assigned.unknown
GRMZM2G094867	1.19261	1.16776	-0.0248448	not assigned.unknown
GRMZM2G139786	1.80492	-1.38683	-3.19175	not assigned.unknown
GRMZM2G091487	1.27136	2.00358	0.73222	not assigned.unknown
GRMZM2G069198	-1.14368	-0.232355	0.911321	not assigned.unknown
GRMZM2G152451	0	3.16776	3.16776	not assigned.unknown
GRMZM2G701310	1.45127	0.616926	-0.834345	not assigned.unknown
GRMZM2G116520	0.75323	4.97648	4.22325	not assigned.unknown
GRMZM2G052908	4.54981	3.80547	-0.744344	not assigned.unknown
GRMZM2G401883	0	1.7716	1.7716	not assigned.unknown
GRMZM2G314386	0	1.65499	1.65499	not assigned.unknown
GRMZM2G154036	1.51267	1.70616	0.19349	not assigned.unknown
GRMZM2G036465	-3.04315	-0.964371	2.07878	not assigned.unknown
GRMZM2G080487	3.07549	-1.60547	-4.68096	not assigned.unknown
GRMZM2G091592	-1.68283	0.535494	2.21833	not assigned.unknown
GRMZM2G126865	0	1.20613	1.20613	not assigned.unknown
GRMZM2G181219	10.6973	9.9687	-0.728577	not assigned.unknown
GRMZM2G060148	-1.39743	1.50447	2.9019	not assigned.unknown
GRMZM2G022242	-2.01815	-1.71698	0.30117	not assigned.unknown
GRMZM2G353834	3.90072	3.68999	-0.210729	not assigned.unknown
GRMZM2G082216	-2.20781	-2.26653	-0.0587257	not assigned.unknown
GRMZM2G119272	-1.65269	-2.6305	-0.977806	not assigned.unknown
GRMZM2G099207	0	1.07026	1.07026	not assigned.unknown
GRMZM2G051808	2.04897	-0.550325	-2.59929	not assigned.unknown
GRMZM2G057093	1.40652	2.23627	0.82975	not assigned.unknown
GRMZM2G161310	1.20691	1.92078	0.713872	not assigned.unknown
GRMZM2G103864	-1.10776	-1.37475	-0.266997	not assigned.unknown
GRMZM2G349670	13.1864	12.0428	-1.14361	not assigned.unknown
GRMZM2G364735	1.44129	-0.196143	-1.63743	not assigned.unknown
GRMZM2G143759	2.52875	1.9795	-0.549253	not assigned.unknown
GRMZM2G302601	2.90469	1.56313	-1.34155	not assigned.unknown
GRMZM2G018695	1.61532	1.96258	0.347267	not assigned.unknown
GRMZM2G154223	-3.3916	-4.31283	-0.921222	not assigned.unknown
GRMZM2G100629	-1.49731	-1.9255	-0.428182	not assigned.unknown
GRMZM2G417004	10.6223	0	-10.6223	not assigned.unknown
GRMZM2G369839	0.544863	-0.893418	-1.43828	not assigned.unknown
GRMZM2G154532	1.16445	0.27975	-0.884696	not assigned.unknown
GRMZM2G081826	-2.10906	-2.3033	-0.194241	not assigned.unknown
GRMZM2G039592	1.23647	1.19637	-0.0400995	not assigned.unknown
GRMZM2G021439	3.12934	2.4376	-0.69174	not assigned.unknown
GRMZM2G012464	4.34818	1.25703	-3.09115	not assigned.unknown
GRMZM2G363447	2.2969	1.52006	-0.776832	not assigned.unknown
GRMZM2G029382	1.32581	-0.180376	-1.50618	not assigned.unknown
GRMZM2G032266	1.87091	0.787003	-1.08391	not assigned.unknown
GRMZM2G042797	2.17825	2.02256	-0.155687	not assigned.unknown
GRMZM2G701979	3.52875	4.02256	0.493815	not assigned.unknown
GRMZM2G018579	1.82244	0.0779485	-1.74449	not assigned.unknown
GRMZM2G025648	0.443014	-0.62194	-1.06495	not assigned.unknown
GRMZM2G175989	0.273029	-0.735781	-1.00881	not assigned.unknown
GRMZM2G161560	1.0057	0.661537	-0.344165	not assigned.unknown
GRMZM2G049915	1.26843	-1.63474	-2.90317	not assigned.unknown
GRMZM2G008250	1.98561	1.9795	-0.00611105	not assigned.unknown
GRMZM2G119950	1.43338	0.723183	-0.710199	not assigned.unknown
GRMZM2G079746	1.1122	0.845834	-0.266362	not assigned.unknown
GRMZM2G142409	0.785935	1.96905	1.18311	not assigned.unknown
GRMZM2G180903	0	1.01396	1.01396	not assigned.unknown
GRMZM2G430463	-3.60311	-3.52433	0.0787778	not assigned.unknown
GRMZM2G004191	4.55945	4.3163	-0.24315	not assigned.unknown
GRMZM2G094396	1.71047	0.935102	-0.775371	not assigned.unknown
GRMZM2G024551	3.61714	3.03196	-0.585173	not assigned.unknown
GRMZM2G401026	-1.0047	-0.868206	0.136493	not assigned.unknown
GRMZM2G124918	1.08778	0.906533	-0.181248	not assigned.unknown
GRMZM2G038916	3.10425	2.7764	-0.327847	not assigned.unknown
GRMZM2G039542	1.18671	0.602526	-0.584187	not assigned.unknown
GRMZM2G051752	-1.73202	-2.51759	-0.785567	not assigned.unknown
GRMZM2G091293	0	1.04805	1.04805	not assigned.unknown
GRMZM2G095144	-1.54747	-3.09917	-1.5517	not assigned.unknown
GRMZM2G417439	-1.35667	-0.277892	1.07878	not assigned.unknown
GRMZM2G109332	1.37989	-0.605467	-1.98535	not assigned.unknown
GRMZM2G061695	0	1.52006	1.52006	not assigned.unknown
GRMZM2G010925	0	2.9351	2.9351	not assigned.unknown
GRMZM2G140153	0	1.499	1.499	not assigned.unknown
GRMZM2G056513	3.93161	3.72766	-0.203952	not assigned.unknown
GRMZM2G097021	1.00049	0.733238	-0.267257	not assigned.unknown
GRMZM2G146173	1.20146	0.310611	-0.890849	not assigned.unknown
GRMZM2G117558	0	-1.59328	-1.59328	not assigned.unknown
GRMZM2G018369	1.18563	0.350139	-0.835492	not assigned.unknown
GRMZM2G084021	1.73079	1.52006	-0.210729	not assigned.unknown
GRMZM2G006676	2.02625	2.14456	0.118306	not assigned.unknown
GRMZM2G057006	0	1.23172	1.23172	not assigned.unknown
GRMZM2G364272	0.740847	2.6097	1.86885	not assigned.unknown
GRMZM2G701513	-1.34803	-1.14896	0.199072	not assigned.unknown
GRMZM2G319357	0	-1.39747	-1.39747	not assigned.unknown
GRMZM2G031317	0.186472	2.43518	2.2487	not assigned.unknown
GRMZM2G001805	0.445834	-0.608487	-1.05432	not assigned.unknown
GRMZM2G110395	1.51168	1.25703	-0.254646	not assigned.unknown
GRMZM2G164912	0	1.68999	1.68999	not assigned.unknown
GRMZM2G473709	1.29833	1.8342	0.535869	not assigned.unknown
GRMZM2G700655	-1.11372	-0.329952	0.783771	not assigned.unknown
AC191009.3_FG004	0	1.69118	1.69118	not assigned.unknown
GRMZM2G170812	0	-1.58586	-1.58586	not assigned.unknown
GRMZM2G118369	-0.143676	2.25703	2.40071	not assigned.unknown
GRMZM2G454056	-1.76383	-1.43994	0.32389	not assigned.unknown
GRMZM2G061465	1.27136	1.44325	0.171887	not assigned.unknown
GRMZM2G149543	0	-1.69898	-1.69898	not assigned.unknown
GRMZM2G060567	-1.13912	-1.28122	-0.142098	not assigned.unknown
GRMZM2G348863	-2.54223	-4.33792	-1.79569	not assigned.unknown
GRMZM2G122443	1.50959	1.31361	-0.195979	not assigned.unknown
GRMZM2G340935	-2.72864	-1.52433	1.20431	not assigned.unknown
GRMZM2G003426	-2.28295	-5.41363	-3.13068	not assigned.unknown
GRMZM2G045638	2.14476	1.69086	-0.45389	not assigned.unknown
GRMZM2G444692	-0.582961	0.679263	1.26222	not assigned.unknown
GRMZM2G175396	0.840204	2.10858	1.26838	not assigned.unknown
GRMZM2G165325	3.40652	3.34692	-0.0596056	not assigned.unknown
GRMZM2G403797	1.28146	0.487274	-0.794183	not assigned.unknown
GRMZM2G004583	0.622062	-0.516136	-1.1382	not assigned.unknown
GRMZM2G048129	2.10425	1.8893	-0.214953	not assigned.unknown
GRMZM2G011031	0	1.2739	1.2739	not assigned.unknown
GRMZM2G701746	-2.17116	-3.79282	-1.62166	not assigned.unknown
GRMZM2G301961	-1.36607	-1.15605	0.210022	not assigned.unknown
GRMZM2G099285	0.138095	-0.929969	-1.06806	not assigned.unknown
GRMZM2G306597	1.33568	0.644652	-0.691024	not assigned.unknown
GRMZM2G453301	1.73079	-0.327933	-2.05873	not assigned.unknown
GRMZM2G141499	1.312	0.560706	-0.751297	not assigned.unknown
GRMZM2G007134	3.40064	1.9351	-1.46554	not assigned.unknown
GRMZM2G044968	3.19261	2.39453	-0.798074	not assigned.unknown
GRMZM2G039536	0.191927	-0.93889	-1.13082	not assigned.unknown
GRMZM2G148773	1.56904	0.502142	-1.0669	not assigned.unknown
GRMZM2G032314	2.12481	1.76107	-0.36374	not assigned.unknown
GRMZM2G024992	-0.446923	0.567149	1.01407	not assigned.unknown
GRMZM2G148726	-3.00166	-2.60095	0.400706	not assigned.unknown
GRMZM2G119370	-12.2418	-12.2418	0	not assigned.unknown
GRMZM2G114380	1.54438	0.428142	-1.11624	not assigned.unknown
GRMZM2G430646	3.63768	1.9351	-1.70258	not assigned.unknown
GRMZM2G029243	1.17825	4.58854	3.41029	not assigned.unknown
GRMZM2G093139	-1.3916	-1.25393	0.137672	not assigned.unknown
GRMZM2G001255	1.06084	1.22348	0.162638	not assigned.unknown
AC220970.4_FG002	4.94379	-7.40039	-12.3442	not assigned.unknown
GRMZM2G069708	0	-1.02189	-1.02189	not assigned.unknown
AC233901.1_FG010	1.12681	0.261912	-0.864899	not assigned.unknown
GRMZM2G060011	2.33026	1.69591	-0.634341	not assigned.unknown
GRMZM2G147787	-2.38261	-2.25971	0.1229	not assigned.unknown
GRMZM2G425545	2.14173	0.635541	-1.50618	not assigned.unknown
GRMZM2G018027	2.7143	1.9351	-0.779203	not assigned.unknown
GRMZM2G071808	-14.6601	-14.6601	0	not assigned.unknown
GRMZM2G161902	-4.23114	-1.15236	3.07878	not assigned.unknown
GRMZM2G042323	1.59329	4.20812	2.61483	not assigned.unknown
GRMZM2G105941	4.45624	3.72952	-0.726719	not assigned.unknown
GRMZM2G122003	1.35513	1.08397	-0.271165	not assigned.unknown
GRMZM2G023711	3.98757	2.52006	-1.4675	not assigned.unknown
GRMZM2G424181	-1.20948	0.559344	1.76882	not assigned.unknown
GRMZM2G179616	0	-1.93937	-1.93937	not assigned.unknown
GRMZM2G043878	1.07872	2.8737	1.79498	not assigned.unknown
GRMZM2G441144	3.02625	1.19814	-1.82811	not assigned.unknown
GRMZM2G026839	2.2969	0.712709	-1.58419	not assigned.unknown
GRMZM2G170262	1.72139	1.25703	-0.464364	not assigned.unknown
GRMZM2G064008	0.856324	3.25703	2.40071	not assigned.unknown
GRMZM2G069317	3.37989	2.10503	-1.27486	not assigned.unknown
GRMZM2G087918	0	-1.3228	-1.3228	not assigned.unknown
GRMZM2G076029	3.06578	2.18303	-0.882748	not assigned.unknown
GRMZM2G047299	-0.0677273	3.25703	3.32476	not assigned.unknown
GRMZM2G175513	-3.95103	-2.28729	1.66374	not assigned.unknown
GRMZM2G365983	-1.05098	-0.125581	0.925398	not assigned.unknown
GRMZM2G443881	1.0116	-0.202402	-1.214	not assigned.unknown
GRMZM2G421240	-2.60311	-0.479936	2.12317	not assigned.unknown
GRMZM2G467370	1.7143	2.87762	1.16331	not assigned.unknown
GRMZM2G006216	1.34175	1.42053	0.0787778	not assigned.unknown
GRMZM2G043843	0.90695	-0.599235	-1.50618	not assigned.unknown
GRMZM2G389625	2.17825	1.12775	-1.05051	not assigned.unknown
GRMZM2G108898	0.271361	-1.76534	-2.0367	not assigned.unknown
GRMZM2G056547	0	-1.5624	-1.5624	not assigned.unknown
GRMZM2G174615	1.48859	2.07261	0.584013	not assigned.unknown
GRMZM2G168552	0.296925	-0.84911	-1.14603	not assigned.unknown
GRMZM2G097129	2.48859	1.97073	-0.517866	not assigned.unknown
GRMZM2G023013	-3.3136	-3.23482	0.0787778	not assigned.unknown
GRMZM2G112524	-0.693485	2.57896	3.27244	not assigned.unknown
GRMZM2G169372	1.52308	0.368061	-1.15502	not assigned.unknown
GRMZM2G092525	0	3.32742	3.32742	not assigned.unknown
GRMZM2G012566	13.3261	13.1443	-0.181772	not assigned.unknown
GRMZM2G121625	1.07264	0.654994	-0.417648	not assigned.unknown
GRMZM2G035514	1.92045	1.9351	0.0146475	not assigned.unknown
GRMZM2G101818	-0.070095	-1.9676	-1.89751	not assigned.unknown
GRMZM2G013546	0	-1.54489	-1.54489	not assigned.unknown
GRMZM2G150242	0.459434	1.52614	1.06671	not assigned.unknown
GRMZM2G141353	11.8839	13.0071	1.12317	not assigned.unknown
GRMZM2G057841	0.588391	3.27646	2.68807	not assigned.unknown
GRMZM2G122447	5.2572	4.16392	-1.09328	not assigned.unknown
GRMZM2G099767	1.82264	0.770715	-1.05193	not assigned.unknown
GRMZM2G082149	2.35457	1.8611	-0.493474	not assigned.unknown
GRMZM2G072383	-0.294998	-1.93995	-1.64495	not assigned.unknown
GRMZM2G382711	-0.0023203	2.14685	2.14917	not assigned.unknown
GRMZM2G005562	-1.23311	-0.591913	0.641198	not assigned.unknown
GRMZM2G164558	0	-1.20033	-1.20033	not assigned.unknown
GRMZM2G138259	0	1.4376	1.4376	not assigned.unknown
AC234160.1_FG004	1.59329	2.89446	1.30117	not assigned.unknown
GRMZM2G006463	2.78232	1.8611	-0.921222	not assigned.unknown
GRMZM2G064042	1.18349	-0.636805	-1.82029	not assigned.unknown
GRMZM2G474019	2.95586	1.71271	-1.24315	not assigned.unknown
GRMZM2G172891	1.70432	0.350139	-1.35418	not assigned.unknown
GRMZM2G038116	10.8866	9.96534	-0.921222	not assigned.unknown
GRMZM2G046407	1.57253	1.34368	-0.228847	not assigned.unknown
GRMZM2G700128	1.14002	0.595347	-0.544669	not assigned.unknown
GRMZM2G381318	-1.57978	-0.0338714	1.5459	not assigned.unknown
GRMZM2G455784	1.80061	1.3985	-0.402112	not assigned.unknown
GRMZM2G009928	1.03529	-0.101657	-1.13695	not assigned.unknown
GRMZM2G052750	0.952539	-0.463448	-1.41599	not assigned.unknown
GRMZM2G178709	0.80953	-0.449562	-1.25909	not assigned.unknown
GRMZM2G084935	-0.34531	-1.60864	-1.26333	not assigned.unknown
GRMZM2G024391	-1.13465	-1.98909	-0.854435	not assigned.unknown
GRMZM2G370193	0	2.42053	2.42053	not assigned.unknown
GRMZM2G028986	-2.32359	-1.26753	1.05606	not assigned.unknown
GRMZM2G134878	1.19921	0.277989	-0.921222	not assigned.unknown
GRMZM2G324248	3.76321	2.97463	-0.788584	not assigned.unknown
GRMZM2G172529	1.47408	0.984011	-0.490065	not assigned.unknown
GRMZM2G112488	0.87835	1.90142	1.02307	not assigned.unknown
GRMZM2G098721	0.915218	-1.25754	-2.17276	not assigned.unknown
GRMZM2G139018	-1.1235	-0.127183	0.996316	not assigned.unknown
GRMZM2G104833	1.29512	0.723004	-0.572111	not assigned.unknown
GRMZM2G024315	0	1.10243	1.10243	not assigned.unknown
GRMZM2G359102	0	1.05888	1.05888	not assigned.unknown
GRMZM2G124573	0	1.269	1.269	not assigned.unknown
GRMZM2G119802	0.294445	2.13572	1.84128	not assigned.unknown
AC234165.1_FG002	-1.15274	-1.27888	-0.126134	not assigned.unknown
GRMZM2G113569	0	1.42222	1.42222	not assigned.unknown
GRMZM2G043348	0	1.11567	1.11567	not assigned.unknown
GRMZM2G388823	-1.19614	0.520064	1.71621	not assigned.unknown
GRMZM2G000829	-2.09121	-1.36035	0.730855	not assigned.unknown
GRMZM2G113052	-1.36607	0.198136	1.5642	not assigned.unknown
GRMZM2G104397	0.0556327	-1.36035	-1.41599	not assigned.unknown
AC226235.2_FG003	2.11158	1.01653	-1.09505	not assigned.unknown
GRMZM2G146616	-1.64219	-1.38683	0.255367	not assigned.unknown
GRMZM2G073567	-3.11117	-1.29622	1.81494	not assigned.unknown
GRMZM2G019284	1.10144	0.572532	-0.528905	not assigned.unknown
GRMZM2G083972	0.999282	2.11832	1.11904	not assigned.unknown
GRMZM2G147814	-1.07858	0.141553	1.22013	not assigned.unknown
GRMZM2G099960	1.58568	0.231495	-1.35418	not assigned.unknown
GRMZM2G115476	0	-1.02215	-1.02215	not assigned.unknown
GRMZM2G056961	0	-1.76534	-1.76534	not assigned.unknown
AC233901.1_FG005	1.22556	1.48764	0.262085	not assigned.unknown
GRMZM2G359322	2.73079	2.15749	-0.573299	not assigned.unknown
GRMZM2G086450	-1.43125	-0.013673	1.41758	not assigned.unknown
GRMZM2G032047	0	1.26549	1.26549	not assigned.unknown
GRMZM2G443509	-1.12814	-0.959472	0.168663	not assigned.unknown
GRMZM2G111261	3.66368	1.35014	-2.31354	not assigned.unknown
GRMZM2G163296	0	1.12775	1.12775	not assigned.unknown
GRMZM2G443560	0	-1.62129	-1.62129	not assigned.unknown
GRMZM2G160719	0	2.35014	2.35014	not assigned.unknown
GRMZM2G094543	-2.2753	-1.45254	0.822764	not assigned.unknown
GRMZM2G082564	1.55111	1.24228	-0.308826	not assigned.unknown
GRMZM2G032478	-2.06121	-0.597772	1.46344	not assigned.unknown
GRMZM2G113682	1.35228	0.747732	-0.60455	not assigned.unknown
GRMZM2G459642	-1.66073	-0.0305468	1.63019	not assigned.unknown
GRMZM2G315769	0	1.07076	1.07076	not assigned.unknown
GRMZM2G703292	-1.34007	0.563133	1.90321	not assigned.unknown
GRMZM2G160354	5.62891	4.07806	-1.55085	not assigned.unknown
GRMZM2G149326	3.80628	2.76107	-1.04521	not assigned.unknown
GRMZM2G023982	2.22556	0.742457	-1.4831	not assigned.unknown
GRMZM2G004516	0.893413	-0.223596	-1.11701	not assigned.unknown
GRMZM2G162675	2.44129	2.15749	-0.283792	not assigned.unknown
GRMZM2G057451	-2.88064	-3.0649	-0.184257	not assigned.unknown
GRMZM2G040833	-11.2943	-11.2943	0	not assigned.unknown
GRMZM2G366681	3.54282	3.56509	0.0222674	not assigned.unknown
GRMZM2G069316	1.42285	0.921296	-0.501553	not assigned.unknown
GRMZM2G097135	-6.04253	-5.54871	0.493815	not assigned.unknown
GRMZM2G107226	3.24864	-1.0649	-4.31354	not assigned.unknown
GRMZM2G123499	-2.14368	-0.110702	2.03297	not assigned.unknown
GRMZM2G036282	1.38882	0.485299	-0.90352	not assigned.unknown
GRMZM2G177386	1.91522	2.28088	0.365659	not assigned.unknown
GRMZM2G136700	0	1.02437	1.02437	not assigned.unknown
GRMZM2G166994	0	1.19931	1.19931	not assigned.unknown
GRMZM2G410757	0.776153	-0.74297	-1.51912	not assigned.unknown
GRMZM2G324544	2.14173	3.2205	1.07878	not assigned.unknown
GRMZM2G116083	1.1485	1.37567	0.22717	not assigned.unknown
GRMZM2G059753	1.3709	1.12775	-0.24315	not assigned.unknown
GRMZM2G011373	1.98063	1.03963	-0.941002	not assigned.unknown
GRMZM2G105579	-1.59739	-0.872253	0.725141	not assigned.unknown
GRMZM2G094352	2.02166	0.420529	-1.60113	not assigned.unknown
GRMZM2G322634	1.60764	0.89446	-0.713185	not assigned.unknown
GRMZM2G139175	0	3.02256	3.02256	not assigned.unknown
GRMZM2G451112	0	-1.01337	-1.01337	not assigned.unknown
GRMZM2G373522	1.74762	4.47276	2.72514	not assigned.unknown
GRMZM2G048537	-1.65825	-0.257543	1.40071	not assigned.unknown
GRMZM2G701781	14.5419	13.2819	-1.26002	not assigned.unknown
GRMZM2G146677	0	1.21544	1.21544	not assigned.unknown
GRMZM2G419994	1.71562	0.343741	-1.37188	not assigned.unknown
GRMZM2G052100	-0.297842	1.60145	1.89929	not assigned.unknown
GRMZM2G096946	1.64182	2.1218	0.479983	not assigned.unknown
GRMZM2G038714	0.341751	2.47115	2.1294	not assigned.unknown
GRMZM2G019166	1.16213	0.873701	-0.288431	not assigned.unknown
GRMZM2G074229	0.621859	-0.493742	-1.1156	not assigned.unknown
GRMZM2G078033	-1.4656	1.9351	3.40071	not assigned.unknown
GRMZM2G022088	1.03082	1.47115	0.440333	not assigned.unknown
GRMZM2G091717	1.06863	0.767374	-0.301253	not assigned.unknown
GRMZM2G115260	2.55676	1.8611	-0.695662	not assigned.unknown
GRMZM2G122073	11.1923	0	-11.1923	not assigned.unknown
GRMZM2G169064	-3.53599	-0.872253	2.66374	not assigned.unknown
GRMZM2G358311	-1.44109	-0.619017	0.822071	not assigned.unknown
GRMZM2G014099	0.660928	-0.386826	-1.04775	not assigned.unknown
GRMZM2G031591	14.5379	14.002	-0.535932	not assigned.unknown
GRMZM2G163641	1.14492	0.50501	-0.639913	not assigned.unknown
GRMZM2G068707	6.39548	3.7764	-2.61908	not assigned.unknown
GRMZM2G334181	-1.12888	0.0494344	1.17831	not assigned.unknown
GRMZM2G130486	1.88875	1.47567	-0.413075	not assigned.unknown
GRMZM2G046849	-1.90715	-1.75568	0.151462	not assigned.unknown
GRMZM2G074252	0.117589	-1.02308	-1.14067	not assigned.unknown
GRMZM2G014988	1.15719	1.42649	0.2693	not assigned.unknown
GRMZM2G162623	-1.23679	-0.0648983	1.17189	not assigned.unknown
GRMZM2G467184	0	-1.28407	-1.28407	not assigned.unknown
GRMZM2G004183	2.76321	3.03664	0.273425	not assigned.unknown
GRMZM2G042118	1.71378	0.899478	-0.814307	not assigned.unknown
GRMZM2G069596	0	1.21194	1.21194	not assigned.unknown
GRMZM2G031143	4.37252	1.82681	-2.54571	not assigned.unknown
GRMZM2G108723	-2.84412	-6.08727	-3.24315	not assigned.unknown
GRMZM2G143367	1.71882	1.23056	-0.488263	not assigned.unknown
GRMZM2G701767	-2.24691	-1.32719	0.919711	not assigned.unknown
GRMZM2G449944	12.7975	7.96937	-4.82811	not assigned.unknown
GRMZM2G078283	1.01105	0.807094	-0.203952	not assigned.unknown
GRMZM2G017031	1.85632	0.0726052	-1.78372	not assigned.unknown
GRMZM2G067514	1.25945	0.40142	-0.858028	not assigned.unknown
GRMZM2G107591	-3.20257	-3.12379	0.0787778	not assigned.unknown
GRMZM2G081114	-0.99719	-2.45447	-1.45728	not assigned.unknown
GRMZM2G409722	0.923438	2.29767	1.37423	not assigned.unknown
GRMZM2G062429	0.452427	-1.4037	-1.85613	not assigned.unknown
GRMZM2G472449	1.47103	-1.25754	-2.72858	not assigned.unknown
GRMZM2G157153	-1.81505	-5.49116	-3.67611	not assigned.unknown
GRMZM2G116629	0.434091	2.1793	1.74521	not assigned.unknown
GRMZM2G056038	0.770594	2.05484	1.28425	not assigned.unknown
GRMZM2G165426	1.28881	1.55371	0.264904	not assigned.unknown
GRMZM2G106479	-0.0534783	1.8138	1.86727	not assigned.unknown
GRMZM2G178752	0.556764	-0.894973	-1.45174	not assigned.unknown
GRMZM2G083058	-0.880642	2.75613	3.63677	not assigned.unknown
GRMZM2G386091	4.84501	3.81774	-1.02726	not assigned.unknown
GRMZM2G026447	0	1.40223	1.40223	not assigned.unknown
GRMZM2G009208	1.17825	1.14661	-0.0316461	not assigned.unknown
GRMZM2G300424	2.54082	1.4853	-1.05552	not assigned.unknown
GRMZM2G134889	0	1.21155	1.21155	not assigned.unknown
GRMZM2G145632	1.44129	1.18886	-0.252428	not assigned.unknown
GRMZM2G067122	3.147	1.25703	-1.88997	not assigned.unknown
GRMZM2G397261	-0.0749634	2.64364	2.7186	not assigned.unknown
GRMZM2G058250	0.124736	-0.959716	-1.08445	not assigned.unknown
GRMZM2G161780	0	1.7831	1.7831	not assigned.unknown
GRMZM2G091766	-2.01815	-0.58573	1.43241	not assigned.unknown
GRMZM2G412150	-1.71832	-0.291614	1.4267	not assigned.unknown
GRMZM2G125812	0	-1.29372	-1.29372	not assigned.unknown
GRMZM2G097048	1.97971	2.17214	0.192435	not assigned.unknown
GRMZM2G131340	1.12641	0.548079	-0.578334	not assigned.unknown
GRMZM2G056068	1.08115	0.668649	-0.412505	not assigned.unknown
GRMZM2G139462	1.88055	0.74909	-1.13146	not assigned.unknown
GRMZM2G068149	1.99383	0.861101	-1.13273	not assigned.unknown
GRMZM2G001334	-1.65269	-0.271152	1.38154	not assigned.unknown
GRMZM2G101513	-1.08709	0.564264	1.65136	not assigned.unknown
GRMZM2G138255	-0.45579	0.882452	1.33824	not assigned.unknown
GRMZM2G009448	1.12109	0.623516	-0.497572	not assigned.unknown
GRMZM2G465860	15.7758	14.1866	-1.58924	not assigned.unknown
GRMZM2G127841	5.68921	2.52006	-3.16915	not assigned.unknown
GRMZM2G016346	0	-1.77539	-1.77539	not assigned.unknown
GRMZM2G142705	1.72422	1.03944	-0.684782	not assigned.unknown
GRMZM2G125342	0	1.26441	1.26441	not assigned.unknown
GRMZM2G374777	2.60356	1.58718	-1.01638	not assigned.unknown
GRMZM2G169402	-0.143676	0.935102	1.07878	not assigned.unknown
GRMZM2G004835	0	1.07503	1.07503	not assigned.unknown
GRMZM2G132130	0	-1.28969	-1.28969	not assigned.unknown
GRMZM2G063882	-1.15739	-1.14442	0.0129758	not assigned.unknown
GRMZM2G472852	-0.959688	-2.05044	-1.09075	not assigned.unknown
AC195340.3_FG004	1.45016	1.8737	0.423537	not assigned.unknown
GRMZM2G437675	2.17825	2.0871	-0.0911472	not assigned.unknown
GRMZM2G139478	0.800829	-0.366554	-1.16738	not assigned.unknown
GRMZM2G109348	0	1.10175	1.10175	not assigned.unknown
GRMZM2G026922	0.196399	-1.84512	-2.04152	not assigned.unknown
GRMZM2G700571	11.4587	9.6306	-1.82811	not assigned.unknown
GRMZM2G307567	-1.08094	0.498531	1.57947	not assigned.unknown
GRMZM2G157010	0	-1.02118	-1.02118	not assigned.unknown
GRMZM2G161154	2.03624	0.507426	-1.52882	not assigned.unknown
GRMZM2G054522	0.73981	-0.337917	-1.07773	not assigned.unknown
GRMZM2G047298	2.94379	0.157494	-2.78629	not assigned.unknown
GRMZM2G073942	1.2074	0.397207	-0.810191	not assigned.unknown
GRMZM2G170413	-0.400016	-2.49116	-2.09115	not assigned.unknown
GRMZM2G377168	-1.95786	-1.33604	0.621823	not assigned.unknown
GRMZM2G360234	-1.7946	-1.67835	0.116253	not assigned.unknown
GRMZM2G176433	-3.72864	-3.64986	0.0787778	not assigned.unknown
GRMZM2G171565	-1.34298	-1.55966	-0.216678	not assigned.unknown
GRMZM2G430029	3.66368	3.37251	-0.291172	not assigned.unknown
AC188710.4_FG006	0.462981	-2.52433	-2.98731	not assigned.unknown
GRMZM2G099036	-2.68103	-1.7139	0.967132	not assigned.unknown
GRMZM2G351786	0	12.4778	12.4778	not assigned.unknown
GRMZM2G701551	1.02625	1.44606	0.419815	not assigned.unknown
GRMZM2G350693	0.224711	-1.52433	-1.74904	not assigned.unknown
GRMZM2G053079	1.0469	0.401525	-0.645378	not assigned.unknown
GRMZM2G044788	-1.66451	-3.10929	-1.44478	not assigned.unknown
GRMZM2G319057	0	-1.63521	-1.63521	not assigned.unknown
GRMZM2G371079	4.66368	4.39453	-0.269145	not assigned.unknown
GRMZM2G181415	3.85632	2.59807	-1.25826	not assigned.unknown
GRMZM2G063679	1.90402	0.30707	-1.59695	not assigned.unknown
GRMZM2G102238	1.79359	0.108433	-1.68515	not assigned.unknown
GRMZM2G472087	3.9718	3.70769	-0.26411	not assigned.unknown
GRMZM2G013461	1.62891	1.53005	-0.0988651	not assigned.unknown
GRMZM2G169398	1.03411	0.289767	-0.744344	not assigned.unknown
GRMZM2G041223	1.61532	-0.180376	-1.79569	not assigned.unknown
GRMZM2G345991	0.756788	-2.97179	-3.72858	not assigned.unknown
GRMZM2G016168	-1.0035	0.127747	1.13125	not assigned.unknown
GRMZM2G069528	1.18249	1.83916	0.656672	not assigned.unknown
GRMZM2G029267	2.66368	2.45866	-0.205015	not assigned.unknown
GRMZM2G159901	1.90363	1.994	0.0903658	not assigned.unknown
GRMZM2G008095	1.47605	1.35891	-0.117142	not assigned.unknown
GRMZM2G050166	1.12813	0.952589	-0.175539	not assigned.unknown
GRMZM2G100543	4.17825	0.935102	-3.24315	not assigned.unknown
GRMZM2G134219	-0.328979	-3.34869	-3.01971	not assigned.unknown
GRMZM2G318652	11.8134	10.8921	-0.921222	not assigned.unknown
GRMZM2G529313	-1.11476	0.0256535	1.14042	not assigned.unknown
GRMZM2G175401	-5.35313	-2.68939	2.66374	not assigned.unknown
GRMZM2G094304	0.856324	2.8893	2.03297	not assigned.unknown
GRMZM2G034963	-2.4656	1.19814	3.66374	not assigned.unknown
GRMZM2G059502	0	-3.0649	-3.0649	not assigned.unknown
GRMZM2G179551	2.56659	1.94707	-0.61952	not assigned.unknown
GRMZM2G032619	-1.89856	-1.28373	0.614831	not assigned.unknown
AC194914.3_FG002	0	1.35831	1.35831	not assigned.unknown
GRMZM2G103900	0	1.56515	1.56515	not assigned.unknown
GRMZM2G061442	0	-1.10386	-1.10386	not assigned.unknown
GRMZM2G059353	1.35722	1.25158	-0.105647	not assigned.unknown
GRMZM2G153582	-1.21567	-1.46256	-0.246893	not assigned.unknown
GRMZM2G100263	1.57622	-0.830433	-2.40665	not assigned.unknown
GRMZM2G174726	0.856324	2.92649	2.07016	not assigned.unknown
GRMZM2G165675	2.02625	1.90473	-0.121521	not assigned.unknown
GRMZM2G337143	-2.11544	-2.06205	0.0533925	not assigned.unknown
GRMZM2G505380	0.485955	1.61232	1.12637	not assigned.unknown
GRMZM2G427054	-0.0441405	2.2673	2.31144	not assigned.unknown
GRMZM2G403190	-1.72864	1.994	3.72263	not assigned.unknown
GRMZM2G113205	0	-1.63521	-1.63521	not assigned.unknown
GRMZM2G362960	9.37306	13.4518	4.07878	not assigned.unknown
GRMZM2G112284	4.11936	2.07261	-2.04675	not assigned.unknown
GRMZM2G474798	-1.04967	-0.291344	0.758324	not assigned.unknown
GRMZM2G083875	2.98877	0.0420169	-2.94676	not assigned.unknown
GRMZM2G035401	-1.94042	-2.16977	-0.229344	not assigned.unknown
GRMZM2G114337	2.08413	1.7206	-0.363533	not assigned.unknown
GRMZM2G063328	-1.09035	-0.617037	0.47331	not assigned.unknown
GRMZM2G151807	-1.99783	-0.891567	1.10626	not assigned.unknown
GRMZM2G067707	1.15509	1.15932	0.00423089	not assigned.unknown
GRMZM2G117642	1.05942	-0.131572	-1.19099	not assigned.unknown
GRMZM2G096806	1.41926	1.27441	-0.144848	not assigned.unknown
GRMZM2G054481	-1.06121	0.384857	1.44607	not assigned.unknown
GRMZM2G154048	2.09336	-0.287291	-2.38065	not assigned.unknown
GRMZM2G343636	-0.0651428	-1.36679	-1.30165	not assigned.unknown
GRMZM2G325693	1.58751	3.27993	1.69242	not assigned.unknown
GRMZM2G016462	-1.64867	-2.70316	-1.05449	not assigned.unknown
GRMZM2G341366	-2.68147	-2.24576	0.435712	not assigned.unknown
GRMZM2G004880	0	-1.23695	-1.23695	not assigned.unknown
GRMZM2G051571	0	2.74246	2.74246	not assigned.unknown
GRMZM2G092137	-1.2405	-2.15859	-0.918096	not assigned.unknown
GRMZM2G014055	1.26088	-0.425301	-1.68618	not assigned.unknown
GRMZM2G010460	0.00316523	1.51145	1.50829	not assigned.unknown
GRMZM2G177982	-3.4846	-2.85012	0.634476	not assigned.unknown
GRMZM2G133838	0.760124	-0.392473	-1.1526	not assigned.unknown
GRMZM2G055704	-2.36607	0.682336	3.0484	not assigned.unknown
GRMZM2G306616	-0.951031	1.88263	2.83367	not assigned.unknown
GRMZM2G478382	-1.16752	0.326292	1.49382	not assigned.unknown
GRMZM2G420715	0.65573	-0.656814	-1.31254	not assigned.unknown
GRMZM2G143142	-1.04989	0.404288	1.45418	not assigned.unknown
GRMZM2G111846	-2.51291	-0.346669	2.16624	not assigned.unknown
GRMZM2G088312	-0.0642417	-2.09238	-2.02814	not assigned.unknown
GRMZM2G150471	2.5344	2.00549	-0.528905	not assigned.unknown
GRMZM2G389070	2.28788	2.38761	0.0997375	not assigned.unknown
GRMZM2G315127	-0.964706	0.38709	1.3518	not assigned.unknown
GRMZM2G103079	-0.601238	0.559431	1.16067	not assigned.unknown
GRMZM2G115398	1.13025	0.908629	-0.221617	not assigned.unknown
GRMZM2G383338	1.71497	1.28371	-0.431256	not assigned.unknown
GRMZM2G035285	0	-1.68939	-1.68939	not assigned.unknown
GRMZM2G006948	0	1.43989	1.43989	not assigned.unknown
GRMZM2G101130	0	-1.13529	-1.13529	not assigned.unknown
GRMZM2G080169	1.29126	0.794924	-0.496337	not assigned.unknown
GRMZM2G103914	3.11506	2.17214	-0.942917	not assigned.unknown
GRMZM2G064547	1.02625	0.25703	-0.769219	not assigned.unknown
AC234166.1_FG002	-1.66724	0.499003	2.16624	not assigned.unknown
GRMZM2G317931	1.10425	1.34109	0.236843	not assigned.unknown
GRMZM2G074393	-0.120645	-1.60095	-1.48031	not assigned.unknown
GRMZM2G437776	0	-10.9425	-10.9425	not assigned.unknown
GRMZM2G112244	1.48002	1.65131	0.17129	not assigned.unknown
GRMZM2G119705	-0.307175	0.709701	1.01688	not assigned.unknown
GRMZM2G392320	0	1.47474	1.47474	not assigned.unknown
GRMZM2G108487	2.53839	0.830993	-1.70739	not assigned.unknown
GRMZM2G469224	0	-10.7956	-10.7956	not assigned.unknown
GRMZM2G129065	0	1.0832	1.0832	not assigned.unknown
GRMZM2G049779	13.6556	12.3559	-1.29973	not assigned.unknown
GRMZM2G094510	2.22556	3.20812	0.982563	not assigned.unknown
AC235543.1_FG003	0	1.23056	1.23056	not assigned.unknown
GRMZM2G388608	-2.03676	-2.0649	-0.0281374	not assigned.unknown
GRMZM2G386525	0	1.03132	1.03132	not assigned.unknown
GRMZM2G168590	0	-1.0078	-1.0078	not assigned.unknown
GRMZM2G108586	0	1.14155	1.14155	not assigned.unknown
GRMZM2G325683	2.06578	3.64935	1.58357	not assigned.unknown
GRMZM2G058021	1.06068	0.166427	-0.894255	not assigned.unknown
GRMZM2G015739	1.77059	0.482589	-1.288	not assigned.unknown
GRMZM2G078124	1.15939	1.57521	0.415813	not assigned.unknown
GRMZM2G700313	1.9981	-0.340533	-2.33863	not assigned.unknown
GRMZM2G135320	0	1.00069	1.00069	not assigned.unknown
GRMZM2G034764	1.39422	1.48034	0.0861198	not assigned.unknown
GRMZM2G097804	-1.0025	-1.02501	-0.0225055	not assigned.unknown
GRMZM2G459110	1.6581	2.3695	0.711407	not assigned.unknown
GRMZM2G006006	0	1.08566	1.08566	not assigned.unknown
GRMZM2G149330	2.02625	0.105027	-1.92122	not assigned.unknown
GRMZM2G071996	-1.77788	-2.03614	-0.258257	not assigned.unknown
GRMZM2G134264	1.99288	1.2264	-0.766476	not assigned.unknown
GRMZM2G061562	1.44129	1.49453	0.0532428	not assigned.unknown
GRMZM2G014313	1.03587	0.716567	-0.319307	not assigned.unknown
GRMZM2G072417	11.4891	10.32	-1.16915	not assigned.unknown
GRMZM2G039968	3.24864	0.935102	-2.31354	not assigned.unknown
GRMZM2G120475	2.75228	3.35869	0.606407	not assigned.unknown
GRMZM2G090043	-0.143676	3.1218	3.26548	not assigned.unknown
GRMZM2G380195	2.1712	1.64364	-0.527558	not assigned.unknown
GRMZM2G126026	1.52914	0.764868	-0.764269	not assigned.unknown
GRMZM2G300784	3.11266	2.40903	-0.703631	not assigned.unknown
GRMZM2G573732	-1.4617	-1.06099	0.400706	not assigned.unknown
GRMZM2G040618	1.04168	-0.291174	-1.33285	not assigned.unknown
GRMZM2G089974	0.980263	-0.145614	-1.12588	not assigned.unknown
GRMZM2G077897	0	1.30188	1.30188	not assigned.unknown
GRMZM2G460465	1.21889	-0.756776	-1.97567	not assigned.unknown
GRMZM2G053170	2.2969	0.790712	-1.50618	not assigned.unknown
GRMZM2G025159	2.76321	1.52006	-1.24315	not assigned.unknown
GRMZM2G102421	-2.41216	-0.178109	2.23406	not assigned.unknown
GRMZM2G089406	-0.846369	0.26302	1.10939	not assigned.unknown
GRMZM2G080567	-0.841113	0.188082	1.0292	not assigned.unknown
GRMZM2G080519	1.75046	1.58222	-0.168235	not assigned.unknown
GRMZM2G100568	-1.46751	-0.243436	1.22408	not assigned.unknown
GRMZM2G108686	1.61532	0.935102	-0.680214	not assigned.unknown
GRMZM2G420684	-2.00646	-2.95114	-0.944681	not assigned.unknown
GRMZM2G701576	3.77916	3.35014	-0.429017	not assigned.unknown
GRMZM2G038931	-1.03264	1.45112	2.48376	not assigned.unknown
GRMZM2G442472	-1.11197	-0.458719	0.653248	not assigned.unknown
GRMZM2G396959	1.68029	1.10069	-0.579606	not assigned.unknown
GRMZM2G099483	0	-1.29839	-1.29839	not assigned.unknown
GRMZM2G018955	0.787061	-1.25754	-2.0446	not assigned.unknown
GRMZM2G044866	0	3.16776	3.16776	not assigned.unknown
AC197705.4_FG011	-0.855716	-2.12344	-1.26772	not assigned.unknown
GRMZM2G116803	-4.25915	-1.24178	3.01738	not assigned.unknown
GRMZM2G177508	-0.666905	-1.77313	-1.10623	not assigned.unknown
GRMZM2G107388	-1.9842	-2.37749	-0.393291	not assigned.unknown
GRMZM2G023946	-2.14368	-2.87225	-0.728577	not assigned.unknown
GRMZM2G307553	3.49492	2.68512	-0.809801	not assigned.unknown
GRMZM2G131431	1.4902	1.46944	-0.0207578	not assigned.unknown
GRMZM2G089750	4.51929	1.40903	-3.11026	not assigned.unknown
GRMZM2G098739	0.271361	-1.84251	-2.11387	not assigned.unknown
GRMZM2G310505	4.33745	-10.56	-14.8974	not assigned.unknown
GRMZM2G086604	0.934326	-3.23482	-4.16915	not assigned.unknown
GRMZM2G123901	1.5344	2.02821	0.493815	not assigned.unknown
GRMZM2G033971	0.321987	-0.912895	-1.23488	not assigned.unknown
GRMZM2G051151	0	-1.38209	-1.38209	not assigned.unknown
GRMZM2G306741	-1.08619	-1.33499	-0.248797	not assigned.unknown
GRMZM2G107498	1.24627	0.247046	-0.999225	not assigned.unknown
GRMZM2G068519	-1.3136	-2.81979	-1.50618	not assigned.unknown
GRMZM2G164715	1.05796	2.89858	1.84062	not assigned.unknown
AC231745.1_FG004	0	1.27729	1.27729	not assigned.unknown
GRMZM2G136081	5.79884	-0.0648983	-5.86374	not assigned.unknown
GRMZM2G159952	1.56904	-0.427468	-1.99651	not assigned.unknown
GRMZM2G171713	0	1.55959	1.55959	not assigned.unknown
GRMZM2G177052	0.4489	-0.649861	-1.09876	not assigned.unknown
AC208110.2_FG006	-11.2943	-11.2943	0	not assigned.unknown
GRMZM2G058402	1.75679	2.02821	0.271423	not assigned.unknown
GRMZM2G025242	0	1.54516	1.54516	not assigned.unknown
GRMZM2G377647	3.35882	3.05058	-0.308245	not assigned.unknown
GRMZM2G058900	-1.14368	-1.12148	0.0221943	not assigned.unknown
GRMZM2G047781	1.06392	1.05058	-0.0133404	not assigned.unknown
GRMZM2G166082	-1.94477	-1.05241	0.892365	not assigned.unknown
GRMZM2G443180	-2.41216	-2.62289	-0.210729	not assigned.unknown
GRMZM2G413460	2.11619	2.11344	-0.00275204	not assigned.unknown
GRMZM2G137775	-2.20257	-2.12379	0.0787778	not assigned.unknown
GRMZM2G436295	0.183988	-1.67889	-1.86288	not assigned.unknown
GRMZM2G098058	-1.83757	-2.2613	-0.423722	not assigned.unknown
GRMZM2G456547	1.85632	1.9351	0.0787778	not assigned.unknown
GRMZM2G117439	1.4115	0.598358	-0.813143	not assigned.unknown
GRMZM2G001247	2.33276	-0.500997	-2.83376	not assigned.unknown
GRMZM2G134976	1.61589	1.03295	-0.582942	not assigned.unknown
GRMZM2G148495	-2.53599	-3.20929	-0.673295	not assigned.unknown
GRMZM2G108003	2.3709	2.64345	0.27255	not assigned.unknown
GRMZM2G154218	1.28631	-0.327933	-1.61424	not assigned.unknown
GRMZM2G030038	-1.82485	-1.35613	0.468724	not assigned.unknown
GRMZM2G034024	0.675752	2.53414	1.85839	not assigned.unknown
GRMZM2G104836	0	1.05214	1.05214	not assigned.unknown
GRMZM2G047512	1.05968	0.36659	-0.693093	not assigned.unknown
GRMZM2G135228	2.09336	0.935102	-1.15826	not assigned.unknown
GRMZM2G162266	0	1.13379	1.13379	not assigned.unknown
GRMZM2G157247	0	-1.13099	-1.13099	not assigned.unknown
GRMZM2G071869	0	1.10016	1.10016	not assigned.unknown
GRMZM2G179138	11.7251	0	-11.7251	not assigned.unknown
GRMZM2G121704	-1.37634	-1.16006	0.216281	not assigned.unknown
GRMZM2G079436	1.60356	0.651309	-0.952249	not assigned.unknown
GRMZM2G117993	1.16982	0.458055	-0.711769	not assigned.unknown
GRMZM2G302639	-0.174092	-1.48866	-1.31456	not assigned.unknown
GRMZM2G056329	0.350433	-2.75521	-3.10565	not assigned.unknown
AC207225.3_FG003	-11.0058	1.42053	12.4263	not assigned.unknown
GRMZM2G178924	4.08514	2.18303	-1.90211	not assigned.unknown
GRMZM2G150806	1.33365	0.432601	-0.901044	not assigned.unknown
GRMZM2G154896	1.73079	0.765177	-0.965616	not assigned.unknown
GRMZM2G037452	1.9718	1.0871	-0.884696	not assigned.unknown
GRMZM2G563728	-2.53599	0.243224	2.77922	not assigned.unknown
GRMZM2G702468	0.528438	-1.25076	-1.7792	not assigned.unknown
GRMZM2G067315	2.76475	3.36458	0.599827	not assigned.unknown
GRMZM2G125504	0	-2.42245	-2.42245	not assigned.unknown
GRMZM2G134794	4.05108	3.48969	-0.56139	not assigned.unknown
GRMZM2G052869	3.28259	0.172141	-3.11045	not assigned.unknown
GRMZM2G062752	2.41432	2.19144	-0.222878	not assigned.unknown
GRMZM2G341658	-2.33329	-1.61127	0.722022	not assigned.unknown
GRMZM2G701791	3.97606	4.12948	0.153417	not assigned.unknown
GRMZM2G012102	0	-1.60688	-1.60688	not assigned.unknown
GRMZM2G106053	1.13643	-0.348691	-1.48512	not assigned.unknown
GRMZM2G173718	1.02356	-0.6062	-1.62976	not assigned.unknown
GRMZM2G000812	0.234835	3.0767	2.84186	not assigned.unknown
GRMZM2G320705	0	1.35014	1.35014	not assigned.unknown
GRMZM2G067277	0.477812	-1.5023	-1.98012	not assigned.unknown
GRMZM2G422671	0	3.20812	3.20812	not assigned.unknown
GRMZM2G040750	0	1.70064	1.70064	not assigned.unknown
GRMZM2G035531	1.02625	4.25703	3.23078	not assigned.unknown
GRMZM2G018678	1.98203	0.930926	-1.0511	not assigned.unknown
GRMZM2G055219	0	1.21044	1.21044	not assigned.unknown
GRMZM2G031210	1.14078	1.09264	-0.0481343	not assigned.unknown
GRMZM2G370924	1.6084	1.27214	-0.33626	not assigned.unknown
GRMZM2G055752	1.7143	0.742457	-0.971848	not assigned.unknown
GRMZM2G081838	4.98561	3.05058	-1.93503	not assigned.unknown
GRMZM2G008108	4.49104	3.50735	-0.983686	not assigned.unknown
GRMZM2G027393	1.25968	1.13065	-0.129027	not assigned.unknown
GRMZM2G092895	2.07872	1.28874	-0.789978	not assigned.unknown
GRMZM2G423927	2.31673	1.97203	-0.344698	not assigned.unknown
GRMZM2G034791	-3.14368	-0.842506	2.30117	not assigned.unknown
GRMZM2G106216	-1.26706	-0.267715	0.999343	not assigned.unknown
GRMZM2G016926	2.15588	1.77554	-0.380341	not assigned.unknown
GRMZM2G443655	1.07134	0.651309	-0.420028	not assigned.unknown
GRMZM2G088601	0	-1.05087	-1.05087	not assigned.unknown
GRMZM2G128358	1.24537	-0.0648983	-1.31026	not assigned.unknown
GRMZM2G121208	4.26571	2.84199	-1.42372	not assigned.unknown
GRMZM2G063503	3.02625	1.67207	-1.35418	not assigned.unknown
GRMZM2G476230	4.05272	1.67207	-2.38065	not assigned.unknown
GRMZM2G300916	1.94379	1.74246	-0.20133	not assigned.unknown
GRMZM2G046447	0	-2.03173	-2.03173	not assigned.unknown
GRMZM2G007928	0.724109	-4.21058	-4.93468	not assigned.unknown
GRMZM2G701548	-0.70007	0.323094	1.02316	not assigned.unknown
GRMZM2G079683	2.55676	4.45866	1.9019	not assigned.unknown
GRMZM2G058036	5.03955	3.96485	-1.0747	not assigned.unknown
GRMZM2G165960	-1.82175	-0.855445	0.966303	not assigned.unknown
GRMZM2G113480	-1.45446	-0.218145	1.23632	not assigned.unknown
GRMZM2G356003	1.79974	1.59221	-0.207526	not assigned.unknown
GRMZM2G054387	-1.08756	-1.76816	-0.680599	not assigned.unknown
GRMZM2G121176	-1.64618	0.205191	1.85137	not assigned.unknown
GRMZM2G037164	0	-1.36746	-1.36746	not assigned.unknown
GRMZM2G108527	4.22556	0.935102	-3.29046	not assigned.unknown
GRMZM2G303993	2.1093	1.95895	-0.150356	not assigned.unknown
GRMZM2G074307	2.94915	2.29666	-0.652491	not assigned.unknown
GRMZM2G062552	0	1.75376	1.75376	not assigned.unknown
GRMZM2G150058	0.629553	-0.560856	-1.19041	not assigned.unknown
GRMZM2G322917	0.730793	-0.842506	-1.5733	not assigned.unknown
GRMZM2G162336	4.33206	3.14456	-1.1875	not assigned.unknown
GRMZM2G075283	-2.14368	1.45866	3.60234	not assigned.unknown
GRMZM2G415772	1.71047	1.44412	-0.266358	not assigned.unknown
GRMZM2G041806	-1.47587	-0.937663	0.538209	not assigned.unknown
GRMZM2G054304	3.44129	2.9351	-0.506185	not assigned.unknown
GRMZM2G133684	-0.0978725	-2.0931	-1.99522	not assigned.unknown
GRMZM2G072513	1.76321	0.935102	-0.828113	not assigned.unknown
GRMZM2G140342	1.88607	2.15749	0.271423	not assigned.unknown
GRMZM2G179507	0	1.32414	1.32414	not assigned.unknown
GRMZM2G466270	-1.08526	-0.176407	0.908853	not assigned.unknown
GRMZM2G347583	-1.49484	-0.11166	1.38318	not assigned.unknown
GRMZM2G170457	1.08787	0.961701	-0.126165	not assigned.unknown
GRMZM2G333049	0	-1.27048	-1.27048	not assigned.unknown
GRMZM2G123660	-1.34617	0.343684	1.68985	not assigned.unknown
GRMZM2G124138	4.09409	3.98821	-0.105878	not assigned.unknown
GRMZM2G476040	2.69457	2.65226	-0.042314	not assigned.unknown
GRMZM2G136889	1.01875	0.424794	-0.593961	not assigned.unknown
GRMZM2G071771	2.73079	-0.287291	-3.01808	not assigned.unknown
GRMZM2G460138	2.34175	3.70064	1.35889	not assigned.unknown
GRMZM2G408263	3.90072	4.18303	0.282311	not assigned.unknown
GRMZM2G701288	11.1943	0	-11.1943	not assigned.unknown
GRMZM2G132753	0	2.36806	2.36806	not assigned.unknown
GRMZM2G009065	2.44129	1.8737	-0.567585	not assigned.unknown
GRMZM2G430152	0	1.02876	1.02876	not assigned.unknown
GRMZM2G049068	-0.233379	-1.34647	-1.11309	not assigned.unknown
GRMZM2G430871	-1.1832	-13.1883	-12.0051	not assigned.unknown
GRMZM2G135795	0	1.32414	1.32414	not assigned.unknown
GRMZM2G061941	1.62186	3.8611	2.23924	not assigned.unknown
GRMZM2G362312	0.339307	-0.68695	-1.02626	not assigned.unknown
AC211467.4_FG002	-2.4656	-2.7494	-0.283792	not assigned.unknown
GRMZM2G443447	-2.05997	-0.296061	1.7639	not assigned.unknown
GRMZM2G002910	-2.14368	-0.579471	1.5642	not assigned.unknown
GRMZM2G171716	3.79492	2.05058	-1.74434	not assigned.unknown
GRMZM2G113065	2.35882	2.52006	0.16124	not assigned.unknown
GRMZM2G455122	2.6071	2.27906	-0.328039	not assigned.unknown
GRMZM2G142456	-0.574481	0.428348	1.00283	not assigned.unknown
GRMZM2G133175	0.0546526	-0.976542	-1.03119	not assigned.unknown
GRMZM2G366020	-1.21407	0.132363	1.34643	not assigned.unknown
GRMZM2G107065	2.98561	0.742457	-2.24315	not assigned.unknown
GRMZM2G153792	-1.88579	0.0721384	1.95792	not assigned.unknown
GRMZM2G008032	1.5344	2.0943	0.559905	not assigned.unknown
GRMZM2G007146	-1.35869	-0.229285	1.1294	not assigned.unknown
GRMZM2G036996	3.06144	1.35014	-1.7113	not assigned.unknown
GRMZM2G481103	1.08981	0.340358	-0.749456	not assigned.unknown
GRMZM2G122357	1.4693	0.654994	-0.814307	not assigned.unknown
GRMZM2G130739	-1.61761	0.539173	2.15678	not assigned.unknown
GRMZM2G055273	1.9718	0.198136	-1.77366	not assigned.unknown
GRMZM2G051919	-1.97375	-1.15801	0.815743	not assigned.unknown
GRMZM2G039848	0.0368961	1.55177	1.51488	not assigned.unknown
GRMZM2G041068	0	1.22257	1.22257	not assigned.unknown
GRMZM2G139650	-1.29568	0.783099	2.07878	not assigned.unknown
GRMZM2G051787	0	-1.55033	-1.55033	not assigned.unknown
GRMZM2G031057	1.23903	0.845705	-0.393321	not assigned.unknown
GRMZM2G089491	1.28766	0.974418	-0.313245	not assigned.unknown
GRMZM2G096240	1.11656	1.01663	-0.099928	not assigned.unknown
GRMZM2G118433	1.02015	1.09075	0.0706039	not assigned.unknown
GRMZM2G301848	2.94379	2.30434	-0.639451	not assigned.unknown
GRMZM2G354460	0	2.74246	2.74246	not assigned.unknown
GRMZM2G327059	1.00214	1.22032	0.218181	not assigned.unknown
GRMZM2G081521	-2.15366	-2.33792	-0.184257	not assigned.unknown
GRMZM2G077914	-1.24677	0.600683	1.84745	not assigned.unknown
GRMZM2G074472	0	1.19534	1.19534	not assigned.unknown
GRMZM2G023293	1.20591	0.681345	-0.524563	not assigned.unknown
GRMZM2G046191	1.31576	-0.171814	-1.48757	not assigned.unknown
GRMZM2G480356	0	1.33564	1.33564	not assigned.unknown
GRMZM2G087256	2.05187	-0.434132	-2.48601	not assigned.unknown
GRMZM2G405690	-1.43041	-0.536852	0.893563	not assigned.unknown
GRMZM2G118951	3.34818	3.57896	0.230781	not assigned.unknown
GRMZM2G009901	-1.78753	-1.67313	0.114402	not assigned.unknown
GRMZM2G164547	0	1.91085	1.91085	not assigned.unknown
GRMZM2G100988	-1.45901	-0.739159	0.719856	not assigned.unknown
GRMZM2G039671	-2.01644	-0.13836	1.87808	not assigned.unknown
GRMZM2G132653	-2.10303	-0.439294	1.66374	not assigned.unknown
GRMZM2G112538	0.733705	3.36112	2.62741	not assigned.unknown
GRMZM2G017805	0.396892	1.83322	1.43633	not assigned.unknown
GRMZM2G337594	-0.125427	1.89999	2.02541	not assigned.unknown
GRMZM2G371890	-1.59824	-0.719763	0.878479	not assigned.unknown
GRMZM2G149335	1.10425	-1.47994	-2.58419	not assigned.unknown
GRMZM2G097109	0	-1.08829	-1.08829	not assigned.unknown
GRMZM2G067235	1.11008	-1.76534	-2.87542	not assigned.unknown
GRMZM2G132748	1.09653	0.91404	-0.182487	not assigned.unknown
GRMZM2G128078	0	1.9351	1.9351	not assigned.unknown
GRMZM2G023791	2.71762	3.42909	0.711473	not assigned.unknown
GRMZM2G015599	3.66368	2.68999	-0.97369	not assigned.unknown
GRMZM2G105909	0	2.39453	2.39453	not assigned.unknown
GRMZM2G024655	2.76321	2.10503	-0.658188	not assigned.unknown
GRMZM2G324162	1.06277	0.859153	-0.203622	not assigned.unknown
GRMZM2G127499	1.69283	1.29767	-0.395153	not assigned.unknown
GRMZM2G412986	1.80807	1.83692	0.0288526	not assigned.unknown
GRMZM2G171430	1.14986	1.64744	0.497583	not assigned.unknown
GRMZM2G102138	6.93314	5.68999	-1.24315	not assigned.unknown
GRMZM2G479249	1.06536	0.228833	-0.836525	not assigned.unknown
GRMZM2G085116	1.46682	2.63157	1.16475	not assigned.unknown
GRMZM2G015727	1.32763	1.20359	-0.124039	not assigned.unknown
GRMZM2G104325	-1.28663	-0.838622	0.448012	not assigned.unknown
GRMZM2G099820	2.44129	1.31361	-1.12767	not assigned.unknown
GRMZM2G088320	-1.52219	-1.65999	-0.137797	not assigned.unknown
AC233863.1_FG001	0	13.3523	13.3523	not assigned.unknown
GRMZM2G084274	1.2412	0.245285	-0.995911	not assigned.unknown
GRMZM2G136311	-0.197447	0.806368	1.00382	not assigned.unknown
GRMZM2G014854	1.28928	0.87996	-0.409323	not assigned.unknown
GRMZM2G002756	-0.926291	-2.25138	-1.32509	not assigned.unknown
GRMZM2G012046	0.186029	2.22947	2.04344	not assigned.unknown
GRMZM2G356178	-2.85988	-2.19614	0.66374	not assigned.unknown
GRMZM2G010351	2.57879	1.19814	-1.38065	not assigned.unknown
GRMZM2G063420	0.97416	-0.261935	-1.2361	not assigned.unknown
GRMZM2G128644	1.18282	0.496981	-0.685844	not assigned.unknown
GRMZM2G097929	-3.22092	-1.75257	1.46834	not assigned.unknown
GRMZM2G397572	-2.57664	-2.59739	-0.0207578	not assigned.unknown
GRMZM2G128865	-0.339596	0.794924	1.13452	not assigned.unknown
GRMZM2G087662	0	1.96752	1.96752	not assigned.unknown
GRMZM2G079162	-2.06121	-1.15236	0.908853	not assigned.unknown
GRMZM2G464491	2.10425	3.16392	1.05967	not assigned.unknown
GRMZM2G474462	-1.50414	-1.06981	0.434331	not assigned.unknown
AC216870.3_FG005	-1.09121	0.435715	1.52692	not assigned.unknown
GRMZM2G098986	0	-1.86513	-1.86513	not assigned.unknown
GRMZM2G017266	3.13643	0.297672	-2.83876	not assigned.unknown
GRMZM2G076613	-0.143676	4.84199	4.98567	not assigned.unknown
GRMZM2G135940	1.11506	0.562375	-0.552683	not assigned.unknown
GRMZM2G095363	1.80902	0.595615	-1.2134	not assigned.unknown
GRMZM2G097983	1.16666	0.019166	-1.1475	not assigned.unknown
GRMZM2G085856	3.12934	2.22461	-0.904734	not assigned.unknown
GRMZM2G122584	3.23586	2.22461	-1.01125	not assigned.unknown
GRMZM2G353753	0	-1.55973	-1.55973	not assigned.unknown
GRMZM2G161295	0.460509	-0.619	-1.07951	not assigned.unknown
GRMZM2G400382	1.58122	1.33503	-0.246184	not assigned.unknown
GRMZM2G124617	0	1.0324	1.0324	not assigned.unknown
GRMZM2G148675	6.10425	5.99688	-0.107373	not assigned.unknown
GRMZM2G342033	3.66368	-8.55674	-12.2204	not assigned.unknown
GRMZM2G480074	2.55676	4.39453	1.83777	not assigned.unknown
GRMZM2G162505	0	1.86471	1.86471	not assigned.unknown
GRMZM2G179155	0	1.01002	1.01002	not assigned.unknown
GRMZM2G317330	-0.378632	-1.59264	-1.214	not assigned.unknown
GRMZM2G436455	-0.789011	0.396682	1.18569	not assigned.unknown
GRMZM2G107380	-0.175385	2.96805	3.14343	not assigned.unknown
GRMZM2G175870	1.35513	1.21176	-0.143374	not assigned.unknown
GRMZM2G412441	1.73827	0.560706	-1.17756	not assigned.unknown
GRMZM2G004709	1.53913	0.415095	-1.12404	not assigned.unknown
GRMZM2G057495	0.0876494	-1.64986	-1.73751	not assigned.unknown
GRMZM2G127457	2.14583	0.572532	-1.5733	not assigned.unknown
GRMZM2G027420	1.34469	1.56338	0.218683	not assigned.unknown
GRMZM2G091837	1.8145	2.54729	0.732782	not assigned.unknown
GRMZM2G081676	0	1.6311	1.6311	not assigned.unknown
GRMZM2G042461	1.85632	1.4853	-0.371025	not assigned.unknown
GRMZM2G023833	1.13737	0.25703	-0.880338	not assigned.unknown
GRMZM2G178537	-1.03676	0.234662	1.27142	not assigned.unknown
GRMZM2G085604	1.36729	1.25703	-0.110256	not assigned.unknown
AC210013.4_FG013	0.894798	-0.416371	-1.31117	not assigned.unknown
GRMZM2G164542	1.58813	1.25703	-0.331098	not assigned.unknown
GRMZM2G082335	0	-3.23482	-3.23482	not assigned.unknown
GRMZM2G134067	-0.301629	-1.64027	-1.33865	not assigned.unknown
GRMZM2G000093	2.34175	1.9351	-0.406649	not assigned.unknown
GRMZM2G137891	0.107863	-1.20088	-1.30874	not assigned.unknown
GRMZM2G369391	11.6038	8.68255	-2.92122	not assigned.unknown
GRMZM2G037420	-2.09121	-0.775392	1.31582	not assigned.unknown
GRMZM2G135256	1.02879	1.3587	0.32991	not assigned.unknown
GRMZM2G117811	1.45234	1.25258	-0.199758	not assigned.unknown
GRMZM2G158131	-2.53195	-3.0552	-0.523258	not assigned.unknown
GRMZM2G082118	2.9718	2.97463	0.00282899	not assigned.unknown
GRMZM2G373717	1.2969	1.29767	0.000775334	not assigned.unknown
GRMZM2G108523	-1.14368	1.57896	2.72263	not assigned.unknown
GRMZM2G170742	-3.28469	-2.63823	0.646462	not assigned.unknown
GRMZM2G090728	3.17825	-0.0648983	-3.24315	not assigned.unknown
GRMZM2G152496	0	3.45866	3.45866	not assigned.unknown
GRMZM2G701359	13.4018	0	-13.4018	not assigned.unknown
GRMZM2G105167	0	1.14033	1.14033	not assigned.unknown
GRMZM2G157953	0.532961	-0.672991	-1.20595	not assigned.unknown
GRMZM2G071172	-0.56182	0.501328	1.06315	not assigned.unknown
GRMZM2G001592	0	2.84199	2.84199	not assigned.unknown
GRMZM2G049912	0	1.25703	1.25703	not assigned.unknown
GRMZM2G022090	-10.8405	1.69482	12.5354	not assigned.unknown
GRMZM2G032484	1.94825	1.30188	-0.646362	not assigned.unknown
GRMZM2G000752	2.58424	2.18303	-0.401215	not assigned.unknown
AC234201.1_FG003	0	1.00142	1.00142	not assigned.unknown
GRMZM2G345081	0	1.50768	1.50768	not assigned.unknown
AC210595.3_FG004	0	1.15191	1.15191	not assigned.unknown
GRMZM2G002286	2.57514	1.05058	-1.52456	not assigned.unknown
GRMZM2G105657	3.62891	2.52006	-1.10885	not assigned.unknown
GRMZM2G326235	2.86554	2.32263	-0.542913	not assigned.unknown
GRMZM2G039036	2.06932	0.935102	-1.13422	not assigned.unknown
GRMZM2G009544	1.1439	0.0175639	-1.12634	not assigned.unknown
AC198174.4_FG001	1.85632	5.9351	4.07878	not assigned.unknown
GRMZM2G409753	1.36156	0.440337	-0.921222	not assigned.unknown
GRMZM2G323888	12.0426	9.89896	-2.14361	not assigned.unknown
GRMZM2G007680	-1.23114	-0.567399	0.66374	not assigned.unknown
GRMZM2G370850	2.61121	1.84199	-0.769219	not assigned.unknown
GRMZM2G072669	-10.9932	-2.28729	8.70588	not assigned.unknown
GRMZM2G115895	2.00317	1.52006	-0.483101	not assigned.unknown
GRMZM2G010034	-1.80664	-2.43836	-0.631716	not assigned.unknown
GRMZM2G048117	1.02906	0.746068	-0.282991	not assigned.unknown
GRMZM2G155709	2.33026	2.22461	-0.105647	not assigned.unknown
GRMZM2G396540	11.6788	11.4356	-0.24315	not assigned.unknown
GRMZM2G362131	3.14173	1.39453	-1.74719	not assigned.unknown
GRMZM2G170400	0	2.08194	2.08194	not assigned.unknown
GRMZM2G024109	1.78232	1.44967	-0.332648	not assigned.unknown
GRMZM2G049913	-2.8161	-0.830433	1.98567	not assigned.unknown
GRMZM2G128072	0	-1.29839	-1.29839	not assigned.unknown
GRMZM2G105522	0	3.45866	3.45866	not assigned.unknown
GRMZM2G104504	-0.407621	0.879428	1.28705	not assigned.unknown
GRMZM2G313867	0	-1.33238	-1.33238	not assigned.unknown
GRMZM2G123558	0	1.79308	1.79308	not assigned.unknown
GRMZM2G070111	-1.09973	-0.598722	0.501011	not assigned.unknown
GRMZM2G027626	2.97971	2.71271	-0.266997	not assigned.unknown
GRMZM2G115211	0	2.63554	2.63554	not assigned.unknown
GRMZM2G053485	3.37989	0.935102	-2.44478	not assigned.unknown
GRMZM2G105283	0	1.15749	1.15749	not assigned.unknown
GRMZM2G181568	1.33437	0.520064	-0.814307	not assigned.unknown
GRMZM2G091169	-1.3281	0.500699	1.8288	not assigned.unknown
GRMZM2G147659	0.218894	2.08194	1.86305	not assigned.unknown
GRMZM2G104012	0.410913	-0.605467	-1.01638	not assigned.unknown
GRMZM2G385999	1.41145	1.30188	-0.109567	not assigned.unknown
GRMZM2G115574	0	-1.93937	-1.93937	not assigned.unknown
GRMZM2G018760	1.00408	1.84764	0.843561	not assigned.unknown
GRMZM2G457309	4.05548	2.78521	-1.27027	not assigned.unknown
GRMZM2G031991	1.04897	2.96064	1.91167	not assigned.unknown
AC234575.1_FG008	-1.6108	-1.44956	0.16124	not assigned.unknown
GRMZM2G168651	3.31576	6.4429	3.12714	not assigned.unknown
GRMZM2G044460	3.05796	2.03944	-1.01852	not assigned.unknown
GRMZM2G072890	-2.33234	-1.75606	0.576278	not assigned.unknown
GRMZM2G139123	-1.0024	-1.79989	-0.797487	not assigned.unknown
GRMZM2G701811	-3.08228	-0.888021	2.19426	not assigned.unknown
GRMZM2G413829	2.48859	1.70064	-0.787956	not assigned.unknown
AC210013.4_FG018	0	-1.1675	-1.1675	not assigned.unknown
GRMZM2G022958	-0.177152	-1.37873	-1.20158	not assigned.unknown
GRMZM2G416156	-1.2857	0.0848488	1.37054	not assigned.unknown
GRMZM2G166162	0	1.05168	1.05168	not assigned.unknown
GRMZM2G104829	0.341751	3.25703	2.91528	not assigned.unknown
GRMZM2G394876	0	-1.67633	-1.67633	not assigned.unknown
GRMZM2G702991	0.869999	2.02176	1.15176	not assigned.unknown
GRMZM2G163059	-1.91834	-1.37188	0.546466	not assigned.unknown
GRMZM2G078887	-1.70936	-1.69587	0.0134864	not assigned.unknown
GRMZM2G082293	0.856324	2.59535	1.73903	not assigned.unknown
GRMZM2G173612	-1.55221	-2.21734	-0.665124	not assigned.unknown
GRMZM2G056632	1.35382	0.462349	-0.891475	not assigned.unknown
GRMZM2G460617	3.76321	1.10503	-2.65819	not assigned.unknown
GRMZM2G026892	1.15123	1.06311	-0.0881195	not assigned.unknown
GRMZM2G055151	-0.00218318	-1.34922	-1.34704	not assigned.unknown
GRMZM2G151997	1.82595	0.809571	-1.01638	not assigned.unknown
GRMZM2G096695	-2.67973	-2.33792	0.341812	not assigned.unknown
GRMZM2G038338	0.880986	-0.835416	-1.7164	not assigned.unknown
GRMZM2G048806	-1.65035	-1.06311	0.587242	not assigned.unknown
GRMZM2G179777	4.154	2.80957	-1.34443	not assigned.unknown
GRMZM2G401062	0	1.13441	1.13441	not assigned.unknown
GRMZM2G070890	1.20359	0.489302	-0.714293	not assigned.unknown
GRMZM2G084940	-1.70927	-0.519464	1.18981	not assigned.unknown
GRMZM2G172751	1.90442	1.64492	-0.259502	not assigned.unknown
GRMZM2G700839	2.70877	0.935102	-1.77366	not assigned.unknown
GRMZM2G392971	-2.95103	-0.412822	2.53821	not assigned.unknown
GRMZM2G150319	1.6362	1.16138	-0.47482	not assigned.unknown
GRMZM2G078723	0	-1.38683	-1.38683	not assigned.unknown
GRMZM2G009792	-1.1052	0.234375	1.33958	not assigned.unknown
GRMZM2G143445	0	1.25851	1.25851	not assigned.unknown
GRMZM2G172450	1.85632	0.935102	-0.921222	not assigned.unknown
AC233885.1_FG001	1.47408	0.77756	-0.696516	not assigned.unknown
GRMZM2G047422	0.663679	3.25703	2.59335	not assigned.unknown
GRMZM2G015226	3.29171	3.44145	0.149744	not assigned.unknown
GRMZM2G010156	5.96485	0.935102	-5.02975	not assigned.unknown
GRMZM2G017536	1.33819	0.959764	-0.378429	not assigned.unknown
GRMZM2G052884	0.477812	-0.661001	-1.13881	not assigned.unknown
GRMZM2G441656	2.88473	2.85937	-0.0253579	not assigned.unknown
GRMZM2G003937	0	1.84505	1.84505	not assigned.unknown
GRMZM2G178432	1.19843	0.526822	-0.671608	not assigned.unknown
GRMZM2G127379	3.51929	5.53005	2.01076	not assigned.unknown
GRMZM2G007835	1.10839	0.629475	-0.478912	not assigned.unknown
GRMZM2G433333	-1.00711	-0.000478221	1.00663	not assigned.unknown
GRMZM2G140293	0	3.4376	3.4376	not assigned.unknown
GRMZM2G450939	-4.44485	-2.52957	1.91528	not assigned.unknown
GRMZM2G366383	-0.674191	1.40459	2.07878	not assigned.unknown
GRMZM2G446234	-0.478095	0.684451	1.16255	not assigned.unknown
GRMZM2G176647	0.714305	2.85396	2.13966	not assigned.unknown
GRMZM2G419938	-1.40671	-2.84251	-1.4358	not assigned.unknown
GRMZM2G071310	-4.14368	-1.25754	2.88613	not assigned.unknown
GRMZM2G702386	-1.83882	-1.15236	0.68646	not assigned.unknown
GRMZM2G149800	1.96066	2.18303	0.222369	not assigned.unknown
GRMZM2G000076	3.23879	3.4676	0.228803	not assigned.unknown
GRMZM2G430371	2.78524	2.55659	-0.228651	not assigned.unknown
GRMZM2G073180	0	-3.23482	-3.23482	not assigned.unknown
GRMZM2G168890	0	1.09264	1.09264	not assigned.unknown
GRMZM2G132913	0	1.629	1.629	not assigned.unknown
GRMZM2G063431	-1.33902	-2.28449	-0.94547	not assigned.unknown
GRMZM2G364208	2.27136	3.45866	1.1873	not assigned.unknown
GRMZM2G309534	-2.0418	0.0694028	2.1112	not assigned.unknown
[truncated: 1,556 more rows]

## Sheet: Table S9C
Table S9 CThe differentially expressed genes in induced senescence leaf in maize.
GeneID	Annotation (MapMan)
GRMZM2G000092	amino acid metabolism.degradation.aromatic aa.tryptophan
GRMZM2G029566	amino acid metabolism.degradation.aromatic aa.tyrosine
GRMZM2G174145	amino acid metabolism.degradation.aromatic aa.tyrosine
GRMZM2G002652	amino acid metabolism.degradation.aromatic aa.tyrosine
GRMZM2G100360	amino acid metabolism.degradation.aspartate family.lysine
GRMZM2G008726	amino acid metabolism.degradation.aspartate family.lysine
GRMZM2G019363	amino acid metabolism.degradation.aspartate family.lysine
GRMZM2G174671	amino acid metabolism.degradation.glutamate family.arginine
GRMZM2G068665	amino acid metabolism.degradation.glutamate family.arginine
GRMZM2G147268	amino acid metabolism.degradation.serine-glycine-cysteine group.glycine
GRMZM2G135617	amino acid metabolism.misc
GRMZM2G036861	amino acid metabolism.synthesis.aromatic aa.chorismate.chorismate synthase
GRMZM2G314652	amino acid metabolism.synthesis.aromatic aa.chorismate.dehydroquinate/shikimate dehydrogenase
GRMZM2G028677	amino acid metabolism.synthesis.aromatic aa.phenylalanine
GRMZM2G119150	amino acid metabolism.synthesis.aromatic aa.phenylalanine and tyrosine
GRMZM2G179454	amino acid metabolism.synthesis.aromatic aa.phenylalanine and tyrosine.chorismate mutase
GRMZM2G115841	amino acid metabolism.synthesis.aromatic aa.phenylalanine.arogenate dehydratase / prephenate dehydratase
GRMZM2G106950	amino acid metabolism.synthesis.aromatic aa.tryptophan.indole-3-glycerol phosphate synthase
GRMZM2G078472	amino acid metabolism.synthesis.aspartate family.asparagine.asparagine synthetase
GRMZM2G104575	amino acid metabolism.synthesis.aspartate family.lysine.dihydrodipicolinate reductase
GRMZM2G044247	amino acid metabolism.synthesis.aspartate family.lysine.dihydrodipicolinate reductase
GRMZM2G090241	amino acid metabolism.synthesis.aspartate family.lysine.dihydrodipicolinate reductase
GRMZM2G098039	amino acid metabolism.synthesis.aspartate family.methionine
AC233893.1_FG001	amino acid metabolism.synthesis.aspartate family.methionine
GRMZM2G050570	amino acid metabolism.synthesis.aspartate family.threonine.threonine synthase
GRMZM2G007647	amino acid metabolism.synthesis.branched chain group.common.acetolactate synthase
GRMZM2G153536	amino acid metabolism.synthesis.branched chain group.common.branched-chain amino acid aminotransferase
GRMZM2G088028	amino acid metabolism.synthesis.central amino acid metabolism.alanine.alanine aminotransferase
GRMZM2G101979	amino acid metabolism.synthesis.central amino acid metabolism.alanine.alanine aminotransferase'
GRMZM2G119511	amino acid metabolism.synthesis.central amino acid metabolism.alanine.alanine-glyoxylate aminotransferase
GRMZM2G137868	amino acid metabolism.synthesis.central amino acid metabolism.alanine.alanine-glyoxylate aminotransferase
GRMZM2G469150	amino acid metabolism.synthesis.central amino acid metabolism.aspartate.aspartate aminotransferase'
GRMZM2G017110	amino acid metabolism.synthesis.central amino acid metabolism.GABA.Glutamate decarboxylase
GRMZM2G044237	amino acid metabolism.synthesis.glutamate family.arginine.acetylglutamate kinase
GRMZM2G119583	amino acid metabolism.synthesis.glutamate family.arginine.acetylornithine aminotransferase
GRMZM2G124059	amino acid metabolism.synthesis.glutamate family.arginine.argininosuccinate lyase
GRMZM2G028535	amino acid metabolism.synthesis.glutamate family.proline
GRMZM2G082214	amino acid metabolism.synthesis.histidine.bifunctional phosphoribosyl-ATP diphosphatase and phosphoribosyl-AMP cyclohydrolase
AC203989.4_FG001	amino acid metabolism.synthesis.serine-glycine-cysteine group.cysteine
GRMZM2G003289	amino acid metabolism.synthesis.serine-glycine-cysteine group.cysteine.OASTL
GRMZM2G048740	amino acid metabolism.synthesis.serine-glycine-cysteine group.cysteine.SAT
AC195940.2_FG003	amino acid metabolism.synthesis.serine-glycine-cysteine group.cysteine.SAT'
GRMZM2G052266	amino acid metabolism.synthesis.serine-glycine-cysteine group.glycine.sarcosine oxidase
GRMZM2G098423	amino acid metabolism.synthesis.serine-glycine-cysteine group.serine.phosphoglycerate dehydrogenase
GRMZM2G073814	amino acid metabolism.synthesis.serine-glycine-cysteine group.serine.phosphoglycerate dehydrogenase
GRMZM2G445261	Biodegradation of Xenobiotics
AC209636.2_FG003	Biodegradation of Xenobiotics
GRMZM2G082959	Biodegradation of Xenobiotics
GRMZM2G391795	Biodegradation of Xenobiotics
GRMZM2G128219	Biodegradation of Xenobiotics
GRMZM2G164454	Biodegradation of Xenobiotics
GRMZM2G003246	Biodegradation of Xenobiotics
GRMZM2G081268	Biodegradation of Xenobiotics.lactoylglutathione lyase
GRMZM2G312877	Biodegradation of Xenobiotics.lactoylglutathione lyase
AC207394.3_FG004	Biodegradation of Xenobiotics.lactoylglutathione lyase'
GRMZM2G042572	C1-metabolism'
GRMZM2G022931	cell wall.cell wall proteins.AGPs.AGP
GRMZM2G151738	cell wall.cell wall proteins.LRR
GRMZM2G405567	cell wall.cellulose synthesis
GRMZM2G173759	cell wall.cellulose synthesis
GRMZM2G443715	cell wall.cellulose synthesis
GRMZM2G178880	cell wall.cellulose synthesis
GRMZM2G178025	cell wall.cellulose synthesis
GRMZM2G378836	cell wall.cellulose synthesis.cellulose synthase
GRMZM2G109326	cell wall.cellulose synthesis.COBRA
GRMZM2G377215	cell wall.cellulose synthesis.COBRA
GRMZM2G172043	cell wall.degradation.cellulases and beta -1,4-glucanases
GRMZM2G017186	cell wall.degradation.cellulases and beta -1,4-glucanases
GRMZM2G035503	cell wall.degradation.mannan-xylose-arabinose-fucose
GRMZM2G110993	cell wall.degradation.mannan-xylose-arabinose-fucose
GRMZM2G471065	cell wall.degradation.mannan-xylose-arabinose-fucose
GRMZM2G343828	cell wall.degradation.mannan-xylose-arabinose-fucose
GRMZM2G013255	cell wall.degradation.mannan-xylose-arabinose-fucose
GRMZM2G340257	cell wall.degradation.mannan-xylose-arabinose-fucose
GRMZM2G048626	cell wall.degradation.mannan-xylose-arabinose-fucose'
GRMZM2G359305	cell wall.degradation.pectate lyases and polygalacturonases
GRMZM2G054410	cell wall.degradation.pectate lyases and polygalacturonases
GRMZM2G107073	cell wall.degradation.pectate lyases and polygalacturonases
GRMZM2G094811	cell wall.degradation.pectate lyases and polygalacturonases
GRMZM2G160526	cell wall.degradation.pectate lyases and polygalacturonases
GRMZM2G154124	cell wall.degradation.pectate lyases and polygalacturonases
GRMZM2G118312	cell wall.hemicellulose synthesis
GRMZM2G359799	cell wall.modification
GRMZM2G342246	cell wall.modification
GRMZM2G059785	cell wall.modification
GRMZM2G103672	cell wall.modification
GRMZM2G146540	cell wall.modification
GRMZM2G026980	cell wall.modification
GRMZM2G004699	cell wall.modification
GRMZM2G445169	cell wall.modification
GRMZM2G007685	cell wall.modification
GRMZM2G060937	cell wall.modification
GRMZM2G117999	cell wall.pectin*esterases.acetyl esterase
GRMZM2G329002	cell wall.pectin*esterases.acetyl esterase
GRMZM2G037411	cell wall.pectin*esterases.PME
GRMZM2G431856	cell wall.pectin*esterases.PME
GRMZM2G019411	cell wall.pectin*esterases.PME
GRMZM2G044629	cell wall.precursor synthesis
GRMZM2G042179	cell wall.precursor synthesis.GAE
GRMZM2G160506	cell wall.precursor synthesis.NDP sugar pyrophosphorylase.GDP mannose
GRMZM2G031311	cell wall.precursor synthesis.UDP-glucose 4,6-dehydratase
GRMZM2G138410	cell wall.precursor synthesis.UGE
GRMZM2G469523	cell wall.precursor synthesis.UGE
GRMZM2G007195	cell wall.precursor synthesis.UXS
GRMZM2G472023	cell.cycle
GRMZM2G174596	cell.cycle
GRMZM2G300786	cell.cycle
GRMZM2G303157	cell.cycle
GRMZM2G310115	cell.cycle
GRMZM2G082613	cell.cycle
GRMZM2G117298	cell.cycle
GRMZM2G448258	cell.cycle
GRMZM2G347001	cell.cycle'
GRMZM2G154685	cell.cycle.peptidylprolyl isomerase
GRMZM2G170397	cell.cycle.peptidylprolyl isomerase
GRMZM2G083977	cell.cycle.peptidylprolyl isomerase
GRMZM2G118687	cell.cycle.peptidylprolyl isomerase'
GRMZM2G016997	cell.division
GRMZM2G131597	cell.division
GRMZM2G030542	cell.division
GRMZM2G315264	cell.division
GRMZM2G177070	cell.division
GRMZM2G154229	cell.division
GRMZM2G156956	cell.division
GRMZM2G174949	cell.division
AC217050.4_FG001	cell.division
GRMZM2G059922	cell.division'
GRMZM2G414255	cell.division'
GRMZM2G387389	cell.organisation
GRMZM2G024374	cell.organisation
GRMZM2G112337	cell.organisation
GRMZM2G363813	cell.organisation
GRMZM2G142266	cell.organisation
GRMZM2G471108	cell.organisation
GRMZM2G040878	cell.organisation
AC208897.3_FG003	cell.organisation
GRMZM2G069687	cell.organisation
GRMZM2G011800	cell.organisation
GRMZM2G536120	cell.organisation
GRMZM2G016558	cell.organisation
GRMZM2G077197	cell.organisation
GRMZM2G036564	cell.organisation
GRMZM2G058734	cell.organisation
GRMZM2G423861	cell.organisation
GRMZM2G341155	cell.organisation
AC233955.1_FG009	cell.organisation
AC208341.4_FG006	cell.organisation
GRMZM2G100380	cell.organisation
GRMZM2G324467	cell.organisation
GRMZM2G435294	cell.organisation
GRMZM2G089351	cell.organisation
GRMZM2G114841	cell.organisation
GRMZM2G053934	cell.organisation
GRMZM2G117771	cell.organisation
GRMZM2G126190	cell.organisation
GRMZM2G358279	cell.organisation
GRMZM2G077837	cell.organisation
GRMZM2G097426	cell.organisation
GRMZM2G062738	cell.organisation
GRMZM2G047055	cell.organisation
GRMZM2G104534	cell.organisation
GRMZM2G006973	cell.organisation
GRMZM2G142345	cell.organisation
GRMZM2G172523	cell.organisation
GRMZM2G451231	cell.organisation
GRMZM2G062613	cell.organisation
GRMZM2G073693	cell.organisation
GRMZM2G110657	cell.organisation
GRMZM2G171871	cell.organisation
GRMZM2G124473	cell.organisation
GRMZM2G139712	cell.organisation
AC235547.1_FG002	cell.organisation'
GRMZM2G404340	cell.organisation'
GRMZM2G304871	cell.organisation.cytoskeleton.mikrotubuli'
GRMZM2G122038	cell.vesicle transport
GRMZM2G171406	cell.vesicle transport
GRMZM2G122983	cell.vesicle transport
GRMZM2G387076	cell.vesicle transport
GRMZM2G012501	cell.vesicle transport
GRMZM2G438895	cell.vesicle transport
GRMZM2G056686	Co-factor and vitamine metabolism
GRMZM2G059073	Co-factor and vitamine metabolism
GRMZM2G097283	Co-factor and vitamine metabolism.folate & vitamine K.DHNA Phytyltransferase
GRMZM2G421883	Co-factor and vitamine metabolism.molybdenum cofactor'
GRMZM2G336908	Co-factor and vitamine metabolism.riboflavin.GTP cyclohydrolase II
GRMZM2G039969	development.late embryogenesis abundant
GRMZM2G096475	development.late embryogenesis abundant
GRMZM2G067624	development.squamosa promoter binding like (SPL)
GRMZM2G117378	development.storage proteins
GRMZM2G349749	development.storage proteins
GRMZM2G414047	development.storage proteins
GRMZM2G123764	development.storage proteins
GRMZM2G087612	development.storage proteins
GRMZM2G058414	development.storage proteins
GRMZM2G139834	development.unspecified
GRMZM2G056988	development.unspecified
GRMZM2G161668	development.unspecified
GRMZM2G161175	development.unspecified
GRMZM2G309063	development.unspecified
GRMZM2G014276	development.unspecified
GRMZM2G058133	development.unspecified
GRMZM2G108737	development.unspecified
GRMZM2G035848	development.unspecified
GRMZM2G097640	development.unspecified
GRMZM2G042364	development.unspecified
GRMZM2G467123	development.unspecified
GRMZM2G093964	development.unspecified
GRMZM2G100593	development.unspecified
GRMZM2G181605	development.unspecified
GRMZM2G063390	development.unspecified
GRMZM2G068471	development.unspecified
GRMZM2G009103	development.unspecified
GRMZM2G341621	development.unspecified
GRMZM2G416965	development.unspecified
GRMZM2G475014	development.unspecified
GRMZM2G154245	development.unspecified
GRMZM2G039173	development.unspecified
GRMZM2G702166	development.unspecified
AC209858.4_FG002	development.unspecified
GRMZM2G404426	development.unspecified
GRMZM2G420789	development.unspecified
AC209705.3_FG004	development.unspecified
GRMZM2G025480	development.unspecified
GRMZM2G453320	development.unspecified
GRMZM2G098859	development.unspecified
GRMZM2G018436	development.unspecified
GRMZM2G095924	development.unspecified
AC212447.3_FG001	development.unspecified
GRMZM2G020091	development.unspecified
GRMZM2G342685	development.unspecified
GRMZM2G406746	development.unspecified
GRMZM2G157675	development.unspecified
GRMZM2G059397	development.unspecified
GRMZM2G134398	development.unspecified
GRMZM2G063717	development.unspecified
GRMZM2G054277	development.unspecified
GRMZM2G070500	development.unspecified
GRMZM2G159500	development.unspecified
GRMZM2G041761	development.unspecified
GRMZM2G049422	development.unspecified
GRMZM2G160175	development.unspecified
GRMZM2G073755	development.unspecified
GRMZM2G131087	development.unspecified
GRMZM2G162295	development.unspecified
GRMZM2G168365	development.unspecified
GRMZM2G009892	development.unspecified
GRMZM2G117057	development.unspecified
GRMZM2G051338	development.unspecified
GRMZM2G045155	development.unspecified
GRMZM2G373928	development.unspecified
GRMZM2G076370	development.unspecified
GRMZM2G019413	development.unspecified
GRMZM2G062129	development.unspecified
GRMZM2G114751	development.unspecified
GRMZM2G063163	development.unspecified
GRMZM2G058518	development.unspecified
GRMZM2G014009	development.unspecified
GRMZM2G179264	development.unspecified
GRMZM2G136567	development.unspecified
AC205735.3_FG006	development.unspecified
GRMZM2G063220	development.unspecified
GRMZM2G062788	development.unspecified
GRMZM2G141756	development.unspecified
GRMZM2G103666	development.unspecified
GRMZM2G154460	development.unspecified
GRMZM2G088053	development.unspecified
GRMZM2G108537	development.unspecified
GRMZM2G109627	development.unspecified
AC209705.3_FG003	development.unspecified'
AC212582.3_FG006	development.unspecified'
AC233893.1_FG005	development.unspecified'
GRMZM2G022792	development.unspecified'
GRMZM2G032295	development.unspecified'
GRMZM2G139363	development.unspecified'
GRMZM2G047384	DNA.repair
GRMZM2G054765	DNA.repair
GRMZM2G060349	DNA.repair
GRMZM2G103897	DNA.repair
GRMZM2G173186	DNA.repair
GRMZM2G348956	DNA.repair
GRMZM2G095931	DNA.repair
GRMZM2G132303	DNA.repair
GRMZM2G133952	DNA.repair
GRMZM2G058441	DNA.repair
GRMZM2G055464	DNA.repair
GRMZM2G016602	DNA.repair
GRMZM2G404056	DNA.repair
GRMZM2G058954	DNA.repair
AC190788.2_FG006	DNA.repair'
GRMZM2G309975	DNA.repair'
GRMZM2G023983	DNA.synthesis/chromatin structure
GRMZM2G128665	DNA.synthesis/chromatin structure
GRMZM2G057031	DNA.synthesis/chromatin structure
GRMZM2G116526	DNA.synthesis/chromatin structure
GRMZM2G082205	DNA.synthesis/chromatin structure
GRMZM2G346278	DNA.synthesis/chromatin structure
GRMZM2G124321	DNA.synthesis/chromatin structure
GRMZM2G113267	DNA.synthesis/chromatin structure
GRMZM2G376829	DNA.synthesis/chromatin structure
GRMZM2G129913	DNA.synthesis/chromatin structure
GRMZM2G159008	DNA.synthesis/chromatin structure
GRMZM2G136665	DNA.synthesis/chromatin structure
GRMZM2G076484	DNA.synthesis/chromatin structure
GRMZM2G100043	DNA.synthesis/chromatin structure
GRMZM2G438524	DNA.synthesis/chromatin structure
GRMZM2G141948	DNA.synthesis/chromatin structure
GRMZM2G151944	DNA.synthesis/chromatin structure
GRMZM2G357923	DNA.synthesis/chromatin structure
AC203761.3_FG002	DNA.synthesis/chromatin structure
GRMZM2G071304	DNA.synthesis/chromatin structure
GRMZM2G101000	DNA.synthesis/chromatin structure
GRMZM2G168744	DNA.synthesis/chromatin structure
GRMZM2G472187	DNA.synthesis/chromatin structure
GRMZM2G083629	DNA.synthesis/chromatin structure
GRMZM2G111014	DNA.synthesis/chromatin structure
GRMZM2G139894	DNA.synthesis/chromatin structure
AC213050.3_FG001	DNA.synthesis/chromatin structure
GRMZM2G023422	DNA.synthesis/chromatin structure
GRMZM2G154839	DNA.synthesis/chromatin structure
GRMZM2G052581	DNA.synthesis/chromatin structure
GRMZM2G051138	DNA.synthesis/chromatin structure
GRMZM2G043191	DNA.synthesis/chromatin structure
GRMZM2G172956	DNA.synthesis/chromatin structure
GRMZM2G096920	DNA.synthesis/chromatin structure
GRMZM2G163658	DNA.synthesis/chromatin structure
GRMZM2G427067	DNA.synthesis/chromatin structure
GRMZM2G355771	DNA.synthesis/chromatin structure
GRMZM2G132704	DNA.synthesis/chromatin structure
GRMZM2G032977	DNA.synthesis/chromatin structure
AC215914.3_FG004	DNA.synthesis/chromatin structure'
GRMZM2G092834	DNA.synthesis/chromatin structure'
GRMZM2G174755	DNA.synthesis/chromatin structure'
GRMZM2G313351	DNA.synthesis/chromatin structure'
GRMZM2G318772	DNA.synthesis/chromatin structure'
GRMZM2G398844	DNA.synthesis/chromatin structure'
GRMZM2G116603	DNA.synthesis/chromatin structure.histone
AC212565.3_FG001	DNA.synthesis/chromatin structure.histone
GRMZM2G073275	DNA.synthesis/chromatin structure.histone
GRMZM2G042047	DNA.synthesis/chromatin structure.histone
GRMZM2G304575	DNA.synthesis/chromatin structure.histone
GRMZM2G332838	DNA.synthesis/chromatin structure.histone
GRMZM2G373621	DNA.unspecified
GRMZM2G106732	DNA.unspecified
GRMZM2G175236	DNA.unspecified
GRMZM2G167933	DNA.unspecified
GRMZM2G156881	DNA.unspecified
GRMZM2G012262	DNA.unspecified
GRMZM2G053631	DNA.unspecified
GRMZM2G114131	DNA.unspecified
GRMZM2G128434	DNA.unspecified
AC194439.3_FG003	DNA.unspecified'
GRMZM2G098346	fermentation.ADH
GRMZM2G103546	fermentation.aldehyde dehydrogenase
GRMZM2G071021	fermentation.aldehyde dehydrogenase
AC197705.4_FG001	fermentation.PDC
GRMZM2G438178	fermentation.PDC
GRMZM2G056369	gluconeogenese/ glyoxylate cycle.isocitrate lyase
GRMZM2G102183	gluconeogenese/ glyoxylate cycle.malate synthase
GRMZM2G001696	gluconeogenese/ glyoxylate cycle.PEPCK
GRMZM2G345493	glycolysis.cytosolic branch.aldolase
GRMZM2G176307	glycolysis.cytosolic branch.glyceraldehyde 3-phosphate dehydrogenase (GAP-DH)
GRMZM2G071630	glycolysis.cytosolic branch.glyceraldehyde 3-phosphate dehydrogenase (GAP-DH)
GRMZM2G004593	glycolysis.cytosolic branch.phosphoglycerate mutase
GRMZM2G314094	glycolysis.cytosolic branch.pyrophosphate-fructose-6-P phosphotransferase
GRMZM2G026182	glycolysis.cytosolic branch.triosephosphate isomerase (TPI)
GRMZM2G435244	glycolysis.cytosolic branch.triosephosphate isomerase (TPI)
GRMZM2G370275	glycolysis.cytosolic branch.triosephosphate isomerase (TPI)
GRMZM2G067908	glycolysis.plastid branch.phosphoglucomutase (PGM)
GRMZM2G152686	glycolysis.plastid branch.pyruvate kinase (PK)
GRMZM2G367631	glycolysis.unclear/dually targeted.fructose-2,6-bisphosphatase (Fru2,6BisPase)
GRMZM2G150574	glycolysis.unclear/dually targeted.fructose-2,6-bisphosphatase (Fru2,6BisPase)
GRMZM2G025854	glycolysis.unclear/dually targeted.phosphoglucomutase (PGM)
GRMZM2G070375	hormone metabolism.abscisic acid.induced-regulated-responsive-activated
GRMZM2G009326	hormone metabolism.abscisic acid.induced-regulated-responsive-activated
GRMZM2G046782	hormone metabolism.abscisic acid.induced-regulated-responsive-activated
GRMZM2G054651	hormone metabolism.abscisic acid.induced-regulated-responsive-activated
GRMZM2G092925	hormone metabolism.abscisic acid.induced-regulated-responsive-activated
GRMZM2G046952	hormone metabolism.abscisic acid.induced-regulated-responsive-activated
GRMZM2G321184	hormone metabolism.abscisic acid.induced-regulated-responsive-activated'
GRMZM2G321940	hormone metabolism.abscisic acid.signal transduction
GRMZM2G141473	hormone metabolism.abscisic acid.synthesis-degradation
GRMZM2G002315	hormone metabolism.abscisic acid.synthesis-degradation
GRMZM2G057243	hormone metabolism.abscisic acid.synthesis-degradation.synthesis.9-cis-epoxycarotenoid dioxygenase
GRMZM2G150363	hormone metabolism.abscisic acid.synthesis-degradation.synthesis.9-cis-epoxycarotenoid dioxygenase
GRMZM2G110192	hormone metabolism.abscisic acid.synthesis-degradation.synthesis.9-cis-epoxycarotenoid dioxygenase
GRMZM2G407969	hormone metabolism.auxin.induced-regulated-responsive-activated
GRMZM2G091276	hormone metabolism.auxin.induced-regulated-responsive-activated
GRMZM2G074742	hormone metabolism.auxin.induced-regulated-responsive-activated
GRMZM2G001421	hormone metabolism.auxin.induced-regulated-responsive-activated
GRMZM2G146511	hormone metabolism.auxin.induced-regulated-responsive-activated
GRMZM2G126290	hormone metabolism.auxin.induced-regulated-responsive-activated
GRMZM2G033359	hormone metabolism.auxin.induced-regulated-responsive-activated
GRMZM2G332390	hormone metabolism.auxin.induced-regulated-responsive-activated
GRMZM2G408703	hormone metabolism.auxin.induced-regulated-responsive-activated
GRMZM2G057467	hormone metabolism.auxin.induced-regulated-responsive-activated
GRMZM2G178945	hormone metabolism.auxin.induced-regulated-responsive-activated
GRMZM2G133023	hormone metabolism.auxin.induced-regulated-responsive-activated
GRMZM2G176903	hormone metabolism.auxin.induced-regulated-responsive-activated
GRMZM2G142664	hormone metabolism.auxin.induced-regulated-responsive-activated
GRMZM2G065913	hormone metabolism.auxin.induced-regulated-responsive-activated'
GRMZM2G095786	hormone metabolism.auxin.signal transduction
GRMZM2G135978	hormone metabolism.auxin.signal transduction
GRMZM2G149184	hormone metabolism.auxin.signal transduction
GRMZM2G098643	hormone metabolism.auxin.signal transduction
GRMZM2G074267	hormone metabolism.auxin.signal transduction
GRMZM2G032896	hormone metabolism.brassinosteroid.synthesis-degradation.BRs.other
GRMZM2G473533	hormone metabolism.brassinosteroid.synthesis-degradation.sterols.FACKEL
GRMZM2G158252	hormone metabolism.cytokinin.signal transduction
GRMZM2G039246	hormone metabolism.cytokinin.signal transduction
GRMZM2G155767	hormone metabolism.cytokinin.signal transduction
GRMZM2G151223	hormone metabolism.cytokinin.signal transduction
GRMZM2G125943	hormone metabolism.cytokinin.signal transduction
GRMZM2G039696	hormone metabolism.cytokinin.signal transduction'
GRMZM2G008792	hormone metabolism.cytokinin.synthesis-degradation
GRMZM2G348452	hormone metabolism.cytokinin.synthesis-degradation
GRMZM2G122340	hormone metabolism.cytokinin.synthesis-degradation
GRMZM2G083749	hormone metabolism.ethylene.induced-regulated-responsive-activated
GRMZM2G051135	hormone metabolism.ethylene.induced-regulated-responsive-activated
AC194965.4_FG001	hormone metabolism.ethylene.signal transduction
GRMZM2G020150	hormone metabolism.ethylene.signal transduction
GRMZM2G307665	hormone metabolism.ethylene.signal transduction'
AC148152.3_FG005	hormone metabolism.ethylene.synthesis-degradation
GRMZM2G164405	hormone metabolism.ethylene.synthesis-degradation.1-aminocyclopropane-1-carboxylate synthase
GRMZM2G144744	hormone metabolism.gibberelin.induced-regulated-responsive-activated
GRMZM2G107003	hormone metabolism.gibberelin.induced-regulated-responsive-activated
GRMZM2G062632	hormone metabolism.gibberelin.synthesis-degradation
GRMZM2G049538	hormone metabolism.gibberelin.synthesis-degradation.ent-kaurene synthase
GRMZM2G152354	hormone metabolism.gibberelin.synthesis-degradation.GA2 oxidase
GRMZM2G031724	hormone metabolism.gibberelin.synthesis-degradation.GA2 oxidase
GRMZM2G022679	hormone metabolism.gibberelin.synthesis-degradation.GA2 oxidase
AC190838.3_FG004	hormone metabolism.jasmonate.signal transduction'
GRMZM2G077316	hormone metabolism.jasmonate.synthesis-degradation.allene oxidase cyclase
GRMZM2G104843	hormone metabolism.jasmonate.synthesis-degradation.lipoxygenase
GRMZM2G009479	hormone metabolism.jasmonate.synthesis-degradation.lipoxygenase
GRMZM2G106748	hormone metabolism.jasmonate.synthesis-degradation.lipoxygenase
GRMZM2G109130	hormone metabolism.jasmonate.synthesis-degradation.lipoxygenase
GRMZM2G062056	hormone metabolism.jasmonate.synthesis-degradation.lipoxygenase'
GRMZM2G010731	hormone metabolism.salicylic acid.synthesis-degradation
GRMZM2G126772	hormone metabolism.salicylic acid.synthesis-degradation
GRMZM2G168679	hormone metabolism.salicylic acid.synthesis-degradation
GRMZM2G133996	hormone metabolism.salicylic acid.synthesis-degradation
AC199541.4_FG002	hormone metabolism.salicylic acid.synthesis-degradation
GRMZM2G039009	hormone metabolism.salicylic acid.synthesis-degradation
GRMZM2G039993	hormone metabolism.salicylic acid.synthesis-degradation
GRMZM2G116966	hormone metabolism.salicylic acid.synthesis-degradation
GRMZM2G063438	hormone metabolism.salicylic acid.synthesis-degradation
GRMZM2G303419	hormone metabolism.salicylic acid.synthesis-degradation
GRMZM2G000531	lipid metabolism.exotics (steroids, squalene etc).methylsterol monooxygenase
GRMZM2G062531	lipid metabolism.exotics (steroids, squalene etc).methylsterol monooxygenase
GRMZM2G007157	lipid metabolism.exotics (steroids, squalene etc).phosphatidylcholinesterol O-acyltransferase
GRMZM2G082633	lipid metabolism.exotics (steroids, squalene etc).phosphatidylcholinesterol O-acyltransferase
GRMZM2G034534	lipid metabolism.exotics (steroids, squalene etc).phosphatidylcholinesterol O-acyltransferase
GRMZM2G417009	lipid metabolism.exotics (steroids, squalene etc).sphingolipids
GRMZM2G354558	lipid metabolism.FA desaturation.omega 3 desaturase
GRMZM2G128971	lipid metabolism.FA desaturation.omega 3 desaturase
GRMZM2G122324	lipid metabolism.FA synthesis and FA elongation.ACP protein
GRMZM2G007489	lipid metabolism.FA synthesis and FA elongation.ACP thioesterase
GRMZM2G016774	lipid metabolism.FA synthesis and FA elongation.acyl coa ligase
GRMZM2G013783	lipid metabolism.FA synthesis and FA elongation.acyl coa ligase
GRMZM2G120539	lipid metabolism.FA synthesis and FA elongation.acyl coa ligase
GRMZM2G157113	lipid metabolism.FA synthesis and FA elongation.acyl coa ligase
GRMZM2G445602	lipid metabolism.FA synthesis and FA elongation.beta ketoacyl CoA synthase
GRMZM2G118286	lipid metabolism.FA synthesis and FA elongation.long chain fatty acid CoA ligase
GRMZM2G104847	lipid metabolism.FA synthesis and FA elongation.long chain fatty acid CoA ligase
GRMZM2G063258	lipid metabolism.glyceral metabolism.Glycerol-3-phosphate dehydrogenase (NAD+)
GRMZM2G090747	lipid metabolism.glyceral metabolism.Glycerol-3-phosphate dehydrogenase (NAD+)
GRMZM2G173195	lipid metabolism.glyceral metabolism.Glycerol-3-phosphate dehydrogenase (NAD+)
GRMZM2G141320	lipid metabolism.glycolipid synthesis.MGDG synthase
GRMZM2G100652	lipid metabolism.glycolipid synthesis.sulfolipid synthase
GRMZM2G170509	lipid metabolism.lipid degradation.beta-oxidation.acyl-CoA thioesterase
GRMZM2G117357	lipid metabolism.lipid degradation.beta-oxidation.multifunctional
GRMZM2G047533	lipid metabolism.lipid degradation.lipases.triacylglycerol lipase
GRMZM2G023049	lipid metabolism.lipid degradation.lipases.triacylglycerol lipase
GRMZM2G034197	lipid metabolism.lipid degradation.lipases.triacylglycerol lipase
GRMZM2G176542	lipid metabolism.lipid degradation.lipases.triacylglycerol lipase
GRMZM2G377641	lipid metabolism.lipid degradation.lipases.triacylglycerol lipase
GRMZM2G416817	lipid metabolism.lipid degradation.lipases.triacylglycerol lipase
GRMZM2G331720	lipid metabolism.lipid degradation.lipases.triacylglycerol lipase
GRMZM2G479112	lipid metabolism.lipid degradation.lysophospholipases
GRMZM2G015692	lipid metabolism.lipid degradation.lysophospholipases.carboxylesterase
GRMZM2G059129	lipid metabolism.lipid degradation.lysophospholipases.glycerophosphodiester phosphodiesterase
GRMZM2G064962	lipid metabolism.lipid degradation.lysophospholipases.glycerophosphodiester phosphodiesterase
GRMZM2G058227	lipid metabolism.lipid degradation.lysophospholipases.glycerophosphodiester phosphodiesterase
GRMZM2G015973	lipid metabolism.lipid degradation.lysophospholipases.glycerophosphodiester phosphodiesterase'
GRMZM2G330708	lipid metabolism.lipid degradation.lysophospholipases.glycerophosphodiester phosphodiesterase'
GRMZM2G422670	lipid metabolism.lipid degradation.lysophospholipases.phosphoinositide phospholipase C
GRMZM2G145944	lipid metabolism.lipid degradation.lysophospholipases.phospholipase D
GRMZM2G112942	lipid metabolism.lipid transfer proteins etc
GRMZM2G122296	lipid metabolism.Phospholipid synthesis
GRMZM2G060886	lipid metabolism.Phospholipid synthesis
GRMZM2G083195	lipid metabolism.Phospholipid synthesis
GRMZM2G070304	lipid metabolism.Phospholipid synthesis
GRMZM2G127053	lipid metabolism.Phospholipid synthesis'
GRMZM2G178917	lipid metabolism.Phospholipid synthesis.cyclopropane-fatty-acyl-phospholipid synthase
GRMZM2G133885	lipid metabolism.Phospholipid synthesis.phosphatidylserine decarboxylase
GRMZM2G328309	major CHO metabolism.degradation.starch.D enzyme
GRMZM2G074423	major CHO metabolism.degradation.starch.starch cleavage
GRMZM2G033339	major CHO metabolism.degradation.starch.starch cleavage
GRMZM2G462258	major CHO metabolism.degradation.starch.starch cleavage
GRMZM2G081502	major CHO metabolism.degradation.starch.starch cleavage
GRMZM2G082034	major CHO metabolism.degradation.starch.starch cleavage
GRMZM2G103055	major CHO metabolism.degradation.starch.starch cleavage
GRMZM2G074781	major CHO metabolism.degradation.starch.starch cleavage
GRMZM2G112296	major CHO metabolism.degradation.starch.starch cleavage.beta amylase'
GRMZM2G092678	major CHO metabolism.degradation.starch.transporter'
GRMZM2G103843	major CHO metabolism.degradation.sucrose.fructokinase
GRMZM2G466780	major CHO metabolism.degradation.sucrose.fructokinase
GRMZM2G174249	major CHO metabolism.degradation.sucrose.invertases.cell wall
GRMZM2G139300	major CHO metabolism.degradation.sucrose.invertases.cell wall
GRMZM2G136139	major CHO metabolism.degradation.sucrose.invertases.neutral
GRMZM2G463871	major CHO metabolism.degradation.sucrose.invertases.vacuolar
GRMZM2G089836	major CHO metabolism.degradation.sucrose.invertases.vacuolar
GRMZM2G060659	major CHO metabolism.degradation.sucrose.Susy
GRMZM2G152908	major CHO metabolism.degradation.sucrose.Susy
GRMZM2G429899	major CHO metabolism.synthesis.starch.AGPase
GRMZM2G163437	major CHO metabolism.synthesis.starch.AGPase
GRMZM2G391936	major CHO metabolism.synthesis.starch.AGPase
GRMZM2G090905	major CHO metabolism.synthesis.starch.debranching
GRMZM2G005298	major CHO metabolism.synthesis.starch.starch branching
GRMZM2G024993	major CHO metabolism.synthesis.starch.starch synthase
GRMZM2G008263	major CHO metabolism.synthesis.starch.starch synthase
GRMZM2G348551	major CHO metabolism.synthesis.starch.starch synthase
GRMZM2G420988	major CHO metabolism.synthesis.starch.transporter
GRMZM2G140107	major CHO metabolism.synthesis.sucrose.SPS
GRMZM2G013166	major CHO metabolism.synthesis.sucrose.SPS'
GRMZM2G102968	metal handling
GRMZM2G356857	metal handling'
GRMZM2G068557	metal handling.acquisition
GRMZM2G136859	metal handling.binding, chelation and storage
GRMZM2G030036	metal handling.binding, chelation and storage
GRMZM2G075502	metal handling.binding, chelation and storage
GRMZM2G096008	metal handling.binding, chelation and storage
AC233900.1_FG002	metal handling.regulation
GRMZM2G433446	metal handling.regulation
GRMZM2G049636	mino acid metabolism.degradation.aspartate family.lysine.lysine decarboxylase'
GRMZM2G430680	minor CHO metabolism.callose
GRMZM2G022856	minor CHO metabolism.callose
GRMZM2G146463	minor CHO metabolism.galactose.alpha-galactosidases
GRMZM2G098900	minor CHO metabolism.galactose.galactokinases
GRMZM2G155242	minor CHO metabolism.myo-inositol.InsP Synthases
GRMZM2G004528	minor CHO metabolism.myo-inositol.InsP Synthases
GRMZM2G392513	minor CHO metabolism.myo-inositol.InsP Synthases
GRMZM2G077214	minor CHO metabolism.others
GRMZM2G001363	minor CHO metabolism.others
GRMZM2G041356	minor CHO metabolism.others
GRMZM2G016236	minor CHO metabolism.others
GRMZM2G085153	minor CHO metabolism.others
GRMZM2G007630	minor CHO metabolism.others
GRMZM2G111954	minor CHO metabolism.others
GRMZM2G078180	minor CHO metabolism.others'
GRMZM2G036236	minor CHO metabolism.others.Xylose isomerase'
GRMZM2G165919	minor CHO metabolism.raffinose family.galactinol synthases.putative
GRMZM2G131697	minor CHO metabolism.raffinose family.galactinol synthases.putative'
GRMZM2G127147	minor CHO metabolism.raffinose family.raffinose synthases.putative
GRMZM2G340656	minor CHO metabolism.raffinose family.raffinose synthases.putative
GRMZM2G150906	minor CHO metabolism.raffinose family.raffinose synthases.putative
GRMZM2G099860	minor CHO metabolism.trehalose.potential TPS/TPP
GRMZM2G068943	minor CHO metabolism.trehalose.TPS
GRMZM2G001304	minor CHO metabolism.trehalose.TPS
GRMZM2G349062	misc. other Ferredoxins and Rieske domain
AC203535.4_FG004	misc. other Ferredoxins and Rieske domain
GRMZM2G134054	misc.acid and other phosphatases
GRMZM2G326625	misc.acid and other phosphatases
GRMZM2G138698	misc.acid and other phosphatases
GRMZM2G138756	misc.acid and other phosphatases
GRMZM2G434170	misc.acid and other phosphatases
GRMZM2G100920	misc.acid and other phosphatases
GRMZM2G396477	misc.acid and other phosphatases
GRMZM2G087896	misc.acid and other phosphatases
GRMZM2G136453	misc.acid and other phosphatases
GRMZM2G347836	misc.acid and other phosphatases
GRMZM2G371793	misc.acid and other phosphatases
GRMZM2G157027	misc.acid and other phosphatases
GRMZM2G313875	misc.acid and other phosphatases'
GRMZM2G154007	misc.alcohol dehydrogenases
GRMZM2G442658	misc.alcohol dehydrogenases
GRMZM2G001288	misc.beta 1,3 glucan hydrolases
GRMZM2G019771	misc.beta 1,3 glucan hydrolases
GRMZM2G014723	misc.beta 1,3 glucan hydrolases
GRMZM2G019185	misc.beta 1,3 glucan hydrolases
GRMZM2G088951	misc.beta 1,3 glucan hydrolases
GRMZM2G145651	misc.beta 1,3 glucan hydrolases
AC217887.3_FG004	misc.beta 1,3 glucan hydrolases
GRMZM2G125032	misc.beta 1,3 glucan hydrolases
GRMZM2G046459	misc.beta 1,3 glucan hydrolases
GRMZM2G055101	misc.beta 1,3 glucan hydrolases
GRMZM2G137535	misc.beta 1,3 glucan hydrolases
GRMZM2G061403	misc.beta 1,3 glucan hydrolases.glucan endo-1,3-beta-glucosidase
GRMZM2G380561	misc.beta 1,3 glucan hydrolases.glucan endo-1,3-beta-glucosidase
GRMZM2G062600	misc.beta 1,3 glucan hydrolases.glucan endo-1,3-beta-glucosidase
GRMZM2G065585	misc.beta 1,3 glucan hydrolases.glucan endo-1,3-beta-glucosidase
AC232238.2_FG006	misc.beta 1,3 glucan hydrolases.glucan endo-1,3-beta-glucosidase'
GRMZM2G155058	misc.calcineurin-like phosphoesterase family protein
GRMZM2G064723	misc.calcineurin-like phosphoesterase family protein
GRMZM2G135839	misc.calcineurin-like phosphoesterase family protein
GRMZM2G423301	misc.calcineurin-like phosphoesterase family protein'
GRMZM2G070508	misc.cytochrome P450
GRMZM2G159353	misc.cytochrome P450
GRMZM2G084407	misc.cytochrome P450
GRMZM2G470442	misc.cytochrome P450
GRMZM2G075161	misc.cytochrome P450
GRMZM2G012865	misc.cytochrome P450
GRMZM2G137380	misc.cytochrome P450
GRMZM2G161169	misc.cytochrome P450
GRMZM2G147774	misc.cytochrome P450
AC233853.1_FG003	misc.cytochrome P450
GRMZM2G089528	misc.cytochrome P450
GRMZM2G123309	misc.cytochrome P450
GRMZM2G363429	misc.cytochrome P450
GRMZM2G014580	misc.cytochrome P450
GRMZM2G087875	misc.cytochrome P450
GRMZM2G397402	misc.cytochrome P450
GRMZM2G045319	misc.cytochrome P450
GRMZM2G015542	misc.cytochrome P450
GRMZM2G147119	misc.cytochrome P450
GRMZM2G168382	misc.cytochrome P450
GRMZM2G168392	misc.cytochrome P450
GRMZM2G075244	misc.cytochrome P450
GRMZM2G075461	misc.cytochrome P450
GRMZM2G012391	misc.cytochrome P450
GRMZM2G172826	misc.cytochrome P450
GRMZM2G034471	misc.cytochrome P450
GRMZM2G167336	misc.cytochrome P450
AC186603.6_FG003	misc.cytochrome P450
GRMZM2G351259	misc.cytochrome P450
GRMZM2G147752	misc.cytochrome P450
GRMZM2G010221	misc.cytochrome P450
GRMZM2G065928	misc.cytochrome P450
GRMZM2G122654	misc.cytochrome P450
GRMZM2G133720	misc.cytochrome P450
GRMZM2G170047	misc.cytochrome P450
GRMZM2G066441	misc.cytochrome P450
GRMZM2G162737	misc.cytochrome P450
GRMZM2G154752	misc.cytochrome P450
AC201771.3_FG005	misc.cytochrome P450'
GRMZM2G069805	misc.cytochrome P450'
GRMZM2G348090	misc.cytochrome P450'
GRMZM2G471027	misc.dynamin'
GRMZM2G137961	misc.GCN5-related N-acetyltransferase
GRMZM2G031062	misc.GCN5-related N-acetyltransferase
GRMZM2G342856	misc.GCN5-related N-acetyltransferase
GRMZM2G099305	misc.GCN5-related N-acetyltransferase
GRMZM2G057554	misc.GCN5-related N-acetyltransferase
GRMZM2G060866	misc.GDSL-motif lipase
GRMZM2G007236	misc.GDSL-motif lipase
GRMZM2G087462	misc.GDSL-motif lipase
GRMZM2G122261	misc.GDSL-motif lipase
GRMZM2G103937	misc.GDSL-motif lipase
GRMZM2G117754	misc.GDSL-motif lipase
GRMZM2G174975	misc.GDSL-motif lipase
GRMZM2G047129	misc.GDSL-motif lipase
GRMZM2G048904	misc.GDSL-motif lipase
GRMZM2G022279	misc.GDSL-motif lipase
GRMZM2G069503	misc.GDSL-motif lipase
GRMZM2G117030	misc.GDSL-motif lipase
GRMZM2G012236	misc.gluco-, galacto- and mannosidases
GRMZM2G076946	misc.gluco-, galacto- and mannosidases
GRMZM2G077015	misc.gluco-, galacto- and mannosidases
GRMZM2G069024	misc.gluco-, galacto- and mannosidases
GRMZM2G148176	misc.gluco-, galacto- and mannosidases
GRMZM2G337242	misc.gluco-, galacto- and mannosidases
GRMZM2G031660	misc.gluco-, galacto- and mannosidases
AC217401.3_FG001	misc.gluco-, galacto- and mannosidases
GRMZM2G172369	misc.gluco-, galacto- and mannosidases
GRMZM2G021379	misc.gluco-, galacto- and mannosidases'
GRMZM2G130375	misc.gluco-, galacto- and mannosidases.beta-galactosidase
GRMZM2G127123	misc.gluco-, galacto- and mannosidases.beta-galactosidase
GRMZM2G038281	misc.gluco-, galacto- and mannosidases.beta-galactosidase
GRMZM2G476898	misc.gluco-, galacto- and mannosidases.beta-galactosidase'
GRMZM2G434541	misc.glutathione S transferases
GRMZM2G066369	misc.glutathione S transferases
GRMZM2G416632	misc.glutathione S transferases
GRMZM2G042639	misc.glutathione S transferases
GRMZM2G097989	misc.glutathione S transferases
GRMZM2G096153	misc.glutathione S transferases
GRMZM2G056388	misc.glutathione S transferases
GRMZM2G016241	misc.glutathione S transferases
GRMZM2G025190	misc.glutathione S transferases
GRMZM2G090763	misc.glutathione S transferases'
AC212023.4_FG004	misc.invertase/pectin methylesterase inhibitor family protein
GRMZM2G116140	misc.invertase/pectin methylesterase inhibitor family protein
GRMZM2G354956	misc.misc2
GRMZM2G133407	misc.misc2
AC186166.3_FG008	misc.misc2
GRMZM2G167549	misc.misc2
GRMZM2G161658	misc.misc2
GRMZM2G063756	misc.misc2
GRMZM2G172491	misc.misc2
GRMZM2G370510	misc.misc2
GRMZM2G135387	misc.misc2
GRMZM2G026702	misc.misc2'
GRMZM2G332877	misc.misc2'
GRMZM2G079376	misc.myrosinases-lectin-jacalin
GRMZM2G475948	misc.myrosinases-lectin-jacalin
GRMZM2G341302	misc.myrosinases-lectin-jacalin
GRMZM2G381766	misc.myrosinases-lectin-jacalin
GRMZM2G400720	misc.myrosinases-lectin-jacalin
GRMZM2G075884	misc.myrosinases-lectin-jacalin
GRMZM2G466298	misc.myrosinases-lectin-jacalin
GRMZM2G343570	misc.myrosinases-lectin-jacalin
AC214040.3_FG009	misc.myrosinases-lectin-jacalin
GRMZM2G337768	misc.myrosinases-lectin-jacalin
GRMZM2G397889	misc.myrosinases-lectin-jacalin
GRMZM2G474153	misc.myrosinases-lectin-jacalin
GRMZM2G438871	misc.myrosinases-lectin-jacalin
GRMZM2G054023	misc.myrosinases-lectin-jacalin
GRMZM2G166906	misc.nitrilases, *nitrile lyases, berberine bridge enzymes, reticuline oxidases, troponine reductases
GRMZM2G080839	misc.nitrilases, *nitrile lyases, berberine bridge enzymes, reticuline oxidases, troponine reductases
GRMZM2G351981	misc.nitrilases, *nitrile lyases, berberine bridge enzymes, reticuline oxidases, troponine reductases'
GRMZM2G068179	misc.O-methyl transferases
GRMZM2G160752	misc.O-methyl transferases
GRMZM2G102548	misc.O-methyl transferases
GRMZM2G438429	misc.O-methyl transferases'
GRMZM2G312154	misc.oxidases - copper, flavone etc'
GRMZM2G321612	misc.oxidases - copper, flavone etc'
GRMZM2G135029	misc.oxidases - copper, flavone etc.
GRMZM2G349709	misc.oxidases - copper, flavone etc.
GRMZM2G080650	misc.oxidases - copper, flavone etc.
GRMZM2G004128	misc.oxidases - copper, flavone etc.
GRMZM2G049693	misc.oxidases - copper, flavone etc.
GRMZM2G425719	misc.oxidases - copper, flavone etc.
GRMZM2G121700	misc.oxidases - copper, flavone etc.
GRMZM2G348578	misc.oxidases - copper, flavone etc.
GRMZM2G359298	misc.oxidases - copper, flavone etc.
GRMZM2G053315	misc.oxidases - copper, flavone etc.
GRMZM2G047456	misc.peroxidases
GRMZM2G177792	misc.peroxidases
AC205413.4_FG003	misc.peroxidases
GRMZM2G394500	misc.peroxidases
GRMZM2G076562	misc.peroxidases
GRMZM2G150893	misc.peroxidases
GRMZM2G149511	misc.peroxidases
GRMZM2G080183	misc.peroxidases
AC205413.4_FG001	misc.peroxidases
GRMZM2G407740	misc.peroxidases
AC210003.2_FG004	misc.peroxidases
GRMZM2G103342	misc.peroxidases
GRMZM2G414317	misc.plastocyanin-like
GRMZM2G128531	misc.plastocyanin-like
GRMZM2G145552	misc.plastocyanin-like
GRMZM2G104494	misc.protease inhibitor/seed storage/lipid transfer protein (LTP) family protein
GRMZM2G157536	misc.protease inhibitor/seed storage/lipid transfer protein (LTP) family protein
GRMZM2G141858	misc.protease inhibitor/seed storage/lipid transfer protein (LTP) family protein
GRMZM2G170044	misc.protease inhibitor/seed storage/lipid transfer protein (LTP) family protein
GRMZM2G406552	misc.protease inhibitor/seed storage/lipid transfer protein (LTP) family protein
GRMZM2G168833	misc.protease inhibitor/seed storage/lipid transfer protein (LTP) family protein
GRMZM2G046750	misc.protease inhibitor/seed storage/lipid transfer protein (LTP) family protein
GRMZM2G004909	misc.protease inhibitor/seed storage/lipid transfer protein (LTP) family protein
GRMZM2G031354	misc.protease inhibitor/seed storage/lipid transfer protein (LTP) family protein
GRMZM2G089400	misc.protease inhibitor/seed storage/lipid transfer protein (LTP) family protein
GRMZM2G387360	misc.protease inhibitor/seed storage/lipid transfer protein (LTP) family protein
GRMZM2G087041	misc.rhodanese
GRMZM2G354909	misc.short chain dehydrogenase/reductase (SDR)
GRMZM2G453311	misc.short chain dehydrogenase/reductase (SDR)
GRMZM2G000932	misc.short chain dehydrogenase/reductase (SDR)
GRMZM2G013042	misc.short chain dehydrogenase/reductase (SDR)
GRMZM2G146097	misc.short chain dehydrogenase/reductase (SDR)
GRMZM2G053977	misc.short chain dehydrogenase/reductase (SDR)
GRMZM2G148355	misc.short chain dehydrogenase/reductase (SDR)
GRMZM2G090733	misc.short chain dehydrogenase/reductase (SDR)
GRMZM2G170017	misc.short chain dehydrogenase/reductase (SDR)
GRMZM2G066840	misc.short chain dehydrogenase/reductase (SDR)
GRMZM2G009188	misc.short chain dehydrogenase/reductase (SDR)
GRMZM2G162527	misc.short chain dehydrogenase/reductase (SDR)
GRMZM2G170013	misc.short chain dehydrogenase/reductase (SDR)
GRMZM2G143373	misc.short chain dehydrogenase/reductase (SDR)
GRMZM2G009690	misc.UDP glucosyl and glucoronyl transferases
GRMZM2G156127	misc.UDP glucosyl and glucoronyl transferases
GRMZM2G173315	misc.UDP glucosyl and glucoronyl transferases
AC218998.2_FG003	misc.UDP glucosyl and glucoronyl transferases
GRMZM2G078465	misc.UDP glucosyl and glucoronyl transferases
GRMZM2G328224	misc.UDP glucosyl and glucoronyl transferases
GRMZM2G031138	misc.UDP glucosyl and glucoronyl transferases
GRMZM2G106443	misc.UDP glucosyl and glucoronyl transferases
GRMZM2G074631	misc.UDP glucosyl and glucoronyl transferases
GRMZM2G000587	misc.UDP glucosyl and glucoronyl transferases
GRMZM2G095280	misc.UDP glucosyl and glucoronyl transferases
GRMZM2G479038	misc.UDP glucosyl and glucoronyl transferases
GRMZM2G174192	misc.UDP glucosyl and glucoronyl transferases
GRMZM2G142709	misc.UDP glucosyl and glucoronyl transferases
GRMZM2G469828	misc.UDP glucosyl and glucoronyl transferases
GRMZM2G105991	misc.UDP glucosyl and glucoronyl transferases
GRMZM2G049798	misc.UDP glucosyl and glucoronyl transferases
GRMZM2G180283	misc.UDP glucosyl and glucoronyl transferases
GRMZM2G160523	misc.UDP glucosyl and glucoronyl transferases
GRMZM2G043295	misc.UDP glucosyl and glucoronyl transferases
GRMZM2G135195	misc.UDP glucosyl and glucoronyl transferases
GRMZM2G007012	misc.UDP glucosyl and glucoronyl transferases
GRMZM2G389944	misc.UDP glucosyl and glucoronyl transferases
GRMZM2G168474	misc.UDP glucosyl and glucoronyl transferases
GRMZM2G041699	misc.UDP glucosyl and glucoronyl transferases
GRMZM2G036409	misc.UDP glucosyl and glucoronyl transferases
GRMZM2G083130	misc.UDP glucosyl and glucoronyl transferases
GRMZM2G179063	misc.UDP glucosyl and glucoronyl transferases
GRMZM2G449019	misc.UDP glucosyl and glucoronyl transferases
GRMZM2G395508	misc.UDP glucosyl and glucoronyl transferases
GRMZM2G099740	misc.UDP glucosyl and glucoronyl transferases
GRMZM2G008539	misc.UDP glucosyl and glucoronyl transferases
GRMZM2G030692	misc.UDP glucosyl and glucoronyl transferases'
GRMZM2G348977	misc.UDP glucosyl and glucoronyl transferases'
GRMZM2G373195	misc.UDP glucosyl and glucoronyl transferases'
GRMZM2G125669	mitochondrial electron transport / ATP synthesis.alternative oxidase
GRMZM2G074743	mitochondrial electron transport / ATP synthesis.alternative oxidase
GRMZM2G038301	mitochondrial electron transport / ATP synthesis.cytochrome c
GRMZM2G010348	mitochondrial electron transport / ATP synthesis.cytochrome c
GRMZM2G042981	mitochondrial electron transport / ATP synthesis.cytochrome c oxidase
GRMZM2G451281	mitochondrial electron transport / ATP synthesis.cytochrome c reductase
GRMZM2G053916	mitochondrial electron transport / ATP synthesis.electron transfer flavoprotein
GRMZM2G364982	mitochondrial electron transport / ATP synthesis.F1-ATPase
GRMZM2G475482	mitochondrial electron transport / ATP synthesis.NADH-DH.complex I
GRMZM2G141667	mitochondrial electron transport / ATP synthesis.NADH-DH.localisation not clear
GRMZM2G469489	mitochondrial electron transport / ATP synthesis.NADH-DH.localisation not clear'
GRMZM2G090487	mitochondrial electron transport / ATP synthesis.NADH-DH.type II.external
GRMZM2G115805	N-metabolism.misc
GRMZM2G104898	N-metabolism.nitrate metabolism.NR'
GRMZM2G142386	N-metabolism.nitrate metabolism.NR'
AC185444.3_FG003	not assigned.no ontology'
AC197578.4_FG003	not assigned.no ontology'
AC205502.4_FG003	not assigned.no ontology'
GRMZM2G046870	not assigned.no ontology'
GRMZM2G051228	not assigned.no ontology'
GRMZM2G071423	not assigned.no ontology'
GRMZM2G156012	not assigned.no ontology'
GRMZM2G317586	not assigned.no ontology'
GRMZM2G534593	not assigned.no ontology'
GRMZM2G008643	not assigned.no ontology.ABC1 family protein'
GRMZM2G045183	not assigned.no ontology.ABC1 family protein'
GRMZM2G301325	not assigned.no ontology.armadillo/beta-catenin repeat family protein'
GRMZM2G433819	not assigned.no ontology.armadillo/beta-catenin repeat family protein'
AC205568.3_FG007	not assigned.no ontology.pentatricopeptide (PPR) repeat-containing protein'
AC206761.3_FG002	not assigned.no ontology.pentatricopeptide (PPR) repeat-containing protein'
GRMZM2G063380	not assigned.no ontology.pentatricopeptide (PPR) repeat-containing protein'
GRMZM2G339675	not assigned.no ontology.pentatricopeptide (PPR) repeat-containing protein'
GRMZM2G464231	not assigned.no ontology.pentatricopeptide (PPR) repeat-containing protein'
GRMZM2G478561	not assigned.no ontology.pentatricopeptide (PPR) repeat-containing protein'
GRMZM2G037770	not assigned.no ontology.tetratricopeptide repeat (TPR)'
GRMZM2G116461	not assigned.unknown
GRMZM2G111780	not assigned.unknown
GRMZM2G145816	not assigned.unknown
GRMZM2G116126	not assigned.unknown
GRMZM2G134385	not assigned.unknown
GRMZM2G026715	not assigned.unknown
GRMZM2G139141	not assigned.unknown
GRMZM2G018873	not assigned.unknown
GRMZM2G155998	not assigned.unknown
GRMZM2G064501	not assigned.unknown
GRMZM2G123089	not assigned.unknown
GRMZM2G435219	not assigned.unknown
GRMZM2G092739	not assigned.unknown
GRMZM2G131332	not assigned.unknown
GRMZM2G473976	not assigned.unknown
GRMZM2G443332	not assigned.unknown
GRMZM2G094599	not assigned.unknown
GRMZM2G129675	not assigned.unknown
GRMZM2G121210	not assigned.unknown
GRMZM2G448925	not assigned.unknown
GRMZM2G318530	not assigned.unknown
GRMZM2G331779	not assigned.unknown
GRMZM2G493160	not assigned.unknown
GRMZM2G304108	not assigned.unknown
AC211504.4_FG003	not assigned.unknown
GRMZM2G044548	not assigned.unknown
GRMZM2G053766	not assigned.unknown
GRMZM2G112988	not assigned.unknown
GRMZM2G374385	not assigned.unknown
GRMZM2G073017	not assigned.unknown
GRMZM2G163751	not assigned.unknown
GRMZM2G442763	not assigned.unknown
GRMZM2G131205	not assigned.unknown
GRMZM2G052078	not assigned.unknown
GRMZM2G119998	not assigned.unknown
GRMZM2G003509	not assigned.unknown
AC191264.3_FG002	not assigned.unknown
GRMZM2G105025	not assigned.unknown
GRMZM2G080174	not assigned.unknown
AC211887.3_FG006	not assigned.unknown
GRMZM2G121937	not assigned.unknown
GRMZM2G035134	not assigned.unknown
GRMZM2G391696	not assigned.unknown
GRMZM2G377131	not assigned.unknown
GRMZM2G321010	not assigned.unknown
GRMZM2G053946	not assigned.unknown
GRMZM2G131167	not assigned.unknown
GRMZM2G076962	not assigned.unknown
GRMZM2G481888	not assigned.unknown
GRMZM2G051697	not assigned.unknown
GRMZM2G110952	not assigned.unknown
AC187262.4_FG007	not assigned.unknown
GRMZM2G034623	not assigned.unknown
GRMZM2G050485	not assigned.unknown
AC187560.5_FG003	not assigned.unknown
GRMZM2G129114	not assigned.unknown
GRMZM2G098517	not assigned.unknown
GRMZM2G177169	not assigned.unknown
GRMZM2G103647	not assigned.unknown
GRMZM2G103050	not assigned.unknown
GRMZM2G032684	not assigned.unknown
GRMZM2G181281	not assigned.unknown
GRMZM2G386987	not assigned.unknown
GRMZM2G070075	not assigned.unknown
GRMZM2G354579	not assigned.unknown
GRMZM2G464891	not assigned.unknown
GRMZM2G162250	not assigned.unknown
GRMZM2G302045	not assigned.unknown
GRMZM2G109352	not assigned.unknown
GRMZM2G457346	not assigned.unknown
GRMZM2G470882	not assigned.unknown
GRMZM2G107116	not assigned.unknown
GRMZM2G162233	not assigned.unknown
GRMZM2G156575	not assigned.unknown
GRMZM2G077535	not assigned.unknown
AC190613.3_FG001	not assigned.unknown
GRMZM2G115131	not assigned.unknown
GRMZM2G369705	not assigned.unknown
GRMZM2G454081	not assigned.unknown
GRMZM2G068028	not assigned.unknown
GRMZM2G148621	not assigned.unknown
GRMZM2G073954	not assigned.unknown
GRMZM2G446515	not assigned.unknown
GRMZM2G151975	not assigned.unknown
GRMZM2G091456	not assigned.unknown
GRMZM2G058568	not assigned.unknown
GRMZM2G024435	not assigned.unknown
GRMZM2G110236	not assigned.unknown
GRMZM2G436001	not assigned.unknown
GRMZM2G448627	not assigned.unknown
GRMZM2G146292	not assigned.unknown
GRMZM2G135244	not assigned.unknown
GRMZM2G404043	not assigned.unknown
GRMZM2G456123	not assigned.unknown
AC191305.3_FG002	not assigned.unknown
GRMZM2G026024	not assigned.unknown
GRMZM2G074083	not assigned.unknown
GRMZM2G423831	not assigned.unknown
GRMZM2G341479	not assigned.unknown
GRMZM2G039996	not assigned.unknown
GRMZM2G099987	not assigned.unknown
GRMZM2G129865	not assigned.unknown
GRMZM2G058032	not assigned.unknown
GRMZM2G439339	not assigned.unknown
GRMZM2G475536	not assigned.unknown
GRMZM2G075901	not assigned.unknown
GRMZM2G148099	not assigned.unknown
GRMZM2G463157	not assigned.unknown
GRMZM2G311465	not assigned.unknown
GRMZM2G070659	not assigned.unknown
GRMZM2G021661	not assigned.unknown
GRMZM2G073551	not assigned.unknown
GRMZM2G138258	not assigned.unknown
GRMZM2G134329	not assigned.unknown
GRMZM2G028159	not assigned.unknown
GRMZM2G113252	not assigned.unknown
GRMZM2G181484	not assigned.unknown
GRMZM2G175816	not assigned.unknown
GRMZM2G393935	not assigned.unknown
GRMZM2G044152	not assigned.unknown
GRMZM2G160739	not assigned.unknown
GRMZM2G096665	not assigned.unknown
GRMZM2G035595	not assigned.unknown
GRMZM2G116238	not assigned.unknown
AC183928.4_FG001	not assigned.unknown
GRMZM2G176521	not assigned.unknown
GRMZM2G454184	not assigned.unknown
GRMZM2G126812	not assigned.unknown
GRMZM2G127714	not assigned.unknown
GRMZM2G098813	not assigned.unknown
GRMZM2G180716	not assigned.unknown
GRMZM2G310758	not assigned.unknown
GRMZM2G409485	not assigned.unknown
GRMZM2G114469	not assigned.unknown
GRMZM2G125487	not assigned.unknown
GRMZM2G091494	not assigned.unknown
GRMZM2G131055	not assigned.unknown
GRMZM2G143703	not assigned.unknown
GRMZM2G176117	not assigned.unknown
GRMZM2G057173	not assigned.unknown
GRMZM2G153017	not assigned.unknown
GRMZM2G342243	not assigned.unknown
GRMZM2G132607	not assigned.unknown
GRMZM2G119967	not assigned.unknown
GRMZM2G404682	not assigned.unknown
GRMZM2G060712	not assigned.unknown
GRMZM2G015844	not assigned.unknown
GRMZM2G128233	not assigned.unknown
GRMZM2G042080	not assigned.unknown
GRMZM2G418206	not assigned.unknown
GRMZM2G092669	not assigned.unknown
GRMZM2G063924	not assigned.unknown
GRMZM2G117930	not assigned.unknown
AC195135.3_FG002	not assigned.unknown
AC195138.3_FG004	not assigned.unknown
GRMZM2G090028	not assigned.unknown
GRMZM2G115198	not assigned.unknown
GRMZM2G017670	not assigned.unknown
AC233938.1_FG003	not assigned.unknown
GRMZM2G172410	not assigned.unknown
GRMZM2G031718	not assigned.unknown
GRMZM2G125656	not assigned.unknown
GRMZM2G080816	not assigned.unknown
GRMZM2G314563	not assigned.unknown
AC195484.3_FG003	not assigned.unknown
GRMZM2G129783	not assigned.unknown
AC204821.3_FG004	not assigned.unknown
GRMZM2G154565	not assigned.unknown
GRMZM2G414043	not assigned.unknown
GRMZM2G055178	not assigned.unknown
GRMZM2G031721	not assigned.unknown
GRMZM2G169535	not assigned.unknown
GRMZM2G366977	not assigned.unknown
GRMZM2G033805	not assigned.unknown
GRMZM2G166692	not assigned.unknown
GRMZM2G361855	not assigned.unknown
GRMZM2G470862	not assigned.unknown
GRMZM2G110345	not assigned.unknown
GRMZM2G458650	not assigned.unknown
GRMZM2G446625	not assigned.unknown
GRMZM2G348257	not assigned.unknown
GRMZM2G702746	not assigned.unknown
GRMZM2G360517	not assigned.unknown
GRMZM2G081504	not assigned.unknown
GRMZM2G020676	not assigned.unknown
GRMZM2G312061	not assigned.unknown
GRMZM2G107532	not assigned.unknown
GRMZM2G122954	not assigned.unknown
GRMZM2G330035	not assigned.unknown
GRMZM2G096090	not assigned.unknown
GRMZM2G032443	not assigned.unknown
GRMZM2G014612	not assigned.unknown
GRMZM2G164413	not assigned.unknown
GRMZM2G118082	not assigned.unknown
GRMZM2G148387	not assigned.unknown
GRMZM2G021433	not assigned.unknown
GRMZM2G091825	not assigned.unknown
GRMZM2G312954	not assigned.unknown
GRMZM2G406196	not assigned.unknown
GRMZM2G078412	not assigned.unknown
GRMZM2G177845	not assigned.unknown
GRMZM2G121905	not assigned.unknown
AC185281.5_FG006	not assigned.unknown
GRMZM2G322493	not assigned.unknown
GRMZM2G104288	not assigned.unknown
GRMZM2G040947	not assigned.unknown
GRMZM2G326248	not assigned.unknown
GRMZM2G043242	not assigned.unknown
GRMZM2G013220	not assigned.unknown
GRMZM2G315862	not assigned.unknown
GRMZM2G383555	not assigned.unknown
GRMZM2G007120	not assigned.unknown
GRMZM2G113382	not assigned.unknown
GRMZM2G328908	not assigned.unknown
GRMZM2G384293	not assigned.unknown
GRMZM2G092169	not assigned.unknown
GRMZM2G372877	not assigned.unknown
GRMZM2G071147	not assigned.unknown
GRMZM2G403609	not assigned.unknown
AC209073.3_FG002	not assigned.unknown
GRMZM2G467348	not assigned.unknown
GRMZM2G177518	not assigned.unknown
GRMZM2G003682	not assigned.unknown
GRMZM2G049990	not assigned.unknown
GRMZM2G387760	not assigned.unknown
GRMZM2G061996	not assigned.unknown
GRMZM2G007372	not assigned.unknown
GRMZM2G123143	not assigned.unknown
GRMZM2G123104	not assigned.unknown
GRMZM2G034882	not assigned.unknown
GRMZM2G010046	not assigned.unknown
GRMZM2G418459	not assigned.unknown
GRMZM2G314692	not assigned.unknown
GRMZM2G144034	not assigned.unknown
GRMZM2G360455	not assigned.unknown
GRMZM2G303587	not assigned.unknown
GRMZM2G312201	not assigned.unknown
GRMZM2G081538	not assigned.unknown
GRMZM2G070013	not assigned.unknown
GRMZM2G041231	not assigned.unknown
GRMZM2G016819	not assigned.unknown
GRMZM2G427031	not assigned.unknown
GRMZM2G149060	not assigned.unknown
GRMZM2G105775	not assigned.unknown
GRMZM2G148864	not assigned.unknown
GRMZM2G149969	not assigned.unknown
GRMZM2G395375	not assigned.unknown
GRMZM2G139952	not assigned.unknown
GRMZM2G095778	not assigned.unknown
GRMZM2G390432	not assigned.unknown
GRMZM2G038991	not assigned.unknown
GRMZM2G167422	not assigned.unknown
GRMZM2G040309	not assigned.unknown
GRMZM2G084491	not assigned.unknown
GRMZM2G177203	not assigned.unknown
GRMZM2G101217	not assigned.unknown
GRMZM2G440459	not assigned.unknown
GRMZM2G039505	not assigned.unknown
GRMZM2G158029	not assigned.unknown
GRMZM2G457178	not assigned.unknown
AC204231.3_FG010	not assigned.unknown
GRMZM2G318849	not assigned.unknown
GRMZM2G060355	not assigned.unknown
GRMZM2G052339	not assigned.unknown
GRMZM2G406165	not assigned.unknown
GRMZM2G030350	not assigned.unknown
GRMZM2G030263	not assigned.unknown
GRMZM2G013650	not assigned.unknown
GRMZM2G459663	not assigned.unknown
GRMZM2G016210	not assigned.unknown
GRMZM2G362942	not assigned.unknown
GRMZM2G063287	not assigned.unknown
GRMZM2G346982	not assigned.unknown
GRMZM2G350818	not assigned.unknown
GRMZM2G132140	not assigned.unknown
GRMZM2G466394	not assigned.unknown
GRMZM2G382918	not assigned.unknown
GRMZM2G122344	not assigned.unknown
GRMZM2G035465	not assigned.unknown
GRMZM2G371670	not assigned.unknown
AC201815.4_FG001	not assigned.unknown
GRMZM2G048791	not assigned.unknown
GRMZM2G175253	not assigned.unknown
GRMZM2G073433	not assigned.unknown
GRMZM2G374827	not assigned.unknown
GRMZM2G037322	not assigned.unknown
GRMZM2G083285	not assigned.unknown
GRMZM2G099875	not assigned.unknown
GRMZM2G147544	not assigned.unknown
GRMZM2G159082	not assigned.unknown
GRMZM2G064050	not assigned.unknown
GRMZM2G168721	not assigned.unknown
GRMZM2G700899	not assigned.unknown
GRMZM2G150503	not assigned.unknown
GRMZM2G448001	not assigned.unknown
GRMZM2G447976	not assigned.unknown
GRMZM2G417525	not assigned.unknown
GRMZM2G389645	not assigned.unknown
GRMZM2G459715	not assigned.unknown
GRMZM2G328341	not assigned.unknown
GRMZM2G128012	not assigned.unknown
GRMZM2G023999	not assigned.unknown
GRMZM2G117189	not assigned.unknown
GRMZM2G178319	not assigned.unknown
GRMZM2G052893	not assigned.unknown
GRMZM2G354539	not assigned.unknown
GRMZM2G105787	not assigned.unknown
AC203392.3_FG004	not assigned.unknown
GRMZM2G098999	not assigned.unknown
GRMZM2G124477	not assigned.unknown
GRMZM2G095865	not assigned.unknown
GRMZM2G130064	not assigned.unknown
GRMZM2G318319	not assigned.unknown
GRMZM2G053503	not assigned.unknown
GRMZM2G343449	not assigned.unknown
GRMZM2G094978	not assigned.unknown
GRMZM2G143858	not assigned.unknown
AC234199.1_FG003	not assigned.unknown
GRMZM2G425751	not assigned.unknown
GRMZM2G162396	not assigned.unknown
GRMZM2G171395	not assigned.unknown
GRMZM2G038882	not assigned.unknown
GRMZM2G159691	not assigned.unknown
GRMZM2G005483	not assigned.unknown
GRMZM2G064903	not assigned.unknown
GRMZM2G002165	not assigned.unknown
AC204515.4_FG006	not assigned.unknown
GRMZM2G094072	not assigned.unknown
GRMZM2G019626	not assigned.unknown
AC204569.3_FG002	not assigned.unknown
GRMZM2G035217	not assigned.unknown
GRMZM2G180044	not assigned.unknown
AC217962.3_FG005	not assigned.unknown
GRMZM2G376918	not assigned.unknown
GRMZM2G041729	not assigned.unknown
GRMZM2G042664	not assigned.unknown
GRMZM2G412229	not assigned.unknown
GRMZM2G066851	not assigned.unknown
GRMZM2G101142	not assigned.unknown
GRMZM2G353301	not assigned.unknown
GRMZM2G049185	not assigned.unknown
GRMZM2G331614	not assigned.unknown
GRMZM2G140674	not assigned.unknown
GRMZM2G096470	not assigned.unknown
GRMZM2G176375	not assigned.unknown
GRMZM2G701600	not assigned.unknown
GRMZM2G052036	not assigned.unknown
GRMZM2G432774	not assigned.unknown
GRMZM2G467528	not assigned.unknown
GRMZM2G114572	not assigned.unknown
GRMZM2G130728	not assigned.unknown
GRMZM2G053742	not assigned.unknown
GRMZM2G092123	not assigned.unknown
GRMZM2G064804	not assigned.unknown
GRMZM2G018929	not assigned.unknown
AC205703.4_FG005	not assigned.unknown
GRMZM2G356034	not assigned.unknown
GRMZM2G067756	not assigned.unknown
GRMZM2G047969	not assigned.unknown
AC205888.4_FG004	not assigned.unknown
GRMZM2G361621	not assigned.unknown
GRMZM2G468799	not assigned.unknown
GRMZM2G487629	not assigned.unknown
GRMZM2G075245	not assigned.unknown
GRMZM2G054050	not assigned.unknown
GRMZM2G147534	not assigned.unknown
AC226368.2_FG006	not assigned.unknown
GRMZM2G149700	not assigned.unknown
GRMZM2G457267	not assigned.unknown
GRMZM2G104983	not assigned.unknown
GRMZM2G172485	not assigned.unknown
GRMZM2G463462	not assigned.unknown
GRMZM2G151021	not assigned.unknown
GRMZM2G340279	not assigned.unknown
AC209332.3_FG011	not assigned.unknown
GRMZM2G019901	not assigned.unknown
GRMZM2G069569	not assigned.unknown
GRMZM2G113486	not assigned.unknown
GRMZM2G303244	not assigned.unknown
AC216229.3_FG002	not assigned.unknown
GRMZM2G018984	not assigned.unknown
GRMZM2G051675	not assigned.unknown
GRMZM2G126484	not assigned.unknown
GRMZM2G021319	not assigned.unknown
GRMZM2G085718	not assigned.unknown
GRMZM2G028108	not assigned.unknown
GRMZM2G073192	not assigned.unknown
GRMZM2G174645	not assigned.unknown
GRMZM2G069594	not assigned.unknown
GRMZM2G107336	not assigned.unknown
GRMZM2G010929	not assigned.unknown
GRMZM2G388045	not assigned.unknown
GRMZM2G361388	not assigned.unknown
GRMZM2G067049	not assigned.unknown
GRMZM2G449779	not assigned.unknown
GRMZM2G474783	not assigned.unknown
GRMZM2G355906	not assigned.unknown
GRMZM2G045435	not assigned.unknown
GRMZM2G061018	not assigned.unknown
GRMZM2G361115	not assigned.unknown
GRMZM2G419852	not assigned.unknown
GRMZM2G438121	not assigned.unknown
GRMZM2G137816	not assigned.unknown
GRMZM2G123959	not assigned.unknown
GRMZM2G461808	not assigned.unknown
GRMZM2G036019	not assigned.unknown
GRMZM2G027021	not assigned.unknown
GRMZM2G455321	not assigned.unknown
GRMZM2G023921	not assigned.unknown
GRMZM2G025157	not assigned.unknown
GRMZM2G055826	not assigned.unknown
GRMZM2G101383	not assigned.unknown
GRMZM2G074599	not assigned.unknown
GRMZM2G010801	not assigned.unknown
GRMZM2G114048	not assigned.unknown
GRMZM2G060742	not assigned.unknown
GRMZM2G004715	not assigned.unknown
AC209381.3_FG002	not assigned.unknown
GRMZM2G085000	not assigned.unknown
GRMZM2G003970	not assigned.unknown
GRMZM2G448692	not assigned.unknown
GRMZM2G353195	not assigned.unknown
GRMZM2G042754	not assigned.unknown
GRMZM2G145482	not assigned.unknown
GRMZM2G103250	not assigned.unknown
GRMZM2G041022	not assigned.unknown
GRMZM2G150754	not assigned.unknown
GRMZM2G050845	not assigned.unknown
GRMZM2G329069	not assigned.unknown
GRMZM2G170896	not assigned.unknown
GRMZM2G131727	not assigned.unknown
GRMZM2G002918	not assigned.unknown
GRMZM2G054807	not assigned.unknown
AC209877.3_FG002	not assigned.unknown
GRMZM2G003252	not assigned.unknown
GRMZM2G408598	not assigned.unknown
GRMZM2G432918	not assigned.unknown
GRMZM2G353485	not assigned.unknown
GRMZM2G053027	not assigned.unknown
GRMZM2G143883	not assigned.unknown
GRMZM2G040095	not assigned.unknown
GRMZM2G336766	not assigned.unknown
GRMZM2G176304	not assigned.unknown
GRMZM2G701559	not assigned.unknown
GRMZM2G093291	not assigned.unknown
GRMZM2G312736	not assigned.unknown
GRMZM2G390223	not assigned.unknown
AC210169.3_FG002	not assigned.unknown
GRMZM2G167174	not assigned.unknown
AC210050.3_FG006	not assigned.unknown
GRMZM2G035665	not assigned.unknown
GRMZM2G054715	not assigned.unknown
GRMZM2G179793	not assigned.unknown
GRMZM2G425798	not assigned.unknown
GRMZM2G096391	not assigned.unknown
GRMZM2G035444	not assigned.unknown
GRMZM2G097059	not assigned.unknown
GRMZM2G171390	not assigned.unknown
GRMZM2G048912	not assigned.unknown
GRMZM2G103137	not assigned.unknown
GRMZM2G136366	not assigned.unknown
GRMZM2G701633	not assigned.unknown
GRMZM2G333678	not assigned.unknown
GRMZM2G333641	not assigned.unknown
GRMZM2G177084	not assigned.unknown
GRMZM2G379021	not assigned.unknown
GRMZM2G143591	not assigned.unknown
GRMZM2G356423	not assigned.unknown
GRMZM2G154316	not assigned.unknown
GRMZM2G004856	not assigned.unknown
GRMZM2G089959	not assigned.unknown
GRMZM2G137064	not assigned.unknown
AC211477.3_FG021	not assigned.unknown
GRMZM2G319760	not assigned.unknown
GRMZM2G017957	not assigned.unknown
GRMZM2G047042	not assigned.unknown
GRMZM2G055827	not assigned.unknown
GRMZM2G083394	not assigned.unknown
GRMZM2G428233	not assigned.unknown
GRMZM2G003489	not assigned.unknown
AC211891.4_FG001	not assigned.unknown
GRMZM2G107737	not assigned.unknown
GRMZM2G008309	not assigned.unknown
GRMZM2G105417	not assigned.unknown
GRMZM2G440925	not assigned.unknown
GRMZM2G360698	not assigned.unknown
GRMZM2G430623	not assigned.unknown
GRMZM2G057056	not assigned.unknown
GRMZM2G086946	not assigned.unknown
GRMZM2G447987	not assigned.unknown
GRMZM2G142437	not assigned.unknown
GRMZM2G086287	not assigned.unknown
GRMZM2G484344	not assigned.unknown
GRMZM2G022611	not assigned.unknown
GRMZM2G114399	not assigned.unknown
GRMZM2G018410	not assigned.unknown
GRMZM2G458052	not assigned.unknown
GRMZM2G157120	not assigned.unknown
GRMZM2G164304	not assigned.unknown
GRMZM2G054969	not assigned.unknown
GRMZM2G077299	not assigned.unknown
GRMZM2G462625	not assigned.unknown
GRMZM2G307720	not assigned.unknown
GRMZM2G154317	not assigned.unknown
GRMZM2G164018	not assigned.unknown
GRMZM2G029587	not assigned.unknown
GRMZM2G331764	not assigned.unknown
GRMZM2G044100	not assigned.unknown
GRMZM2G018757	not assigned.unknown
GRMZM2G047255	not assigned.unknown
GRMZM2G305007	not assigned.unknown
GRMZM2G045239	not assigned.unknown
GRMZM2G476593	not assigned.unknown
GRMZM2G071986	not assigned.unknown
AC214144.3_FG002	not assigned.unknown
GRMZM2G127963	not assigned.unknown
GRMZM2G359664	not assigned.unknown
GRMZM2G134985	not assigned.unknown
GRMZM2G130868	not assigned.unknown
GRMZM2G128617	not assigned.unknown
GRMZM2G041732	not assigned.unknown
GRMZM2G165290	not assigned.unknown
GRMZM2G056989	not assigned.unknown
GRMZM2G104332	not assigned.unknown
GRMZM2G075019	not assigned.unknown
GRMZM2G396767	not assigned.unknown
GRMZM2G327042	not assigned.unknown
GRMZM2G063517	not assigned.unknown
AC214534.3_FG010	not assigned.unknown
GRMZM2G097509	not assigned.unknown
GRMZM2G054591	not assigned.unknown
GRMZM2G352234	not assigned.unknown
GRMZM2G421231	not assigned.unknown
GRMZM2G704392	not assigned.unknown
GRMZM2G171830	not assigned.unknown
GRMZM2G031588	not assigned.unknown
GRMZM2G030099	not assigned.unknown
GRMZM2G095043	not assigned.unknown
GRMZM2G138516	not assigned.unknown
GRMZM2G560482	not assigned.unknown
GRMZM2G085378	not assigned.unknown
GRMZM2G326250	not assigned.unknown
GRMZM2G420723	not assigned.unknown
GRMZM2G169116	not assigned.unknown
GRMZM2G700200	not assigned.unknown
GRMZM2G020183	not assigned.unknown
GRMZM2G012174	not assigned.unknown
AC217358.3_FG010	not assigned.unknown
GRMZM2G395236	not assigned.unknown
GRMZM2G096464	not assigned.unknown
GRMZM2G386261	not assigned.unknown
GRMZM2G153899	not assigned.unknown
GRMZM2G153745	not assigned.unknown
GRMZM2G166877	not assigned.unknown
AC217358.3_FG003	not assigned.unknown
GRMZM2G702059	not assigned.unknown
GRMZM2G060216	not assigned.unknown
GRMZM2G131723	not assigned.unknown
GRMZM2G370405	not assigned.unknown
GRMZM2G090018	not assigned.unknown
GRMZM2G072029	not assigned.unknown
GRMZM2G093731	not assigned.unknown
GRMZM2G005938	not assigned.unknown
GRMZM2G083253	not assigned.unknown
GRMZM2G001887	not assigned.unknown
GRMZM2G047372	not assigned.unknown
GRMZM2G072028	not assigned.unknown
GRMZM2G038003	not assigned.unknown
GRMZM2G054378	not assigned.unknown
GRMZM2G083950	not assigned.unknown
GRMZM2G075255	not assigned.unknown
GRMZM2G150925	not assigned.unknown
GRMZM2G080034	not assigned.unknown
GRMZM2G175995	not assigned.unknown
GRMZM2G008468	not assigned.unknown
GRMZM2G051288	not assigned.unknown
GRMZM2G169005	not assigned.unknown
GRMZM2G019246	not assigned.unknown
GRMZM2G068128	not assigned.unknown
GRMZM2G128477	not assigned.unknown
GRMZM2G126170	not assigned.unknown
GRMZM2G013957	not assigned.unknown
GRMZM2G089741	not assigned.unknown
GRMZM2G150729	not assigned.unknown
GRMZM2G119209	not assigned.unknown
GRMZM2G059620	not assigned.unknown
GRMZM2G043117	not assigned.unknown
GRMZM2G433959	not assigned.unknown
GRMZM2G011878	not assigned.unknown
GRMZM2G450048	not assigned.unknown
GRMZM2G083012	not assigned.unknown
GRMZM2G162127	not assigned.unknown
GRMZM2G397509	not assigned.unknown
GRMZM2G130800	not assigned.unknown
GRMZM2G092867	not assigned.unknown
GRMZM2G077669	not assigned.unknown
GRMZM2G173596	not assigned.unknown
GRMZM2G086242	not assigned.unknown
GRMZM2G391281	not assigned.unknown
GRMZM2G051949	not assigned.unknown
GRMZM2G016088	not assigned.unknown
GRMZM2G028139	not assigned.unknown
GRMZM2G375197	not assigned.unknown
GRMZM2G137954	not assigned.unknown
GRMZM2G178847	not assigned.unknown
GRMZM2G043119	not assigned.unknown
AC234522.1_FG005	not assigned.unknown
GRMZM2G032154	not assigned.unknown
GRMZM2G047412	not assigned.unknown
GRMZM2G307600	not assigned.unknown
GRMZM2G046353	not assigned.unknown
GRMZM2G159924	not assigned.unknown
GRMZM2G124509	not assigned.unknown
GRMZM2G008972	not assigned.unknown
GRMZM2G044775	not assigned.unknown
GRMZM2G090480	not assigned.unknown
GRMZM2G036288	not assigned.unknown
GRMZM2G113332	not assigned.unknown
GRMZM2G333448	not assigned.unknown
GRMZM2G004182	not assigned.unknown
GRMZM2G026050	not assigned.unknown
GRMZM2G041472	not assigned.unknown
GRMZM2G061184	not assigned.unknown
GRMZM2G003720	not assigned.unknown
GRMZM2G159134	not assigned.unknown
GRMZM2G321053	not assigned.unknown
GRMZM2G092182	not assigned.unknown
GRMZM2G015912	not assigned.unknown
GRMZM2G475293	not assigned.unknown
GRMZM2G088121	not assigned.unknown
AC214635.3_FG006	not assigned.unknown
GRMZM2G058447	not assigned.unknown
GRMZM2G151230	not assigned.unknown
GRMZM2G139574	not assigned.unknown
GRMZM2G098239	not assigned.unknown
GRMZM2G460078	not assigned.unknown
GRMZM2G039630	not assigned.unknown
GRMZM2G064631	not assigned.unknown
GRMZM2G046101	not assigned.unknown
GRMZM2G066636	not assigned.unknown
GRMZM2G110294	not assigned.unknown
GRMZM2G092146	not assigned.unknown
GRMZM2G429035	not assigned.unknown
GRMZM2G111441	not assigned.unknown
GRMZM2G057129	not assigned.unknown
GRMZM2G068647	not assigned.unknown
GRMZM2G445478	not assigned.unknown
GRMZM2G107956	not assigned.unknown
GRMZM2G164378	not assigned.unknown
GRMZM2G100344	not assigned.unknown
GRMZM2G128986	not assigned.unknown
GRMZM2G102674	not assigned.unknown
GRMZM2G077256	not assigned.unknown
GRMZM2G041235	not assigned.unknown
GRMZM2G072814	not assigned.unknown
GRMZM2G033027	not assigned.unknown
GRMZM2G043279	not assigned.unknown
GRMZM2G138190	not assigned.unknown
GRMZM2G162369	not assigned.unknown
GRMZM2G073197	not assigned.unknown
GRMZM2G159032	not assigned.unknown
GRMZM2G167584	not assigned.unknown
GRMZM2G006791	not assigned.unknown
GRMZM2G126900	not assigned.unknown
GRMZM2G427697	not assigned.unknown
GRMZM2G327692	not assigned.unknown
GRMZM2G149093	not assigned.unknown
GRMZM2G063216	not assigned.unknown
GRMZM2G127180	not assigned.unknown
GRMZM2G084477	not assigned.unknown
GRMZM2G062069	not assigned.unknown
GRMZM2G038501	not assigned.unknown
GRMZM2G479539	not assigned.unknown
GRMZM2G158860	not assigned.unknown
GRMZM2G064426	not assigned.unknown
GRMZM2G050556	not assigned.unknown
GRMZM2G035150	not assigned.unknown
GRMZM2G306094	not assigned.unknown
GRMZM2G408005	not assigned.unknown
GRMZM2G165355	not assigned.unknown
GRMZM2G008287	not assigned.unknown
GRMZM2G003389	not assigned.unknown
GRMZM2G429617	not assigned.unknown
GRMZM2G011491	not assigned.unknown
GRMZM2G077088	not assigned.unknown
GRMZM2G039365	not assigned.unknown
GRMZM2G064640	not assigned.unknown
GRMZM2G402977	not assigned.unknown
GRMZM2G126732	not assigned.unknown
GRMZM2G076542	not assigned.unknown
GRMZM2G076537	not assigned.unknown
GRMZM2G154394	not assigned.unknown
GRMZM2G102347	not assigned.unknown
GRMZM2G344848	not assigned.unknown
GRMZM2G110681	not assigned.unknown
GRMZM2G147500	not assigned.unknown
GRMZM2G076104	not assigned.unknown
GRMZM2G131262	not assigned.unknown
GRMZM2G015033	not assigned.unknown
GRMZM2G017761	not assigned.unknown
GRMZM2G000713	not assigned.unknown
GRMZM2G069511	not assigned.unknown
GRMZM2G178576	not assigned.unknown
GRMZM2G180620	not assigned.unknown
GRMZM2G402092	not assigned.unknown
GRMZM2G128432	not assigned.unknown
GRMZM2G038162	not assigned.unknown
GRMZM2G180246	not assigned.unknown
GRMZM2G094168	not assigned.unknown
GRMZM2G134073	not assigned.unknown
AC234528.1_FG005	not assigned.unknown
GRMZM2G409133	not assigned.unknown
GRMZM2G015419	not assigned.unknown
GRMZM2G301884	not assigned.unknown
GRMZM2G428964	not assigned.unknown
GRMZM2G054870	not assigned.unknown
GRMZM2G035741	not assigned.unknown
GRMZM2G044902	not assigned.unknown
GRMZM2G473788	not assigned.unknown
GRMZM2G078469	not assigned.unknown
GRMZM2G407044	not assigned.unknown
GRMZM2G146158	not assigned.unknown
GRMZM2G313481	not assigned.unknown
GRMZM2G155499	not assigned.unknown
GRMZM2G011479	not assigned.unknown
GRMZM2G076631	not assigned.unknown
GRMZM2G152732	not assigned.unknown
GRMZM2G160611	not assigned.unknown
GRMZM2G077127	not assigned.unknown
GRMZM2G022229	not assigned.unknown
GRMZM2G377553	not assigned.unknown
GRMZM2G467520	not assigned.unknown
GRMZM2G114584	not assigned.unknown
GRMZM2G016290	not assigned.unknown
GRMZM2G313104	not assigned.unknown
GRMZM2G432679	not assigned.unknown
AC190623.3_FG001	not assigned.unknown
GRMZM2G004006	not assigned.unknown
GRMZM2G041493	not assigned.unknown
GRMZM2G048150	not assigned.unknown
GRMZM2G169642	not assigned.unknown
GRMZM2G025205	not assigned.unknown
GRMZM2G044800	not assigned.unknown
GRMZM2G176235	not assigned.unknown
GRMZM2G144021	not assigned.unknown
GRMZM2G094165	not assigned.unknown
GRMZM2G180422	not assigned.unknown
GRMZM2G415433	not assigned.unknown
GRMZM2G108348	not assigned.unknown
GRMZM2G146298	not assigned.unknown
GRMZM2G366301	not assigned.unknown
AC210003.2_FG015	not assigned.unknown
GRMZM2G157580	not assigned.unknown
GRMZM2G049201	not assigned.unknown
GRMZM2G069694	not assigned.unknown
GRMZM2G151418	not assigned.unknown
GRMZM2G087081	not assigned.unknown
GRMZM2G142777	not assigned.unknown
GRMZM2G174554	not assigned.unknown
GRMZM2G156765	not assigned.unknown
GRMZM2G048085	not assigned.unknown
GRMZM2G075712	not assigned.unknown
GRMZM2G101760	not assigned.unknown
GRMZM2G174585	not assigned.unknown
GRMZM2G049790	not assigned.unknown
GRMZM2G017334	not assigned.unknown
GRMZM2G126765	not assigned.unknown
GRMZM2G027437	not assigned.unknown
GRMZM2G002578	not assigned.unknown
GRMZM2G163283	not assigned.unknown
GRMZM2G060842	not assigned.unknown
GRMZM2G031033	not assigned.unknown
GRMZM2G031261	not assigned.unknown
GRMZM2G105362	not assigned.unknown
GRMZM2G421690	not assigned.unknown
GRMZM2G309479	not assigned.unknown
GRMZM2G300709	not assigned.unknown
GRMZM2G007151	not assigned.unknown
GRMZM2G103881	not assigned.unknown
GRMZM2G372440	not assigned.unknown
GRMZM2G086714	not assigned.unknown
GRMZM2G058456	not assigned.unknown
GRMZM2G027821	not assigned.unknown
GRMZM2G343080	not assigned.unknown
GRMZM2G063851	not assigned.unknown
GRMZM2G392345	not assigned.unknown
GRMZM2G105587	not assigned.unknown
GRMZM2G174240	not assigned.unknown
GRMZM2G389567	not assigned.unknown
GRMZM2G159498	not assigned.unknown
GRMZM2G408379	not assigned.unknown
GRMZM2G166166	not assigned.unknown
GRMZM2G104375	not assigned.unknown
GRMZM2G090609	not assigned.unknown
GRMZM2G463913	not assigned.unknown
GRMZM2G037064	not assigned.unknown
GRMZM2G178289	not assigned.unknown
GRMZM2G167387	not assigned.unknown
GRMZM2G154648	not assigned.unknown
GRMZM2G059306	not assigned.unknown
GRMZM2G181551	not assigned.unknown
GRMZM2G047968	not assigned.unknown
GRMZM2G423202	not assigned.unknown
GRMZM2G093962	not assigned.unknown
GRMZM2G101408	not assigned.unknown
GRMZM2G173863	not assigned.unknown
GRMZM2G060429	not assigned.unknown
GRMZM2G350319	not assigned.unknown
GRMZM2G144726	not assigned.unknown
GRMZM2G117870	not assigned.unknown
AC225718.2_FG004	not assigned.unknown
GRMZM2G081175	not assigned.unknown
GRMZM2G037209	not assigned.unknown
GRMZM2G082390	not assigned.unknown
GRMZM2G116584	not assigned.unknown
GRMZM2G120320	not assigned.unknown
GRMZM2G373554	not assigned.unknown
GRMZM2G074099	not assigned.unknown
GRMZM2G106164	not assigned.unknown
GRMZM2G011085	not assigned.unknown
GRMZM2G148751	not assigned.unknown
GRMZM2G120987	not assigned.unknown
GRMZM2G072682	not assigned.unknown
GRMZM2G046558	not assigned.unknown
GRMZM2G055957	not assigned.unknown
GRMZM2G110277	not assigned.unknown
GRMZM2G113495	not assigned.unknown
GRMZM2G050131	not assigned.unknown
GRMZM2G138943	not assigned.unknown
GRMZM2G109677	not assigned.unknown
GRMZM2G173536	not assigned.unknown
GRMZM2G410991	not assigned.unknown
GRMZM2G140549	not assigned.unknown
GRMZM2G006678	not assigned.unknown
GRMZM2G323387	not assigned.unknown
GRMZM2G144483	not assigned.unknown
GRMZM2G390150	not assigned.unknown
GRMZM2G006252	not assigned.unknown
GRMZM2G516421	not assigned.unknown
GRMZM2G058472	not assigned.unknown
GRMZM2G165944	not assigned.unknown
GRMZM2G381138	not assigned.unknown
GRMZM2G302405	not assigned.unknown
AC233883.1_FG006	not assigned.unknown
GRMZM2G154508	not assigned.unknown
GRMZM2G022629	not assigned.unknown
GRMZM2G136624	not assigned.unknown
GRMZM2G141526	not assigned.unknown
GRMZM2G052920	not assigned.unknown
GRMZM2G054267	not assigned.unknown
GRMZM2G169405	not assigned.unknown
GRMZM2G170338	not assigned.unknown
GRMZM2G306105	not assigned.unknown
GRMZM2G009189	not assigned.unknown
GRMZM2G062458	not assigned.unknown
GRMZM2G081090	not assigned.unknown
GRMZM2G318635	not assigned.unknown
GRMZM2G448957	not assigned.unknown
GRMZM2G156472	not assigned.unknown
GRMZM2G076257	not assigned.unknown
GRMZM2G165063	not assigned.unknown
GRMZM2G086430	not assigned.unknown
GRMZM2G479987	not assigned.unknown
GRMZM2G129775	not assigned.unknown
GRMZM2G006363	not assigned.unknown
GRMZM2G049759	not assigned.unknown
GRMZM2G056116	not assigned.unknown
GRMZM2G045154	not assigned.unknown
GRMZM2G442057	not assigned.unknown
GRMZM2G400938	not assigned.unknown
GRMZM2G087753	not assigned.unknown
GRMZM2G115480	not assigned.unknown
GRMZM2G146878	not assigned.unknown
GRMZM2G016084	not assigned.unknown
GRMZM2G342401	not assigned.unknown
GRMZM2G086269	not assigned.unknown
GRMZM2G068510	not assigned.unknown
GRMZM2G165963	not assigned.unknown
GRMZM2G154505	not assigned.unknown
GRMZM2G076771	not assigned.unknown
GRMZM2G128518	not assigned.unknown
GRMZM2G152089	not assigned.unknown
GRMZM2G128981	not assigned.unknown
GRMZM2G380414	not assigned.unknown
GRMZM2G091124	not assigned.unknown
GRMZM2G067575	not assigned.unknown
GRMZM2G410951	not assigned.unknown
GRMZM2G457789	not assigned.unknown
GRMZM2G385413	not assigned.unknown
GRMZM2G088313	not assigned.unknown
GRMZM2G049954	not assigned.unknown
GRMZM2G403121	not assigned.unknown
GRMZM2G329944	not assigned.unknown
GRMZM2G358877	not assigned.unknown
GRMZM2G405052	not assigned.unknown
GRMZM2G380456	not assigned.unknown
GRMZM2G447785	not assigned.unknown
GRMZM2G371167	not assigned.unknown
GRMZM2G339562	not assigned.unknown
GRMZM2G327208	not assigned.unknown
GRMZM2G165961	not assigned.unknown
GRMZM2G078725	not assigned.unknown
GRMZM2G076343	not assigned.unknown
GRMZM2G079440	not assigned.unknown
GRMZM2G108847	not assigned.unknown
GRMZM2G152079	not assigned.unknown
GRMZM2G121928	not assigned.unknown
GRMZM2G134862	not assigned.unknown
GRMZM2G047002	not assigned.unknown
AC206223.3_FG001	not assigned.unknown
GRMZM2G016844	not assigned.unknown
GRMZM2G006121	not assigned.unknown
GRMZM2G154078	not assigned.unknown
GRMZM2G330945	not assigned.unknown
GRMZM2G410352	not assigned.unknown
GRMZM2G417082	not assigned.unknown
GRMZM2G126083	not assigned.unknown
GRMZM2G006229	not assigned.unknown
GRMZM2G075958	not assigned.unknown
GRMZM2G072041	not assigned.unknown
GRMZM2G087575	not assigned.unknown
GRMZM2G130224	not assigned.unknown
GRMZM2G378762	not assigned.unknown
GRMZM2G042789	not assigned.unknown
GRMZM2G160064	not assigned.unknown
GRMZM2G032430	not assigned.unknown
GRMZM2G023520	not assigned.unknown
GRMZM2G152703	not assigned.unknown
GRMZM2G034645	not assigned.unknown
GRMZM2G476699	not assigned.unknown
GRMZM2G108255	not assigned.unknown
GRMZM2G142779	not assigned.unknown
GRMZM2G071288	not assigned.unknown
GRMZM2G057247	not assigned.unknown
GRMZM2G134183	not assigned.unknown
GRMZM2G074236	not assigned.unknown
GRMZM2G026881	not assigned.unknown
GRMZM2G077420	not assigned.unknown
GRMZM2G365768	not assigned.unknown
GRMZM2G154743	not assigned.unknown
GRMZM2G086237	not assigned.unknown
GRMZM2G096909	not assigned.unknown
GRMZM2G177894	not assigned.unknown
GRMZM2G138012	not assigned.unknown
GRMZM2G084005	not assigned.unknown
GRMZM2G438176	not assigned.unknown
GRMZM2G091419	not assigned.unknown
GRMZM2G151580	not assigned.unknown
GRMZM2G176737	not assigned.unknown
GRMZM2G053196	not assigned.unknown
GRMZM2G087172	not assigned.unknown
GRMZM2G168375	not assigned.unknown
GRMZM2G466578	not assigned.unknown
GRMZM2G372632	not assigned.unknown
GRMZM2G168378	not assigned.unknown
AC204292.4_FG002	not assigned.unknown
GRMZM2G168166	not assigned.unknown
GRMZM2G335126	not assigned.unknown
GRMZM2G430710	not assigned.unknown
GRMZM2G101613	not assigned.unknown
GRMZM2G094586	not assigned.unknown
GRMZM2G105221	not assigned.unknown
GRMZM2G326263	not assigned.unknown
GRMZM2G008789	not assigned.unknown
GRMZM2G055107	not assigned.unknown
GRMZM2G064168	not assigned.unknown
AC215198.3_FG002	not assigned.unknown
GRMZM2G047956	not assigned.unknown
GRMZM2G021694	not assigned.unknown
GRMZM2G078876	not assigned.unknown
GRMZM2G099615	not assigned.unknown
GRMZM2G041258	not assigned.unknown
GRMZM2G152189	not assigned.unknown
GRMZM2G439337	not assigned.unknown
GRMZM2G127453	not assigned.unknown
GRMZM2G356256	not assigned.unknown
GRMZM2G364528	not assigned.unknown
GRMZM2G073123	not assigned.unknown
GRMZM2G423636	not assigned.unknown
GRMZM2G153369	not assigned.unknown
GRMZM2G064960	not assigned.unknown
GRMZM2G136910	not assigned.unknown
GRMZM2G134251	not assigned.unknown
GRMZM2G416388	not assigned.unknown
AC205419.3_FG001	not assigned.unknown
GRMZM2G096546	not assigned.unknown
GRMZM2G040945	not assigned.unknown
GRMZM2G038034	not assigned.unknown
GRMZM2G006246	not assigned.unknown
GRMZM2G032348	not assigned.unknown
GRMZM2G081803	not assigned.unknown
GRMZM2G070847	not assigned.unknown
GRMZM2G107774	not assigned.unknown
GRMZM2G037644	not assigned.unknown
GRMZM2G157007	not assigned.unknown
GRMZM2G171333	not assigned.unknown
GRMZM2G349745	not assigned.unknown
GRMZM2G129815	not assigned.unknown
GRMZM2G449496	not assigned.unknown
AC233888.1_FG001	not assigned.unknown
GRMZM2G073969	not assigned.unknown
GRMZM2G061492	not assigned.unknown
GRMZM2G380286	not assigned.unknown
GRMZM2G066291	not assigned.unknown
GRMZM2G304687	not assigned.unknown
GRMZM2G166976	not assigned.unknown
GRMZM2G105542	not assigned.unknown
GRMZM2G078324	not assigned.unknown
GRMZM2G149576	not assigned.unknown
GRMZM2G108103	not assigned.unknown
GRMZM2G384661	not assigned.unknown
GRMZM2G145313	not assigned.unknown
GRMZM2G055898	not assigned.unknown
GRMZM2G009320	not assigned.unknown
GRMZM2G113340	not assigned.unknown
GRMZM2G089119	not assigned.unknown
GRMZM2G086464	not assigned.unknown
GRMZM2G178775	not assigned.unknown
GRMZM2G135501	not assigned.unknown
GRMZM2G135586	not assigned.unknown
GRMZM2G031169	not assigned.unknown
GRMZM2G047187	not assigned.unknown
GRMZM2G056093	not assigned.unknown
GRMZM2G149556	not assigned.unknown
GRMZM2G164963	not assigned.unknown
GRMZM2G107408	not assigned.unknown
GRMZM2G305406	not assigned.unknown
GRMZM2G025659	not assigned.unknown
GRMZM2G010016	not assigned.unknown
GRMZM2G322950	not assigned.unknown
GRMZM2G050768	not assigned.unknown
GRMZM2G381404	not assigned.unknown
GRMZM2G037015	not assigned.unknown
GRMZM2G100750	not assigned.unknown
GRMZM2G065888	not assigned.unknown
GRMZM2G008607	not assigned.unknown
AC204711.3_FG002	not assigned.unknown
GRMZM2G172695	not assigned.unknown
GRMZM2G046861	not assigned.unknown
GRMZM2G031581	not assigned.unknown
GRMZM2G168240	not assigned.unknown
GRMZM2G346263	not assigned.unknown
GRMZM2G111984	not assigned.unknown
GRMZM2G098182	not assigned.unknown
GRMZM2G425863	not assigned.unknown
GRMZM2G111201	not assigned.unknown
GRMZM2G139811	not assigned.unknown
GRMZM2G014672	not assigned.unknown
GRMZM2G097277	not assigned.unknown
GRMZM2G121605	not assigned.unknown
GRMZM2G036351	not assigned.unknown
GRMZM2G087824	not assigned.unknown
GRMZM2G339327	not assigned.unknown
GRMZM2G156632	not assigned.unknown
GRMZM2G139293	not assigned.unknown
GRMZM2G033175	not assigned.unknown
GRMZM2G087740	not assigned.unknown
GRMZM2G072612	not assigned.unknown
GRMZM2G119657	not assigned.unknown
GRMZM2G455440	not assigned.unknown
GRMZM2G010783	not assigned.unknown
GRMZM2G311500	not assigned.unknown
GRMZM2G135165	not assigned.unknown
GRMZM2G075315	not assigned.unknown
AC205471.4_FG007	not assigned.unknown
GRMZM2G044132	not assigned.unknown
AC207415.3_FG001	not assigned.unknown
GRMZM2G346894	not assigned.unknown
AC194865.2_FG004	not assigned.unknown'
AC198403.3_FG002	not assigned.unknown'
AC199204.3_FG005	not assigned.unknown'
AC204053.2_FG001	not assigned.unknown'
AC206283.3_FG003	not assigned.unknown'
AC207415.3_FG001	not assigned.unknown'
AC214432.4_FG005	not assigned.unknown'
AC216871.3_FG003	not assigned.unknown'
AC217121.3_FG006	not assigned.unknown'
AC231544.1_FG003	not assigned.unknown'
GRMZM2G018747	not assigned.unknown'
GRMZM2G019338	not assigned.unknown'
GRMZM2G021566	not assigned.unknown'
GRMZM2G024071	not assigned.unknown'
GRMZM2G038246	not assigned.unknown'
GRMZM2G049117	not assigned.unknown'
GRMZM2G050360	not assigned.unknown'
GRMZM2G052989	not assigned.unknown'
GRMZM2G061519	not assigned.unknown'
GRMZM2G065854	not assigned.unknown'
GRMZM2G092371	not assigned.unknown'
GRMZM2G092545	not assigned.unknown'
GRMZM2G098046	not assigned.unknown'
GRMZM2G106288	not assigned.unknown'
GRMZM2G106495	not assigned.unknown'
GRMZM2G106982	not assigned.unknown'
GRMZM2G107304	not assigned.unknown'
GRMZM2G110958	not assigned.unknown'
GRMZM2G112425	not assigned.unknown'
GRMZM2G113099	not assigned.unknown'
GRMZM2G119926	not assigned.unknown'
GRMZM2G121486	not assigned.unknown'
GRMZM2G127856	not assigned.unknown'
GRMZM2G136760	not assigned.unknown'
GRMZM2G140474	not assigned.unknown'
GRMZM2G141981	not assigned.unknown'
GRMZM2G148158	not assigned.unknown'
GRMZM2G162261	not assigned.unknown'
GRMZM2G165625	not assigned.unknown'
GRMZM2G166631	not assigned.unknown'
GRMZM2G171768	not assigned.unknown'
GRMZM2G173695	not assigned.unknown'
GRMZM2G177138	not assigned.unknown'
GRMZM2G308713	not assigned.unknown'
GRMZM2G318911	not assigned.unknown'
GRMZM2G324528	not assigned.unknown'
GRMZM2G328843	not assigned.unknown'
GRMZM2G334291	not assigned.unknown'
GRMZM2G342881	not assigned.unknown'
GRMZM2G346894	not assigned.unknown'
GRMZM2G347190	not assigned.unknown'
GRMZM2G388674	not assigned.unknown'
GRMZM2G390576	not assigned.unknown'
GRMZM2G398279	not assigned.unknown'
GRMZM2G403395	not assigned.unknown'
GRMZM2G405722	not assigned.unknown'
GRMZM2G408987	not assigned.unknown'
GRMZM2G412488	not assigned.unknown'
GRMZM2G425296	not assigned.unknown'
GRMZM2G425708	not assigned.unknown'
GRMZM2G438597	not assigned.unknown'
GRMZM2G446225	not assigned.unknown'
GRMZM2G449441	not assigned.unknown'
GRMZM2G451785	not assigned.unknown'
GRMZM2G457424	not assigned.unknown'
GRMZM2G461861	not assigned.unknown'
GRMZM2G473811	not assigned.unknown'
GRMZM2G474554	not assigned.unknown'
GRMZM2G477033	not assigned.unknown'
GRMZM2G479712	not assigned.unknown'
GRMZM2G481223	not assigned.unknown'
GRMZM2G509439	not assigned.unknown'
GRMZM2G553846	not assigned.unknown'
GRMZM2G590899	not assigned.unknown'
GRMZM2G386229	nucleotide metabolism.degradation
GRMZM2G132847	nucleotide metabolism.degradation
GRMZM2G082924	nucleotide metabolism.degradation
GRMZM2G380088	nucleotide metabolism.degradation
GRMZM2G071673	nucleotide metabolism.degradation.pyrimidine.dihydrouracil dehydrogenase'
GRMZM2G044762	nucleotide metabolism.deoxynucleotide metabolism.dUTP diphosphatase
GRMZM2G060163	nucleotide metabolism.deoxynucleotide metabolism.ribonucleoside-diphosphate reductase
GRMZM2G030628	nucleotide metabolism.phosphotransfer and pyrophosphatases.adenylate kinase
GRMZM2G015418	nucleotide metabolism.phosphotransfer and pyrophosphatases.misc
GRMZM2G046587	nucleotide metabolism.phosphotransfer and pyrophosphatases.misc
GRMZM2G055238	nucleotide metabolism.salvage
GRMZM2G089767	nucleotide metabolism.salvage.nucleoside kinases.adenosine kinase
GRMZM2G017532	nucleotide metabolism.salvage.NUDIX hydrolases
GRMZM2G179810	nucleotide metabolism.salvage.phosphoribosyltransferases.aprt
GRMZM2G136283	nucleotide metabolism.synthesis.purine.GMP synthetase
GRMZM2G359070	nucleotide metabolism.synthesis.purine.SAICAR lyase
GRMZM2G080380	nucleotide metabolism.synthesis.pyrimidine.aspartate transcarbamoylase
GRMZM2G061990	nucleotide metabolism.synthesis.pyrimidine.carbamoyl phosphate synthetase
GRMZM2G700683	nucleotide metabolism.synthesis.pyrimidine.carbamoyl phosphate synthetase
GRMZM2G153058	nucleotide metabolism.synthesis.pyrimidine.CTP synthetase
[truncated: 1,489 more rows]
